# Supplementary material for: Differential Expression of Metabolism-Related Genes in Plateau Pika (Ochotona curzoniae) at Different Altitudes on the Qinghai–Tibet Plateau
Source: Front Genet. 2022 Jan 20;12:784811. doi: 10.3389/fgene.2021.784811 (PMC8811202; doi:10.3389/fgene.2021.784811)
Supplement: Supplementary file 1 [file DataSheet2.zip]

Archive with 9 entries (9 files):
- UPLOAD/1.XLSX
- UPLOAD/2.XLSX
- UPLOAD/3.XLSX
- UPLOAD/4.XLSX
- UPLOAD/5.XLSX
- UPLOAD/6.XLSX
- UPLOAD/7.XLSX
- UPLOAD/8.XLSX
- UPLOAD/9.XLSX
