# Supplementary material for: Differential Expression of Metabolism-Related Genes in Plateau Pika (Ochotona curzoniae) at Different Altitudes on the Qinghai–Tibet Plateau
Source: Front Genet. 2022 Jan 20;12:784811. doi: 10.3389/fgene.2021.784811 (PMC8811202; doi:10.3389/fgene.2021.784811)
Supplement: Supplementary file 1 [file DataSheet2.zip › UPLOAD/1.XLSX]

## Sheet:  Original data of pgc-1α
Experiment: 2746-1 pgc-1α Selected Filter: SYBR Green I / HRM Dye (465-510)
Include	Color	Pos		Name	Cp	MeanCp	STD Cp	Concentration	Standard	Tm1	Status
TRUE	16744448	A1	pgc-1α	Sample 1	29.59	29.6525	0.0890497		0	84.07
TRUE	255	A2	pgc-1α	Sample 2	27.94	27.8147	0.160257		0	84.06
TRUE	3200768	A3	pgc-1α	Sample 3	28.25	28.4331	0.264907		0	84
TRUE	16711935	A4	pgc-1α	Sample 4	26.96	27.5159	0.787124		0	84.03
TRUE	8421504	A5	pgc-1α	Sample 5	30.83	30.9926	0.315083		0	84.08
TRUE	1234938	A6	pgc-1α	Sample 6		35.5517	0		0	84.09
TRUE	151	A7	pgc-1α	Sample 7	30.47	30.6291	0.499118		0	84
TRUE	16776975	A8	pgc-1α	Sample 8	31.05	31.1517	0.354339		0	84
TRUE	4210688	A9	pgc-1α	Sample 9	31.97	31.9754	0.257279		0	83.95
TRUE	4227327	A10	pgc-1α	Sample 10	25.79	25.5543	0.208179		0	83.97
TRUE	16581273	A11	pgc-1α	Sample 11	24.3	24.0358	0.601689		0	83.99
TRUE	2540728	A12	pgc-1α	Sample 12	23.16	23.2387	0.0788262		0	83.95
TRUE	16744448	A13	pgc-1α	Sample 13	25.12	25.1058	0.0510475		0	84.01
TRUE	255	A14	pgc-1α	Sample 14	24.25	24.245	0.065187		0	84.03
TRUE	3200768	A15	pgc-1α	Sample 15	21.49	21.5897	0.0840331		0	83.99
TRUE	16711935	A16	pgc-1α	Sample 16	22.51	22.6712	0.141464		0	84.03
TRUE	8421504	A17	pgc-1α	Sample 17	24.39	24.365	0.0803499		0	84.06
TRUE	1234938	A18	pgc-1α	Sample 18	23.3	23.2752	0.122694		0	84.04
TRUE	151	A19	pgc-1α	Sample 19	21.71	21.7043	0.0657135		0	84.07
TRUE	16776975	A20	pgc-1α	Sample 20	23.27	23.0847	0.199186		0	84.11
TRUE	4210688	A21	pgc-1α	Sample 21	26.36	26.1112	0.247556		0	84.16
TRUE	4227327	A22	pgc-1α	Sample 22	26.31	26.3494	0.0524357		0	84.15
TRUE	16581273	A23	pgc-1α	Sample 23	25.51	25.4027	0.0915119		0	84.12
TRUE	2540728	A24	pgc-1α	Sample 24	28.8	28.7473	0.192454		0	84.18
TRUE	16744448	B1	pgc-1α	Sample 1	29.75	29.6525	0.0890497		0	84.03
TRUE	255	B2	pgc-1α	Sample 2	27.63	27.8147	0.160257		0	84.04
TRUE	3200768	B3	pgc-1α	Sample 3	28.74	28.4331	0.264907		0	84
FALSE	16711935	B4	pgc-1α	Sample 4		27.5159	0.787124		0	83.72
TRUE	8421504	B5	pgc-1α	Sample 5	30.79	30.9926	0.315083		0	83.95
TRUE	1234938	B6	pgc-1α	Sample 6	35.55	35.5517	0		0	83.99
TRUE	151	B7	pgc-1α	Sample 7	31.19	30.6291	0.499118		0	83.97
TRUE	16776975	B8	pgc-1α	Sample 8	30.86	31.1517	0.354339		0	83.95
TRUE	4210688	B9	pgc-1α	Sample 9	32.23	31.9754	0.257279		0	83.97
TRUE	4227327	B10	pgc-1α	Sample 10	25.48	25.5543	0.208179		0	83.94
TRUE	16581273	B11	pgc-1α	Sample 11	24.46	24.0358	0.601689		0	83.93
TRUE	2540728	B12	pgc-1α	Sample 12	23.32	23.2387	0.0788262		0	83.95
TRUE	16744448	B13	pgc-1α	Sample 13	25.15	25.1058	0.0510475		0	83.89
TRUE	255	B14	pgc-1α	Sample 14	24.18	24.245	0.065187		0	83.99
TRUE	3200768	B15	pgc-1α	Sample 15	21.62	21.5897	0.0840331		0	84
TRUE	16711935	B16	pgc-1α	Sample 16	22.78	22.6712	0.141464		0	83.99
TRUE	8421504	B17	pgc-1α	Sample 17	24.43	24.365	0.0803499		0	84.07
TRUE	1234938	B18	pgc-1α	Sample 18	23.14	23.2752	0.122694		0	83.99
TRUE	151	B19	pgc-1α	Sample 19	21.77	21.7043	0.0657135		0	84.03
TRUE	16776975	B20	pgc-1α	Sample 20	23.11	23.0847	0.199186		0	84.06
TRUE	4210688	B21	pgc-1α	Sample 21	26.1	26.1112	0.247556		0	84.06
FALSE	4227327	B22	pgc-1α	Sample 22		26.3494	0.0524357		0	84.13
TRUE	16581273	B23	pgc-1α	Sample 23	25.37	25.4027	0.0915119		0	84.07
TRUE	2540728	B24	pgc-1α	Sample 24	28.91	28.7473	0.192454		0	84.12
TRUE	16744448	C1	pgc-1α	Sample 1	29.62	29.6525	0.0890497		0	84.03
TRUE	255	C2	pgc-1α	Sample 2	27.87	27.8147	0.160257		0	83.96
TRUE	3200768	C3	pgc-1α	Sample 3	28.31	28.4331	0.264907		0	83.92
TRUE	16711935	C4	pgc-1α	Sample 4	28.07	27.5159	0.787124		0	83.75
TRUE	8421504	C5	pgc-1α	Sample 5	31.36	30.9926	0.315083		0	83.9
TRUE	1234938	C6	pgc-1α	Sample 6		35.5517	0		0	83.94
TRUE	151	C7	pgc-1α	Sample 7	30.23	30.6291	0.499118		0	83.92
TRUE	16776975	C8	pgc-1α	Sample 8	31.55	31.1517	0.354339		0	83.98
TRUE	4210688	C9	pgc-1α	Sample 9	31.72	31.9754	0.257279		0	83.98
TRUE	4227327	C10	pgc-1α	Sample 10	25.39	25.5543	0.208179		0	83.91
TRUE	16581273	C11	pgc-1α	Sample 11	23.35	24.0358	0.601689		0	83.89
TRUE	2540728	C12	pgc-1α	Sample 12	23.23	23.2387	0.0788262		0	83.92
TRUE	16744448	C13	pgc-1α	Sample 13	25.05	25.1058	0.0510475		0	83.89
TRUE	255	C14	pgc-1α	Sample 14	24.31	24.245	0.065187		0	83.97
TRUE	3200768	C15	pgc-1α	Sample 15	21.65	21.5897	0.0840331		0	83.98
TRUE	16711935	C16	pgc-1α	Sample 16	22.72	22.6712	0.141464		0	84.03
TRUE	8421504	C17	pgc-1α	Sample 17	24.27	24.365	0.0803499		0	84.01
TRUE	1234938	C18	pgc-1α	Sample 18	23.38	23.2752	0.122694		0	84.03
TRUE	151	C19	pgc-1α	Sample 19	21.64	21.7043	0.0657135		0	84
TRUE	16776975	C20	pgc-1α	Sample 20	22.87	23.0847	0.199186		0	83.99
TRUE	4210688	C21	pgc-1α	Sample 21	25.87	26.1112	0.247556		0	84.04
TRUE	4227327	C22	pgc-1α	Sample 22	26.39	26.3494	0.0524357		0	84.06
TRUE	16581273	C23	pgc-1α	Sample 23	25.33	25.4027	0.0915119		0	84.03
TRUE	2540728	C24	pgc-1α	Sample 24	28.53	28.7473	0.192454		0	84.11
TRUE	16744448	D1	pgc-1α	Sample 25	28.87	28.7653	0.138772		0	84.01
TRUE	255	D2	pgc-1α	Sample 26	29.2	28.7997	0.408208		0	84
TRUE	3200768	D3	pgc-1α	Sample 27	28.23	28.3436	0.120406		0	83.93
TRUE	16711935	D4	pgc-1α	Sample 28	26.9	26.9622	0.0938192		0	83.92
TRUE	8421504	D5	pgc-1α	Sample 29	24.93	24.9801	0.257877		0	83.69
TRUE	1234938	D6	pgc-1α	Sample 30	29.28	29.4027	0.565463		0	83.85
TRUE	151	D7	pgc-1α	Sample 31	22.65	22.3551	0.256207		0	83.91
TRUE	16776975	D8	pgc-1α	Sample 32	21.18	21.007	0.190149		0	83.95
TRUE	4210688	D9	pgc-1α	Sample 33	22.2	21.9496	0.236174		0	83.74
TRUE	4227327	D10	pgc-1α	Sample 34	25.17	24.8345	0.302764		0	83.91
TRUE	16581273	D11	pgc-1α	Sample 35	21.64	21.5285	0.177294		0	83.89
TRUE	2540728	D12	pgc-1α	Sample 36	23.62	23.6175	0.0931205		0	83.88
TRUE	16744448	D13	pgc-1α	Sample 37	25.91	25.7685	0.215167		0	83.91
TRUE	255	D14	pgc-1α	Sample 38	23.65	23.6484	0.339003		0	83.94
TRUE	3200768	D15	pgc-1α	Sample 39	26.09	25.6914	0.348989		0	83.98
TRUE	16711935	D16	pgc-1α	Sample 40	24.11	24.0368	0.0956966		0	84.01
TRUE	8421504	D17	pgc-1α	Sample 41	24.51	24.3148	0.173111		0	84.01
TRUE	1234938	D18	pgc-1α	Sample 42	30.23	30.1905	0.324755		0	84.02
TRUE	151	D19	pgc-1α	Sample 43	28.16	28.0985	0.247173		0	83.99
TRUE	16776975	D20	pgc-1α	Sample 44	26.49	26.4859	0.189762		0	83.98
TRUE	4210688	D21	pgc-1α	Sample 45	23.64	23.7499	0.145706		0	84.02
TRUE	4227327	D22	pgc-1α	Sample 46	30.6	30.4922	0.305972		0	84.05
TRUE	16581273	D23	pgc-1α	Sample 47	30.99	30.747	0.208847		0	84.08
TRUE	2540728	D24	pgc-1α	Sample 48	27.86	28.0263	0.202652		0	84.16
TRUE	16744448	E1	pgc-1α	Sample 25	28.61	28.7653	0.138772		0	84.01
TRUE	255	E2	pgc-1α	Sample 26	28.82	28.7997	0.408208		0	83.98
TRUE	3200768	E3	pgc-1α	Sample 27	28.47	28.3436	0.120406		0	83.85
TRUE	16711935	E4	pgc-1α	Sample 28	26.92	26.9622	0.0938192		0	83.82
TRUE	8421504	E5	pgc-1α	Sample 29	25.26	24.9801	0.257877		0	83.79
TRUE	1234938	E6	pgc-1α	Sample 30	28.91	29.4027	0.565463		0	83.89
TRUE	151	E7	pgc-1α	Sample 31	22.16	22.3551	0.256207		0	83.91
TRUE	16776975	E8	pgc-1α	Sample 32	21.03	21.007	0.190149		0	83.93
TRUE	4210688	E9	pgc-1α	Sample 33	21.93	21.9496	0.236174		0	83.9
TRUE	4227327	E10	pgc-1α	Sample 34	24.77	24.8345	0.302764		0	83.88
TRUE	16581273	E11	pgc-1α	Sample 35	21.62	21.5285	0.177294		0	83.84
TRUE	2540728	E12	pgc-1α	Sample 36	23.71	23.6175	0.0931205		0	83.88
TRUE	16744448	E13	pgc-1α	Sample 37	25.87	25.7685	0.215167		0	83.91
TRUE	255	E14	pgc-1α	Sample 38	23.98	23.6484	0.339003		0	83.93
TRUE	3200768	E15	pgc-1α	Sample 39	25.55	25.6914	0.348989		0	83.98
TRUE	16711935	E16	pgc-1α	Sample 40	24.08	24.0368	0.0956966		0	84.04
TRUE	8421504	E17	pgc-1α	Sample 41	24.19	24.3148	0.173111		0	84.04
TRUE	1234938	E18	pgc-1α	Sample 42	30.49	30.1905	0.324755		0	84.02
TRUE	151	E19	pgc-1α	Sample 43	27.83	28.0985	0.247173		0	83.99
TRUE	16776975	E20	pgc-1α	Sample 44	26.67	26.4859	0.189762		0	83.96
TRUE	4210688	E21	pgc-1α	Sample 45	23.69	23.7499	0.145706		0	83.98
TRUE	4227327	E22	pgc-1α	Sample 46	30.73	30.4922	0.305972		0	84.01
TRUE	16581273	E23	pgc-1α	Sample 47	30.6	30.747	0.208847		0	84.09
TRUE	2540728	E24	pgc-1α	Sample 48	28.25	28.0263	0.202652		0	84.15
TRUE	16744448	F1	pgc-1α	Sample 25	28.82	28.7653	0.138772		0	83.97
TRUE	255	F2	pgc-1α	Sample 26	28.38	28.7997	0.408208		0	83.96
TRUE	3200768	F3	pgc-1α	Sample 27	28.34	28.3436	0.120406		0	83.93
TRUE	16711935	F4	pgc-1α	Sample 28	27.07	26.9622	0.0938192		0	83.9
TRUE	8421504	F5	pgc-1α	Sample 29	24.75	24.9801	0.257877		0	83.8
TRUE	1234938	F6	pgc-1α	Sample 30	30.02	29.4027	0.565463		0	83.82
TRUE	151	F7	pgc-1α	Sample 31	22.26	22.3551	0.256207		0	83.9
TRUE	16776975	F8	pgc-1α	Sample 32	20.81	21.007	0.190149		0	83.93
TRUE	4210688	F9	pgc-1α	Sample 33	21.73	21.9496	0.236174		0	83.83
TRUE	4227327	F10	pgc-1α	Sample 34	24.57	24.8345	0.302764		0	83.88
TRUE	16581273	F11	pgc-1α	Sample 35	21.32	21.5285	0.177294		0	83.89
TRUE	2540728	F12	pgc-1α	Sample 36	23.52	23.6175	0.0931205		0	83.84
TRUE	16744448	F13	pgc-1α	Sample 37	25.52	25.7685	0.215167		0	83.95
TRUE	255	F14	pgc-1α	Sample 38	23.31	23.6484	0.339003		0	83.95
TRUE	3200768	F15	pgc-1α	Sample 39	25.43	25.6914	0.348989		0	84
TRUE	16711935	F16	pgc-1α	Sample 40	23.93	24.0368	0.0956966		0	84.03
TRUE	8421504	F17	pgc-1α	Sample 41	24.24	24.3148	0.173111		0	84.05
TRUE	1234938	F18	pgc-1α	Sample 42	29.85	30.1905	0.324755		0	84.06
TRUE	151	F19	pgc-1α	Sample 43	28.31	28.0985	0.247173		0	84.01
TRUE	16776975	F20	pgc-1α	Sample 44	26.29	26.4859	0.189762		0	83.95
TRUE	4210688	F21	pgc-1α	Sample 45	23.92	23.7499	0.145706		0	83.99
TRUE	4227327	F22	pgc-1α	Sample 46	30.15	30.4922	0.305972		0	84.01
TRUE	16581273	F23	pgc-1α	Sample 47	30.65	30.747	0.208847		0	84.05
TRUE	2540728	F24	pgc-1α	Sample 48	27.97	28.0263	0.202652		0	84.14
TRUE	16744448	G1	pgc-1α	Sample 49	25.23	24.9849	0.261163		0	83.9
TRUE	255	G2	pgc-1α	Sample 50	27.73	28.1264	0.612628		0	83.95
TRUE	3200768	G3	pgc-1α	Sample 51	27.43	27.6056	0.609909		0	83.93
TRUE	16711935	G4	pgc-1α	Sample 52	26.32	26.2047	0.160555		0	83.92
TRUE	8421504	G5	pgc-1α	Sample 53	24.64	24.4731	0.143201		0	83.9
TRUE	1234938	G6	pgc-1α	Sample 54	24.9	24.7436	0.176599		0	83.9
TRUE	151	G7	pgc-1α	Sample 55	26.29	26.2296	0.0545279		0	83.95
TRUE	16776975	G8	pgc-1α	Sample 56	21.57	21.6546	0.0940563		0	83.95
TRUE	4210688	G9	pgc-1α	Sample 57	26.72	26.5522	0.260691		0	83.92
TRUE	4227327	G10	pgc-1α	Sample 58	25.83	25.694	0.161246		0	83.92
TRUE	16581273	G11	pgc-1α	Sample 59	22.27	22.113	0.207349		0	83.83
TRUE	2540728	G12	pgc-1α	Sample 60	25.48	25.1402	0.326309		0	83.91
TRUE	16744448	G13	pgc-1α	Sample 61	29.19	28.7111	0.523984		0	83.99
TRUE	255	G14	pgc-1α	Sample 62	26.21	26.247	0.0800649		0	84
TRUE	3200768	G15	pgc-1α	Sample 63	27.29	27.1699	0.182777		0	84.01
TRUE	16711935	G16	pgc-1α	Sample 64	26.2	25.9381	0.252334		0	84.06
TRUE	8421504	G17	pgc-1α	Sample 65	26.28	26.3203	0.107987		0	84.06
TRUE	1234938	G18	pgc-1α	Sample 66	27.21	26.8784	0.3293		0	84.08
TRUE	151	G19	pgc-1α	Sample 67	30.81	30.324	0.583063		0	84.09
TRUE	16776975	G20	pgc-1α	Sample 68	30.43	30.5349	0.22729		0	84.02
TRUE	4210688	G21	pgc-1α	Sample 69	28.55	27.883	0.601963		0	84
TRUE	4227327	G22	pgc-1α	Sample 70	29.68	29.4044	0.249015		0	84.08
TRUE	16581273	G23	pgc-1α	Sample 71	27.17	26.7285	0.392583		0	84.1
TRUE	2540728	G24	pgc-1α	Sample 72	24.25	24.0267	0.203321		0	84.07
TRUE	16744448	H1	pgc-1α	Sample 49	25.01	24.9849	0.261163		0	83.89
TRUE	255	H2	pgc-1α	Sample 50	27.82	28.1264	0.612628		0	83.91
TRUE	3200768	H3	pgc-1α	Sample 51	27.1	27.6056	0.609909		0	83.95
TRUE	16711935	H4	pgc-1α	Sample 52	26.02	26.2047	0.160555		0	83.9
TRUE	8421504	H5	pgc-1α	Sample 53	24.37	24.4731	0.143201		0	83.94
TRUE	1234938	H6	pgc-1α	Sample 54	24.77	24.7436	0.176599		0	83.95
TRUE	151	H7	pgc-1α	Sample 55	26.21	26.2296	0.0545279		0	83.97
TRUE	16776975	H8	pgc-1α	Sample 56	21.64	21.6546	0.0940563		0	83.95
TRUE	4210688	H9	pgc-1α	Sample 57	26.68	26.5522	0.260691		0	83.92
TRUE	4227327	H10	pgc-1α	Sample 58	25.74	25.694	0.161246		0	83.91
TRUE	16581273	H11	pgc-1α	Sample 59	22.2	22.113	0.207349		0	83.9
TRUE	2540728	H12	pgc-1α	Sample 60	25.1	25.1402	0.326309		0	83.92
TRUE	16744448	H13	pgc-1α	Sample 61	28.8	28.7111	0.523984		0	83.99
TRUE	255	H14	pgc-1α	Sample 62	26.34	26.247	0.0800649		0	84.02
TRUE	3200768	H15	pgc-1α	Sample 63	27.26	27.1699	0.182777		0	84.04
TRUE	16711935	H16	pgc-1α	Sample 64	25.91	25.9381	0.252334		0	84.04
TRUE	8421504	H17	pgc-1α	Sample 65	26.44	26.3203	0.107987		0	84.13
TRUE	1234938	H18	pgc-1α	Sample 66	26.87	26.8784	0.3293		0	84.14
TRUE	151	H19	pgc-1α	Sample 67	30.48	30.324	0.583063		0	84.06
TRUE	16776975	H20	pgc-1α	Sample 68	30.8	30.5349	0.22729		0	84.1
TRUE	4210688	H21	pgc-1α	Sample 69	27.73	27.883	0.601963		0	84.03
TRUE	4227327	H22	pgc-1α	Sample 70	29.2	29.4044	0.249015		0	84.04
TRUE	16581273	H23	pgc-1α	Sample 71	26.43	26.7285	0.392583		0	84.11
TRUE	2540728	H24	pgc-1α	Sample 72	23.86	24.0267	0.203321		0	83.99
TRUE	16744448	I1	pgc-1α	Sample 49	24.71	24.9849	0.261163		0	83.91
TRUE	255	I2	pgc-1α	Sample 50	28.83	28.1264	0.612628		0	84.11
TRUE	3200768	I3	pgc-1α	Sample 51	28.28	27.6056	0.609909		0	84.03
TRUE	16711935	I4	pgc-1α	Sample 52	26.27	26.2047	0.160555		0	83.81
TRUE	8421504	I5	pgc-1α	Sample 53	24.41	24.4731	0.143201		0	83.91
TRUE	1234938	I6	pgc-1α	Sample 54	24.55	24.7436	0.176599		0	83.83
TRUE	151	I7	pgc-1α	Sample 55	26.19	26.2296	0.0545279		0	83.95
TRUE	16776975	I8	pgc-1α	Sample 56	21.75	21.6546	0.0940563		0	83.93
TRUE	4210688	I9	pgc-1α	Sample 57	26.25	26.5522	0.260691		0	83.95
TRUE	4227327	I10	pgc-1α	Sample 58	25.51	25.694	0.161246		0	83.93
TRUE	16581273	I11	pgc-1α	Sample 59	21.88	22.113	0.207349		0	83.84
TRUE	2540728	I12	pgc-1α	Sample 60	24.84	25.1402	0.326309		0	83.93
TRUE	16744448	I13	pgc-1α	Sample 61	28.15	28.7111	0.523984		0	83.99
TRUE	255	I14	pgc-1α	Sample 62	26.2	26.247	0.0800649		0	83.99
TRUE	3200768	I15	pgc-1α	Sample 63	26.96	27.1699	0.182777		0	84.01
TRUE	16711935	I16	pgc-1α	Sample 64	25.7	25.9381	0.252334		0	84.03
TRUE	8421504	I17	pgc-1α	Sample 65	26.24	26.3203	0.107987		0	84.14
TRUE	1234938	I18	pgc-1α	Sample 66	26.55	26.8784	0.3293		0	84.15
TRUE	151	I19	pgc-1α	Sample 67	29.68	30.324	0.583063		0	84.13
TRUE	16776975	I20	pgc-1α	Sample 68	30.38	30.5349	0.22729		0	84.04
TRUE	4210688	I21	pgc-1α	Sample 69	27.37	27.883	0.601963		0	84.04
TRUE	4227327	I22	pgc-1α	Sample 70	29.33	29.4044	0.249015		0	84.05
TRUE	16581273	I23	pgc-1α	Sample 71	26.58	26.7285	0.392583		0	84.05
TRUE	2540728	I24	pgc-1α	Sample 72	23.97	24.0267	0.203321		0	84.04
TRUE	16744448	J1	pgc-1α	Sample 73	26.62	26.1793	0.385132		0	83.96
TRUE	255	J2	pgc-1α	Sample 74	26.41	26.3697	0.138164		0	83.89
TRUE	3200768	J3	pgc-1α	Sample 75	27.25	27.2722	0.420165		0	83.86
TRUE	16711935	J4	pgc-1α	Sample 76	24.74	24.4013	0.487253		0	83.86
TRUE	8421504	J5	pgc-1α	Sample 77	27.96	27.3669	0.871302		0	83.84
TRUE	1234938	J6	pgc-1α	Sample 78	25.63	25.7722	0.440963		0	83.85
TRUE	151	J7	pgc-1α	Sample 79	22.24	22.2713	0.418165		0	83.9
TRUE	16776975	J8	pgc-1α	Sample 80	24.75	24.7895	0.176872		0	83.95
TRUE	4210688	J9	pgc-1α	Sample 81	30.77	30.4636	0.422702		0	83.96
TRUE	4227327	J10	pgc-1α	Sample 82	28.34	28.5434	0.1791		0	83.9
TRUE	16581273	J11	pgc-1α	Sample 83	33.49	34.1986	0.739109		0	83.88
TRUE	2540728	J12	pgc-1α	Sample 84	33.72	34.4469	1.03121		0	83.89
TRUE	16744448	J13	pgc-1α	Sample 85	31.2	31.875	0.592619		0	83.99
TRUE	255	J14	pgc-1α	Sample 86		33.8712	0		0	84.04
TRUE	3200768	J15	pgc-1α	Sample 87	34.34	33.9943	0.681117		0	84.01
TRUE	16711935	J16	pgc-1α	Sample 88	33.3	33.2337	0.295938		0	84.08
FALSE	8421504	J17	pgc-1α	Sample 89		34.4937	0.701752		0	84.15
TRUE	1234938	J18	pgc-1α	Sample 90		34.2952	0		0	84.04
TRUE	151	J19	pgc-1α	Sample 91	25.72	25.7755	0.0675445		0	84.07
TRUE	16776975	J20	pgc-1α	Sample 92	25.89	25.8948	0.0972352		0	84.03
TRUE	4210688	J21	pgc-1α	Sample 93	25.14	24.8174	0.290005		0	84.01
TRUE	4227327	J22	pgc-1α	Sample 94	24.65	24.6405	0.11824		0	84
TRUE	16581273	J23	pgc-1α	Sample 95	24.34	24.4776	0.13892		0	84.04
TRUE	2540728	J24	pgc-1α	Sample 96	24.78	24.9296	0.158667		0	84.08
TRUE	16744448	K1	pgc-1α	Sample 73	25.96	26.1793	0.385132		0	83.92
TRUE	255	K2	pgc-1α	Sample 74	26.48	26.3697	0.138164		0	83.83
TRUE	3200768	K3	pgc-1α	Sample 75	26.86	27.2722	0.420165		0	83.82
TRUE	16711935	K4	pgc-1α	Sample 76	24.62	24.4013	0.487253		0	83.77
TRUE	8421504	K5	pgc-1α	Sample 77	27.77	27.3669	0.871302		0	83.79
TRUE	1234938	K6	pgc-1α	Sample 78	25.42	25.7722	0.440963		0	83.79
TRUE	151	K7	pgc-1α	Sample 79	22.7	22.2713	0.418165		0	83.89
TRUE	16776975	K8	pgc-1α	Sample 80	24.64	24.7895	0.176872		0	83.92
TRUE	4210688	K9	pgc-1α	Sample 81	29.98	30.4636	0.422702		0	83.9
TRUE	4227327	K10	pgc-1α	Sample 82	28.62	28.5434	0.1791		0	83.9
TRUE	16581273	K11	pgc-1α	Sample 83	34.14	34.1986	0.739109		0	83.87
FALSE	2540728	K12	pgc-1α	Sample 84		34.4469	1.03121		0	84.1
TRUE	16744448	K13	pgc-1α	Sample 85	32.11	31.875	0.592619		0	83.95
TRUE	255	K14	pgc-1α	Sample 86	33.87	33.8712	0		0	84.08
TRUE	3200768	K15	pgc-1α	Sample 87	34.43	33.9943	0.681117		0	83.99
TRUE	16711935	K16	pgc-1α	Sample 88	32.91	33.2337	0.295938		0	84.06
TRUE	8421504	K17	pgc-1α	Sample 89	34	34.4937	0.701752		0	84.08
TRUE	1234938	K18	pgc-1α	Sample 90		34.2952	0		0	84.16
TRUE	151	K19	pgc-1α	Sample 91	25.76	25.7755	0.0675445		0	84.02
TRUE	16776975	K20	pgc-1α	Sample 92	25.8	25.8948	0.0972352		0	84.03
TRUE	4210688	K21	pgc-1α	Sample 93	24.59	24.8174	0.290005		0	83.98
TRUE	4227327	K22	pgc-1α	Sample 94	24.52	24.6405	0.11824		0	84.04
TRUE	16581273	K23	pgc-1α	Sample 95	24.49	24.4776	0.13892		0	84.01
TRUE	2540728	K24	pgc-1α	Sample 96	24.91	24.9296	0.158667		0	84.06
TRUE	16744448	L1	pgc-1α	Sample 73	25.95	26.1793	0.385132		0	83.97
TRUE	255	L2	pgc-1α	Sample 74	26.21	26.3697	0.138164		0	83.85
TRUE	3200768	L3	pgc-1α	Sample 75	27.7	27.2722	0.420165		0	83.91
TRUE	16711935	L4	pgc-1α	Sample 76	23.84	24.4013	0.487253		0	83.76
TRUE	8421504	L5	pgc-1α	Sample 77	26.37	27.3669	0.871302		0	83.79
TRUE	1234938	L6	pgc-1α	Sample 78	26.27	25.7722	0.440963		0	83.89
TRUE	151	L7	pgc-1α	Sample 79	21.87	22.2713	0.418165		0	83.78
TRUE	16776975	L8	pgc-1α	Sample 80	24.98	24.7895	0.176872		0	83.86
TRUE	4210688	L9	pgc-1α	Sample 81	30.64	30.4636	0.422702		0	83.87
TRUE	4227327	L10	pgc-1α	Sample 82	28.67	28.5434	0.1791		0	83.89
TRUE	16581273	L11	pgc-1α	Sample 83	34.97	34.1986	0.739109		0	84.03
TRUE	2540728	L12	pgc-1α	Sample 84	35.18	34.4469	1.03121		0	83.9
TRUE	16744448	L13	pgc-1α	Sample 85	32.31	31.875	0.592619		0	83.92
TRUE	255	L14	pgc-1α	Sample 86		33.8712	0		0	84.02
TRUE	3200768	L15	pgc-1α	Sample 87	33.21	33.9943	0.681117		0	84.02
TRUE	16711935	L16	pgc-1α	Sample 88	33.49	33.2337	0.295938		0	84
TRUE	8421504	L17	pgc-1α	Sample 89	34.99	34.4937	0.701752		0	84.07
TRUE	1234938	L18	pgc-1α	Sample 90	34.3	34.2952	0		0	84.02
TRUE	151	L19	pgc-1α	Sample 91	25.85	25.7755	0.0675445		0	83.89
TRUE	16776975	L20	pgc-1α	Sample 92	26	25.8948	0.0972352		0	83.93
TRUE	4210688	L21	pgc-1α	Sample 93	24.72	24.8174	0.290005		0	83.96
TRUE	4227327	L22	pgc-1α	Sample 94	24.75	24.6405	0.11824		0	83.97
TRUE	16581273	L23	pgc-1α	Sample 95	24.61	24.4776	0.13892		0	84.01
TRUE	2540728	L24	pgc-1α	Sample 96	25.1	24.9296	0.158667		0	84.08
TRUE	16744448	M1	pgc-1α	Sample 97	22.64	22.5367	0.0938152		0	83.94
TRUE	255	M2	pgc-1α	Sample 98	24.22	24.3382	0.169539		0	83.87
TRUE	3200768	M3	pgc-1α	Sample 99	26.2	26.2932	0.225217		0	83.88
TRUE	16711935	M4	pgc-1α	Sample 100	25.26	25.4095	0.13002		0	83.78
TRUE	8421504	M5	pgc-1α	Sample 101	28	27.9524	0.189659		0	83.81
TRUE	1234938	M6	pgc-1α	Sample 102	29.34	29.1633	0.17784		0	83.84
TRUE	151	M7	pgc-1α	Sample 103	29.26	29.2803	0.0675925		0	83.98
TRUE	16776975	M8	pgc-1α	Sample 104	28.68	28.9203	0.209244		0	83.9
TRUE	4210688	M9	pgc-1α	Sample 105	25.45	25.6246	0.156143		0	83.9
TRUE	4227327	M10	pgc-1α	Sample 106	27.34	27.2622	0.122789		0	83.9
TRUE	16581273	M11	pgc-1α	Sample 107	29.61	29.6199	0.337836		0	83.8
TRUE	2540728	M12	pgc-1α	Sample 108	27.42	27.579	0.153754		0	83.81
TRUE	16744448	M13	pgc-1α	Sample 109	29.74	29.4118	0.336981		0	83.77
TRUE	255	M14	pgc-1α	Sample 110	27.99	27.8045	0.260654		0	83.91
TRUE	3200768	M15	pgc-1α	Sample 111	24.19	24.0997	0.12104		0	83.95
TRUE	16711935	M16	pgc-1α	Sample 112	23.29	23.3571	0.0757761		0	84
TRUE	8421504	M17	pgc-1α	Sample 113	25.37	25.3716	0.0317752		0	84.03
TRUE	1234938	M18	pgc-1α	Sample 114	26.79	26.9377	0.140458		0	83.98
TRUE	151	M19	pgc-1α	Sample 115	25.14	25.0948	0.0975405		0	84
TRUE	16776975	M20	pgc-1α	Sample 116	22.98	23.1636	0.166678		0	83.9
TRUE	4210688	M21	pgc-1α	Sample 117	25.74	25.54	0.192495		0	83.94
TRUE	4227327	M22	pgc-1α	Sample 118	25.21	25.0504	0.142145		0	84
TRUE	16581273	M23	pgc-1α	Sample 119	20.95	21.0178	0.0852434		0	83.99
TRUE	2540728	M24	pgc-1α	Sample 120	21.84	21.8326	0.034997		0	84.07
TRUE	16744448	N1	pgc-1α	Sample 97	22.51	22.5367	0.0938152		0	83.98
TRUE	255	N2	pgc-1α	Sample 98	24.46	24.3382	0.169539		0	83.94
TRUE	3200768	N3	pgc-1α	Sample 99	26.55	26.2932	0.225217		0	83.86
TRUE	16711935	N4	pgc-1α	Sample 100	25.51	25.4095	0.13002		0	83.81
TRUE	8421504	N5	pgc-1α	Sample 101	27.74	27.9524	0.189659		0	83.83
TRUE	1234938	N6	pgc-1α	Sample 102	29.17	29.1633	0.17784		0	83.86
TRUE	151	N7	pgc-1α	Sample 103	29.23	29.2803	0.0675925		0	83.98
TRUE	16776975	N8	pgc-1α	Sample 104	28.99	28.9203	0.209244		0	83.85
TRUE	4210688	N9	pgc-1α	Sample 105	25.74	25.6246	0.156143		0	83.87
TRUE	4227327	N10	pgc-1α	Sample 106	27.33	27.2622	0.122789		0	83.72
TRUE	16581273	N11	pgc-1α	Sample 107	29.96	29.6199	0.337836		0	83.9
TRUE	2540728	N12	pgc-1α	Sample 108	27.59	27.579	0.153754		0	83.77
TRUE	16744448	N13	pgc-1α	Sample 109	29.07	29.4118	0.336981		0	83.86
TRUE	255	N14	pgc-1α	Sample 110	27.92	27.8045	0.260654		0	83.92
TRUE	3200768	N15	pgc-1α	Sample 111	24.14	24.0997	0.12104		0	83.89
TRUE	16711935	N16	pgc-1α	Sample 112	23.34	23.3571	0.0757761		0	83.95
TRUE	8421504	N17	pgc-1α	Sample 113	25.34	25.3716	0.0317752		0	84.02
TRUE	1234938	N18	pgc-1α	Sample 114	26.96	26.9377	0.140458		0	84.03
TRUE	151	N19	pgc-1α	Sample 115	24.98	25.0948	0.0975405		0	83.99
TRUE	16776975	N20	pgc-1α	Sample 116	23.22	23.1636	0.166678		0	83.99
TRUE	4210688	N21	pgc-1α	Sample 117	25.35	25.54	0.192495		0	83.98
TRUE	4227327	N22	pgc-1α	Sample 118	25.01	25.0504	0.142145		0	83.98
TRUE	16581273	N23	pgc-1α	Sample 119	20.99	21.0178	0.0852434		0	83.96
TRUE	2540728	N24	pgc-1α	Sample 120	21.86	21.8326	0.034997		0	84.01
TRUE	16744448	O1	pgc-1α	Sample 97	22.46	22.5367	0.0938152		0	84.01
FALSE	255	O2	pgc-1α	Sample 98		24.3382	0.169539		0	84.13
TRUE	3200768	O3	pgc-1α	Sample 99	26.13	26.2932	0.225217		0	83.91
TRUE	16711935	O4	pgc-1α	Sample 100	25.45	25.4095	0.13002		0	83.79
TRUE	8421504	O5	pgc-1α	Sample 101	28.11	27.9524	0.189659		0	83.88
TRUE	1234938	O6	pgc-1α	Sample 102	28.98	29.1633	0.17784		0	83.83
TRUE	151	O7	pgc-1α	Sample 103	29.36	29.2803	0.0675925		0	83.88
TRUE	16776975	O8	pgc-1α	Sample 104	29.08	28.9203	0.209244		0	83.87
TRUE	4210688	O9	pgc-1α	Sample 105	25.69	25.6246	0.156143		0	83.92
TRUE	4227327	O10	pgc-1α	Sample 106	27.12	27.2622	0.122789		0	83.85
TRUE	16581273	O11	pgc-1α	Sample 107	29.29	29.6199	0.337836		0	83.82
TRUE	2540728	O12	pgc-1α	Sample 108	27.72	27.579	0.153754		0	83.9
TRUE	16744448	O13	pgc-1α	Sample 109	29.42	29.4118	0.336981		0	83.89
TRUE	255	O14	pgc-1α	Sample 110	27.51	27.8045	0.260654		0	83.88
TRUE	3200768	O15	pgc-1α	Sample 111	23.96	24.0997	0.12104		0	83.97
TRUE	16711935	O16	pgc-1α	Sample 112	23.44	23.3571	0.0757761		0	84
TRUE	8421504	O17	pgc-1α	Sample 113	25.41	25.3716	0.0317752		0	84.01
TRUE	1234938	O18	pgc-1α	Sample 114	27.07	26.9377	0.140458		0	84
TRUE	151	O19	pgc-1α	Sample 115	25.17	25.0948	0.0975405		0	84
TRUE	16776975	O20	pgc-1α	Sample 116	23.3	23.1636	0.166678		0	83.98
TRUE	4210688	O21	pgc-1α	Sample 117	25.53	25.54	0.192495		0	84
TRUE	4227327	O22	pgc-1α	Sample 118	24.93	25.0504	0.142145		0	84.03
TRUE	16581273	O23	pgc-1α	Sample 119	21.11	21.0178	0.0852434		0	84.04
TRUE	2540728	O24	pgc-1α	Sample 120	21.8	21.8326	0.034997		0	83.99

## Sheet: Original data collection
sample	repeat1	repeat2	repeat3	mean value	18s	∆Ct	∆∆Ct	2 -(∆∆Ct)		G stands for Guinan region, that is, low altitude area; L stands for Laryishan area, namely the middle altitude area; M stands for Maddow, the high altitude region
M1 WBT	29.59	29.75	29.62	29.6533	14.1089	15.5445	0	1
M2 WBT	27.94	27.63	27.87	27.8133	10.6531	17.1603	1.61796	0.325796
M3 WBT	28.25	28.74	28.31	28.4333	10.4627	17.9706	2.42677	0.185982
M4 WBT	26.96		28.07	27.515	9.60544	17.9096	2.3668	0.193875
M5 WBT	30.83	30.79	31.36	30.9933	12.4508	18.5425	2.99808	0.125166
M6 WBT		35.55		35.55	11.596	23.954	8.41208	0.00293569
M7 WBT	30.47	31.19	30.23	30.63	10.8108	19.8192	4.27473	0.0516627
M8 WBT	31.05	30.86	31.55	31.1533	10.9978	20.1555	4.61023	0.0409432
M9 WBT	31.97	32.23	31.72	31.9733	10.3294	21.6439	6.10235	0.0145549
M10 WBT	25.79	25.48	25.39	25.5533	10.5745	14.9789	-0.563754	1.47811
M1 BAT	24.3	24.46	23.35	24.0367	8.02749	16.0092	0.464695	0.724624
M2 BAT	23.16	23.32	23.23	23.2367	8.24256	14.9941	-0.54754	1.46159
M3 BAT	25.12	25.15	25.05	25.1067	9.56091	15.5458	0.00126609	0.999123
M4 BAT	24.25	24.18	24.31	24.2467	9.66041	14.5863	-0.959037	1.94401
M5 BAT	21.49	21.62	21.65	21.5867	9.88767	11.699	-3.84164	14.3367
M6 BAT	22.51	22.78	22.72	22.67	10.1439	12.5261	-3.0163	8.09088
M7 BAT	24.39	24.43	24.27	24.3633	11.1134	13.2499	-2.29207	4.89759
M8 BAT	23.3	23.14	23.38	23.2733	11.1952	12.0781	-3.46364	11.0321
M9 BAT	21.71	21.77	21.64	21.7067	10.0712	11.6355	-3.91049	15.0375
M10 BAT	23.27	23.11	22.87	23.0833	10.1047	12.9786	-2.56363	5.91194
M1	26.36	26.1	25.87	26.11	9.77695	16.333	0.7906	0.578104
M2	26.31		26.39	26.35	10.3431	16.0069	0.462704	0.725625
M3	25.51	25.37	25.33	25.4033	10.3468	15.0566	-0.48772	1.40223
M4	28.8	28.91	28.53	28.7467	9.82001	18.9267	3.38364	0.0958129
M5	28.61	28.82	28.87	28.7667	10.2313	18.5354	2.99038	0.125836
M6	28.82	28.38	29.2	28.8	10.6421	18.1579	2.61389	0.163358
M7	28.47	28.34	28.23	28.3467	10.5536	17.793	2.2463	0.210764
M8	26.92	27.07	26.9	26.9633	10.4931	16.4702	0.925423	0.526526
M9	25.26	24.75	24.93	24.98	10.8291	14.1509	-1.39264	2.62558
M10	28.91	30.02	29.28	29.4033	11.5001	17.9032	2.35894	0.194934
M1	22.16	22.26	22.65	22.3567	11.8848	10.4719	-5.07332	33.6683
M2	21.03	20.81	21.18	21.0067	12.3501	8.65657	-6.88676	118.337
M3	21.93	21.73	22.2	21.9533	10.961	10.9923	-4.55502	23.5071
M4	24.77	24.57	25.17	24.8367	11.003	13.8337	-1.71212	3.27643
M5	21.62	21.32	21.64	21.5267	11.0305	10.4962	-5.04568	33.0294
M6	23.71	23.52	23.62	23.6167	11.1662	12.4504	-3.09232	8.52866
M7	25.87	25.52	25.91	25.7667	12.268	13.4987	-2.04308	4.12126
M8	23.98	23.31	23.65	23.6467	11.8178	11.8289	-3.71307	13.1143
M9	25.55	25.43	26.09	25.69	11.3562	14.3338	-1.20845	2.31089
M10	24.08	23.93	24.11	24.04	11.8615	12.1785	-3.3683	10.3267
L1 WAT	24.19	24.24	24.51	24.3133	11.341	12.9723	-2.56982	5.93736
L2 WAT	30.49	29.85	30.23	30.19	9.7681	20.4219	4.87875	0.03399
L3 WAT	27.83	28.31	28.16	28.1	10.8028	17.2972	1.75197	0.296896
L4 WAT	26.67	26.29	26.49	26.4833	12.0115	14.4718	-1.06933	2.09846
L5 WAT	23.69	23.92	23.64	23.75	11.097	12.653	-2.89074	7.4165
L6 WAT	30.73	30.15	30.6	30.4933	11.2844	19.2089	3.66415	0.0788825
L7 WAT	30.6	30.65	30.99	30.7467	11.438	19.3086	3.76535	0.0735387
L8 WAT	28.25	27.97	27.86	28.0267	12.9207	15.106	-0.437987	1.35471
L9 WAT	24.71	25.23	25.01	24.9833	11.3241	13.6592	-1.88286	3.68804
L10 WAT	28.83	27.73	27.82	28.1267	10.9198	17.2068	1.66295	0.315792
L1 BAT	28.28	27.43	27.1	27.6033	11.4221	16.1813	0.639875	0.641769
L2 BAT	26.27	26.32	26.02	26.2033	11.0005	15.2028	-0.339435	1.26526
L3 BAT	24.41	24.64	24.37	24.4733	10.9779	13.4954	-2.04842	4.13654
L4 BAT	24.55	24.9	24.77	24.74	11.7918	12.9482	-2.59182	6.02859
L5 BAT	26.19	26.29	26.21	26.23	11.938	14.292	-1.25206	2.38182
L6 BAT	21.75	21.57	21.64	21.6533	11.7476	9.9057	-5.63664	49.7505
L7 BAT	26.25	26.72	26.68	26.55	13.0363	13.5137	-2.02782	4.07787
L8 BAT	25.51	25.83	25.74	25.6933	11.2227	14.4707	-1.07228	2.10275
L9 BAT	21.88	22.27	22.2	22.1167	11.6654	10.4513	-5.09609	34.204
L10 BAT	24.84	25.48	25.1	25.14	11.4934	13.6466	-1.89688	3.72407
L1	28.15	29.19	28.8	28.7133	12.2936	16.4197	0.873825	0.545698
L2	26.2	26.21	26.34	26.25	12.4454	13.8046	-1.74206	3.34513
L3	26.96	27.29	27.26	27.17	11.2099	15.9601	0.41639	0.749297
L4	25.7	26.2	25.91	25.9367	10.7944	15.1423	-0.399868	1.31939
L5	26.24	26.28	26.44	26.32	11.1359	15.1841	-0.359301	1.2828
L6	26.55	27.21	26.87	26.8767	10.9952	15.8815	0.339557	0.790284
L7	29.68	30.81	30.48	30.3233	12.5641	17.7592	2.21625	0.2152
L8	30.38	30.43	30.8	30.5367	12.371	18.1656	2.62017	0.162648
L9	27.37	28.55	27.73	27.8833	11.9204	15.963	0.419049	0.747918
L10	29.33	29.68	29.2	29.4033	11.6271	17.7762	2.23368	0.212616
L1	26.58	27.17	26.43	26.7267	13.6436	13.0831	-2.4587	5.49723
L2	23.97	24.25	23.86	24.0267	12.484	11.5427	-4.00095	16.0105
L3	26.62	25.96	25.95	26.1767	13.1841	12.9925	-2.5485	5.85025
L4	26.41	26.48	26.21	26.3667	15.3643	11.0023	-4.53823	23.235
L5	27.25	26.86	27.7	27.27	13.4712	13.7988	-1.74264	3.34648
L6	24.74	24.62	23.84	24.4	11.7957	12.6043	-2.93807	7.66386
L7	27.96	27.77	26.37	27.3667	12.5204	14.8463	-0.697132	1.62128
L8	25.63	25.42	26.27	25.7733	13.339	12.4343	-3.1104	8.63622
L9	22.24	22.7	21.87	22.27	11.7258	10.5442	-4.99817	31.9595
L10	24.75	24.64	24.98	24.79	11.9036	12.8864	-2.65777	6.31057
G1 WAT	30.77	29.98	30.64	30.4633	11.7569	18.7064	3.16307	0.11164
G2 WAT	28.34	28.62	28.67	28.5433	11.1131	17.4302	1.88663	0.270438
G3 WAT	33.49	34.14	34.97	34.2	10.7029	23.4971	7.95201	0.00403836
G4 WAT	33.72		35.18	34.45	12.979	21.471	5.9242	0.0164679
G5 WAT	31.2	32.11	32.31	31.8733	12.1663	19.707	4.165	0.0557454
G6 WAT		33.87		33.87	12.1261	21.7439	6.20147	0.0135885
G7 WAT	34.34	34.43	33.21	33.9933	12.834	21.1593	5.61666	0.0203806
G8 WAT	33.3	32.91	33.49	33.2333	12.2505	20.9829	5.43963	0.0230414
G9 WAT		34	34.99	34.495	12.7047	21.7903	6.24539	0.013181
G10 WAT			34.3	34.3	11.7453	22.5547	7.00634	0.00777824
G1 BAT	25.72	25.76	25.85	25.7767	11.7413	14.0354	-1.50938	2.84688
G2 BAT	25.89	25.8	26	25.8967	10.3139	15.5828	0.037263	0.974502
G3 BAT	25.14	24.59	24.72	24.8167	10.5572	14.2594	-1.28346	2.43421
G4 BAT	24.65	24.52	24.75	24.64	10.6652	13.9748	-1.56838	2.96571
G5 BAT	24.34	24.49	24.61	24.48	11.3349	13.1451	-2.40091	5.28135
G6 BAT	24.78	24.91	25.1	24.93	11.6852	13.2448	-2.29933	4.9223
G7 BAT	22.51	22.46	22.64	22.5367	11.5539	10.9828	-4.56083	23.6019
G8 BAT	24.46		24.22	24.34	10.1139	14.2261	-1.31933	2.49551
G9 BAT	26.55	26.13	26.2	26.2933	11.2929	15.0004	-0.543378	1.45738
G10 BAT	25.51	25.45	25.26	25.4067	12.9138	12.4929	-3.04786	8.26985
G1	27.74	28.11	28	27.95	11.3019	16.6481	1.10686	0.464305
G2	29.17	28.98	29.34	29.1633	11.109	18.0544	2.51064	0.175477
G3	29.23	29.36	29.26	29.2833	11.222	18.0614	2.51467	0.174988
G4	28.99	29.08	28.68	28.9167	11.4755	17.4412	1.90115	0.26773
G5	25.74	25.69	25.45	25.6267	9.82945	15.7972	0.251517	0.840013
G6	27.33	27.12	27.34	27.2633	9.91893	17.3444	1.7996	0.287255
G7	29.96	29.29	29.61	29.62	9.79964	19.8204	4.27661	0.0515954
G8	27.59	27.72	27.42	27.5767	10.5476	17.0291	1.48777	0.356563
G9	29.07	29.42	29.74	29.41	11.1356	18.2744	2.73248	0.150467
G10	27.92	27.51	27.99	27.8067	11.166	16.6406	1.09479	0.468205
G1	24.14	23.96	24.19	24.0967	12.6832	11.4135	-4.12708	17.4733
G2	23.34	23.44	23.29	23.3567	11.4574	11.8992	-3.64397	12.501
G3	25.34	25.41	25.37	25.3733	14.5032	10.8702	-4.67523	25.5497
G4	26.96	27.07	26.79	26.94	12.7472	14.1928	-1.35314	2.55468
G5	24.98	25.17	25.14	25.0967	11.701	13.3956	-2.14983	4.43775
G6	23.22	23.3	22.98	23.1667	11.6216	11.5451	-4.00158	16.0175
G7	25.35	25.53	25.74	25.54	11.6404	13.8996	-1.64408	3.12549
G8	25.01	24.93	25.21	25.05	12.0573	12.9927	-2.5506	5.85879
G9	20.99	21.11	20.95	21.0167	11.261	9.75563	-5.78687	55.2106
G10	21.86	21.8	21.84	21.8333	11.2635	10.5698	-4.97457	31.4408

## Sheet: Original data collection II
sample	2 -(∆∆Ct)
M1 WBT	1
M2 WBT	0.325796
M3 WBT	0.185982
M4 WBT	0.193875
M5 WBT	0.125166
M6 WBT	0.00293569
M7 WBT	0.0516627
M8 WBT	0.0409432
M9 WBT	0.0145549
M10 WBT	1.47811
M1 BAT	0.724624
M2 BAT	1.46159
M3 BAT	0.999123
M4 BAT	1.94401
M5 BAT	14.3367
M6 BAT	8.09088
M7 BAT	4.89759
M8 BAT	11.0321
M9 BAT	15.0375
M10 BAT	5.91194
M1	0.578104
M2	0.725625
M3	1.40223
M4	0.0958129
M5	0.125836
M6	0.163358
M7	0.210764
M8	0.526526
M9	2.62558
M10	0.194934
M1	33.6683
M2	118.337
M3	23.5071
M4	3.27643
M5	33.0294
M6	8.52866
M7	4.12126
M8	13.1143
M9	2.31089
M10	10.3267
L1 WAT	5.93737
L2 WAT	0.0339899
L3 WAT	0.296896
L4 WAT	2.09846
L5 WAT	7.4165
L6 WAT	0.0788825
L7 WAT	0.0735387
L8 WAT	1.35471
L9 WAT	3.68804
L10 WAT	0.315792
L1 BAT	0.641769
L2 BAT	1.26526
L3 BAT	4.13654
L4 BAT	6.02859
L5 BAT	2.38182
L6 BAT	49.7505
L7 BAT	4.07787
L8 BAT	2.10275
L9 BAT	34.204
L10 BAT	3.72407
L1	0.545698
L2	3.34513
L3	0.749297
L4	1.31939
L5	1.2828
L6	0.790284
L7	0.2152
L8	0.162648
L9	0.747918
L10	0.212616
L1	5.49723
L2	16.0105
L3	5.85025
L4	23.235
L5	3.34648
L6	7.66386
L7	1.62128
L8	8.63622
L9	31.9595
L10	6.31057
G1 WAT	0.11164
G2 WAT	0.270438
G3 WAT	0.00403836
G4 WAT	0.0164679
G5 WAT	0.0557454
G6 WAT	0.0135885
G7 WAT	0.0203806
G8 WAT	0.0230414
G9 WAT	0.013181
G10 WAT	0.00777824
G1 BAT	2.84688
G2 BAT	0.974502
G3 BAT	2.43421
G4 BAT	2.96571
G5 BAT	5.28135
G6 BAT	4.9223
G7 BAT	23.6019
G8 BAT	2.49551
G9 BAT	1.45738
G10 BAT	8.26985
G1	0.464305
G2	0.175477
G3	0.174988
G4	0.26773
G5	0.840013
G6	0.287255
G7	0.0515954
G8	0.356563
G9	0.150467
G10	0.468205
G1	17.4733
G2	12.501
G3	25.5497
G4	2.55468
G5	4.43775
G6	16.0175
G7	3.12549
G8	5.85879
G9	55.2106
G10	31.4408

## Sheet: Summary of original data
sample	WAT	BAT	liver	musle
M1	0.325796	0.724624	0.578104	33.6683
M2	0.185982	1.46159	0.725625	118.337
M3	0.193875		1.40223	23.5071
M4	0.125166	1.94401	0.0958129	3.27643
M5	0.0516627	14.3367	0.125836	33.0294
M6	0.0409432	8.09088	0.163358	8.52866
M7	0.0145549	4.89759	0.210764	4.12126
M8	1.47811	11.0321	0.526526	13.1143
M9		15.0375	2.62558	2.31089
M10		5.91194	0.194934	10.3267
L1	5.93737	0.641769	0.545698	5.49723
L2	0.0339899	1.26526	3.34513	16.0105
L3	0.296896	4.13654	0.749297	5.85025
L4	2.09846	6.02859	1.31939	23.235
L5	7.4165	2.38182	1.2828	3.34648
L6	0.0788825	49.7505	0.790284	7.66386
L7	0.0735387	4.07787	0.2152	1.62128
L8		2.10275	0.162648	8.63622
L9	3.68804	34.204	0.747918	31.9595
L10	0.315792	3.72407	0.212616	6.31057
G1	0.11164	2.84688	0.464305	17.4733
G2	0.270438	0.974502	0.175477	12.501
G3	0.00403836	2.43421	0.174988	25.5497
G4	0.0164679	2.96571	0.26773	2.55468
G5	0.0557454	5.28135	0.840013	4.43775
G6	0.0135885	4.9223	0.287255	16.0175
G7	0.0203806	23.6019	0.0515954	3.12549
G8	0.0230414	2.49551	0.356563	5.85879
G9	0.013181	1.45738	0.150467	55.2106
G10	0.00777824	8.26985	0.468205	31.4408

## Sheet: mean value and SE
tiusse	High-altitude	middle-altitude	low-altitude		SE
WAT	0.302	0.941	0.054		0.486	1.415	0.083
BAT	7.049	10.831	5.523		1.815	5.342	2.119
Liver	0.669	0.937	0.324		0.252	0.297	0.072
Muscle	25.022	11.013	17.412		11.007	3.084	5.211

## Sheet: Z-score
BAT	original data	mean value	X-mean	SE	Z-SCORE
L1	0.641769	10.8313	-10.1895	5.342	-1.90744
L2	1.26526	10.8313	-9.56605	5.342	-1.79073
L3	4.13654	10.8313	-6.69478	5.342	-1.25323
L4	6.02859	10.8313	-4.80273	5.342	-0.89905
L5	2.38182	10.8313	-8.4495	5.342	-1.58171
L6	49.7505	10.8313	38.9191	5.342	7.2855
L7	4.07787	10.8313	-6.75344	5.342	-1.26422
L8	2.10275	10.8313	-8.72856	5.342	-1.63395
L9	34.204	10.8313	23.3727	5.342	4.37527
L10	3.72407	10.8313	-7.10725	5.342	-1.33045
G1	2.84688	5.523	-2.67612	2.119	-1.26292
G2	0.974502	5.523	-4.5485	2.119	-2.14653
G3	2.43421	5.523	-3.08879	2.119	-1.45766
G4	2.96571	5.523	-2.55729	2.119	-1.20684
G5	5.28135	5.523	-0.24165	2.119	-0.11404
G6	4.9223	5.523	-0.600702	2.119	-0.283484
G7	23.6019	5.523	18.0789	2.119	8.53183
G8	2.49551	5.523	-3.02749	2.119	-1.42874
G9	1.45738	5.523	-4.06562	2.119	-1.91865
G10	8.26985	5.523	2.74685	2.119	1.2963
M1	0.724624	7.049	-6.32438	1.815	-3.4845
M2	1.46159	7.049	-5.58741	1.815	-3.07846
M3		7.049	-7.049	1.815	-3.88375
M4	1.94401	7.049	-5.10499	1.815	-2.81267
M5	14.3367	7.049	7.28771	1.815	4.01527
M6	8.09088	7.049	1.04188	1.815	0.574041
M7	4.89759	7.049	-2.15141	1.815	-1.18535
M8	11.0321	7.049	3.98312	1.815	2.19456
M9	15.0375	7.049	7.9885	1.815	4.40138
M10	5.91194	7.049	-1.13706	1.815	-0.626478
M1 muscle	33.6683	25.022	8.64633	11.007	0.78553
M2	118.337	25.022	93.315	11.007	8.47779
M3	23.5071	25.022	-1.51495	11.007	-0.137635
M4	3.27643	25.022	-21.7456	11.007	-1.97561
M5	33.0294	25.022	8.0074	11.007	0.727483
M6	8.52866	25.022	-16.4933	11.007	-1.49844
M7	4.12126	25.022	-20.9007	11.007	-1.89886
M8	13.1143	25.022	-11.9077	11.007	-1.08183
M9	2.31089	25.022	-22.7111	11.007	-2.06333
M10	10.3267	25.022	-14.6953	11.007	-1.33509
L1	5.49723	11.013	-5.51577	3.084	-1.78851
L2	16.0105	11.013	4.99751	3.084	1.62046
L3	5.85025	11.013	-5.16275	3.084	-1.67404
L4	23.235	11.013	12.222	3.084	3.96304
L5	3.34648	11.013	-7.66652	3.084	-2.4859
L6	7.66386	11.013	-3.34914	3.084	-1.08597
L7	1.62128	11.013	-9.39172	3.084	-3.04531
L8	8.63622	11.013	-2.37678	3.084	-0.770682
L9	31.9595	11.013	20.9465	3.084	6.79198
L10	6.31057	11.013	-4.70243	3.084	-1.52478
G1	17.4733	17.412	0.0612612	5.211	0.0117561
G2	12.501	17.412	-4.91101	5.211	-0.942432
G3	25.5497	17.412	8.13765	5.211	1.56163
G4	2.55468	17.412	-14.8573	5.211	-2.85115
G5	4.43775	17.412	-12.9743	5.211	-2.48978
G6	16.0175	17.412	-1.39449	5.211	-0.267606
G7	3.12549	17.412	-14.2865	5.211	-2.74161
G8	5.85879	17.412	-11.5532	5.211	-2.21708
G9	55.2106	17.412	37.7986	5.211	7.25362
G10	31.4408	17.412	14.0288	5.211	2.69215

## Sheet: summary
sample	BAT		muscle
L1	0.641769	M1	33.6683
L2	1.26526	M3	23.5071
L3	4.13654	M4	3.27643
L4	6.02859	M5	33.0294
L5	2.38182	M6	8.52866
L7	4.07787	M7	4.12126
L8	2.10275	M8	13.1143
L10	3.72407	M9	2.31089
G1	2.84688	M10	10.3267
G2	0.974502	L1	5.49723
G3	2.43421	L2	16.0105
G4	2.96571	L3	5.85025
G5	5.28135	L5	3.34648
G6	4.9223	L6	7.66386
G7	23.6019
G8	2.49551	L7	1.62128
G9	1.45738	L8	8.63622
G10	8.26985	L10	6.31057
M1	0.724624	G1	17.4733
M2	1.46159	G2	12.501
M4	1.94401	G3	25.5497
M6	8.09088	G4	2.55468
M7	4.89759	G5	4.43775
M8	11.0321	G6	16.0175
M10	5.91194	G7	3.12549
		G8	5.85879
		G10	31.4408

## Sheet: summary of sex
sample	WAT			BAT				liver				muscle
	M		F	M		F		M		F		M		F
M2	0.325796	M4	0.193875	M2	1.46159	M1	0.724624	M2	0.725625	M1	0.578104	M2	118.337	M1	33.6683
M3	0.185982	M5	0.125166	M3	0.999123	M4	1.94401	M3	1.40223	M4	0.0958129	M3	23.5071	M4	3.27643
M6	0.00293569	M8	0.0409432	M6	8.09088	M5	14.3367	M6	0.163358	M5	0.125836	M6	8.52866	M5	33.0294
M7	0.0516627	M9	0.0145549	M7	4.89759	M8	11.0321	M7	0.210764	M8	0.526526	M7	4.12126	M8	13.1143
L2	0.0339899	M10	1.47811	L2	1.26526	M9	15.0375	L2	3.34513	M9	2.62558	L2	16.0105	M9	2.31089
L7	0.0735387	L1	5.93737	L7	4.07787	M10	5.91194	L7	0.2152	M10	0.194934	L7	1.62128	M10	10.3267
L8	1.35471	L3	0.296896	L8	2.10275	L1	0.641769	L8	0.162648	L1	0.545698	L8	8.63622	L1	5.49723
L9	3.68804	L4	2.09846	L9	34.204	L3	4.13654	L9	0.747918	L3	0.749297	L9	31.9595	L3	5.85025
L10	0.315792	L5	7.4165	L10	3.72407	L4	6.02859	L10	0.212616	L4	1.31939	L10	6.31057	L4	23.235
G1	0.11164	L6	0.0788825	G1	2.84688	L5	2.38182	G1	0.464305	L5	1.2828	G1	17.4733	L5	3.34648
G2	0.270438	G4	0.0164679	G2	0.974502	L6	49.7505	G2	0.175477	L6	0.790284	G2	12.501	L6	7.66386
G3	0.00403836	G7	0.0203806	G3	2.43421	G4	2.96571	G3	0.174988	G4	0.26773	G3	25.5497	G4	2.55468
G5	0.0557454	G8	0.0230414	G5	5.28135	G7	23.6019	G5	0.840013	G7	0.0515954	G5	4.43775	G7	3.12549
G6	0.0135885	G9	0.013181	G6	4.9223	G8	2.49551	G6	0.287255	G8	0.356563	G6	16.0175	G8	5.85879
G10	0.00777824			G10	8.26985	G9	1.45738	G10	0.468205	G9	0.150467	G10	31.4408	G9	55.2106
G stands for Guinan region, that is, low altitude area; L stands for Laryishan area, namely the middle altitude area; M stands for Maddow, the high altitude region
