# Supplementary material for: Differential Expression of Metabolism-Related Genes in Plateau Pika (Ochotona curzoniae) at Different Altitudes on the Qinghai–Tibet Plateau
Source: Front Genet. 2022 Jan 20;12:784811. doi: 10.3389/fgene.2021.784811 (PMC8811202; doi:10.3389/fgene.2021.784811)
Supplement: Supplementary file 1 [file DataSheet2.zip › UPLOAD/2.XLSX]

## Sheet: Original data of pparα
Experiment: 2746-2 pparα Selected Filter: SYBR Green I / HRM Dye (465-510)
Include	Color	Pos		Name	Cp	MeanCp	STD Cp	Concentration	Standard	Tm1	Status
TRUE	16744448	A1	pparα	Sample 1	29.12	29.4104	0.252649		0	85.91
TRUE	255	A2	pparα	Sample 2	26.25	26.3788	0.127271		0	86.06
TRUE	3200768	A3	pparα	Sample 3	25.42	25.6709	0.232443		0	85.89
TRUE	16711935	A4	pparα	Sample 4	25.68	25.8442	0.155422		0	86.04
TRUE	8421504	A5	pparα	Sample 5	27.24	27.542	0.266132		0	86.06
TRUE	1234938	A6	pparα	Sample 6	27.21	27.475	0.230031		0	85.89
TRUE	151	A7	pparα	Sample 7	28.17	28.5299	0.315202		0	85.67
TRUE	16776975	A8	pparα	Sample 8	26.87	27.0338	0.141724		0	85.96
TRUE	4210688	A9	pparα	Sample 9	26.56	26.6617	0.123998		0	85.99
TRUE	4227327	A10	pparα	Sample 10	27.36	27.6192	0.296429		0	85.85
TRUE	16581273	A11	pparα	Sample 11	22.12	22.0604	0.17078		0	85.89
TRUE	2540728	A12	pparα	Sample 12	23.54	23.5402	0.0218544		0	86.07
TRUE	16744448	A13	pparα	Sample 13	26.99	27.0076	0.213274		0	85.87
TRUE	255	A14	pparα	Sample 14	23.08	23.1867	0.10213		0	86.01
TRUE	3200768	A15	pparα	Sample 15	22.8	22.985	0.184832		0	86.04
TRUE	16711935	A16	pparα	Sample 16	21.85	22.1165	0.236274		0	85.9
TRUE	8421504	A17	pparα	Sample 17	23.16	23.279	0.12071		0	85.62
TRUE	1234938	A18	pparα	Sample 18	23.46	23.6373	0.196271		0	86.07
TRUE	151	A19	pparα	Sample 19	22.32	22.4229	0.138848		0	86.1
TRUE	16776975	A20	pparα	Sample 20	22.23	22.2722	0.150368		0	85.94
TRUE	4210688	A21	pparα	Sample 21	25.58	25.6743	0.0791472		0	86.07
TRUE	4227327	A22	pparα	Sample 22	25.37	25.6248	0.221427		0	86.16
TRUE	16581273	A23	pparα	Sample 23	25.67	25.7971	0.118704		0	86.01
TRUE	2540728	A24	pparα	Sample 24	27	26.8328	0.174056		0	85.67
TRUE	16744448	B1	pparα	Sample 1	29.54	29.4104	0.252649		0	85.97
TRUE	255	B2	pparα	Sample 2	26.37	26.3788	0.127271		0	86.03
TRUE	3200768	B3	pparα	Sample 3	25.71	25.6709	0.232443		0	85.82
TRUE	16711935	B4	pparα	Sample 4	25.86	25.8442	0.155422		0	85.98
TRUE	8421504	B5	pparα	Sample 5	27.73	27.542	0.266132		0	85.98
TRUE	1234938	B6	pparα	Sample 6	27.56	27.475	0.230031		0	85.84
TRUE	151	B7	pparα	Sample 7	28.7	28.5299	0.315202		0	85.66
TRUE	16776975	B8	pparα	Sample 8	27.13	27.0338	0.141724		0	85.95
TRUE	4210688	B9	pparα	Sample 9	26.8	26.6617	0.123998		0	86
TRUE	4227327	B10	pparα	Sample 10	27.55	27.6192	0.296429		0	85.82
TRUE	16581273	B11	pparα	Sample 11	21.87	22.0604	0.17078		0	85.82
TRUE	2540728	B12	pparα	Sample 12	23.56	23.5402	0.0218544		0	85.97
TRUE	16744448	B13	pparα	Sample 13	27.23	27.0076	0.213274		0	85.81
TRUE	255	B14	pparα	Sample 14	23.21	23.1867	0.10213		0	85.98
TRUE	3200768	B15	pparα	Sample 15	22.98	22.985	0.184832		0	85.98
TRUE	16711935	B16	pparα	Sample 16	22.31	22.1165	0.236274		0	85.88
TRUE	8421504	B17	pparα	Sample 17	23.28	23.279	0.12071		0	85.6
TRUE	1234938	B18	pparα	Sample 18	23.6	23.6373	0.196271		0	86.04
TRUE	151	B19	pparα	Sample 19	22.36	22.4229	0.138848		0	86.05
TRUE	16776975	B20	pparα	Sample 20	22.14	22.2722	0.150368		0	85.9
TRUE	4210688	B21	pparα	Sample 21	25.72	25.6743	0.0791472		0	85.96
TRUE	4227327	B22	pparα	Sample 22	25.73	25.6248	0.221427		0	86.12
TRUE	16581273	B23	pparα	Sample 23	25.81	25.7971	0.118704		0	85.97
TRUE	2540728	B24	pparα	Sample 24	26.85	26.8328	0.174056		0	86.18
TRUE	16744448	C1	pparα	Sample 1	29.57	29.4104	0.252649		0	85.93
TRUE	255	C2	pparα	Sample 2	26.51	26.3788	0.127271		0	85.99
TRUE	3200768	C3	pparα	Sample 3	25.88	25.6709	0.232443		0	85.8
TRUE	16711935	C4	pparα	Sample 4	25.99	25.8442	0.155422		0	85.92
TRUE	8421504	C5	pparα	Sample 5	27.66	27.542	0.266132		0	85.91
TRUE	1234938	C6	pparα	Sample 6	27.65	27.475	0.230031		0	85.79
TRUE	151	C7	pparα	Sample 7	28.72	28.5299	0.315202		0	85.62
TRUE	16776975	C8	pparα	Sample 8	27.1	27.0338	0.141724		0	85.95
TRUE	4210688	C9	pparα	Sample 9	26.63	26.6617	0.123998		0	85.97
TRUE	4227327	C10	pparα	Sample 10	27.94	27.6192	0.296429		0	85.81
TRUE	16581273	C11	pparα	Sample 11	22.19	22.0604	0.17078		0	85.83
TRUE	2540728	C12	pparα	Sample 12	23.52	23.5402	0.0218544		0	85.91
TRUE	16744448	C13	pparα	Sample 13	26.8	27.0076	0.213274		0	85.72
TRUE	255	C14	pparα	Sample 14	23.28	23.1867	0.10213		0	85.95
TRUE	3200768	C15	pparα	Sample 15	23.17	22.985	0.184832		0	85.98
TRUE	16711935	C16	pparα	Sample 16	22.18	22.1165	0.236274		0	85.87
TRUE	8421504	C17	pparα	Sample 17	23.4	23.279	0.12071		0	85.57
TRUE	1234938	C18	pparα	Sample 18	23.85	23.6373	0.196271		0	86
TRUE	151	C19	pparα	Sample 19	22.58	22.4229	0.138848		0	86.01
TRUE	16776975	C20	pparα	Sample 20	22.44	22.2722	0.150368		0	85.83
TRUE	4210688	C21	pparα	Sample 21	25.72	25.6743	0.0791472		0	85.94
TRUE	4227327	C22	pparα	Sample 22	25.77	25.6248	0.221427		0	86.07
TRUE	16581273	C23	pparα	Sample 23	25.91	25.7971	0.118704		0	85.98
TRUE	2540728	C24	pparα	Sample 24	26.65	26.8328	0.174056		0	86.19
TRUE	16744448	D1	pparα	Sample 25	26.73	26.8221	0.124265		0	86.04
TRUE	255	D2	pparα	Sample 26	26.21	26.3055	0.0834992		0	85.88
TRUE	3200768	D3	pparα	Sample 27	27.64	27.6687	0.204095		0	85.49
TRUE	16711935	D4	pparα	Sample 28	26.44	26.5057	0.188822		0	85.92
TRUE	8421504	D5	pparα	Sample 29	25.37	25.3474	0.0840999		0	85.89
TRUE	1234938	D6	pparα	Sample 30	28.76	28.5259	0.211369		0	85.79
TRUE	151	D7	pparα	Sample 31	25.23	25.2777	0.0444294		0	85.76
TRUE	16776975	D8	pparα	Sample 32	24.31	24.3266	0.0413411		0	85.96
TRUE	4210688	D9	pparα	Sample 33	24.69	24.6812	0.231621		0	85.77
TRUE	4227327	D10	pparα	Sample 34	25.97	26.0428	0.0785903		0	85.93
TRUE	16581273	D11	pparα	Sample 35	24.8	24.3758	0.368067		0	85.92
TRUE	2540728	D12	pparα	Sample 36	24.06	24.0823	0.0977568		0	85.73
TRUE	16744448	D13	pparα	Sample 37	25.82	25.9493	0.14166		0	85.48
TRUE	255	D14	pparα	Sample 38	25.89	25.5638	0.298718		0	85.93
TRUE	3200768	D15	pparα	Sample 39	26.55	26.5098	0.036186		0	85.97
TRUE	16711935	D16	pparα	Sample 40	26.25	26.1783	0.17687		0	85.85
TRUE	8421504	D17	pparα	Sample 41	24.95	24.9248	0.0259468		0	85.85
TRUE	1234938	D18	pparα	Sample 42	27.09	27.0748	0.0937136		0	86.01
TRUE	151	D19	pparα	Sample 43	26.72	26.5225	0.225089		0	86
TRUE	16776975	D20	pparα	Sample 44	28.1	27.7843	0.279225		0	85.99
TRUE	4210688	D21	pparα	Sample 45	25.73	25.6587	0.237373		0	85.84
TRUE	4227327	D22	pparα	Sample 46	29.1	29.2398	0.16381		0	86.12
TRUE	16581273	D23	pparα	Sample 47	27.86	27.9736	0.126849		0	85.95
TRUE	2540728	D24	pparα	Sample 48	27.41	27.4792	0.0904434		0	86.2
TRUE	16744448	E1	pparα	Sample 25	26.78	26.8221	0.124265		0	86.02
TRUE	255	E2	pparα	Sample 26	26.35	26.3055	0.0834992		0	85.85
TRUE	3200768	E3	pparα	Sample 27	27.89	27.6687	0.204095		0	85.64
TRUE	16711935	E4	pparα	Sample 28	26.36	26.5057	0.188822		0	85.86
TRUE	8421504	E5	pparα	Sample 29	25.25	25.3474	0.0840999		0	85.88
TRUE	1234938	E6	pparα	Sample 30	28.34	28.5259	0.211369		0	85.73
TRUE	151	E7	pparα	Sample 31	25.28	25.2777	0.0444294		0	85.75
TRUE	16776975	E8	pparα	Sample 32	24.3	24.3266	0.0413411		0	85.93
TRUE	4210688	E9	pparα	Sample 33	24.45	24.6812	0.231621		0	85.76
TRUE	4227327	E10	pparα	Sample 34	26.03	26.0428	0.0785903		0	85.91
TRUE	16581273	E11	pparα	Sample 35	24.13	24.3758	0.368067		0	85.88
TRUE	2540728	E12	pparα	Sample 36	24.19	24.0823	0.0977568		0	85.7
TRUE	16744448	E13	pparα	Sample 37	26.1	25.9493	0.14166		0	85.53
TRUE	255	E14	pparα	Sample 38	25.3	25.5638	0.298718		0	85.9
TRUE	3200768	E15	pparα	Sample 39	26.5	26.5098	0.036186		0	85.96
TRUE	16711935	E16	pparα	Sample 40	25.98	26.1783	0.17687		0	85.86
TRUE	8421504	E17	pparα	Sample 41	24.91	24.9248	0.0259468		0	85.86
TRUE	1234938	E18	pparα	Sample 42	26.98	27.0748	0.0937136		0	86
TRUE	151	E19	pparα	Sample 43	26.28	26.5225	0.225089		0	86.01
TRUE	16776975	E20	pparα	Sample 44	27.56	27.7843	0.279225		0	85.98
TRUE	4210688	E21	pparα	Sample 45	25.39	25.6587	0.237373		0	85.82
TRUE	4227327	E22	pparα	Sample 46	29.2	29.2398	0.16381		0	86.04
TRUE	16581273	E23	pparα	Sample 47	27.95	27.9736	0.126849		0	85.95
TRUE	2540728	E24	pparα	Sample 48	27.45	27.4792	0.0904434		0	86.17
TRUE	16744448	F1	pparα	Sample 25	26.96	26.8221	0.124265		0	85.98
TRUE	255	F2	pparα	Sample 26	26.36	26.3055	0.0834992		0	85.84
TRUE	3200768	F3	pparα	Sample 27	27.48	27.6687	0.204095		0	85.61
TRUE	16711935	F4	pparα	Sample 28	26.72	26.5057	0.188822		0	85.89
TRUE	8421504	F5	pparα	Sample 29	25.42	25.3474	0.0840999		0	85.87
TRUE	1234938	F6	pparα	Sample 30	28.48	28.5259	0.211369		0	85.71
TRUE	151	F7	pparα	Sample 31	25.32	25.2777	0.0444294		0	85.74
TRUE	16776975	F8	pparα	Sample 32	24.37	24.3266	0.0413411		0	85.93
TRUE	4210688	F9	pparα	Sample 33	24.91	24.6812	0.231621		0	85.75
TRUE	4227327	F10	pparα	Sample 34	26.13	26.0428	0.0785903		0	85.92
TRUE	16581273	F11	pparα	Sample 35	24.2	24.3758	0.368067		0	85.89
TRUE	2540728	F12	pparα	Sample 36	24	24.0823	0.0977568		0	85.72
TRUE	16744448	F13	pparα	Sample 37	25.92	25.9493	0.14166		0	85.53
TRUE	255	F14	pparα	Sample 38	25.5	25.5638	0.298718		0	85.94
TRUE	3200768	F15	pparα	Sample 39	26.48	26.5098	0.036186		0	85.98
TRUE	16711935	F16	pparα	Sample 40	26.31	26.1783	0.17687		0	85.85
TRUE	8421504	F17	pparα	Sample 41	24.91	24.9248	0.0259468		0	85.87
TRUE	1234938	F18	pparα	Sample 42	27.16	27.0748	0.0937136		0	86.02
TRUE	151	F19	pparα	Sample 43	26.56	26.5225	0.225089		0	86.02
TRUE	16776975	F20	pparα	Sample 44	27.7	27.7843	0.279225		0	86.01
TRUE	4210688	F21	pparα	Sample 45	25.86	25.6587	0.237373		0	85.84
TRUE	4227327	F22	pparα	Sample 46	29.42	29.2398	0.16381		0	86.05
TRUE	16581273	F23	pparα	Sample 47	28.11	27.9736	0.126849		0	85.93
TRUE	2540728	F24	pparα	Sample 48	27.58	27.4792	0.0904434		0	86.15
TRUE	16744448	G1	pparα	Sample 49	25.99	26.0452	0.108437		0	85.98
TRUE	255	G2	pparα	Sample 50	27.42	27.6028	0.196207		0	85.98
TRUE	3200768	G3	pparα	Sample 51	25.11	25.3063	0.173058		0	85.79
TRUE	16711935	G4	pparα	Sample 52	24.43	24.6377	0.181891		0	85.95
TRUE	8421504	G5	pparα	Sample 53	23.19	22.977	0.183118		0	85.93
TRUE	1234938	G6	pparα	Sample 54	24.06	23.9399	0.107438		0	85.94
TRUE	151	G7	pparα	Sample 55	26.3	26.108	0.226248		0	85.76
TRUE	16776975	G8	pparα	Sample 56	24.15	23.9831	0.143583		0	85.96
TRUE	4210688	G9	pparα	Sample 57	24.61	24.4334	0.150415		0	85.78
TRUE	4227327	G10	pparα	Sample 58	25.6	25.5861	0.068882		0	85.93
TRUE	16581273	G11	pparα	Sample 59	24.86	24.7717	0.103941		0	85.73
TRUE	2540728	G12	pparα	Sample 60	24.39	24.3412	0.133986		0	85.93
TRUE	16744448	G13	pparα	Sample 61	25.9	25.8306	0.0616751		0	85.8
TRUE	255	G14	pparα	Sample 62	26.46	26.5838	0.122055		0	85.96
TRUE	3200768	G15	pparα	Sample 63	26.88	26.8897	0.0252558		0	86
TRUE	16711935	G16	pparα	Sample 64	25.92	25.7241	0.202009		0	86.04
TRUE	8421504	G17	pparα	Sample 65	24.84	24.7314	0.100364		0	85.89
TRUE	1234938	G18	pparα	Sample 66	27.24	27.1743	0.165408		0	86.06
TRUE	151	G19	pparα	Sample 67	27.18	27.2738	0.167753		0	85.91
TRUE	16776975	G20	pparα	Sample 68	29.33	29.1548	0.255375		0	86.05
TRUE	4210688	G21	pparα	Sample 69	28.23	28.1233	0.121855		0	86.06
TRUE	4227327	G22	pparα	Sample 70	28.19	28.1076	0.124641		0	86.07
TRUE	16581273	G23	pparα	Sample 71	27.42	27.5903	0.148736		0	85.96
TRUE	2540728	G24	pparα	Sample 72	26.75	26.8223	0.212064		0	86.13
TRUE	16744448	H1	pparα	Sample 49	25.97	26.0452	0.108437		0	85.98
TRUE	255	H2	pparα	Sample 50	27.57	27.6028	0.196207		0	85.95
TRUE	3200768	H3	pparα	Sample 51	25.44	25.3063	0.173058		0	85.84
TRUE	16711935	H4	pparα	Sample 52	24.76	24.6377	0.181891		0	85.91
TRUE	8421504	H5	pparα	Sample 53	22.85	22.977	0.183118		0	85.95
TRUE	1234938	H6	pparα	Sample 54	23.88	23.9399	0.107438		0	85.98
TRUE	151	H7	pparα	Sample 55	25.86	26.108	0.226248		0	85.8
TRUE	16776975	H8	pparα	Sample 56	23.88	23.9831	0.143583		0	85.95
TRUE	4210688	H9	pparα	Sample 57	24.37	24.4334	0.150415		0	85.75
TRUE	4227327	H10	pparα	Sample 58	25.51	25.5861	0.068882		0	85.94
TRUE	16581273	H11	pparα	Sample 59	24.66	24.7717	0.103941		0	85.94
TRUE	2540728	H12	pparα	Sample 60	24.19	24.3412	0.133986		0	85.93
TRUE	16744448	H13	pparα	Sample 61	25.79	25.8306	0.0616751		0	85.81
TRUE	255	H14	pparα	Sample 62	26.59	26.5838	0.122055		0	86
TRUE	3200768	H15	pparα	Sample 63	26.87	26.8897	0.0252558		0	86.02
TRUE	16711935	H16	pparα	Sample 64	25.52	25.7241	0.202009		0	86.03
TRUE	8421504	H17	pparα	Sample 65	24.71	24.7314	0.100364		0	85.95
TRUE	1234938	H18	pparα	Sample 66	26.99	27.1743	0.165408		0	86.14
TRUE	151	H19	pparα	Sample 67	27.18	27.2738	0.167753		0	85.9
TRUE	16776975	H20	pparα	Sample 68	28.86	29.1548	0.255375		0	86.11
TRUE	4210688	H21	pparα	Sample 69	28.15	28.1233	0.121855		0	86.07
TRUE	4227327	H22	pparα	Sample 70	28.17	28.1076	0.124641		0	86.1
TRUE	16581273	H23	pparα	Sample 71	27.66	27.5903	0.148736		0	85.98
TRUE	2540728	H24	pparα	Sample 72	27.06	26.8223	0.212064		0	86.13
TRUE	16744448	I1	pparα	Sample 49	26.17	26.0452	0.108437		0	85.99
TRUE	255	I2	pparα	Sample 50	27.81	27.6028	0.196207		0	85.95
TRUE	3200768	I3	pparα	Sample 51	25.36	25.3063	0.173058		0	85.8
TRUE	16711935	I4	pparα	Sample 52	24.73	24.6377	0.181891		0	85.86
TRUE	8421504	I5	pparα	Sample 53	22.89	22.977	0.183118		0	85.93
TRUE	1234938	I6	pparα	Sample 54	23.88	23.9399	0.107438		0	85.98
TRUE	151	I7	pparα	Sample 55	26.17	26.108	0.226248		0	85.81
TRUE	16776975	I8	pparα	Sample 56	23.93	23.9831	0.143583		0	85.96
TRUE	4210688	I9	pparα	Sample 57	24.33	24.4334	0.150415		0	85.76
TRUE	4227327	I10	pparα	Sample 58	25.65	25.5861	0.068882		0	85.93
TRUE	16581273	I11	pparα	Sample 59	24.8	24.7717	0.103941		0	85.95
TRUE	2540728	I12	pparα	Sample 60	24.45	24.3412	0.133986		0	85.95
TRUE	16744448	I13	pparα	Sample 61	25.8	25.8306	0.0616751		0	85.8
TRUE	255	I14	pparα	Sample 62	26.7	26.5838	0.122055		0	85.97
TRUE	3200768	I15	pparα	Sample 63	26.92	26.8897	0.0252558		0	85.99
TRUE	16711935	I16	pparα	Sample 64	25.73	25.7241	0.202009		0	86.03
TRUE	8421504	I17	pparα	Sample 65	24.64	24.7314	0.100364		0	85.95
TRUE	1234938	I18	pparα	Sample 66	27.3	27.1743	0.165408		0	86.13
TRUE	151	I19	pparα	Sample 67	27.47	27.2738	0.167753		0	85.99
TRUE	16776975	I20	pparα	Sample 68	29.28	29.1548	0.255375		0	86.09
TRUE	4210688	I21	pparα	Sample 69	27.99	28.1233	0.121855		0	86.1
TRUE	4227327	I22	pparα	Sample 70	27.96	28.1076	0.124641		0	86.1
TRUE	16581273	I23	pparα	Sample 71	27.69	27.5903	0.148736		0	85.93
TRUE	2540728	I24	pparα	Sample 72	26.66	26.8223	0.212064		0	86.13
TRUE	16744448	J1	pparα	Sample 73	27.57	27.6763	0.0929853		0	85.98
TRUE	255	J2	pparα	Sample 74	30.09	29.9909	0.102557		0	85.96
TRUE	3200768	J3	pparα	Sample 75	27.89	28.034	0.183965		0	85.76
TRUE	16711935	J4	pparα	Sample 76	27.55	27.5058	0.103096		0	85.9
TRUE	8421504	J5	pparα	Sample 77	26.75	26.7579	0.0902902		0	85.75
TRUE	1234938	J6	pparα	Sample 78	26.44	26.4745	0.0884484		0	85.93
TRUE	151	J7	pparα	Sample 79	27.27	27.2684	0		0	85.9
TRUE	16776975	J8	pparα	Sample 80	25.71	25.8099	0.0900683		0	85.96
TRUE	4210688	J9	pparα	Sample 81	28.14	28.1746	0.221389		0	85.77
TRUE	4227327	J10	pparα	Sample 82	28.5	29.0675	0.508399		0	85.92
TRUE	16581273	J11	pparα	Sample 83	27.86	27.5723	0.246628		0	85.74
TRUE	2540728	J12	pparα	Sample 84	28.28	28.3247	0.195659		0	85.9
TRUE	16744448	J13	pparα	Sample 85	27.14	27.3754	0.377227		0	85.69
TRUE	255	J14	pparα	Sample 86	28.66	28.7434	0.194106		0	85.82
TRUE	3200768	J15	pparα	Sample 87	29.56	29.7462	0.190425		0	85.82
TRUE	16711935	J16	pparα	Sample 88	30.49	30.5844	0.234196		0	86.06
TRUE	8421504	J17	pparα	Sample 89	29.06	29.2384	0.416835		0	86.13
TRUE	1234938	J18	pparα	Sample 90	29.99	30.4785	0.461334		0	85.95
TRUE	151	J19	pparα	Sample 91	24.42	24.5588	0.191237		0	85.89
TRUE	16776975	J20	pparα	Sample 92	25.54	26.1151	0.504094		0	86.07
TRUE	4210688	J21	pparα	Sample 93	23.32	23.6103	0.270418		0	85.89
TRUE	4227327	J22	pparα	Sample 94	23.68	23.981	0.362734		0	86.06
TRUE	16581273	J23	pparα	Sample 95	23.96	24.4905	0.459238		0	85.81
TRUE	2540728	J24	pparα	Sample 96	25.67	25.9208	0.313606		0	85.97
TRUE	16744448	K1	pparα	Sample 73	27.73	27.6763	0.0929853		0	85.97
TRUE	255	K2	pparα	Sample 74	29.89	29.9909	0.102557		0	85.92
TRUE	3200768	K3	pparα	Sample 75	27.97	28.034	0.183965		0	85.73
TRUE	16711935	K4	pparα	Sample 76	27.58	27.5058	0.103096		0	85.82
TRUE	8421504	K5	pparα	Sample 77	26.67	26.7579	0.0902902		0	85.69
TRUE	1234938	K6	pparα	Sample 78	26.58	26.4745	0.0884484		0	85.88
FALSE	151	K7	pparα	Sample 79		27.2684	0		0	85.8
TRUE	16776975	K8	pparα	Sample 80	25.86	25.8099	0.0900683		0	85.93
TRUE	4210688	K9	pparα	Sample 81	28.41	28.1746	0.221389		0	85.69
TRUE	4227327	K10	pparα	Sample 82	29.23	29.0675	0.508399		0	85.88
TRUE	16581273	K11	pparα	Sample 83	27.42	27.5723	0.246628		0	85.73
TRUE	2540728	K12	pparα	Sample 84	28.16	28.3247	0.195659		0	85.89
TRUE	16744448	K13	pparα	Sample 85	27.18	27.3754	0.377227		0	85.6
TRUE	255	K14	pparα	Sample 86	28.6	28.7434	0.194106		0	85.83
TRUE	3200768	K15	pparα	Sample 87	29.74	29.7462	0.190425		0	85.81
TRUE	16711935	K16	pparα	Sample 88	30.41	30.5844	0.234196		0	86.03
TRUE	8421504	K17	pparα	Sample 89	28.94	29.2384	0.416835		0	86.04
TRUE	1234938	K18	pparα	Sample 90	30.54	30.4785	0.461334		0	85.95
TRUE	151	K19	pparα	Sample 91	24.78	24.5588	0.191237		0	85.8
TRUE	16776975	K20	pparα	Sample 92	26.32	26.1151	0.504094		0	85.95
TRUE	4210688	K21	pparα	Sample 93	23.65	23.6103	0.270418		0	85.86
TRUE	4227327	K22	pparα	Sample 94	23.88	23.981	0.362734		0	86.05
TRUE	16581273	K23	pparα	Sample 95	24.8	24.4905	0.459238		0	85.73
TRUE	2540728	K24	pparα	Sample 96	25.83	25.9208	0.313606		0	85.94
TRUE	16744448	L1	pparα	Sample 73	27.73	27.6763	0.0929853		0	86.01
TRUE	255	L2	pparα	Sample 74	29.99	29.9909	0.102557		0	85.94
TRUE	3200768	L3	pparα	Sample 75	28.24	28.034	0.183965		0	85.72
TRUE	16711935	L4	pparα	Sample 76	27.39	27.5058	0.103096		0	85.79
TRUE	8421504	L5	pparα	Sample 77	26.85	26.7579	0.0902902		0	85.64
TRUE	1234938	L6	pparα	Sample 78	26.41	26.4745	0.0884484		0	85.83
TRUE	151	L7	pparα	Sample 79		27.2684	0		0	85.81
TRUE	16776975	L8	pparα	Sample 80	25.86	25.8099	0.0900683		0	85.86
TRUE	4210688	L9	pparα	Sample 81	27.97	28.1746	0.221389		0	85.73
TRUE	4227327	L10	pparα	Sample 82	29.47	29.0675	0.508399		0	85.89
TRUE	16581273	L11	pparα	Sample 83	27.44	27.5723	0.246628		0	85.71
TRUE	2540728	L12	pparα	Sample 84	28.54	28.3247	0.195659		0	85.85
TRUE	16744448	L13	pparα	Sample 85	27.81	27.3754	0.377227		0	85.59
TRUE	255	L14	pparα	Sample 86	28.97	28.7434	0.194106		0	85.73
TRUE	3200768	L15	pparα	Sample 87	29.94	29.7462	0.190425		0	85.74
TRUE	16711935	L16	pparα	Sample 88	30.85	30.5844	0.234196		0	85.98
TRUE	8421504	L17	pparα	Sample 89	29.71	29.2384	0.416835		0	86.02
TRUE	1234938	L18	pparα	Sample 90	30.9	30.4785	0.461334		0	85.83
TRUE	151	L19	pparα	Sample 91	24.48	24.5588	0.191237		0	85.77
TRUE	16776975	L20	pparα	Sample 92	26.48	26.1151	0.504094		0	85.92
TRUE	4210688	L21	pparα	Sample 93	23.86	23.6103	0.270418		0	85.82
TRUE	4227327	L22	pparα	Sample 94	24.38	23.981	0.362734		0	86.01
TRUE	16581273	L23	pparα	Sample 95	24.71	24.4905	0.459238		0	85.68
TRUE	2540728	L24	pparα	Sample 96	26.27	25.9208	0.313606		0	85.95
TRUE	16744448	M1	pparα	Sample 97	23.19	23.3993	0.188846		0	85.82
TRUE	255	M2	pparα	Sample 98	24.3	24.4184	0.383647		0	85.95
TRUE	3200768	M3	pparα	Sample 99	25.74	25.8933	0.130979		0	85.93
TRUE	16711935	M4	pparα	Sample 100	26.13	26.605	0.505529		0	85.65
TRUE	8421504	M5	pparα	Sample 101	25.78	26.0469	0.29974		0	85.68
TRUE	1234938	M6	pparα	Sample 102	27.49	27.6047	0.0978649		0	85.88
TRUE	151	M7	pparα	Sample 103	26.36	26.6819	0.28912		0	85.77
TRUE	16776975	M8	pparα	Sample 104	26.15	26.3728	0.196282		0	85.89
TRUE	4210688	M9	pparα	Sample 105	24.11	24.4173	0.280013		0	85.66
TRUE	4227327	M10	pparα	Sample 106	26.15	26.0436	0.208562		0	85.72
TRUE	16581273	M11	pparα	Sample 107	27.19	27.3813	0.162519		0	85.71
TRUE	2540728	M12	pparα	Sample 108	25.76	26.5323	0.756808		0	85.84
TRUE	16744448	M13	pparα	Sample 109	28.2	28.7275	0.47391		0	85.84
TRUE	255	M14	pparα	Sample 110	27.38	27.4833	0.247411		0	85.74
TRUE	3200768	M15	pparα	Sample 111	27.57	27.679	0.0984801		0	85.72
TRUE	16711935	M16	pparα	Sample 112	26.2	26.6958	0.460839		0	85.99
FALSE	8421504	M17	pparα	Sample 113		28.7459	0.00439638		0	85.7
TRUE	1234938	M18	pparα	Sample 114	28.02	28.1247	0.226443		0	86
TRUE	151	M19	pparα	Sample 115	26.87	27.0278	0.226181		0	85.74
TRUE	16776975	M20	pparα	Sample 116	25.33	25.6318	0.366165		0	85.78
TRUE	4210688	M21	pparα	Sample 117	26.57	26.5104	0.29002		0	85.83
TRUE	4227327	M22	pparα	Sample 118	27.22	27.4923	0.241129		0	86.02
TRUE	16581273	M23	pparα	Sample 119	25.26	25.559	0.270703		0	86.07
TRUE	2540728	M24	pparα	Sample 120	24.64	24.8067	0.170767		0	85.85
TRUE	16744448	N1	pparα	Sample 97	23.44	23.3993	0.188846		0	85.83
TRUE	255	N2	pparα	Sample 98	24.11	24.4184	0.383647		0	85.98
TRUE	3200768	N3	pparα	Sample 99	25.98	25.8933	0.130979		0	85.91
TRUE	16711935	N4	pparα	Sample 100	26.55	26.605	0.505529		0	85.65
TRUE	8421504	N5	pparα	Sample 101	25.99	26.0469	0.29974		0	85.68
TRUE	1234938	N6	pparα	Sample 102	27.64	27.6047	0.0978649		0	85.92
TRUE	151	N7	pparα	Sample 103	26.78	26.6819	0.28912		0	85.76
TRUE	16776975	N8	pparα	Sample 104	26.43	26.3728	0.196282		0	85.92
TRUE	4210688	N9	pparα	Sample 105	24.5	24.4173	0.280013		0	85.64
TRUE	4227327	N10	pparα	Sample 106	25.8	26.0436	0.208562		0	85.77
TRUE	16581273	N11	pparα	Sample 107	27.48	27.3813	0.162519		0	85.7
TRUE	2540728	N12	pparα	Sample 108	26.57	26.5323	0.756808		0	85.82
TRUE	16744448	N13	pparα	Sample 109	28.85	28.7275	0.47391		0	85.89
TRUE	255	N14	pparα	Sample 110	27.3	27.4833	0.247411		0	85.73
TRUE	3200768	N15	pparα	Sample 111	27.75	27.679	0.0984801		0	85.71
TRUE	16711935	N16	pparα	Sample 112	26.77	26.6958	0.460839		0	85.97
TRUE	8421504	N17	pparα	Sample 113	28.74	28.7459	0.00439638		0	85.87
TRUE	1234938	N18	pparα	Sample 114	27.97	28.1247	0.226443		0	86.02
TRUE	151	N19	pparα	Sample 115	26.93	27.0278	0.226181		0	85.73
TRUE	16776975	N20	pparα	Sample 116	25.53	25.6318	0.366165		0	85.88
TRUE	4210688	N21	pparα	Sample 117	26.19	26.5104	0.29002		0	85.89
TRUE	4227327	N22	pparα	Sample 118	27.57	27.4923	0.241129		0	86.03
TRUE	16581273	N23	pparα	Sample 119	25.61	25.559	0.270703		0	86.05
TRUE	2540728	N24	pparα	Sample 120	24.8	24.8067	0.170767		0	85.9
TRUE	16744448	O1	pparα	Sample 97	23.57	23.3993	0.188846		0	85.82
TRUE	255	O2	pparα	Sample 98	24.85	24.4184	0.383647		0	85.93
TRUE	3200768	O3	pparα	Sample 99	25.96	25.8933	0.130979		0	85.94
TRUE	16711935	O4	pparα	Sample 100	27.14	26.605	0.505529		0	85.65
TRUE	8421504	O5	pparα	Sample 101	26.37	26.0469	0.29974		0	85.71
TRUE	1234938	O6	pparα	Sample 102	27.68	27.6047	0.0978649		0	85.91
TRUE	151	O7	pparα	Sample 103	26.91	26.6819	0.28912		0	85.79
TRUE	16776975	O8	pparα	Sample 104	26.53	26.3728	0.196282		0	85.88
TRUE	4210688	O9	pparα	Sample 105	24.65	24.4173	0.280013		0	85.64
TRUE	4227327	O10	pparα	Sample 106	26.18	26.0436	0.208562		0	85.76
TRUE	16581273	O11	pparα	Sample 107	27.47	27.3813	0.162519		0	85.68
TRUE	2540728	O12	pparα	Sample 108	27.27	26.5323	0.756808		0	85.92
TRUE	16744448	O13	pparα	Sample 109	29.13	28.7275	0.47391		0	85.88
TRUE	255	O14	pparα	Sample 110	27.77	27.4833	0.247411		0	85.73
TRUE	3200768	O15	pparα	Sample 111	27.72	27.679	0.0984801		0	85.72
TRUE	16711935	O16	pparα	Sample 112	27.11	26.6958	0.460839		0	85.98
TRUE	8421504	O17	pparα	Sample 113	28.75	28.7459	0.00439638		0	85.86
TRUE	1234938	O18	pparα	Sample 114	28.38	28.1247	0.226443		0	85.99
TRUE	151	O19	pparα	Sample 115	27.29	27.0278	0.226181		0	85.78
TRUE	16776975	O20	pparα	Sample 116	26.04	25.6318	0.366165		0	85.87
TRUE	4210688	O21	pparα	Sample 117	26.77	26.5104	0.29002		0	85.86
TRUE	4227327	O22	pparα	Sample 118	27.68	27.4923	0.241129		0	86.08
TRUE	16581273	O23	pparα	Sample 119	25.8	25.559	0.270703		0	86.07
TRUE	2540728	O24	pparα	Sample 120	24.98	24.8067	0.170767		0	85.81

## Sheet: original data
sample	repeat1	repeat2	repeat3	mean value	18s	∆Ct	∆∆Ct	2 -(∆∆Ct)
M1 WBT	29.12	29.54	29.57	29.41	14.1089	15.3011	0	1		G stands for Guinan region, that is, low altitude area; L stands for Laryishan area, namely the middle altitude area; M stands for Maddow, the high altitude region
M2 WBT	26.25	26.37	26.51	26.3767	10.6531	15.7236	0.42416	0.745273
M3 WBT	25.42	25.71	25.88	25.67	10.4627	15.2073	-0.0933181	1.06682
M4 WBT	25.68	25.86	25.99	25.8433	9.60544	16.2379	0.937185	0.522251
M5 WBT	27.24	27.73	27.66	27.5433	12.4508	15.0925	-0.21036	1.15698
M6 WBT	27.21	27.56	27.65	27.4733	11.596	15.8774	0.577484	0.670131
M7 WBT	28.17	28.7	28.72	28.53	10.8108	17.7192	2.41759	0.187168
M8 WBT	26.87	27.13	27.1	27.0333	10.9978	16.0355	0.73448	0.601035
M9 WBT	26.56	26.8	26.63	26.6633	10.3294	16.3339	1.03067	0.489484
M10 WBT	27.36	27.55	27.94	27.6167	10.5745	17.0422	1.74316	0.298714
M1 BAT	22.12	21.87	22.19	22.06	8.02749	14.0325	-1.26865	2.40936
M2 BAT	23.54	23.56	23.52	23.54	8.24256	15.2974	-0.0038896	1.0027
M3 BAT	26.99	27.23	26.8	27.0067	9.56091	17.4458	2.1451	0.226079
M4 BAT	23.08	23.21	23.28	23.19	9.66041	13.5296	-1.77527	3.42302
M5 BAT	22.8	22.98	23.17	22.9833	9.88767	13.0957	-2.20427	4.6084
M6 BAT	21.85	22.31	22.18	22.1133	10.1439	11.9695	-3.32889	10.0484
M7 BAT	23.16	23.28	23.4	23.28	11.1134	12.1666	-3.13592	8.79036
M8 BAT	23.46	23.6	23.85	23.6367	11.1952	12.4415	-2.8595	7.25765
M9 BAT	22.32	22.36	22.58	22.42	10.0712	12.3488	-2.94983	7.72656
M10 BAT	22.23	22.14	22.44	22.27	10.1047	12.1653	-3.13404	8.77891
M1	25.58	25.72	25.72	25.6733	9.77695	15.8964	0.595784	0.661685
M2	25.37	25.73	25.77	25.6233	10.3431	15.2803	-0.0198667	1.01387
M3	25.67	25.81	25.91	25.7967	10.3468	15.4499	0.148801	0.902
M4	27	26.85	26.65	26.8333	9.82001	17.0133	1.71127	0.305392
M5	26.78	26.96	26.73	26.8233	10.2313	16.592	1.28921	0.409176
M6	26.35	26.36	26.21	26.3067	10.6421	15.6645	0.361776	0.778206
M7	27.89	27.48	27.64	27.67	10.5536	17.1164	1.81347	0.284505
M8	26.36	26.72	26.44	26.5067	10.4931	16.0135	0.71097	0.610909
M9	25.25	25.42	25.37	25.3467	10.8291	14.5175	-0.783278	1.72104
M10	28.34	28.48	28.76	28.5267	11.5001	17.0265	1.72418	0.30267
M1	25.28	25.32	25.23	25.2767	11.8848	13.3919	-1.90866	3.75459
M2	24.3	24.37	24.31	24.3267	12.3501	11.9766	-3.32505	10.0217
M3	24.45	24.91	24.69	24.6833	10.961	13.7223	-1.58138	2.99256
M4	26.03	26.13	25.97	26.0433	11.003	15.0403	-0.261745	1.19893
M5	24.13	24.2	24.8	24.3767	11.0305	13.3462	-1.95623	3.88046
M6	24.19	24	24.06	24.0833	11.1662	12.9171	-2.38544	5.22504
M7	26.1	25.92	25.82	25.9467	12.268	13.6787	-1.62026	3.07431
M8	25.3	25.5	25.89	25.5633	11.8178	13.7455	-1.55558	2.93953
M9	26.5	26.48	26.55	26.51	11.3562	15.1538	-0.148024	1.10805
M10	25.98	26.31	26.25	26.18	11.8615	14.3185	-0.984768	1.97899
L1 WAT	24.91	24.91	24.95	24.9233	11.341	13.5823	-1.71778	3.28929
L2 WAT	26.98	27.16	27.09	27.0767	9.7681	17.3086	2.00512	0.249114
L3 WAT	26.28	26.56	26.72	26.52	10.8028	15.7172	0.418104	0.748408
L4 WAT	27.56	27.7	28.1	27.7867	12.0115	15.7751	0.471239	0.721345
L5 WAT	25.39	25.86	25.73	25.66	11.097	14.563	-0.73984	1.66999
L6 WAT	29.2	29.42	29.1	29.24	11.2844	17.9556	2.65388	0.158892
L7 WAT	27.95	28.11	27.86	27.9733	11.438	16.5353	1.23401	0.425133
L8 WAT	27.45	27.58	27.41	27.48	12.9207	14.5593	-0.743066	1.67373
L9 WAT	25.97	25.99	26.17	26.0433	11.3241	14.7192	-0.580453	1.49532
L10 WAT	27.57	27.42	27.81	27.6	10.9198	16.6802	1.38136	0.383858
L1 BAT	25.44	25.11	25.36	25.3033	11.4221	13.8813	-1.41729	2.67084
L2 BAT	24.76	24.43	24.73	24.64	11.0005	13.6395	-1.66438	3.16978
L3 BAT	22.85	23.19	22.89	22.9767	10.9779	11.9988	-3.30241	9.86562
L4 BAT	23.88	24.06	23.88	23.94	11.7918	12.1482	-3.15343	8.89771
L5 BAT	25.86	26.3	26.17	26.11	11.938	14.172	-1.13162	2.19104
L6 BAT	23.88	24.15	23.93	23.9867	11.7476	12.239	-3.06604	8.37473
L7 BAT	24.37	24.61	24.33	24.4367	13.0363	11.4003	-3.90452	14.9753
L8 BAT	25.51	25.6	25.65	25.5867	11.2227	14.364	-0.938164	1.91609
L9 BAT	24.66	24.86	24.8	24.7733	11.6654	13.1079	-2.19524	4.57967
L10 BAT	24.19	24.39	24.45	24.3433	11.4934	12.8499	-2.45375	5.47837
L1	25.79	25.9	25.8	25.83	12.2936	13.5364	-1.76458	3.39774
L2	26.59	26.46	26.7	26.5833	12.4454	14.1379	-1.16313	2.23943
L3	26.87	26.88	26.92	26.89	11.2099	15.6801	0.378183	0.769406
L4	25.52	25.92	25.73	25.7233	10.7944	14.929	-0.371792	1.29396
L5	24.71	24.84	24.64	24.73	11.1359	13.5941	-1.70612	3.26281
L6	26.99	27.24	27.3	27.1767	10.9952	16.1815	0.877536	0.544296
L7	27.18	27.18	27.47	27.2767	12.5641	14.7126	-0.591829	1.50716
L8	28.86	29.33	29.28	29.1567	12.371	16.7856	1.48219	0.357945
L9	28.15	28.23	27.99	28.1233	11.9204	16.203	0.901366	0.53538
L10	28.17	28.19	27.96	28.1067	11.6271	16.4796	1.17897	0.441668
L1	27.66	27.42	27.69	27.59	13.6436	13.9464	-1.35485	2.5577
L2	27.06	26.75	26.66	26.8233	12.484	14.3394	-0.963233	1.94967
L3	27.73	27.73	27.57	27.6767	13.1841	14.4925	-0.809403	1.75249
L4	29.89	29.99	30.09	29.99	15.3643	14.6257	-0.67502	1.59662
L5	27.97	28.24	27.89	28.0333	13.4712	14.5622	-0.738683	1.66865
L6	27.58	27.39	27.55	27.5067	11.7957	15.711	0.408532	0.75339
L7	26.67	26.85	26.75	26.7567	12.5204	14.2363	-1.06397	2.09068
L8	26.58	26.41	26.44	26.4767	13.339	13.1377	-2.16608	4.48801
L9			27.27	27.27	11.7258	15.5442	0.241018	0.846148
L10	25.86	25.86	25.71	25.81	11.9036	13.9064	-1.39527	2.63037
G1 WAT	28.41	27.97	28.14	28.1733	11.7569	16.4164	1.11613	0.46133
G2 WAT	29.23	29.47	28.5	29.0667	11.1131	17.9535	2.65275	0.159017
G3 WAT	27.42	27.44	27.86	27.5733	10.7029	16.8704	1.5678	0.337322
G4 WAT	28.16	28.54	28.28	28.3267	12.979	15.3476	0.0440861	0.969904
G5 WAT	27.18	27.81	27.14	27.3767	12.1663	15.2103	-0.0925287	1.06624
G6 WAT	28.6	28.97	28.66	28.7433	12.1261	16.6172	1.31575	0.401716
G7 WAT	29.74	29.94	29.56	29.7467	12.834	16.9127	1.6107	0.32744
G8 WAT	30.41	30.85	30.49	30.5833	12.2505	18.3329	3.03239	0.122225
G9 WAT	28.94	29.71	29.06	29.2367	12.7047	16.532	1.23215	0.425681
G10 WAT	30.54	30.9	29.99	30.4767	11.7453	18.7314	3.43173	0.0926713
G1 BAT	24.78	24.48	24.42	24.56	11.7413	12.8187	-2.48404	5.5946
G2 BAT	26.32	26.48	25.54	26.1133	10.3139	15.7994	0.499632	0.707287
G3 BAT	23.65	23.86	23.32	23.61	10.5572	13.0528	-2.2485	4.75189
G4 BAT	23.88	24.38	23.68	23.98	10.6652	13.3148	-1.98572	3.9606
G5 BAT	24.8	24.71	23.96	24.49	11.3349	13.1551	-2.14591	4.42572
G6 BAT	25.83	26.27	25.67	25.9233	11.6852	14.2381	-1.06597	2.09357
G7 BAT	23.44	23.19	23.57	23.4	11.5539	11.8461	-3.45611	10.9747
G8 BAT	24.11	24.3	24.85	24.42	10.1139	14.3061	-0.996991	1.99583
G9 BAT	25.98	25.74	25.96	25.8933	11.2929	14.6004	-0.701203	1.62586
G10 BAT	26.55	26.13	27.14	26.6067	12.9138	13.6929	-1.6103	3.05315
G1	25.99	25.78	26.37	26.0467	11.3019	14.7447	-0.55653	1.47073
G2	27.64	27.49	27.68	27.6033	11.109	16.4944	1.19416	0.437042
G3	26.78	26.36	26.91	26.6833	11.222	15.4614	0.158398	0.896019
G4	26.43	26.15	26.53	26.37	11.4755	14.8945	-0.404202	1.32336
G5	24.5	24.11	24.65	24.42	9.82945	14.5906	-0.71368	1.63998
G6	25.8	26.15	26.18	26.0433	9.91893	16.1244	0.823131	0.565214
G7	27.48	27.19	27.47	27.38	9.79964	17.5804	2.28015	0.205877
G8	26.57	25.76	27.27	26.5333	10.5476	15.9857	0.683187	0.622788
G9	28.85	28.2	29.13	28.7267	11.1356	17.591	2.2903	0.204434
G10	27.3	27.38	27.77	27.4833	11.166	16.3173	1.01568	0.494595
G1	27.75	27.57	27.72	27.68	12.6832	14.9968	-0.305737	1.23605
G2	26.77	26.2	27.11	26.6933	11.4574	15.2359	-0.0631747	1.04476
G3	28.74		28.75	28.745	14.5032	14.2418	-1.05883	2.08324
G4	27.97	28.02	28.38	28.1233	12.7472	15.3762	0.0759482	0.948718
G5	26.93	26.87	27.29	27.03	11.701	15.329	0.0252067	0.98268
G6	25.53	25.33	26.04	25.6333	11.6216	14.0117	-1.29135	2.44758
G7	26.19	26.57	26.77	26.51	11.6404	14.8696	-0.431592	1.34872
G8	27.57	27.22	27.68	27.49	12.0573	15.4327	0.133463	0.91164
G9	25.61	25.26	25.8	25.5567	11.261	14.2956	-1.0036	2.005
G10	24.8	24.64	24.98	24.8067	11.2635	13.5432	-1.75833	3.38307

## Sheet: original data collection II
sample	2 -(∆∆Ct)
M1 WBT	1
M2 WBT	0.745273
M3 WBT	1.06682
M4 WBT	0.522251
M5 WBT	1.15698
M6 WBT	0.670131
M7 WBT	0.187168
M8 WBT	0.601035
M9 WBT	0.489484
M10 WBT	0.298714
M1 BAT	2.40936
M2 BAT	1.0027
M3 BAT	0.226079
M4 BAT	3.42302
M5 BAT	4.6084
M6 BAT	10.0484
M7 BAT	8.79036
M8 BAT	7.25765
M9 BAT	7.72656
M10 BAT	8.77891
M1	0.661685
M2	1.01387
M3	0.902
M4	0.305392
M5	0.409176
M6	0.778206
M7	0.284505
M8	0.610909
M9	1.72104
M10	0.30267
M1	3.75459
M2	10.0217
M3	2.99256
M4	1.19893
M5	3.88046
M6	5.22504
M7	3.07431
M8	2.93953
M9	1.10805
M10	1.97899
L1 WAT	3.28929
L2 WAT	0.249114
L3 WAT	0.748408
L4 WAT	0.721345
L5 WAT	1.66999
L6 WAT	0.158892
L7 WAT	0.425133
L8 WAT	1.67373
L9 WAT	1.49532
L10 WAT	0.383858
L1 BAT	2.67084
L2 BAT	3.16978
L3 BAT	9.86562
L4 BAT	8.89771
L5 BAT	2.19104
L6 BAT	8.37473
L7 BAT	14.9753
L8 BAT	1.91609
L9 BAT	4.57967
L10 BAT	5.47837
L1	3.39774
L2	2.23943
L3	0.769406
L4	1.29396
L5	3.26281
L6	0.544296
L7	1.50716
L8	0.357945
L9	0.53538
L10	0.441668
L1	2.5577
L2	1.94967
L3	1.75249
L4	1.59662
L5	1.66865
L6	0.75339
L7	2.09068
L8	4.48801
L9	0.846148
L10	2.63037
G1 WAT	0.46133
G2 WAT	0.159017
G3 WAT	0.337322
G4 WAT	0.969904
G5 WAT	1.06624
G6 WAT	0.401716
G7 WAT	0.32744
G8 WAT	0.122225
G9 WAT	0.425681
G10 WAT	0.0926713
G1 BAT	5.5946
G2 BAT	0.707287
G3 BAT	4.75189
G4 BAT	3.9606
G5 BAT	4.42572
G6 BAT	2.09357
G7 BAT	10.9747
G8 BAT	1.99583
G9 BAT	1.62586
G10 BAT	3.05315
G1	1.47073
G2	0.437042
G3	0.896019
G4	1.32336
G5	1.63998
G6	0.565214
G7	0.205877
G8	0.622788
G9	0.204434
G10	0.494595
G1	1.23605
G2	1.04476
G3	2.08324
G4	0.948718
G5	0.98268
G6	2.44758
G7	1.34872
G8	0.91164
G9	2.005
G10	3.38307

## Sheet: summary of original data
sample	WAT	BAT	liver	musle
M1	0.745273	2.40936	0.661685	3.75459
M2	1.06682	1.0027	1.01387	10.0217
M3	0.522251	0.226079	0.902	2.99256
M4	1.15698	3.42302	0.305392	1.19893
M5	0.670131	4.6084	0.409176	3.88046
M6	0.187168	10.0484	0.778206	5.22504
M7	0.601035	8.79036	0.284505	3.07431
M8	0.489484	7.25765	0.610909	2.93953
M9	0.298714	7.72656	1.72104	1.10805
M10		8.77891	0.30267	1.97899
L1	3.28929	2.67084	3.39774	2.5577
L2	0.249114	3.16978	2.23943	1.94967
L3	0.748408	9.86562	0.769406	1.75249
L4	0.721345	8.89771	1.29396	1.59662
L5	1.66999	2.19104	3.26281	1.66865
L6	0.158892	8.37473	0.544296	0.75339
L7	0.425133	14.9753	1.50716	2.09068
L8	1.67373	1.91609	0.357945	4.48801
L9	1.49532	4.57967	0.53538	0.846148
L10	0.383858	5.47837	0.441668	2.63037
G1	0.46133	5.5946	1.47073	1.23605
G2	0.159017	0.707287	0.437042	1.04476
G3	0.337322	4.75189	0.896019	2.08324
G4	0.969904	3.9606	1.32336	0.948718
G5	1.06624	4.42572	1.63998	0.98268
G6	0.401716	2.09357	0.565214	2.44758
G7	0.32744	10.9747	0.205877	1.34872
G8	0.122225	1.99583	0.622788	0.91164
G9	0.425681	1.62586	0.204434	2.005
G10	0.0926713	3.05315	0.494595	3.38307

## Sheet: mean value and SE
sample	High-altitude	middle-altitude	low-altitude		SE
WAT	0.637	1.082	0.436		0.107	0.306	0.105
BAT	5.462	6.212	3.918		1.12	1.34	0.924
Liver	0.699	1.435	0.786		0.14	0.366	0.165
Muscle	3.617	2.033	1.63		0.814	0.335	0.259
