# Supplementary material for: Differential Expression of Metabolism-Related Genes in Plateau Pika (Ochotona curzoniae) at Different Altitudes on the Qinghai–Tibet Plateau
Source: Front Genet. 2022 Jan 20;12:784811. doi: 10.3389/fgene.2021.784811 (PMC8811202; doi:10.3389/fgene.2021.784811)
Supplement: Supplementary file 1 [file DataSheet2.zip › UPLOAD/3.XLSX]

## Sheet: original data of PRDM16
Experiment: 2746-4 PRDM16 Selected Filter: SYBR Green I / HRM Dye (465-510)
Include	Color	Pos		Name	Cp	MeanCp	STD Cp	Concentration	Standard	Tm1	Status
TRUE	16744448	A1	PRDM16	Sample 1	33.13	32.8835	0.234379		0	88.19
TRUE	255	A2	PRDM16	Sample 2	29.9	30.2334	0.29122		0	88.16
TRUE	3200768	A3	PRDM16	Sample 3	31.4	31.5742	0.15376		0	88.16
TRUE	16711935	A4	PRDM16	Sample 4	29.84	30.1065	0.24548		0	88.15
TRUE	8421504	A5	PRDM16	Sample 5	30.45	30.5481	0.152863		0	88.16
TRUE	1234938	A6	PRDM16	Sample 6	31.49	32.0517	0.512802		0	88.12
TRUE	151	A7	PRDM16	Sample 7	30.57	30.7291	0.286891		0	88.11
TRUE	16776975	A8	PRDM16	Sample 8	31.09	30.8488	0.228791		0	88.12
TRUE	4210688	A9	PRDM16	Sample 9	31.65	31.4323	0.221828		0	88.13
TRUE	4227327	A10	PRDM16	Sample 10	31.12	31.4145	0.25892		0	88.22
TRUE	16581273	A11	PRDM16	Sample 11	27.17	27.3269	0.138603		0	88.19
TRUE	2540728	A12	PRDM16	Sample 12	26.44	26.584	0.123052		0	88.2
TRUE	16744448	A13	PRDM16	Sample 13	30.69	30.9417	0.325706		0	88.2
TRUE	255	A14	PRDM16	Sample 14	27.05	27.021	0.125867		0	88.19
TRUE	3200768	A15	PRDM16	Sample 15	26.16	26.3589	0.221978		0	88.19
TRUE	16711935	A16	PRDM16	Sample 16	26.35	26.3685	0.048231		0	88.19
TRUE	8421504	A17	PRDM16	Sample 17	28.36	28.422	0.106536		0	88.2
TRUE	1234938	A18	PRDM16	Sample 18	27.25	27.3196	0.0635265		0	88.2
TRUE	151	A19	PRDM16	Sample 19	26.18	26.2846	0.0977677		0	88.15
TRUE	16776975	A20	PRDM16	Sample 20	25.69	25.8171	0.110515		0	88.16
TRUE	16744448	B1	PRDM16	Sample 1	32.85	32.8835	0.234379		0	88.17
TRUE	255	B2	PRDM16	Sample 2	30.4	30.2334	0.29122		0	88.14
TRUE	3200768	B3	PRDM16	Sample 3	31.69	31.5742	0.15376		0	88.12
TRUE	16711935	B4	PRDM16	Sample 4	30.15	30.1065	0.24548		0	88.07
TRUE	8421504	B5	PRDM16	Sample 5	30.72	30.5481	0.152863		0	88.09
TRUE	1234938	B6	PRDM16	Sample 6	32.5	32.0517	0.512802		0	88.09
TRUE	151	B7	PRDM16	Sample 7	30.55	30.7291	0.286891		0	88.08
TRUE	16776975	B8	PRDM16	Sample 8	30.81	30.8488	0.228791		0	88.06
TRUE	4210688	B9	PRDM16	Sample 9	31.21	31.4323	0.221828		0	88.11
TRUE	4227327	B10	PRDM16	Sample 10	31.58	31.4145	0.25892		0	88.18
TRUE	16581273	B11	PRDM16	Sample 11	27.43	27.3269	0.138603		0	88.15
TRUE	2540728	B12	PRDM16	Sample 12	26.65	26.584	0.123052		0	88.16
TRUE	16744448	B13	PRDM16	Sample 13	30.83	30.9417	0.325706		0	88.18
TRUE	255	B14	PRDM16	Sample 14	27.13	27.021	0.125867		0	88.16
TRUE	3200768	B15	PRDM16	Sample 15	26.32	26.3589	0.221978		0	88.17
TRUE	16711935	B16	PRDM16	Sample 16	26.42	26.3685	0.048231		0	88.2
TRUE	8421504	B17	PRDM16	Sample 17	28.36	28.422	0.106536		0	88.21
TRUE	1234938	B18	PRDM16	Sample 18	27.35	27.3196	0.0635265		0	88.2
TRUE	151	B19	PRDM16	Sample 19	26.37	26.2846	0.0977677		0	88.09
TRUE	16776975	B20	PRDM16	Sample 20	25.87	25.8171	0.110515		0	88.1
TRUE	16744448	C1	PRDM16	Sample 1	32.67	32.8835	0.234379		0	88.19
TRUE	255	C2	PRDM16	Sample 2	30.4	30.2334	0.29122		0	88.11
TRUE	3200768	C3	PRDM16	Sample 3	31.64	31.5742	0.15376		0	88.07
TRUE	16711935	C4	PRDM16	Sample 4	30.33	30.1065	0.24548		0	88.03
TRUE	8421504	C5	PRDM16	Sample 5	30.47	30.5481	0.152863		0	88.03
TRUE	1234938	C6	PRDM16	Sample 6	32.16	32.0517	0.512802		0	88.04
TRUE	151	C7	PRDM16	Sample 7	31.06	30.7291	0.286891		0	88.05
TRUE	16776975	C8	PRDM16	Sample 8	30.64	30.8488	0.228791		0	88.07
TRUE	4210688	C9	PRDM16	Sample 9	31.44	31.4323	0.221828		0	88.09
TRUE	4227327	C10	PRDM16	Sample 10	31.55	31.4145	0.25892		0	88.13
TRUE	16581273	C11	PRDM16	Sample 11	27.38	27.3269	0.138603		0	88.12
TRUE	2540728	C12	PRDM16	Sample 12	26.66	26.584	0.123052		0	88.13
TRUE	16744448	C13	PRDM16	Sample 13	31.31	30.9417	0.325706		0	88.14
TRUE	255	C14	PRDM16	Sample 14	26.88	27.021	0.125867		0	88.15
TRUE	3200768	C15	PRDM16	Sample 15	26.6	26.3589	0.221978		0	88.16
TRUE	16711935	C16	PRDM16	Sample 16	26.33	26.3685	0.048231		0	88.18
TRUE	8421504	C17	PRDM16	Sample 17	28.55	28.422	0.106536		0	88.18
TRUE	1234938	C18	PRDM16	Sample 18	27.36	27.3196	0.0635265		0	88.16
TRUE	151	C19	PRDM16	Sample 19	26.3	26.2846	0.0977677		0	88.04
TRUE	16776975	C20	PRDM16	Sample 20	25.89	25.8171	0.110515		0	88.04
TRUE	16744448	D1	PRDM16	Sample 41	27.99	28.1762	0.254088		0	88.14
TRUE	255	D2	PRDM16	Sample 42	28.87	29.0196	0.180169		0	88.11
TRUE	3200768	D3	PRDM16	Sample 43	30.6	30.6695	0.086855		0	88.05
TRUE	16711935	D4	PRDM16	Sample 44	31.15	31.482	0.334338		0	87.92
TRUE	8421504	D5	PRDM16	Sample 45	28.96	29.2696	0.274636		0	87.99
TRUE	1234938	D6	PRDM16	Sample 46	30.67	30.9386	0.293737		0	88.04
TRUE	151	D7	PRDM16	Sample 47	29.83	29.9058	0.255165		0	87.9
TRUE	16776975	D8	PRDM16	Sample 48	31.56	31.471	0.137845		0	88.09
TRUE	4210688	D9	PRDM16	Sample 49	29.47	29.5253	0.298293		0	88.07
TRUE	4227327	D10	PRDM16	Sample 50	29.95	30.0427	0.169925		0	88.12
TRUE	16581273	D11	PRDM16	Sample 51	29.44	29.7923	0.356612		0	88.12
TRUE	2540728	D12	PRDM16	Sample 52	28.69	28.8207	0.15163		0	88.11
TRUE	16744448	D13	PRDM16	Sample 53	27.98	28.1008	0.16137		0	88.06
TRUE	255	D14	PRDM16	Sample 54	28.7	28.7986	0.275013		0	88.13
TRUE	3200768	D15	PRDM16	Sample 55	30.46	30.4159	0.108708		0	88.16
TRUE	16711935	D16	PRDM16	Sample 56	28.55	28.5209	0.0407819		0	88.19
TRUE	8421504	D17	PRDM16	Sample 57	29.67	29.7275	0.0472637		0	88.04
TRUE	1234938	D18	PRDM16	Sample 58	30.25	30.2328	0.126418		0	88.17
TRUE	151	D19	PRDM16	Sample 59	29.53	29.6856	0.140222		0	88.05
TRUE	16776975	D20	PRDM16	Sample 60	29.11	29.353	0.254063		0	88.03
TRUE	16744448	E1	PRDM16	Sample 41	28.07	28.1762	0.254088		0	88.11
TRUE	255	E2	PRDM16	Sample 42	28.97	29.0196	0.180169		0	88.06
TRUE	3200768	E3	PRDM16	Sample 43	30.77	30.6695	0.086855		0	88.01
TRUE	16711935	E4	PRDM16	Sample 44	31.48	31.482	0.334338		0	87.97
TRUE	8421504	E5	PRDM16	Sample 45	29.47	29.2696	0.274636		0	87.97
TRUE	1234938	E6	PRDM16	Sample 46	31.25	30.9386	0.293737		0	87.98
TRUE	151	E7	PRDM16	Sample 47	29.7	29.9058	0.255165		0	87.86
TRUE	16776975	E8	PRDM16	Sample 48	31.54	31.471	0.137845		0	88.04
TRUE	4210688	E9	PRDM16	Sample 49	29.26	29.5253	0.298293		0	88.04
TRUE	4227327	E10	PRDM16	Sample 50	30.24	30.0427	0.169925		0	88.1
TRUE	16581273	E11	PRDM16	Sample 51	30.16	29.7923	0.356612		0	88.09
TRUE	2540728	E12	PRDM16	Sample 52	28.98	28.8207	0.15163		0	88.06
TRUE	16744448	E13	PRDM16	Sample 53	28.28	28.1008	0.16137		0	88.08
TRUE	255	E14	PRDM16	Sample 54	29.11	28.7986	0.275013		0	88.09
TRUE	3200768	E15	PRDM16	Sample 55	30.49	30.4159	0.108708		0	88.14
TRUE	16711935	E16	PRDM16	Sample 56	28.53	28.5209	0.0407819		0	88.19
TRUE	8421504	E17	PRDM16	Sample 57	29.75	29.7275	0.0472637		0	88.04
TRUE	1234938	E18	PRDM16	Sample 58	30.1	30.2328	0.126418		0	88.16
TRUE	151	E19	PRDM16	Sample 59	29.73	29.6856	0.140222		0	88.04
TRUE	16776975	E20	PRDM16	Sample 60	29.33	29.353	0.254063		0	88.01
TRUE	16744448	F1	PRDM16	Sample 41	28.47	28.1762	0.254088		0	88.08
TRUE	255	F2	PRDM16	Sample 42	29.22	29.0196	0.180169		0	88.04
TRUE	3200768	F3	PRDM16	Sample 43	30.64	30.6695	0.086855		0	88.03
TRUE	16711935	F4	PRDM16	Sample 44	31.82	31.482	0.334338		0	87.98
TRUE	8421504	F5	PRDM16	Sample 45	29.38	29.2696	0.274636		0	87.97
TRUE	1234938	F6	PRDM16	Sample 46	30.9	30.9386	0.293737		0	87.98
TRUE	151	F7	PRDM16	Sample 47	30.19	29.9058	0.255165		0	87.86
TRUE	16776975	F8	PRDM16	Sample 48	31.31	31.471	0.137845		0	88.03
TRUE	4210688	F9	PRDM16	Sample 49	29.85	29.5253	0.298293		0	88.01
TRUE	4227327	F10	PRDM16	Sample 50	29.94	30.0427	0.169925		0	88.09
TRUE	16581273	F11	PRDM16	Sample 51	29.78	29.7923	0.356612		0	88.09
TRUE	2540728	F12	PRDM16	Sample 52	28.79	28.8207	0.15163		0	88.09
TRUE	16744448	F13	PRDM16	Sample 53	28.04	28.1008	0.16137		0	88.1
TRUE	255	F14	PRDM16	Sample 54	28.59	28.7986	0.275013		0	88.12
TRUE	3200768	F15	PRDM16	Sample 55	30.29	30.4159	0.108708		0	88.16
TRUE	16711935	F16	PRDM16	Sample 56	28.48	28.5209	0.0407819		0	88.18
TRUE	8421504	F17	PRDM16	Sample 57	29.76	29.7275	0.0472637		0	88.04
TRUE	1234938	F18	PRDM16	Sample 58	30.35	30.2328	0.126418		0	88.18
TRUE	151	F19	PRDM16	Sample 59	29.79	29.6856	0.140222		0	88.05
TRUE	16776975	F20	PRDM16	Sample 60	29.62	29.353	0.254063		0	88.02
TRUE	16744448	G1	PRDM16	Sample 81	32.68	32.702	0.0316375		0	88.08
TRUE	255	G2	PRDM16	Sample 82	30.83	30.9276	0.220342		0	88.06
TRUE	3200768	G3	PRDM16	Sample 83	31.45	31.6355	0.2874		0	88.04
TRUE	16711935	G4	PRDM16	Sample 84	33.83	34.1457	0.666581		0	88.07
TRUE	8421504	G5	PRDM16	Sample 85	31.62	31.9331	0.291756		0	88.05
TRUE	1234938	G6	PRDM16	Sample 86	32.25	32.4412	0.308227		0	88.05
TRUE	151	G7	PRDM16	Sample 87	32.86	32.876	0.0240341		0	88
TRUE	16776975	G8	PRDM16	Sample 88	34.79	34.913	0.503379		0	88.12
TRUE	4210688	G9	PRDM16	Sample 89	33	33.0955	0.138885		0	88.08
TRUE	4227327	G10	PRDM16	Sample 90	34.52	34.172	0.521775		0	88.2
TRUE	16581273	G11	PRDM16	Sample 91	29.81	29.8741	0.0577445		0	88.09
TRUE	2540728	G12	PRDM16	Sample 92	28.5	28.7093	0.206049		0	88.13
TRUE	16744448	G13	PRDM16	Sample 93	27.54	27.8088	0.297596		0	88.15
TRUE	255	G14	PRDM16	Sample 94	28.71	29.0204	0.280388		0	88.12
TRUE	3200768	G15	PRDM16	Sample 95	27.79	27.8075	0.145241		0	88.17
TRUE	16711935	G16	PRDM16	Sample 96	29.48	29.8569	0.332648		0	88.21
TRUE	8421504	G17	PRDM16	Sample 97	28.01	27.9878	0.131423		0	88.17
TRUE	1234938	G18	PRDM16	Sample 98	28.88	29.0934	0.189347		0	88.19
TRUE	151	G19	PRDM16	Sample 99	28.81	29.1016	0.390163		0	88.1
TRUE	16776975	G20	PRDM16	Sample 100	30.21	30.5371	0.396542		0	88.03
TRUE	16744448	H1	PRDM16	Sample 81	32.69	32.702	0.0316375		0	88.03
TRUE	255	H2	PRDM16	Sample 82	30.77	30.9276	0.220342		0	88.04
TRUE	3200768	H3	PRDM16	Sample 83	31.49	31.6355	0.2874		0	88.09
TRUE	16711935	H4	PRDM16	Sample 84	33.69	34.1457	0.666581		0	87.95
TRUE	8421504	H5	PRDM16	Sample 85	32.19	31.9331	0.291756		0	88.06
TRUE	1234938	H6	PRDM16	Sample 86	32.8	32.4412	0.308227		0	88.08
TRUE	151	H7	PRDM16	Sample 87	32.89	32.876	0.0240341		0	88.03
TRUE	16776975	H8	PRDM16	Sample 88	35.47	34.913	0.503379		0	88
FALSE	4210688	H9	PRDM16	Sample 89		33.0955	0.138885		0	88.11
TRUE	4227327	H10	PRDM16	Sample 90	34.42	34.172	0.521775		0	88.16
TRUE	16581273	H11	PRDM16	Sample 91	29.92	29.8741	0.0577445		0	88.09
TRUE	2540728	H12	PRDM16	Sample 92	28.72	28.7093	0.206049		0	88.12
TRUE	16744448	H13	PRDM16	Sample 93	27.77	27.8088	0.297596		0	88.15
TRUE	255	H14	PRDM16	Sample 94	29.09	29.0204	0.280388		0	88.13
TRUE	3200768	H15	PRDM16	Sample 95	27.67	27.8075	0.145241		0	88.18
TRUE	16711935	H16	PRDM16	Sample 96	30	29.8569	0.332648		0	88.21
TRUE	8421504	H17	PRDM16	Sample 97	27.85	27.9878	0.131423		0	88.21
TRUE	1234938	H18	PRDM16	Sample 98	29.25	29.0934	0.189347		0	88.25
TRUE	151	H19	PRDM16	Sample 99	29.54	29.1016	0.390163		0	88.13
TRUE	16776975	H20	PRDM16	Sample 100	30.98	30.5371	0.396542		0	88.1
TRUE	16744448	I1	PRDM16	Sample 81	32.74	32.702	0.0316375		0	88.06
TRUE	255	I2	PRDM16	Sample 82	31.18	30.9276	0.220342		0	88.04
TRUE	3200768	I3	PRDM16	Sample 83	31.97	31.6355	0.2874		0	88.04
TRUE	16711935	I4	PRDM16	Sample 84	34.91	34.1457	0.666581		0	87.97
TRUE	8421504	I5	PRDM16	Sample 85	31.99	31.9331	0.291756		0	88.03
TRUE	1234938	I6	PRDM16	Sample 86	32.27	32.4412	0.308227		0	88.05
FALSE	151	I7	PRDM16	Sample 87		32.876	0.0240341		0	88.05
TRUE	16776975	I8	PRDM16	Sample 88	34.48	34.913	0.503379		0	88.04
TRUE	4210688	I9	PRDM16	Sample 89	33.19	33.0955	0.138885		0	88.01
TRUE	4227327	I10	PRDM16	Sample 90	33.57	34.172	0.521775		0	88.14
TRUE	16581273	I11	PRDM16	Sample 91	29.9	29.8741	0.0577445		0	88.05
TRUE	2540728	I12	PRDM16	Sample 92	28.91	28.7093	0.206049		0	88.13
TRUE	16744448	I13	PRDM16	Sample 93	28.13	27.8088	0.297596		0	88.13
TRUE	255	I14	PRDM16	Sample 94	29.26	29.0204	0.280388		0	88.11
TRUE	3200768	I15	PRDM16	Sample 95	27.96	27.8075	0.145241		0	88.14
TRUE	16711935	I16	PRDM16	Sample 96	30.1	29.8569	0.332648		0	88.19
TRUE	8421504	I17	PRDM16	Sample 97	28.11	27.9878	0.131423		0	88.19
TRUE	1234938	I18	PRDM16	Sample 98	29.15	29.0934	0.189347		0	88.23
TRUE	151	I19	PRDM16	Sample 99	28.95	29.1016	0.390163		0	88.15
TRUE	16776975	I20	PRDM16	Sample 100	30.42	30.5371	0.396542		0	88.04

## Sheet: original data
sample	repeat1	repeat2	repeat3	mean value	18s	∆Ct	∆∆Ct	2 -(∆∆Ct)		G stands for Guinan region, that is, low altitude area; L stands for Laryishan area, namely the middle altitude area; M stands for Maddow, the high altitude region
M1 WBT	33.13	32.85	32.67	32.8833	14.1089	18.7745	0	1
M2 WBT	29.9	30.4	30.4	30.2333	10.6531	19.5803	0.805646	0.572106
M3 WBT	31.4	31.69	31.64	31.5767	10.4627	21.114	2.33686	0.19794
M4 WBT	29.84	30.15	30.33	30.1067	9.60544	20.5012	1.72642	0.3022
M5 WBT	30.45	30.72	30.47	30.5467	12.4508	18.0958	-0.677443	1.5993
M6 WBT	31.49	32.5	32.16	32.05	11.596	20.454	1.68112	0.311841
M7 WBT	30.57	30.55	31.06	30.7267	10.8108	19.9159	1.14369	0.4526
M8 WBT	31.09	30.81	30.64	30.8467	10.9978	19.8489	1.07631	0.474239
M9 WBT	31.65	31.21	31.44	31.4333	10.3294	21.1039	2.32815	0.199139
M10 WBT	31.12	31.58	31.55	31.4167	10.5745	20.8422	2.06538	0.238923
M1 BAT	27.17	27.43	27.38	27.3267	8.02749	19.2992	0.524747	0.695081
M2 BAT	26.44	26.65	26.66	26.5833	8.24256	18.3408	-0.433265	1.35029
M3 BAT	30.69	30.83	31.31	30.9433	9.56091	21.3824	2.60614	0.164238
M4 BAT	27.05	27.13	26.88	27.02	9.66041	17.3596	-1.41407	2.66488
M5 BAT	26.16	26.32	26.6	26.36	9.88767	16.4723	-2.30345	4.93638
M6 BAT	26.35	26.42	26.33	26.3667	10.1439	16.2228	-2.55001	5.85639
M7 BAT	28.36	28.36	28.55	28.4233	11.1134	17.3099	-1.46602	2.76259
M8 BAT	27.25	27.35	27.36	27.32	11.1952	16.1248	-2.6503	6.27797
M9 BAT	26.18	26.37	26.3	26.2833	10.0712	16.2122	-2.56126	5.90221
M10 BAT	25.69	25.87	25.89	25.8167	10.1047	15.7119	-3.06227	8.35285
L1 WAT	27.99	28.07	28.47	28.1767	11.341	16.8357	-1.93942	3.83552
L2 WAT	28.87	28.97	29.22	29.02	9.7681	19.2519	0.476844	0.718548
L3 WAT	30.6	30.77	30.64	30.67	10.8028	19.8672	1.09202	0.469106
L4 WAT	31.15	31.48	31.82	31.4833	12.0115	19.4718	0.695792	0.61737
L5 WAT	28.96	29.47	29.38	29.27	11.097	18.173	-0.601986	1.5178
L6 WAT	30.67	31.25	30.9	30.94	11.2844	19.6556	0.879519	0.543549
L7 WAT	29.83	29.7	30.19	29.9067	11.438	18.4686	-0.306902	1.23705
L8 WAT	31.56	31.54	31.31	31.47	12.9207	18.5493	-0.224387	1.16828
L9 WAT	29.47	29.26	29.85	29.5267	11.3241	18.2026	-0.57352	1.48815
L10 WAT	29.95	30.24	29.94	30.0433	10.9198	19.1235	0.348159	0.785586
L1 BAT	29.44	30.16	29.78	29.7933	11.4221	18.3713	-0.404394	1.32353
L2 BAT	28.69	28.98	28.79	28.82	11.0005	17.8195	-0.954475	1.93787
L3 BAT	27.98	28.28	28.04	28.1	10.9779	17.1221	-1.65177	3.14218
L4 BAT	28.7	29.11	28.59	28.8	11.7918	17.0082	-1.76786	3.40549
L5 BAT	30.46	30.49	30.29	30.4133	11.938	18.4753	-0.29683	1.22844
L6 BAT	28.55	28.53	28.48	28.52	11.7476	16.7724	-2.00136	4.00377
L7 BAT	29.67	29.75	29.76	29.7267	13.0363	16.6903	-2.08351	4.23838
L8 BAT	30.25	30.1	30.35	30.2333	11.2227	19.0107	0.235495	0.849394
L9 BAT	29.53	29.73	29.79	29.6833	11.6654	18.0179	-0.754503	1.68705
L10 BAT	29.11	29.33	29.62	29.3533	11.4934	17.8599	-0.915047	1.88563
G1 WAT	32.68	32.69	32.74	32.7033	11.7569	20.9464	2.17049	0.222135
G2 WAT	30.83	30.77	31.18	30.9267	11.1131	19.8135	1.03976	0.486408
G3 WAT	31.45	31.49	31.97	31.6367	10.7029	20.9337	2.15791	0.22408
G4 WAT	33.83	33.69	34.91	34.1433	12.979	21.1643	2.39202	0.190515
G5 WAT	31.62	32.19	31.99	31.9333	12.1663	19.767	0.992139	0.502732
G6 WAT	32.25	32.8	32.27	32.44	12.1261	20.3139	1.54047	0.343775
G7 WAT	32.86	32.89		32.875	12.834	20.041	1.26732	0.41543
G8 WAT	34.79	35.47	34.48	34.9133	12.2505	22.6629	3.88786	0.0675517
G9 WAT	33		33.19	33.095	12.7047	20.3903	1.61609	0.326219
G10 WAT	34.52	34.42	33.57	34.17	11.7453	22.4247	3.65212	0.0795431
G1 BAT	29.81	29.92	29.9	29.8767	11.7413	18.1354	-0.641878	1.56036
G2 BAT	28.5	28.72	28.91	28.71	10.3139	18.3961	-0.379294	1.30071
G3 BAT	27.54	27.77	28.13	27.8133	10.5572	17.2561	-1.52311	2.87409
G4 BAT	28.71	29.09	29.26	29.02	10.6652	18.3548	-0.419506	1.33747
G5 BAT	27.79	27.67	27.96	27.8067	11.3349	16.4718	-2.3021	4.93175
G6 BAT	29.48	30	30.1	29.86	11.6852	18.1748	-0.602961	1.51883
G7 BAT	28.01	27.85	28.11	27.99	11.5539	16.4361	-2.34071	5.06553
G8 BAT	28.88	29.25	29.15	29.0933	10.1139	18.9795	0.20484	0.867635
G9 BAT	28.81	29.54	28.95	29.1	11.2929	17.8071	-0.966	1.95342
G10 BAT	30.21	30.98	30.42	30.5367	12.9138	17.6229	-1.1513	2.22114

## Sheet: original data collection 
sample	2 -(∆∆Ct)
M1 WBT	1
M2 WBT	0.572106
M3 WBT	0.19794
M4 WBT	0.3022
M5 WBT	1.5993
M6 WBT	0.311841
M7 WBT	0.4526
M8 WBT	0.474239
M9 WBT	0.199139
M10 WBT	0.238923
M1 BAT	0.695081
M2 BAT	1.35029
M3 BAT	0.164238
M4 BAT	2.66488
M5 BAT	4.93638
M6 BAT	5.85639
M7 BAT	2.76259
M8 BAT	6.27797
M9 BAT	5.90221
M10 BAT	8.35285
L1 WAT	3.83552
L2 WAT	0.718548
L3 WAT	0.469106
L4 WAT	0.61737
L5 WAT	1.5178
L6 WAT	0.543549
L7 WAT	1.23705
L8 WAT	1.16828
L9 WAT	1.48815
L10 WAT	0.785586
L1 BAT	1.32353
L2 BAT	1.93787
L3 BAT	3.14218
L4 BAT	3.40549
L5 BAT	1.22844
L6 BAT	4.00378
L7 BAT	4.23838
L8 BAT	0.849394
L9 BAT	1.68705
L10 BAT	1.88563
G1 WAT	0.222135
G2 WAT	0.486409
G3 WAT	0.22408
G4 WAT	0.190515
G5 WAT	0.502732
G6 WAT	0.343775
G7 WAT	0.41543
G8 WAT	0.0675517
G9 WAT	0.326219
G10 WAT	0.0795431
G1 BAT	1.56036
G2 BAT	1.30071
G3 BAT	2.87409
G4 BAT	1.33747
G5 BAT	4.93175
G6 BAT	1.51883
G7 BAT	5.06553
G8 BAT	0.867635
G9 BAT	1.95342
G10 BAT	2.22114

## Sheet: original data collection II
sample	WAT	BAT
M1	0.572106	0.695081
M2	0.19794	1.35029
M3	0.3022	0.164238
M4	1.5993	2.66488
M5	0.311841	4.93638
M6	0.4526	5.85639
M7	0.474239	2.76259
M8	0.199139	6.27797
M9	0.238923	5.90221
M10		8.35285
L1	3.83552	1.32353
L2	0.718548	1.93787
L3	0.469106	3.14218
L4	0.61737	3.40549
L5	1.5178	1.22844
L6	0.543549	4.00378
L7	1.23705	4.23838
L8	1.16828	0.849394
L9	1.48815	1.68705
L10	0.785586	1.88563
G1	0.222135	1.56036
G2	0.486409	1.30071
G3	0.22408	2.87409
G4	0.190515	1.33747
G5	0.502732	4.93175
G6	0.343775	1.51883
G7	0.41543	5.06553
G8	0.0675517	0.867635
G9	0.326219	1.95342
G10	0.0795431	2.22114

## Sheet: mean value and SE
sample	High-altitude	middle-altitude	low-altitude		SE
WAT	0.783	1.238	0.286		0.146	0.313	0.049
BAT	3.896	2.37	2.363		0.869	0.386	0.473
