# Supplementary material for: Differential Expression of Metabolism-Related Genes in Plateau Pika (Ochotona curzoniae) at Different Altitudes on the Qinghai–Tibet Plateau
Source: Front Genet. 2022 Jan 20;12:784811. doi: 10.3389/fgene.2021.784811 (PMC8811202; doi:10.3389/fgene.2021.784811)
Supplement: Supplementary file 1 [file DataSheet2.zip › UPLOAD/4.XLSX]

## Sheet: original data of UCP1，CREB，SLN
Experiment: 2746x356 Selected Filter: SYBR Green I / HRM Dye (465-510)
Include	Color	Pos		Name	Cp	MeanCp	STD Cp	Concentration	Standard	Tm1	Status
TRUE	16744448	A1	UCP1	Sample 1	30.06	30.126	0.0806969		0	86.15
TRUE	255	A2	UCP1	Sample 2	32.58	33.0362	0.556107		0	86.26
TRUE	3200768	A3	UCP1	Sample 3	28.28	28.9387	0.68808		0	86.3
TRUE	16711935	A4	UCP1	Sample 4	31.7	32.0671	0.314795		0	86.31
TRUE	8421504	A5	UCP1	Sample 5	31.17	31.5415	0.400989		0	86.28
TRUE	1234938	A6	UCP1	Sample 6	31.38	31.8335	0.622497		0	86.33
TRUE	151	A7	UCP1	Sample 7	30.81	30.9843	0.212211		0	86.24
TRUE	16776975	A8	UCP1	Sample 8	33.35	33.7596	0.619291		0	86.09
FALSE	4210688	A9	UCP1	Sample 9		33.1798	0.328064		0	86.32
TRUE	4227327	A10	UCP1	Sample 10	35.87	35.725	0.207801		0	86.41
TRUE	16581273	A11	UCP1	Sample 11	15.24	15.4084	0.183242		0	86.18
TRUE	2540728	A12	UCP1	Sample 12	14.32	14.6745	0.412868		0	86.18
TRUE	16744448	A13	UCP1	Sample 13	19.13	19.3407	0.198525		0	86.42
TRUE	255	A14	UCP1	Sample 14	16.98	17.2866	0.342999		0	86.39
TRUE	3200768	A15	UCP1	Sample 15	14.76	14.9616	0.244257		0	86.21
TRUE	16711935	A16	UCP1	Sample 16	14.83	15.2356	0.357899		0	86.4
TRUE	8421504	A17	UCP1	Sample 17	16.78	16.8719	0.136166		0	86.4
TRUE	1234938	A18	UCP1	Sample 18	16.95	17.2766	0.339789		0	86.06
TRUE	151	A19	UCP1	Sample 19	14.99	14.878	0.129865		0	86.23
TRUE	16776975	A20	UCP1	Sample 20	15.14	14.9571	0.199043		0	86.29
TRUE	4210688	A21	UCP1	Sample 41	30.97	30.679	0.30858		0	86.49
TRUE	4227327	A22	UCP1	Sample 42	27.89	28.308	0.365436		0	86.47
TRUE	16581273	A23	UCP1	Sample 43	31.79	31.7873	0.444874		0	86.19
TRUE	2540728	A24	UCP1	Sample 44	33.34	33.5129	0.346846		0	86.22
TRUE	16744448	B1	UCP1	Sample 1	30.22	30.126	0.0806969		0	86.23
TRUE	255	B2	UCP1	Sample 2	33.65	33.0362	0.556107		0	86.24
TRUE	3200768	B3	UCP1	Sample 3	28.89	28.9387	0.68808		0	86.23
TRUE	16711935	B4	UCP1	Sample 4	32.26	32.0671	0.314795		0	86.32
TRUE	8421504	B5	UCP1	Sample 5	31.5	31.5415	0.400989		0	86.27
TRUE	1234938	B6	UCP1	Sample 6	31.57	31.8335	0.622497		0	86.29
TRUE	151	B7	UCP1	Sample 7	30.93	30.9843	0.212211		0	86.28
TRUE	16776975	B8	UCP1	Sample 8	34.47	33.7596	0.619291		0	86.09
TRUE	4210688	B9	UCP1	Sample 9	33.41	33.1798	0.328064		0	86.24
TRUE	4227327	B10	UCP1	Sample 10	35.58	35.725	0.207801		0	86.1
TRUE	16581273	B11	UCP1	Sample 11	15.38	15.4084	0.183242		0	86.12
TRUE	2540728	B12	UCP1	Sample 12	14.58	14.6745	0.412868		0	86.09
TRUE	16744448	B13	UCP1	Sample 13	19.36	19.3407	0.198525		0	86.33
TRUE	255	B14	UCP1	Sample 14	17.22	17.2866	0.342999		0	86.32
TRUE	3200768	B15	UCP1	Sample 15	14.89	14.9616	0.244257		0	86.13
TRUE	16711935	B16	UCP1	Sample 16	15.35	15.2356	0.357899		0	86.36
TRUE	8421504	B17	UCP1	Sample 17	16.81	16.8719	0.136166		0	86.39
TRUE	1234938	B18	UCP1	Sample 18	17.25	17.2766	0.339789		0	86.04
TRUE	151	B19	UCP1	Sample 19	14.74	14.878	0.129865		0	86.2
TRUE	16776975	B20	UCP1	Sample 20	14.74	14.9571	0.199043		0	86.2
TRUE	4210688	B21	UCP1	Sample 41	30.36	30.679	0.30858		0	86.42
TRUE	4227327	B22	UCP1	Sample 42	28.46	28.308	0.365436		0	86.44
TRUE	16581273	B23	UCP1	Sample 43	32.23	31.7873	0.444874		0	86.07
TRUE	2540728	B24	UCP1	Sample 44	33.91	33.5129	0.346846		0	86.11
TRUE	16744448	C1	UCP1	Sample 1	30.11	30.126	0.0806969		0	86.13
TRUE	255	C2	UCP1	Sample 2	32.88	33.0362	0.556107		0	86.19
TRUE	3200768	C3	UCP1	Sample 3	29.65	28.9387	0.68808		0	86.16
TRUE	16711935	C4	UCP1	Sample 4	32.24	32.0671	0.314795		0	86.13
TRUE	8421504	C5	UCP1	Sample 5	31.96	31.5415	0.400989		0	86.07
TRUE	1234938	C6	UCP1	Sample 6	32.54	31.8335	0.622497		0	86.23
TRUE	151	C7	UCP1	Sample 7	31.22	30.9843	0.212211		0	86.22
TRUE	16776975	C8	UCP1	Sample 8	33.46	33.7596	0.619291		0	86.33
TRUE	4210688	C9	UCP1	Sample 9	32.95	33.1798	0.328064		0	86.26
TRUE	4227327	C10	UCP1	Sample 10		35.725	0.207801		0	86.1
TRUE	16581273	C11	UCP1	Sample 11	15.6	15.4084	0.183242		0	86.07
TRUE	2540728	C12	UCP1	Sample 12	15.13	14.6745	0.412868		0	86.05
TRUE	16744448	C13	UCP1	Sample 13	19.53	19.3407	0.198525		0	86.26
TRUE	255	C14	UCP1	Sample 14	17.66	17.2866	0.342999		0	86.3
TRUE	3200768	C15	UCP1	Sample 15	15.23	14.9616	0.244257		0	86.1
TRUE	16711935	C16	UCP1	Sample 16	15.52	15.2356	0.357899		0	86.35
TRUE	8421504	C17	UCP1	Sample 17	17.03	16.8719	0.136166		0	86.34
TRUE	1234938	C18	UCP1	Sample 18	17.63	17.2766	0.339789		0	85.92
TRUE	151	C19	UCP1	Sample 19	14.9	14.878	0.129865		0	86.14
TRUE	16776975	C20	UCP1	Sample 20	14.99	14.9571	0.199043		0	86.11
TRUE	4210688	C21	UCP1	Sample 41	30.71	30.679	0.30858		0	86.37
TRUE	4227327	C22	UCP1	Sample 42	28.58	28.308	0.365436		0	86.31
TRUE	16581273	C23	UCP1	Sample 43	31.34	31.7873	0.444874		0	86.14
TRUE	2540728	C24	UCP1	Sample 44	33.28	33.5129	0.346846		0	86.2
TRUE	16744448	D1	UCP1	Sample 45	29.04	29.1831	0.436038		0	86.02
TRUE	255	D2	UCP1	Sample 46	33.76	33.8738	0.167593		0	86.16
TRUE	3200768	D3	UCP1	Sample 47	33.67	33.1936	0.417886		0	85.97
TRUE	16711935	D4	UCP1	Sample 48	34.07	33.9677	0.142115		0	86.23
TRUE	8421504	D5	UCP1	Sample 49	30.95	30.8815	0.0979697		0	86.23
FALSE	1234938	D6	UCP1	Sample 50		33.625	0.054266		0	85.91
TRUE	151	D7	UCP1	Sample 51	16.97	17.1734	0.322694		0	86.26
TRUE	16776975	D8	UCP1	Sample 52	18.34	18.6719	0.33942		0	85.94
TRUE	4210688	D9	UCP1	Sample 53	17.82	17.9532	0.126966		0	85.96
TRUE	4227327	D10	UCP1	Sample 54	18.69	18.9161	0.323595		0	85.92
TRUE	16581273	D11	UCP1	Sample 55	16.8	17.0989	0.424064		0	85.92
TRUE	2540728	D12	UCP1	Sample 56	16.92	17.6253	0.862493		0	86.09
TRUE	16744448	D13	UCP1	Sample 57	17.96	18.2475	0.247471		0	86.09
TRUE	255	D14	UCP1	Sample 58	17.94	18.0922	0.224514		0	86.17
TRUE	3200768	D15	UCP1	Sample 59	17.66	17.6924	0.0870004		0	86.25
TRUE	16711935	D16	UCP1	Sample 60	18.49	18.685	0.18216		0	86
TRUE	8421504	D17	UCP1	Sample 81	28.81	28.8113	0		0	86.17
FALSE	1234938	D18	UCP1	Sample 82		33.7005	0.667662		0	86.37
TRUE	151	D19	UCP1	Sample 83	34.8	34.3187	0.686378		0	86.38
TRUE	16776975	D20	UCP1	Sample 84	35.27	34.3943	0.805854		0	86.36
TRUE	4210688	D21	UCP1	Sample 85	33.4	33.191	0.293428		0	86.35
TRUE	4227327	D22	UCP1	Sample 86	33.76	33.1999	0.690169		0	86.07
TRUE	16581273	D23	UCP1	Sample 87	29.75	29.7885	0.0747799		0	86.13
FALSE	2540728	D24	UCP1	Sample 88		35.6985	0.965411		0	86.15
TRUE	16744448	E1	UCP1	Sample 45	28.83	29.1831	0.436038		0	86.07
FALSE	255	E2	UCP1	Sample 46		33.8738	0.167593		0	86.29
TRUE	3200768	E3	UCP1	Sample 47	33	33.1936	0.417886		0	86.19
FALSE	16711935	E4	UCP1	Sample 48		33.9677	0.142115		0	86.25
TRUE	8421504	E5	UCP1	Sample 49	30.92	30.8815	0.0979697		0	86.25
TRUE	1234938	E6	UCP1	Sample 50	33.59	33.625	0.054266		0	86.23
TRUE	151	E7	UCP1	Sample 51	17.01	17.1734	0.322694		0	86.26
TRUE	16776975	E8	UCP1	Sample 52	18.65	18.6719	0.33942		0	85.93
TRUE	4210688	E9	UCP1	Sample 53	18.08	17.9532	0.126966		0	85.94
TRUE	4227327	E10	UCP1	Sample 54	19.29	18.9161	0.323595		0	85.81
TRUE	16581273	E11	UCP1	Sample 55	17.58	17.0989	0.424064		0	85.9
TRUE	2540728	E12	UCP1	Sample 56	17.38	17.6253	0.862493		0	86.04
TRUE	16744448	E13	UCP1	Sample 57	18.38	18.2475	0.247471		0	86.08
TRUE	255	E14	UCP1	Sample 58	18.35	18.0922	0.224514		0	86.26
TRUE	3200768	E15	UCP1	Sample 59	17.79	17.6924	0.0870004		0	86.24
TRUE	16711935	E16	UCP1	Sample 60	18.85	18.685	0.18216		0	85.99
FALSE	8421504	E17	UCP1	Sample 81		28.8113	0		0	86.37
TRUE	1234938	E18	UCP1	Sample 82	33.23	33.7005	0.667662		0	86.35
TRUE	151	E19	UCP1	Sample 83	33.83	34.3187	0.686378		0	86.36
TRUE	16776975	E20	UCP1	Sample 84	33.68	34.3943	0.805854		0	86.2
TRUE	4210688	E21	UCP1	Sample 85	32.98	33.191	0.293428		0	86.37
TRUE	4227327	E22	UCP1	Sample 86	32.43	33.1999	0.690169		0	86.17
TRUE	16581273	E23	UCP1	Sample 87	29.87	29.7885	0.0747799		0	86.08
TRUE	2540728	E24	UCP1	Sample 88	35.02	35.6985	0.965411		0	86.11
TRUE	16744448	F1	UCP1	Sample 45	29.67	29.1831	0.436038		0	85.95
TRUE	255	F2	UCP1	Sample 46	33.99	33.8738	0.167593		0	86.2
TRUE	3200768	F3	UCP1	Sample 47	32.91	33.1936	0.417886		0	86.14
TRUE	16711935	F4	UCP1	Sample 48	33.87	33.9677	0.142115		0	86.24
TRUE	8421504	F5	UCP1	Sample 49	30.77	30.8815	0.0979697		0	86.23
TRUE	1234938	F6	UCP1	Sample 50	33.66	33.625	0.054266		0	85.97
TRUE	151	F7	UCP1	Sample 51	17.55	17.1734	0.322694		0	86.25
TRUE	16776975	F8	UCP1	Sample 52	19.02	18.6719	0.33942		0	85.89
TRUE	4210688	F9	UCP1	Sample 53	17.96	17.9532	0.126966		0	85.88
TRUE	4227327	F10	UCP1	Sample 54	18.77	18.9161	0.323595		0	85.88
TRUE	16581273	F11	UCP1	Sample 55	16.92	17.0989	0.424064		0	85.87
TRUE	2540728	F12	UCP1	Sample 56	18.59	17.6253	0.862493		0	85.9
TRUE	16744448	F13	UCP1	Sample 57	18.4	18.2475	0.247471		0	86.11
TRUE	255	F14	UCP1	Sample 58	17.98	18.0922	0.224514		0	86.29
TRUE	3200768	F15	UCP1	Sample 59	17.63	17.6924	0.0870004		0	86.25
TRUE	16711935	F16	UCP1	Sample 60	18.71	18.685	0.18216		0	85.98
TRUE	8421504	F17	UCP1	Sample 81		28.8113	0		0	86.69
TRUE	1234938	F18	UCP1	Sample 82	34.17	33.7005	0.667662		0	86.38
FALSE	151	F19	UCP1	Sample 83		34.3187	0.686378		0	86.53
TRUE	16776975	F20	UCP1	Sample 84	34.23	34.3943	0.805854		0	86.27
FALSE	4210688	F21	UCP1	Sample 85		33.191	0.293428		0	86.38
TRUE	4227327	F22	UCP1	Sample 86	33.4	33.1999	0.690169		0	86.07
TRUE	16581273	F23	UCP1	Sample 87	29.75	29.7885	0.0747799		0	86.05
TRUE	2540728	F24	UCP1	Sample 88	36.38	35.6985	0.965411		0	86.19
TRUE	16744448	G1	UCP1	Sample 89	29.69	29.7064	0.0737815		0	85.99
TRUE	255	G2	UCP1	Sample 90	35.14	35.5278	0.541482		0	86
TRUE	3200768	G3	UCP1	Sample 91	17.15	17.8051	0.929523		0	86.3
TRUE	16711935	G4	UCP1	Sample 92	16.7	16.5608	0.197572		0	86.54
TRUE	8421504	G5	UCP1	Sample 93	16.09	16.2599	0.219393		0	86.44
TRUE	1234938	G6	UCP1	Sample 94	15.74	15.865	0.157949		0	86.11
TRUE	151	G7	UCP1	Sample 95	15.27	15.3712	0.118995		0	86.29
TRUE	16776975	G8	UCP1	Sample 96	16.86	17.0044	0.164708		0	85.96
TRUE	4210688	G9	UCP1	Sample 97	15.51	15.6721	0.157042		0	86.32
TRUE	4227327	G10	UCP1	Sample 98	15.71	15.8966	0.164742		0	86.32
TRUE	16581273	G11	UCP1	Sample 99	17.72	17.8519	0.11384		0	85.94
TRUE	2540728	G12	UCP1	Sample 100	17.36	17.4679	0.261582		0	85.95
TRUE	16744448	H1	UCP1	Sample 89	29.64	29.7064	0.0737815		0	85.99
FALSE	255	H2	UCP1	Sample 90		35.5278	0.541482		0	86.07
TRUE	3200768	H3	UCP1	Sample 91	18.46	17.8051	0.929523		0	86.23
TRUE	16711935	H4	UCP1	Sample 92	16.34	16.5608	0.197572		0	86.25
TRUE	8421504	H5	UCP1	Sample 93	16.18	16.2599	0.219393		0	86.29
TRUE	1234938	H6	UCP1	Sample 94	15.81	15.865	0.157949		0	86.16
TRUE	151	H7	UCP1	Sample 95	15.34	15.3712	0.118995		0	86.41
TRUE	16776975	H8	UCP1	Sample 96	17.18	17.0044	0.164708		0	85.96
TRUE	4210688	H9	UCP1	Sample 97	15.67	15.6721	0.157042		0	86.31
TRUE	4227327	H10	UCP1	Sample 98	15.97	15.8966	0.164742		0	86.31
TRUE	16581273	H11	UCP1	Sample 99	17.9	17.8519	0.11384		0	85.93
TRUE	2540728	H12	UCP1	Sample 100	17.28	17.4679	0.261582		0	85.93
TRUE	16744448	I1	UCP1	Sample 89	29.79	29.7064	0.0737815		0	85.96
TRUE	255	I2	UCP1	Sample 90	35.91	35.5278	0.541482		0	86
FALSE	3200768	I3	UCP1	Sample 91		17.8051	0.929523		0	86.21
TRUE	16711935	I4	UCP1	Sample 92	16.64	16.5608	0.197572		0	86.22
TRUE	8421504	I5	UCP1	Sample 93	16.51	16.2599	0.219393		0	86.27
TRUE	1234938	I6	UCP1	Sample 94	16.04	15.865	0.157949		0	86.16
TRUE	151	I7	UCP1	Sample 95	15.5	15.3712	0.118995		0	86.32
TRUE	16776975	I8	UCP1	Sample 96	16.98	17.0044	0.164708		0	85.93
TRUE	4210688	I9	UCP1	Sample 97	15.83	15.6721	0.157042		0	86.3
TRUE	4227327	I10	UCP1	Sample 98	16.01	15.8966	0.164742		0	86.28
TRUE	16581273	I11	UCP1	Sample 99	17.94	17.8519	0.11384		0	85.85
TRUE	2540728	I12	UCP1	Sample 100	17.77	17.4679	0.261582		0	85.94
TRUE	16744448	G13	CREB	Sample 21	23.47	23.7341	0.230877		0	87.28
TRUE	255	G14	CREB	Sample 22	23.81	24.2859	0.42958		0	87.25
TRUE	3200768	G15	CREB	Sample 23	24.73	24.7163	0.156473		0	87.33
TRUE	16711935	G16	CREB	Sample 24	25.38	25.5006	0.170165		0	87.36
TRUE	8421504	G17	CREB	Sample 25	25.57	25.8334	0.252557		0	87.4
TRUE	1234938	G18	CREB	Sample 26	25.81	25.695	0.14884		0	87.41
TRUE	151	G19	CREB	Sample 27	24.62	24.6872	0.0602029		0	87.42
TRUE	16776975	G20	CREB	Sample 28	24.55	24.8805	0.322165		0	87.25
TRUE	4210688	G21	CREB	Sample 29	23.94	23.9626	0.179175		0	87.28
TRUE	4227327	G22	CREB	Sample 30	25.59	25.423	0.180034		0	87.41
TRUE	16581273	G23	CREB	Sample 61	26.14	26.4667	0.336706		0	87.42
TRUE	2540728	G24	CREB	Sample 62	26.84	26.7559	0.107729		0	87.48
TRUE	16744448	H13	CREB	Sample 21	23.84	23.7341	0.230877		0	87.31
TRUE	255	H14	CREB	Sample 22	24.39	24.2859	0.42958		0	87.25
TRUE	3200768	H15	CREB	Sample 23	24.55	24.7163	0.156473		0	87.35
TRUE	16711935	H16	CREB	Sample 24	25.43	25.5006	0.170165		0	87.37
TRUE	8421504	H17	CREB	Sample 25	26.08	25.8334	0.252557		0	87.47
TRUE	1234938	H18	CREB	Sample 26	25.75	25.695	0.14884		0	87.44
TRUE	151	H19	CREB	Sample 27	24.7	24.6872	0.0602029		0	87.44
TRUE	16776975	H20	CREB	Sample 28	24.9	24.8805	0.322165		0	87.32
TRUE	4210688	H21	CREB	Sample 29	23.8	23.9626	0.179175		0	87.39
TRUE	4227327	H22	CREB	Sample 30	25.23	25.423	0.180034		0	87.41
TRUE	16581273	H23	CREB	Sample 61	26.44	26.4667	0.336706		0	87.46
TRUE	2540728	H24	CREB	Sample 62	26.79	26.7559	0.107729		0	87.45
TRUE	16744448	I13	CREB	Sample 21	23.89	23.7341	0.230877		0	87.31
TRUE	255	I14	CREB	Sample 22	24.66	24.2859	0.42958		0	87.16
TRUE	3200768	I15	CREB	Sample 23	24.87	24.7163	0.156473		0	87.29
TRUE	16711935	I16	CREB	Sample 24	25.69	25.5006	0.170165		0	87.36
TRUE	8421504	I17	CREB	Sample 25	25.85	25.8334	0.252557		0	87.43
TRUE	1234938	I18	CREB	Sample 26	25.53	25.695	0.14884		0	87.51
TRUE	151	I19	CREB	Sample 27	24.74	24.6872	0.0602029		0	87.45
TRUE	16776975	I20	CREB	Sample 28	25.19	24.8805	0.322165		0	87.29
TRUE	4210688	I21	CREB	Sample 29	24.15	23.9626	0.179175		0	87.37
TRUE	4227327	I22	CREB	Sample 30	25.44	25.423	0.180034		0	87.42
TRUE	16581273	I23	CREB	Sample 61	26.81	26.4667	0.336706		0	87.37
TRUE	2540728	I24	CREB	Sample 62	26.64	26.7559	0.107729		0	87.44
TRUE	16744448	J1	CREB	Sample 63	25.51	25.4241	0.0854404		0	87.34
TRUE	255	J2	CREB	Sample 64	25.81	25.8019	0.0266804		0	87.3
TRUE	3200768	J3	CREB	Sample 65	25.35	25.2874	0.0584897		0	87.28
TRUE	16711935	J4	CREB	Sample 66	25.78	26.089	0.267861		0	87.2
TRUE	8421504	J5	CREB	Sample 67	27.46	27.6244	0.252092		0	87.24
TRUE	1234938	J6	CREB	Sample 68	28.31	28.4149	0.320857		0	87.26
TRUE	151	J7	CREB	Sample 69	27.39	27.5687	0.163674		0	87.29
TRUE	16776975	J8	CREB	Sample 70	27.56	27.7153	0.13828		0	87.32
TRUE	4210688	J9	CREB	Sample 101	24.65	24.9653	0.321364		0	87.31
TRUE	4227327	J10	CREB	Sample 102	25.15	25.4361	0.250167		0	87.29
TRUE	16581273	J11	CREB	Sample 103	24.85	25.6394	0.761624		0	87.24
TRUE	2540728	J12	CREB	Sample 104	25.49	25.9035	0.43697		0	87.14
TRUE	16744448	J13	CREB	Sample 105	22.85	23.1097	0.363879		0	87.29
TRUE	255	J14	CREB	Sample 106	23.86	24.2249	0.353799		0	87.27
TRUE	3200768	J15	CREB	Sample 107	25.42	25.4591	0.091744		0	87.34
TRUE	16711935	J16	CREB	Sample 108	24.55	24.7952	0.391774		0	87.39
TRUE	8421504	J17	CREB	Sample 109	26.07	26.531	0.549443		0	87.46
TRUE	1234938	J18	CREB	Sample 110	24.63	24.8181	0.232968		0	87.44
TRUE	16744448	K1	CREB	Sample 63	25.42	25.4241	0.0854404		0	87.32
TRUE	255	K2	CREB	Sample 64	25.82	25.8019	0.0266804		0	87.27
TRUE	3200768	K3	CREB	Sample 65	25.28	25.2874	0.0584897		0	87.23
TRUE	16711935	K4	CREB	Sample 66	26.28	26.089	0.267861		0	87.17
TRUE	8421504	K5	CREB	Sample 67	27.91	27.6244	0.252092		0	87.15
TRUE	1234938	K6	CREB	Sample 68	28.16	28.4149	0.320857		0	87.2
TRUE	151	K7	CREB	Sample 69	27.72	27.5687	0.163674		0	87.24
TRUE	16776975	K8	CREB	Sample 70	27.78	27.7153	0.13828		0	87.27
TRUE	4210688	K9	CREB	Sample 101	24.95	24.9653	0.321364		0	87.25
TRUE	4227327	K10	CREB	Sample 102	25.53	25.4361	0.250167		0	87.22
TRUE	16581273	K11	CREB	Sample 103	25.69	25.6394	0.761624		0	87.21
TRUE	2540728	K12	CREB	Sample 104	25.86	25.9035	0.43697		0	87.21
TRUE	16744448	K13	CREB	Sample 105	23.37	23.1097	0.363879		0	87.22
TRUE	255	K14	CREB	Sample 106	24.25	24.2249	0.353799		0	87.25
TRUE	3200768	K15	CREB	Sample 107	25.39	25.4591	0.091744		0	87.27
TRUE	16711935	K16	CREB	Sample 108	24.59	24.7952	0.391774		0	87.34
TRUE	8421504	K17	CREB	Sample 109	26.39	26.531	0.549443		0	87.37
TRUE	1234938	K18	CREB	Sample 110	24.75	24.8181	0.232968		0	87.38
TRUE	16744448	L1	CREB	Sample 63	25.34	25.4241	0.0854404		0	87.31
TRUE	255	L2	CREB	Sample 64	25.77	25.8019	0.0266804		0	87.26
TRUE	3200768	L3	CREB	Sample 65	25.23	25.2874	0.0584897		0	87.2
TRUE	16711935	L4	CREB	Sample 66	26.21	26.089	0.267861		0	87.14
TRUE	8421504	L5	CREB	Sample 67	27.49	27.6244	0.252092		0	87.25
TRUE	1234938	L6	CREB	Sample 68	28.78	28.4149	0.320857		0	87.18
TRUE	151	L7	CREB	Sample 69	27.6	27.5687	0.163674		0	87.2
TRUE	16776975	L8	CREB	Sample 70	27.81	27.7153	0.13828		0	87.22
TRUE	4210688	L9	CREB	Sample 101	25.3	24.9653	0.321364		0	87.23
TRUE	4227327	L10	CREB	Sample 102	25.63	25.4361	0.250167		0	87.24
TRUE	16581273	L11	CREB	Sample 103	26.37	25.6394	0.761624		0	87.12
TRUE	2540728	L12	CREB	Sample 104	26.36	25.9035	0.43697		0	87.07
FALSE	16744448	L13	CREB	Sample 105		23.1097	0.363879		0	87.18
TRUE	255	L14	CREB	Sample 106	24.57	24.2249	0.353799		0	87.19
TRUE	3200768	L15	CREB	Sample 107	25.56	25.4591	0.091744		0	87.27
TRUE	16711935	L16	CREB	Sample 108	25.25	24.7952	0.391774		0	87.29
TRUE	8421504	L17	CREB	Sample 109	27.14	26.531	0.549443		0	87.3
TRUE	1234938	L18	CREB	Sample 110	25.08	24.8181	0.232968		0	87.32
TRUE	151	J19	SLN	Sample 31	15.3	15.5769	0.348931		0	81.99
TRUE	16776975	J20	SLN	Sample 32	16.46	16.8249	0.374307		0	81.95
TRUE	4210688	J21	SLN	Sample 33	14.89	15.0251	0.26697		0	81.95
TRUE	4227327	J22	SLN	Sample 34	15.26	15.5216	0.488147		0	81.92
TRUE	16581273	J23	SLN	Sample 35	14.36	14.7897	0.627706		0	81.97
TRUE	2540728	J24	SLN	Sample 36	14.43	14.5407	0.232557		0	82.01
TRUE	151	K19	SLN	Sample 31	15.46	15.5769	0.348931		0	81.89
TRUE	16776975	K20	SLN	Sample 32	16.81	16.8249	0.374307		0	81.91
TRUE	4210688	K21	SLN	Sample 33	14.85	15.0251	0.26697		0	81.9
TRUE	4227327	K22	SLN	Sample 34	15.22	15.5216	0.488147		0	81.97
TRUE	16581273	K23	SLN	Sample 35	14.5	14.7897	0.627706		0	81.87
TRUE	2540728	K24	SLN	Sample 36	14.39	14.5407	0.232557		0	81.98
TRUE	151	L19	SLN	Sample 31	15.97	15.5769	0.348931		0	81.89
TRUE	16776975	L20	SLN	Sample 32	17.21	16.8249	0.374307		0	81.85
TRUE	4210688	L21	SLN	Sample 33	15.33	15.0251	0.26697		0	81.87
TRUE	4227327	L22	SLN	Sample 34	16.08	15.5216	0.488147		0	81.9
TRUE	16581273	L23	SLN	Sample 35	15.51	14.7897	0.627706		0	81.76
TRUE	2540728	L24	SLN	Sample 36	14.81	14.5407	0.232557		0	82
TRUE	16744448	M1	SLN	Sample 37	17.14	17.2021	0.175492		0	81.8
TRUE	255	M2	SLN	Sample 38	14.88	15.018	0.200423		0	81.82
TRUE	3200768	M3	SLN	Sample 39	15.34	15.8879	0.503894		0	81.82
TRUE	16711935	M4	SLN	Sample 40	14.4	14.8463	0.418673		0	81.83
TRUE	8421504	M5	SLN	Sample 71	17.95	18.1479	0.349434		0	81.81
TRUE	1234938	M6	SLN	Sample 72	16.48	16.7741	0.483945		0	81.77
TRUE	151	M7	SLN	Sample 73	18.16	18.3907	0.311579		0	81.89
TRUE	16776975	M8	SLN	Sample 74	17.88	18.1158	0.208494		0	81.85
TRUE	4210688	M9	SLN	Sample 75	17.7	17.9358	0.242535		0	81.82
TRUE	4227327	M10	SLN	Sample 76	16.59	16.7994	0.179804		0	81.8
TRUE	16581273	M11	SLN	Sample 77	18.07	18.07	0		0	81.73
TRUE	2540728	M12	SLN	Sample 78	17.37	17.598	0.245943		0	81.81
TRUE	16744448	M13	SLN	Sample 79	16.3	16.4066	0.0978053		0	81.73
TRUE	255	M14	SLN	Sample 80	15.61	15.7344	0.109775		0	81.77
TRUE	3200768	M15	SLN	Sample 111	17.3	17.5214	0.318794		0	81.93
TRUE	16711935	M16	SLN	Sample 112	16.24	16.698	0.646226		0	81.87
TRUE	8421504	M17	SLN	Sample 113	18.43	18.6225	0.270542		0	81.91
TRUE	1234938	M18	SLN	Sample 114	18.54	18.8467	0.336364		0	81.85
TRUE	151	M19	SLN	Sample 115	18.23	18.527	0.28079		0	81.99
TRUE	16776975	M20	SLN	Sample 116	16.4	16.7363	0.347318		0	81.83
TRUE	4210688	M21	SLN	Sample 117	16.63	17.0476	0.537443		0	81.89
TRUE	4227327	M22	SLN	Sample 118	16.15	16.5695	0.36813		0	82.03
TRUE	16581273	M23	SLN	Sample 119	16.66	16.9721	0.364964		0	81.92
TRUE	2540728	M24	SLN	Sample 120	18.09	18.3864	0.291291		0	82
TRUE	16744448	N1	SLN	Sample 37	17.07	17.2021	0.175492		0	81.87
TRUE	255	N2	SLN	Sample 38	14.93	15.018	0.200423		0	81.86
TRUE	3200768	N3	SLN	Sample 39	15.99	15.8879	0.503894		0	81.82
TRUE	16711935	N4	SLN	Sample 40	14.9	14.8463	0.418673		0	81.89
TRUE	8421504	N5	SLN	Sample 71	17.94	18.1479	0.349434		0	81.76
TRUE	1234938	N6	SLN	Sample 72	17.33	16.7741	0.483945		0	81.78
TRUE	151	N7	SLN	Sample 73	18.74	18.3907	0.311579		0	81.83
TRUE	16776975	N8	SLN	Sample 74	18.19	18.1158	0.208494		0	81.86
TRUE	4210688	N9	SLN	Sample 75	18.18	17.9358	0.242535		0	81.8
TRUE	4227327	N10	SLN	Sample 76	16.89	16.7994	0.179804		0	81.84
FALSE	16581273	N11	SLN	Sample 77		18.07	0		0	81.64
TRUE	2540728	N12	SLN	Sample 78	17.56	17.598	0.245943		0	81.66
TRUE	16744448	N13	SLN	Sample 79	16.43	16.4066	0.0978053		0	81.77
TRUE	255	N14	SLN	Sample 80	15.81	15.7344	0.109775		0	81.8
TRUE	3200768	N15	SLN	Sample 111	17.75	17.5214	0.318794		0	81.89
TRUE	16711935	N16	SLN	Sample 112	17.15	16.698	0.646226		0	81.84
TRUE	8421504	N17	SLN	Sample 113	18.51	18.6225	0.270542		0	81.88
TRUE	1234938	N18	SLN	Sample 114	18.79	18.8467	0.336364		0	81.9
TRUE	151	N19	SLN	Sample 115	18.56	18.527	0.28079		0	81.97
TRUE	16776975	N20	SLN	Sample 116	16.72	16.7363	0.347318		0	81.9
TRUE	4210688	N21	SLN	Sample 117	16.85	17.0476	0.537443		0	81.91
TRUE	4227327	N22	SLN	Sample 118	16.71	16.5695	0.36813		0	81.47
TRUE	16581273	N23	SLN	Sample 119	16.88	16.9721	0.364964		0	81.86
TRUE	2540728	N24	SLN	Sample 120	18.39	18.3864	0.291291		0	81.87
TRUE	16744448	O1	SLN	Sample 37	17.4	17.2021	0.175492		0	81.9
TRUE	255	O2	SLN	Sample 38	15.25	15.018	0.200423		0	81.85
TRUE	3200768	O3	SLN	Sample 39	16.33	15.8879	0.503894		0	81.76
TRUE	16711935	O4	SLN	Sample 40	15.24	14.8463	0.418673		0	81.84
TRUE	8421504	O5	SLN	Sample 71	18.55	18.1479	0.349434		0	81.83
TRUE	1234938	O6	SLN	Sample 72	16.51	16.7741	0.483945		0	81.8
TRUE	151	O7	SLN	Sample 73	18.27	18.3907	0.311579		0	81.91
TRUE	16776975	O8	SLN	Sample 74	18.28	18.1158	0.208494		0	81.82
TRUE	4210688	O9	SLN	Sample 75	17.93	17.9358	0.242535		0	81.82
TRUE	4227327	O10	SLN	Sample 76	16.92	16.7994	0.179804		0	81.77
FALSE	16581273	O11	SLN	Sample 77		18.07	0		0	81.59
TRUE	2540728	O12	SLN	Sample 78	17.86	17.598	0.245943		0	81.78
TRUE	16744448	O13	SLN	Sample 79	16.49	16.4066	0.0978053		0	81.78
TRUE	255	O14	SLN	Sample 80	15.78	15.7344	0.109775		0	81.77
FALSE	3200768	O15	SLN	Sample 111		17.5214	0.318794		0	81.81
FALSE	16711935	O16	SLN	Sample 112		16.698	0.646226		0	81.64
TRUE	8421504	O17	SLN	Sample 113	18.93	18.6225	0.270542		0	81.86
TRUE	1234938	O18	SLN	Sample 114	19.21	18.8467	0.336364		0	81.89
TRUE	151	O19	SLN	Sample 115	18.79	18.527	0.28079		0	82.02
TRUE	16776975	O20	SLN	Sample 116	17.09	16.7363	0.347318		0	81.91
TRUE	4210688	O21	SLN	Sample 117	17.66	17.0476	0.537443		0	81.88
TRUE	4227327	O22	SLN	Sample 118	16.84	16.5695	0.36813		0	82.04
TRUE	16581273	O23	SLN	Sample 119	17.37	16.9721	0.364964		0	81.91
TRUE	2540728	O24	SLN	Sample 120	18.67	18.3864	0.291291		0	81.87

## Sheet: summary of UCP1
sample	repeat1	repeat2	repeat3	mean value	18s	∆Ct	∆∆Ct	2 -(∆∆Ct)		G stands for Guinan region, that is, low altitude area; L stands for Laryishan area, namely the middle altitude area; M stands for Maddow, the high altitude region
M1 WBT	30.06	30.22	30.11	30.13	14.1089	16.0211	0	1
M2 WBT	32.58	33.65	32.88	33.0367	10.6531	22.3836	6.36598	0.0121241
M3 WBT	28.28	28.89	29.65	28.94	10.4627	18.4773	2.45885	0.181891
M4 WBT	31.7	32.26	32.24	32.0667	9.60544	22.4612	6.44449	0.011482
M5 WBT	31.17	31.5	31.96	31.5433	12.4508	19.0925	3.07352	0.118789
M6 WBT	31.38	31.57	32.54	31.83	11.596	20.234	4.22043	0.0536444
M7 WBT	30.81	30.93	31.22	30.9867	10.8108	20.1759	4.15642	0.0560781
M8 WBT	33.35	34.47	33.46	33.76	10.9978	22.7622	6.7447	0.00932488
M9 WBT		33.41	32.95	33.18	10.3294	22.8506	6.8332	0.00877007
M10 WBT	35.87	35.58		35.725	10.5745	25.1505	9.13343	0.00178059
M1 BAT	15.24	15.38	15.6	15.4067	8.02749	7.37918	-8.63622	397.888
M2 BAT	14.32	14.58	15.13	14.6767	8.24256	6.4341	-9.58521	768.134
M3 BAT	19.13	19.36	19.53	19.34	9.56091	9.77909	-6.23736	75.4452
M4 BAT	16.98	17.22	17.66	17.2867	9.66041	7.62625	-8.39095	335.681
M5 BAT	14.76	14.89	15.23	14.96	9.88767	5.07233	-10.9433	1969.01
M6 BAT	14.83	15.35	15.52	15.2333	10.1439	5.08948	-10.9254	1944.8
M7 BAT	16.78	16.81	17.03	16.8733	11.1134	5.75994	-10.2586	1225.07
M8 BAT	16.95	17.25	17.63	17.2767	11.1952	6.08146	-9.93577	979.411
M9 BAT	14.99	14.74	14.9	14.8767	10.0712	4.8055	-11.2103	2369.45
M10 BAT	15.14	14.74	14.99	14.9567	10.1047	4.85195	-11.1647	2295.71
L1 WAT	30.97	30.36	30.71	30.68	11.341	19.339	3.32089	0.100072
L2 WAT	27.89	28.46	28.58	28.31	9.7681	18.5419	2.52276	0.17401
L3 WAT	31.79	32.23	31.34	31.7867	10.8028	20.9838	4.96726	0.0319672
L4 WAT	33.34	33.91	33.28	33.51	12.0115	21.4985	5.48418	0.0223408
L5 WAT	28.83	29.67	29.04	29.18	11.097	18.083	2.06901	0.238324
L6 WAT		33.99	33.76	33.875	11.2844	22.5906	6.57224	0.0105089
L7 WAT	33	32.91	33.67	33.1933	11.438	21.7553	5.73837	0.0187317
L8 WAT		33.87	34.07	33.97	12.9207	21.0493	5.0299	0.0306091
L9 WAT	30.92	30.77	30.95	30.88	11.3241	19.5559	3.54023	0.0859578
L10 WAT	33.59	33.66		33.625	10.9198	22.7052	6.68797	0.00969882
L1 BAT	17.01	17.55	16.97	17.1767	11.4221	5.75459	-10.2658	1231.18
L2 BAT	18.65	19.02	18.34	18.67	11.0005	7.6695	-8.34575	325.327
L3 BAT	18.08	17.96	17.82	17.9533	10.9779	6.97543	-9.04183	527.062
L4 BAT	19.29	18.77	18.69	18.9167	11.7918	7.12488	-8.89285	475.352
L5 BAT	17.58	16.92	16.8	17.1	11.938	5.16196	-10.8563	1853.84
L6 BAT	17.38	18.59	16.92	17.63	11.7476	5.88236	-10.1395	1127.97
L7 BAT	18.38	18.4	17.96	18.2467	13.0363	5.21032	-10.8059	1790.25
L8 BAT	18.35	17.98	17.94	18.09	11.2227	6.86732	-9.14759	567.153
L9 BAT	17.79	17.63	17.66	17.6933	11.6654	6.02793	-9.99019	1017.06
L10 BAT	18.85	18.71	18.49	18.6833	11.4934	7.18991	-8.82552	453.677
G1 WAT			28.81	28.81	11.7569	17.0531	1.03732	0.487233
G2 WAT	33.23	34.17		33.7	11.1131	22.5869	6.57025	0.0105235
G3 WAT	33.83		34.8	34.315	10.7029	23.6121	7.5986	0.00515935
G4 WAT	33.68	34.23	35.27	34.3933	12.979	21.4143	5.39813	0.0237139
G5 WAT	32.98		33.4	33.19	12.1663	21.0237	5.00747	0.0310887
G6 WAT	32.43	33.4	33.76	33.1967	12.1261	21.0706	5.05664	0.030047
G7 WAT	29.87	29.75	29.75	29.79	12.834	16.956	0.937375	0.522182
G8 WAT	35.02	36.38		35.7	12.2505	23.4495	7.43087	0.00579544
G9 WAT	29.79	29.69	29.64	29.7067	12.7047	17.002	0.984592	0.505369
G10 WAT	35.91	35.14		35.525	11.7453	23.7797	7.76537	0.0045961
G1 BAT		17.15	18.46	17.805	11.7413	6.06372	-9.95332	991.397
G2 BAT	16.64	16.7	16.34	16.56	10.3139	6.2461	-9.77022	873.234
G3 BAT	16.51	16.09	16.18	16.26	10.5572	5.70277	-10.3145	1273.41
G4 BAT	16.04	15.74	15.81	15.8633	10.6652	5.19812	-10.8174	1804.5
G5 BAT	15.5	15.27	15.34	15.37	11.3349	4.0351	-11.9808	4041.95
G6 BAT	16.98	16.86	17.18	17.0067	11.6852	5.32142	-10.698	1661.2
G7 BAT	15.83	15.51	15.67	15.67	11.5539	4.11615	-11.8989	3818.85
G8 BAT	16.01	15.71	15.97	15.8967	10.1139	5.78279	-10.2344	1204.64
G9 BAT	17.94	17.72	17.9	17.8533	11.2929	6.56039	-9.45821	703.406
G10 BAT	17.77	17.36	17.28	17.47	12.9138	4.55624	-11.463	2822.9

## Sheet: summary of CREB,SLN
CREB										SLN
sample	repeat1	repeat2	repeat3	mean value	18s	∆Ct	∆∆Ct	2 -(∆∆Ct)		sample	repeat1	repeat2	repeat3	mean value	18s	∆Ct	∆∆Ct	2 -(∆∆Ct)
M1	23.47	23.84	23.89	23.7333	9.77695	13.9564	0	1		M1	15.3	15.46	15.97	15.5767	11.8848	3.69191	0	1
M2	23.81	24.39	24.66	24.2867	10.3431	13.9436	-0.0144076	1.01004		M2	16.46	16.81	17.21	16.8267	12.3501	4.47657	0.782659	0.581295
M3	24.73	24.55	24.87	24.7167	10.3468	14.3699	0.412357	0.751395		M3	14.89	14.85	15.33	15.0233	10.961	4.06234	0.371973	0.772725
M4	25.38	25.43	25.69	25.5	9.82001	15.68	1.72343	0.302829		M4	15.26	15.22	16.08	15.52	11.003	4.51699	0.826447	0.563916
M5	25.57	26.08	25.85	25.8333	10.2313	15.602	1.64491	0.319766		M5	14.36	14.5	15.51	14.79	11.0305	3.75949	0.0669997	0.954621
M6	25.81	25.75	25.53	25.6967	10.6421	15.0545	1.09568	0.467915		M6	14.43	14.39	14.81	14.5433	11.1662	3.37711	-0.317708	1.24635
M7	24.62	24.7	24.74	24.6867	10.5536	14.133	0.176341	0.884945		M7	17.07	17.4	17.14	17.2033	12.268	4.93535	1.24197	0.422795
M8	24.55	24.9	25.19	24.88	10.4931	14.3869	0.430186	0.742166		M8	14.93	15.25	14.88	15.02	11.8178	3.20221	-0.491966	1.40636
M9	23.94	23.8	24.15	23.9633	10.8291	13.1342	-0.823698	1.76994		M9	15.99	16.33	15.34	15.8867	11.3562	4.53043	0.839461	0.558852
M10	25.59	25.23	25.44	25.42	11.5001	13.9199	-0.0342917	1.02405		M10	14.9	15.24	14.4	14.8467	11.8615	2.98516	-0.707407	1.63287
L1	26.14	26.44	26.81	26.4633	12.2936	14.1697	0.215833	0.861049		L1	17.94	18.55	17.95	18.1467	13.6436	4.50307	0.812159	0.569529
L2	26.84	26.79	26.64	26.7567	12.4454	14.3113	0.353354	0.782762		L2	17.33	16.51	16.48	16.7733	12.484	4.28936	0.597909	0.660711
L3	25.42	25.34	25.51	25.4233	11.2099	14.2134	0.257015	0.836817		L3	18.74	18.27	18.16	18.39	13.1841	5.20588	1.51438	0.350046
L4	25.82	25.77	25.81	25.8	10.7944	15.0056	1.05041	0.482833		L4	18.19	18.28	17.88	18.1167	15.3643	2.75233	-0.940749	1.91952
L5	25.28	25.23	25.35	25.2867	11.1359	14.1508	0.194269	0.874016		L5	18.18	17.93	17.7	17.9367	13.4712	4.4655	0.772454	0.585421
L6	26.28	26.21	25.78	26.09	10.9952	15.0948	1.13668	0.454806		L6	16.89	16.92	16.59	16.8	11.7957	5.00431	1.31152	0.402897
L7	27.91	27.49	27.46	27.62	12.5641	15.0559	1.1031	0.465515		L7			18.07	18.07	12.5204	5.54964	1.85747	0.27596
L8	28.16	28.78	28.31	28.4167	12.371	16.0456	2.08671	0.235418		L8	17.56	17.86	17.37	17.5967	13.339	4.25766	0.566808	0.675109
L9	27.72	27.6	27.39	27.57	11.9204	15.6496	1.69116	0.309679		L9	16.43	16.49	16.3	16.4067	11.7258	4.68087	0.988612	0.503962
L10	27.78	27.81	27.56	27.7167	11.6271	16.0896	2.13099	0.228301		L10	15.81	15.78	15.61	15.7333	11.9036	3.82969	0.138624	0.908385
G1	24.95	25.3	24.65	24.9667	11.3019	13.6647	-0.293805	1.22587		G1	17.75		17.3	17.525	12.6832	4.84183	1.1461	0.451844
G2	25.53	25.63	25.15	25.4367	11.109	14.3277	0.369951	0.773809		G2	17.15		16.24	16.695	11.4574	5.23756	1.54842	0.341885
G3	25.69	26.37	24.85	25.6367	11.222	14.4147	0.460253	0.726859		G3	18.51	18.93	18.43	18.6233	14.5032	4.12017	0.427129	0.74374
G4	25.86	26.36	25.49	25.9033	11.4755	14.4279	0.470805	0.721562		G4	18.79	19.21	18.54	18.8467	12.7472	6.0995	2.40738	0.188497
G5	23.37		22.85	23.11	9.82945	13.2806	-0.676914	1.59872		G5	18.56	18.79	18.23	18.5267	11.701	6.82564	3.13379	0.113929
G6	24.25	24.57	23.86	24.2267	9.91893	14.3077	0.348805	0.785234		G6	16.72	17.09	16.4	16.7367	11.6216	5.11508	1.42258	0.373044
G7	25.39	25.56	25.42	25.4567	9.79964	15.657	1.70224	0.307308		G7	16.85	17.66	16.63	17.0467	11.6404	5.40625	1.71501	0.304601
G8	24.59	25.25	24.55	24.7967	10.5476	14.2491	0.290389	0.817681		G8	16.71	16.84	16.15	16.5667	12.0573	4.50934	0.819956	0.566459
G9	26.39	27.14	26.07	26.5333	11.1356	15.3977	1.43821	0.369025		G9	16.88	17.37	16.66	16.97	11.261	5.70897	2.01888	0.24675
G10	24.75	25.08	24.63	24.82	11.166	13.654	-0.305144	1.23554		G10	18.39	18.67	18.09	18.3833	11.2635	7.11982	3.43072	0.0927363

## Sheet: original data collection
UCP1			CREB	2 -(∆∆Ct)		SLN	2 -(∆∆Ct)
sample	2 -(∆∆Ct)		M1	1		M1	1
M1 WBT	1		M2	1.01004		M2	0.581295
M2 WBT	0.0121241		M3	0.751395		M3	0.772725
M3 WBT	0.181891		M4	0.302829		M4	0.563916
M4 WBT	0.0114819		M5	0.319766		M5	0.954621
M5 WBT	0.118789		M6	0.467915		M6	1.24635
M6 WBT	0.0536444		M7	0.884945		M7	0.422795
M7 WBT	0.0560781		M8	0.742166		M8	1.40636
M8 WBT	0.00932488		M9	1.76994		M9	0.558852
M9 WBT	0.00877007		M10	1.02405		M10	1.63287
M10 WBT	0.00178059		L1	0.861049		L1	0.569529
M1 BAT	397.888		L2	0.782762		L2	0.660711
M2 BAT	768.134		L3	0.836817		L3	0.350046
M3 BAT	75.4452		L4	0.482833		L4	1.91952
M4 BAT	335.681		L5	0.874016		L5	0.585421
M5 BAT	1969.01		L6	0.454806		L6	0.402897
M6 BAT	1944.8		L7	0.465515		L7	0.27596
M7 BAT	1225.07		L8	0.235418		L8	0.675109
M8 BAT	979.411		L9	0.309679		L9	0.503962
M9 BAT	2369.45		L10	0.228301		L10	0.908385
M10 BAT	2295.71		G1	1.22587		G1	0.451844
L1 WAT	0.100072		G2	0.773809		G2	0.341885
L2 WAT	0.17401		G3	0.726859		G3	0.74374
L3 WAT	0.0319672		G4	0.721562		G4	0.188497
L4 WAT	0.0223408		G5	1.59872		G5	0.113929
L5 WAT	0.238324		G6	0.785234		G6	0.373044
L6 WAT	0.0105089		G7	0.307308		G7	0.304601
L7 WAT	0.0187317		G8	0.817681		G8	0.566459
L8 WAT	0.0306091		G9	0.369025		G9	0.24675
L9 WAT	0.0859578		G10	1.23554		G10	0.0927363
L10 WAT	0.00969882
L1 BAT	1231.18
L2 BAT	325.327
L3 BAT	527.062
L4 BAT	475.352
L5 BAT	1853.84
L6 BAT	1127.97
L7 BAT	1790.25
L8 BAT	567.153
L9 BAT	1017.06
L10 BAT	453.677
G1 WAT	0.487233
G2 WAT	0.0105235
G3 WAT	0.00515935
G4 WAT	0.0237139
G5 WAT	0.0310887
G6 WAT	0.030047
G7 WAT	0.522182
G8 WAT	0.00579544
G9 WAT	0.505369
G10 WAT	0.0045961
G1 BAT	991.397
G2 BAT	873.234
G3 BAT	1273.41
G4 BAT	1804.5
G5 BAT	4041.95
G6 BAT	1661.2
G7 BAT	3818.85
G8 BAT	1204.64
G9 BAT	703.406
G10 BAT	2822.9

## Sheet: original data of collection II
UCP1				CREB		SLN
sample	WAT	BAT		liver		musle
M1	0.0121241	397.888		1.01004		0.581295
M2	0.181891	768.134		0.751395		0.772725
M3	0.0114819	75.4452		0.302829		0.563916
M4	0.118789	335.681		0.319766		0.954621
M5	0.0536444	1969.01		0.467915		1.24635
M6	0.0560781	1944.8		0.884945		0.422795
M7	0.00932488	1225.07		0.742166		1.40636
M8	0.00877007	979.411		1.76994		0.558852
M9	0.00178059	2369.45		1.02405		1.63287
M10		2295.71
L1	0.100072	1231.18		0.861049		0.569529
L2	0.17401	325.327		0.782762		0.660711
L3	0.0319672	527.062		0.836817		0.350046
L4	0.0223408	475.352		0.482833		1.91952
L5	0.238324	1853.84		0.874016		0.585421
L6	0.0105089	1127.97		0.454806		0.402897
L7	0.0187317	1790.25		0.465515		0.27596
L8	0.0306091	567.153		0.235418		0.675109
L9	0.0859578	1017.06		0.309679		0.503962
L10	0.00969882	453.677		0.228301		0.908385
G1	0.487233	991.397		1.22587		0.451844
G2	0.0105235	873.234		0.773809		0.341885
G3	0.00515935	1273.41		0.726859		0.74374
G4	0.0237139	1804.5		0.721562		0.188497
G5	0.0310887	4041.95		1.59872		0.113929
G6	0.030047	1661.2		0.785234		0.373044
G7	0.522182	3818.85		0.307308		0.304601
G8	0.00579544	1204.64		0.817681		0.566459
G9	0.505369	703.406		0.369025		0.24675
G10	0.0045961	2822.9		1.23554		0.0927363

## Sheet: mean value and SE
UCP1	sample	High-altitude	middle-altitude	low-altitude		SE
	WAT	0.05	0.072	0.163		0.021	0.025	0.075
	BAT	1236.06	560.134	1416.55		270.64	177.129	385.455
CREB		High-altitude	middle-altitude	low-altitude		SE
	Liver	0.808	0.553	0.656		0.151	0.083	0.126
SLN		High-altitude	middle-altitude	low-altitude		SE
	Muscle	0.904	0.685	0.342		0.144	0.149	0.064

## Sheet: Z-score 
UCP1
BAT	original data	mean value	X-mean	SE	Z-score
M1	397.888	1236.06	-838.173	270.64	-3.097
M2	768.134	1236.06	-467.927	270.64	-1.72896
M3	75.4452	1236.06	-1160.62	270.64	-4.28841
M4	335.681	1236.06	-900.38	270.64	-3.32686
M5	1969.01	1236.06	732.953	270.64	2.70822
M6	1944.8	1236.06	708.743	270.64	2.61876
M7	1225.07	1236.06	-10.9898	270.64	-0.0406065
M8	979.411	1236.06	-256.65	270.64	-0.948307
M9	2369.45	1236.06	1133.39	270.64	4.18782
M10	2295.71	1236.06	1059.65	270.64	3.91534
L1	1231.18	560.134	671.042	177.129	3.78844
L2	325.327	560.134	-234.807	177.129	-1.32563
L3	527.062	560.134	-33.0724	177.129	-0.186714
L4	475.352	560.134	-84.7816	177.129	-0.478643
L5	1853.84	560.134	1293.7	177.129	7.30374
L6	1127.97	560.134	567.836	177.129	3.20578
L7	1790.25	560.134	1230.12	177.129	6.94474
L8	567.153	560.134	7.01923	177.129	0.0396278
L9	1017.06	560.134	456.926	177.129	2.57962
L10	453.677	560.134	-106.457	177.129	-0.601013
G1	991.397	1416.55	-425.151	385.455	-1.10298
G2	873.234	1416.55	-543.314	385.455	-1.40954
G3	1273.41	1416.55	-143.134	385.455	-0.371338
G4	1804.5	1416.55	387.951	385.455	1.00648
G5	4041.95	1416.55	2625.4	385.455	6.81117
G6	1661.2	1416.55	244.649	385.455	0.634702
G7	3818.85	1416.55	2402.3	385.455	6.23237
G8	1204.64	1416.55	-211.907	385.455	-0.549758
G9	703.406	1416.55	-713.142	385.455	-1.85013
G10	2822.9	1416.55	1406.35	385.455	3.64854

## Sheet: summary
UCP1	sample	High-altitude	middle-altitude	low-altitude		SE
	WAT	0.05	0.072	0.163		0.021	0.025	0.075
	BAT	1377.29	1215.97	560.938		247.463	152.646	97.224
CREB		High-altitude	middle-altitude	low-altitude		SE
	Liver	0.808	0.553	0.656		0.151	0.083	0.126
SLN		High-altitude	middle-altitude	low-altitude		SE
	Muscle	0.904	0.685	0.342		0.144	0.149	0.064
