# Supplementary material for: Differential Expression of Metabolism-Related Genes in Plateau Pika (Ochotona curzoniae) at Different Altitudes on the Qinghai–Tibet Plateau
Source: Front Genet. 2022 Jan 20;12:784811. doi: 10.3389/fgene.2021.784811 (PMC8811202; doi:10.3389/fgene.2021.784811)
Supplement: Supplementary file 1 [file DataSheet2.zip › UPLOAD/5.XLSX]

## Sheet: original data
altitude	block	metabolic
Maduo	1	2.52
	1	2.66
	1	2.62
	1	2.54
	1	2.61
	1	2.62
	1	2.62
	1	2.52
	1	2.84
	1	2.75
	1	2.49
	1	2.52
Laji moutain	2	2.5
	2	2.57
	2	2.9692
	2	2.63
	2	2.5404
	2	2.411
	2	2.6826
	2	2.45
	2	2.6336
Guinan	3	1.8
	3	2.04414
	3	2.08303
	3	2.31
	3	1.79211
	3	2.02622
	3	2.15936
	3	2.27063
	3	1.93

## Sheet: drawing
regions	Resting metabolic rate	SE
High altitude	2.61	0.03
Middle altitude	2.6	0.05
Low altitude	2.05	0.06
