# Supplementary material for: Differential Expression of Metabolism-Related Genes in Plateau Pika (Ochotona curzoniae) at Different Altitudes on the Qinghai–Tibet Plateau
Source: Front Genet. 2022 Jan 20;12:784811. doi: 10.3389/fgene.2021.784811 (PMC8811202; doi:10.3389/fgene.2021.784811)
Supplement: Supplementary file 1 [file DataSheet2.zip › UPLOAD/6.XLSX]

## Sheet: original data of metabolic
sample	mean	RMR(ml/h)	correction-RMR(ml/g.h)
M1	1.67	299.11	1.8		G stands for Guinan region, that is, low altitude area; L stands for Laryishan area, namely the middle altitude area; M stands for Maddow, the high altitude region
N2	1.35	241.79	1.45
M3	1.53	274.03	1.42
M5	1.6	286.57	1.4
M6	1.54	275.82	1.6
M7	1.46	261.49	1.72
M8	1.32	236.42	1.6
M9	1.13	202.39	1.42
M10	1.3	232.84	1.58
M12	1.01	180.9	1.61
M13	1.29	231.05	1.51
M14	1.2	214.93	1.54
L3	1.14	204.181	1.22
L4	1.05	188.061	1.15
L5	1.42	254.331	1.64
L6	1.26	225.674	1.26
L7	1.55	277.614	1.45
L8	2.14	383.287	2.18
L11	2	358.212	1.64
L14	1.89	338.51	2.58
L21	1.16	207.763	1.55
L22	1.46	261.495	1.45
L23	1.56	279.405	1.68
L24	1.03	184.479	1.12
L26	1.37	245.375	1.46
L27	1.4	250.748	1.49
L28	0.9	161.195	1.36
G1	1.7	304.48	1.43
G2	1.49	266.868	1.4
G3	1.81	324.182	1.53
G4	1.76	315.227	1.46
G5	1.4	250.748	1.46
G6	1.39	248.957	1.38
G8	1.51	270.45	1.4
G9	1.53	274.032	1.32
G10	1.73	309.853	1.43
G11	1.2	214.927	1.2
G12	1.26	225.674	1.3
G13	1.12	200.599	1.05
G14	1.51	270.45	1.43

## Sheet: original data of body mass
sample	body mass		sample	body mass	sample	body mass
M1	165.5		L1	162.9	G1	141.6		G stands for Guinan region, that is, low altitude area; L stands for Laryishan area, namely the middle altitude area; M stands for Maddow, the high altitude region
N2	165.3		L2	159.8	G2	133.8
M3	192.3		L3	167.9	G3	142
M4	163.2		L4	187.2	G4	129.8
M5	156.7		L5	154.9	G5	160.2
M6	175.1		L6	196	G6	126
M7	154.9		L7		G7	142.6
M8	150.9		L8	183.8	G8	168.9
M9	158.9		L9	138.8	G9	160.7
M10	140.5		L10	150.1	G10	160.1
M11	150.9		L11		G11	161.8
M12	164.4		L12	163.7	G12	132.7
M13	160.7		L13		G13	157.6
M14	158.3		L14	153.8	G14	145.7
			L21	156.6
			L22	189
			L23	174.2
			L24	187.6
			L26
			L27	159.4
			L28	141

## Sheet: metabolic data
regions	MEAN	SE
High altitude	1.55	0.26
Middle altitude	1.52	0.37
Low altitude	1.39	0.25

## Sheet: body mass data
regions	MEAN	SE
High altitude	167.46	4.16
Middle altitude	162.26	3.25
Low altitude	147.39	3.73
