# Supplementary material for: Differential Expression of Metabolism-Related Genes in Plateau Pika (Ochotona curzoniae) at Different Altitudes on the Qinghai–Tibet Plateau
Source: Front Genet. 2022 Jan 20;12:784811. doi: 10.3389/fgene.2021.784811 (PMC8811202; doi:10.3389/fgene.2021.784811)
Supplement: Supplementary file 1 [file DataSheet2.zip › UPLOAD/7.XLSX]

## Sheet: G1
O2	CO2	WVP	BP	FL_FMS	FLow	Deg_C	I_O_N	Marker				FiO2	FiCO2	VO2(ml/h)	Oxygen consumption(ml/h)
20.5697	0.0435663	0.627619	70.7917	129.518	856.294	22.14	0	-1				20.5652	0.0437913	-2.9196	-2.34298
20.5703	0.04336	0.627603	70.8027	129.83	855.982	22.151	0	-1				20.5652	0.0437913	-3.24674	-2.62461
20.5692	0.0435413	0.627713	70.7699	129.111	856.294	22.13	0	-1				20.5652	0.0437913	-2.54109	-2.04497
20.5689	0.0439038	0.628072	70.773	130.08	856.669	22.152	0	-1				20.5652	0.0437913	-2.38984	-1.88651
20.5686	0.0438226	0.628072	70.7933	130.049	856.482	22.172	0	-1				20.5652	0.0437913	-2.23617	-1.77303
20.5688	0.0440788	0.627728	70.7902	129.049	856.169	22.197	0	-1				20.5652	0.0437913	-2.37939	-1.85972
20.5699	0.0436601	0.628197	70.7714	129.955	855.919	22.193	0	-1				20.5652	0.0437913	-3.00191	-2.39844
20.5699	0.0437226	0.628369	70.7808	130.268	856.357	22.216	0	-1				20.5652	0.0437913	-3.01176	-2.39967
20.5689	0.0436226	0.628494	70.7964	129.861	856.107	22.201	0	-1				20.5652	0.0437913	-2.4026	-1.92637
20.5693	0.0432476	0.62826	70.8089	129.924	855.982	22.215	0	-1				20.5652	0.0437913	-2.56576	-2.09558
20.5699	0.0438413	0.628556	70.7683	129.674	856.419	22.236	0	-1				20.5652	0.0437913	-3.04719	-2.41526
20.5688	0.0438288	0.628619	70.7839	130.236	856.169	22.218	0	-1				20.5652	0.0437913	-2.34613	-1.85972
20.5683	0.0431788	0.628463	70.7527	130.205	856.232	22.193	0	-1				20.5652	0.0437913	-1.93644	-1.60297
20.5695	0.0433226	0.628619	70.7808	128.611	856.169	22.204	0	-1				20.5652	0.0437913	-2.75739	-2.23989
20.5682	0.0436538	0.628791	70.7777	129.268	856.294	22.206	0	-1				20.5652	0.0437913	-1.90275	-1.52602
20.5689	0.0432725	0.628463	70.7792	129.83	855.919	22.236	0	-1				20.5652	0.0437913	-2.3426	-1.91567
20.5694	0.04321	0.6289	70.7839	128.861	856.107	22.214	0	-1				20.5652	0.0437913	-2.63875	-2.15753
20.5696	0.0436851	0.628853	70.773	129.111	855.732	22.228	0	-1				20.5652	0.0437913	-2.81065	-2.24388
20.5697	0.0429288	0.628963	70.7542	129.486	856.357	22.21	0	-1				20.5652	0.0437913	-2.79617	-2.31232
20.5686	0.0430601	0.629353	70.7886	129.611	856.482	22.244	0	-1				20.5652	0.0437913	-2.1347	-1.77303
20.5691	0.0433038	0.628666	70.7917	129.893	855.357	22.214	0	-1				20.5652	0.0437913	-2.46798	-2.01193
20.5688	0.042385	0.629057	70.7808	130.143	855.794	22.275	0	-1				20.5652	0.0437913	-2.17253	-1.87431
20.5694	0.0425225	0.628556	70.7792	129.33	856.044	22.308	0	-1				20.5652	0.0437913	-2.57944	-2.18306
20.5697	0.0428163	0.628947	70.8058	129.643	855.732	22.353	0	-1				20.5652	0.0437913	-2.77917	-2.31063
20.5701	0.0433038	0.629463	70.7605	130.111	856.169	22.346	0	-1				20.5652	0.0437913	-3.13649	-2.54299
20.5704	0.0433038	0.629369	70.7558	129.924	856.044	22.407	0	-1				20.5652	0.0437913	-3.33003	-2.69672
20.569	0.0432913	0.629447	70.7542	128.986	855.794	22.386	0	-1				20.5652	0.0437913	-2.37707	-1.94107
20.5707	0.04231	0.629588	70.7667	129.455	856.294	22.438	0	-1				20.5652	0.0437913	-3.3799	-2.84137
20.5699	0.0429163	0.62965	70.7917	129.486	855.669	22.412	0	-1				20.5652	0.0437913	-2.91507	-2.40801
20.571	0.0427475	0.629525	70.7792	129.205	855.982	22.425	0	-1				20.5652	0.0437913	-3.61792	-2.98415
20.5704	0.042635	0.629978	70.7777	129.799	856.169	22.385	0	-1				20.5652	0.0437913	-3.18981	-2.65601
20.5707	0.0426475	0.629775	70.7902	130.205	856.357	22.428	0	-1				20.5652	0.0437913	-3.40565	-2.82616
20.5704	0.0423538	0.629572	70.7839	130.143	855.794	22.428	0	-1				20.5652	0.0437913	-3.18334	-2.68052
20.5702	0.0425913	0.629619	70.798	130.018	856.294	22.448	0	-1				20.5652	0.0437913	-3.06155	-2.55878
20.5699	0.0425413	0.629963	70.7792	129.83	856.482	22.464	0	-1				20.5652	0.0437913	-2.88735	-2.42572
20.5703	0.0428725	0.630228	70.7823	130.049	855.857	22.485	0	-1				20.5652	0.0437913	-3.16204	-2.60882
20.5693	0.0431038	0.629744	70.7542	130.018	855.669	22.49	0	-1				20.5652	0.0437913	-2.57156	-2.11535
20.5701	0.0429788	0.630197	70.7683	129.299	856.357	22.51	0	-1				20.5652	0.0437913	-3.07452	-2.52813
20.5686	0.0425788	0.630025	70.8073	129.986	856.169	22.488	0	-1				20.5652	0.0437913	-2.0505	-1.75697
20.5698	0.04246	0.629978	70.7855	129.924	856.357	22.532	0	-1				20.5652	0.0437913	-2.80495	-2.36884
20.5698	0.0425725	0.630603	70.7933	128.799	856.294	22.511	0	-1				20.5652	0.0437913	-2.81972	-2.36867
20.5706	0.0435288	0.63051	70.7808	129.83	856.232	22.539	0	-1				20.5652	0.0437913	-3.49007	-2.80006
20.5707	0.0434413	0.630588	70.7433	130.049	855.857	22.508	0	-1				20.5652	0.0437913	-3.54155	-2.85019
20.5707	0.0433038	0.63065	70.7902	129.486	856.044	22.516	0	-1				20.5652	0.0437913	-3.49171	-2.82513
20.5704	0.0436913	0.630557	70.7964	129.643	855.669	22.514	0	-1				20.5652	0.0437913	-3.34131	-2.66473
20.5685	0.0443788	0.630963	70.7995	128.893	856.232	22.518	0	-1				20.5652	0.0437913	-2.21897	-1.70059
20.57	0.0443163	0.631197	70.7745	129.486	855.919	22.498	0	-1				20.5652	0.0437913	-3.19911	-2.48575
20.5704	0.0440913	0.630838	70.7808	130.049	856.669	22.485	0	-1				20.5652	0.0437913	-3.40494	-2.67298
20.5696	0.0443913	0.630713	70.7745	130.205	855.857	22.47	0	-1				20.5652	0.0437913	-2.90497	-2.2442
20.5691	0.0440226	0.63115	70.8027	129.455	856.107	22.46	0	-1				20.5652	0.0437913	-2.56575	-2.0137
20.5696	0.0442538	0.631166	70.7511	129.83	855.794	22.488	0	-1				20.5652	0.0437913	-2.9188	-2.26972
20.5693	0.0441851	0.630744	70.787	129.393	856.169	22.5	0	-1				20.5652	0.0437913	-2.72984	-2.12686
20.569	0.0438476	0.631182	70.7433	130.018	855.794	22.489	0	-1				20.5652	0.0437913	-2.48982	-1.97188
20.5682	0.0438663	0.63151	70.8136	130.174	855.357	22.486	0	-1				20.5652	0.0437913	-1.9289	-1.52435
20.5681	0.0440226	0.631072	70.7823	129.486	855.982	22.461	0	-1				20.5652	0.0437913	-1.90583	-1.48951
20.5692	0.0442601	0.6314	70.7699	128.986	855.544	22.454	0	-1				20.5652	0.0437913	-2.64734	-2.05344
20.567	0.0444601	0.631666	70.7964	129.424	855.357	22.435	0	-1				20.5652	0.0437913	-1.23892	-0.913581
20.568	0.0439413	0.631947	70.787	130.08	856.044	22.454	0	-1				20.5652	0.0437913	-1.81756	-1.42798
20.5686	0.0435788	0.631916	70.773	129.393	855.607	22.416	0	-1				20.5652	0.0437913	-2.18209	-1.75582
20.5682	0.0441976	0.631807	70.7902	129.986	856.607	22.425	0	-1				20.5652	0.0437913	-2.02757	-1.56769
20.5669	0.0440788	0.631682	70.7902	129.455	856.294	22.426	0	-1				20.5652	0.0437913	-1.17662	-0.904306
20.5684	0.0444663	0.631791	70.7745	129.549	856.232	22.418	0	-1				20.5652	0.0437913	-2.17886	-1.65949
20.5675	0.0440788	0.6319	70.773	129.893	856.044	22.414	0	-1				20.5652	0.0437913	-1.54486	-1.19683
20.5676	0.0441163	0.631994	70.7558	130.111	855.857	22.412	0	-1				20.5652	0.0437913	-1.59476	-1.23251
20.5668	0.0439163	0.631932	70.787	129.58	855.857	22.476	0	-1				20.5652	0.0437913	-1.0833	-0.847354
20.5677	0.0437788	0.632322	70.787	129.705	855.732	22.386	0	-1				20.5652	0.0437913	-1.59491	-1.26828
20.5684	0.0433663	0.632557	70.7902	129.299	855.732	22.403	0	-1				20.5652	0.0437913	-2.04427	-1.66879
20.5671	0.0438851	0.632525	70.7839	129.986	855.669	22.392	0	-1				20.5652	0.0437913	-1.22111	-0.960124
20.5672	0.0439476	0.63265	70.7917	128.924	855.732	22.404	0	-1				20.5652	0.0437913	-1.33293	-1.04235
20.5666	0.0438788	0.632463	70.787	129.768	855.857	22.39	0	-1				20.5652	0.0437913	-0.929623	-0.729238
20.567	0.0437351	0.632603	70.7964	129.83	855.482	22.366	0	-1				20.5652	0.0437913	-1.17505	-0.939381
20.5678	0.0437663	0.633244	70.7589	129.705	855.857	22.41	0	-1				20.5652	0.0437913	-1.70985	-1.3609
20.567	0.0435476	0.632666	70.773	129.33	855.607	22.378	0	-1				20.5652	0.0437913	-1.13738	-0.92925
20.5684	0.0441413	0.6329	70.7808	128.861	855.357	22.371	0	-1				20.5652	0.0437913	-2.13344	-1.65779
20.5674	0.0435913	0.632729	70.7823	129.518	855.982	22.38	0	-1				20.5652	0.0437913	-1.42819	-1.15565
20.5676	0.0434288	0.632775	70.7542	129.861	855.669	22.393	0	-1				20.5652	0.0437913	-1.48363	-1.21684
20.5679	0.0433226	0.633041	70.7683	129.924	855.919	22.396	0	-1				20.5652	0.0437913	-1.70269	-1.40209
20.5682	0.0439038	0.6334	70.7808	129.611	855.607	22.408	0	-1				20.5652	0.0437913	-1.99262	-1.571
20.5679	0.0433726	0.6334	70.7948	129.049	855.294	22.376	0	-1				20.5652	0.0437913	-1.70809	-1.40106
20.5687	0.0435538	0.633104	70.7605	128.924	855.732	22.403	0	-1				20.5652	0.0437913	-2.25019	-1.81256
20.568	0.0441476	0.633432	70.7652	130.08	855.669	22.396	0	-1				20.5652	0.0437913	-1.87651	-1.45302
20.5684	0.0438976	0.633447	70.7714	129.049	855.669	22.422	0	-1				20.5652	0.0437913	-2.0695	-1.63272
20.567	0.0435726	0.633338	70.7448	129.705	855.169	22.406	0	-1				20.5652	0.0437913	-1.1272	-0.918512
20.5673	0.0442226	0.633557	70.7964	129.643	856.044	22.394	0	-1				20.5652	0.0437913	-1.44112	-1.09923
20.5675	0.0438288	0.63365	70.7402	129.924	855.857	22.428	0	-1				20.5652	0.0437913	-1.51775	-1.2017
20.568	0.0441788	0.633603	70.7964	129.549	856.107	22.4	0	-1				20.5652	0.0437913	-1.86222	-1.43835
20.5679	0.0441476	0.633853	70.787	129.986	855.607	22.424	0	-1				20.5652	0.0437913	-1.79235	-1.38617
20.5676	0.0442913	0.633729	70.7839	129.924	855.919	22.414	0	-1				20.5652	0.0437913	-1.61169	-1.22747
20.5676	0.0434351	0.633963	70.7886	129.174	855.982	22.416	0	-1				20.5652	0.0437913	-1.53673	-1.25838
20.5675	0.0435976	0.634197	70.7761	129.08	855.857	22.408	0	-1				20.5652	0.0437913	-1.48053	-1.19657
20.5667	0.04361	0.634478	70.7886	129.83	854.982	22.44	0	-1				20.5652	0.0437913	-0.931725	-0.759274
20.5663	0.0439538	0.634228	70.737	129.705	854.982	22.424	0	-1				20.5652	0.0437913	-0.725513	-0.559195
20.5682	0.0433976	0.63426	70.787	129.455	855.794	22.471	0	-1				20.5652	0.0437913	-1.89342	-1.54567
20.5669	0.0438663	0.634369	70.8027	129.08	855.669	22.461	0	-1				20.5652	0.0437913	-1.12166	-0.883109
20.5668	0.0437351	0.634385	70.7823	130.018	855.669	22.467	0	-1				20.5652	0.0437913	-1.05251	-0.842034
20.5665	0.0439101	0.634119	70.7855	129.955	855.669	22.52	0	-1				20.5652	0.0437913	-0.894793	-0.698272
20.5672	0.0436851	0.634244	70.7714	129.861	855.482	22.558	0	-1				20.5652	0.0437913	-1.25888	-1.01125
20.5667	0.0439663	0.63476	70.7855	129.58	855.919	22.612	0	-1				20.5652	0.0437913	-1.01244	-0.785786
20.5662	0.0437413	0.634447	70.7683	129.986	855.232	22.608	0	-1				20.5652	0.0437913	-0.658733	-0.528568
20.5662	0.0437163	0.634619	70.7995	129.768	855.669	22.62	0	-1				20.5652	0.0437913	-0.64282	-0.51857
20.5671	0.0431163	0.63501	70.8042	129.455	855.857	22.634	0	-1				20.5652	0.0437913	-1.13209	-0.970605
20.5674	0.0434851	0.634838	70.7683	129.393	855.669	22.65	0	-1				20.5652	0.0437913	-1.38123	-1.12956
20.5663	0.0436351	0.635119	70.7792	128.955	855.732	22.64	0	-1				20.5652	0.0437913	-0.683777	-0.559685
20.5664	0.0437913	0.635025	70.8105	130.049	855.982	22.643	0	-1				20.5652	0.0437913	-0.775877	-0.616347
20.5661	0.0444351	0.635057	70.7589	130.08	855.482	22.629	0	-1				20.5652	0.0437913	-0.64127	-0.441458
20.5663	0.0438413	0.635432	70.7761	129.205	855.232	22.636	0	-1				20.5652	0.0437913	-0.723699	-0.569622
20.5662	0.0444101	0.635275	70.7808	130.08	855.794	22.615	0	-1				20.5652	0.0437913	-0.715753	-0.50324
20.5661	0.0440101	0.635713	70.812	129.33	854.982	22.624	0	-1				20.5652	0.0437913	-0.590905	-0.44633
20.5671	0.0438038	0.635588	70.7636	129.893	855.669	22.628	0	-1				20.5652	0.0437913	-1.24262	-0.985796
20.5662	0.0443913	0.635182	70.7948	130.018	855.857	22.615	0	-1				20.5652	0.0437913	-0.726242	-0.513548
20.5662	0.0435288	0.635385	70.7823	128.861	855.419	22.576	0	-1				20.5652	0.0437913	-0.611255	-0.513285
20.5668	0.0435538	0.635932	70.787	129.549	855.419	22.578	0	-1				20.5652	0.0437913	-1.03457	-0.846921
20.5667	0.0438976	0.636057	70.7683	129.486	855.232	22.57	0	-1				20.5652	0.0437913	-0.970196	-0.759496
20.5666	0.0441226	0.635588	70.762	129.486	855.857	22.579	0	-1				20.5652	0.0437913	-0.962031	-0.729238
20.5667	0.0442038	0.636135	70.7542	129.424	855.794	22.558	0	-1				20.5652	0.0437913	-1.00509	-0.75486
20.5665	0.0444913	0.636025	70.7995	129.58	855.794	22.576	0	-1				20.5652	0.0437913	-0.952807	-0.682969
20.566	0.0443601	0.636213	70.7527	129.393	855.544	22.556	0	-1				20.5652	0.0437913	-0.566725	-0.390154
20.5659	0.0438788	0.636494	70.7777	129.674	855.544	22.579	0	-1				20.5652	0.0437913	-0.476914	-0.369619
20.5661	0.0443163	0.636478	70.748	129.486	855.294	22.571	0	-1				20.5652	0.0437913	-0.644733	-0.456757
20.5657	0.0443163	0.636666	70.7917	128.924	855.044	22.59	0	-1				20.5652	0.0437913	-0.412035	-0.271922
20.5652	0.0437913	0.636525	70.7917	129.58	855.169	22.575	0	-1				20.5652	0.0437913	0	0
20.5639	0.0438726	0.636369	70.7823	129.174	855.732	22.576	0	-1				20.5652	0.0437913	0.797145	0.641841
20.5657	0.0446726	0.636525	70.787	129.893	855.294	22.575	0	-1				20.5652	0.0437913	-0.465948	-0.277134
20.5652	0.0442663	0.636682	70.7933	129.549	855.794	22.586	0	-1				20.5652	0.0437913	-0.0696101	-0.0051351
20.5653	0.0439538	0.636979	70.7886	128.924	855.294	22.592	0	-1				20.5652	0.0437913	-0.0732724	-0.0410568
20.5666	0.0441726	0.636916	70.7792	128.986	855.169	22.636	0	-1				20.5652	0.0437913	-0.961443	-0.723521
20.5663	0.0437038	0.636807	70.762	129.58	855.294	22.642	0	-1				20.5652	0.0437913	-0.686101	-0.554267
20.5648	0.0443038	0.637104	70.7917	130.08	855.357	22.661	0	-1				20.5652	0.0437913	0.203259	0.215564
20.5659	0.0436663	0.636947	70.8167	129.143	855.982	22.64	0	-1				20.5652	0.0437913	-0.468299	-0.385217
20.5657	0.0443038	0.637275	70.7902	129.049	855.794	22.658	0	-1				20.5652	0.0437913	-0.417198	-0.277296
20.5651	0.0441726	0.637072	70.8027	129.205	855.732	22.669	0	-1				20.5652	0.0437913	0.0333483	0.0667515
20.5658	0.0442913	0.637119	70.7792	129.955	855.357	22.698	0	-1				20.5652	0.0437913	-0.441167	-0.297684
20.5658	0.0443163	0.637447	70.7574	130.018	855.169	22.728	0	-1				20.5652	0.0437913	-0.450852	-0.30275
20.5657	0.0443913	0.636963	70.7917	129.955	854.919	22.673	0	-1				20.5652	0.0437913	-0.421935	-0.271882
20.5646	0.0443163	0.637166	70.7855	129.361	855.857	22.683	0	-1				20.5652	0.0437913	0.318078	0.308129
20.5649	0.0438476	0.637744	70.7542	129.361	855.919	22.69	0	-1				20.5652	0.0437913	0.154148	0.128396
20.5647	0.0439226	0.637807	70.7917	129.893	855.857	22.712	0	-1				20.5652	0.0437913	0.286386	0.241367
20.5646	0.0441601	0.637807	70.7933	129.674	855.669	22.734	0	-1				20.5652	0.0437913	0.358166	0.323464
20.5636	0.0445476	0.637885	70.7823	129.799	855.044	22.697	0	-1				20.5652	0.0437913	0.932897	0.820897
20.5638	0.0438726	0.638041	70.7699	129.799	854.919	22.68	0	-1				20.5652	0.0437913	0.860961	0.69253
20.5637	0.0447163	0.638166	70.7964	129.924	855.357	22.694	0	-1				20.5652	0.0437913	0.865594	0.785269
20.5638	0.0438913	0.638119	70.7574	129.924	855.794	22.69	0	-1				20.5652	0.0437913	0.865814	0.698374
20.5634	0.0449038	0.638416	70.7823	130.049	855.669	22.682	0	-1				20.5652	0.0437913	0.976712	0.893377
20.5635	0.0446226	0.638275	70.7902	129.736	855.732	22.666	0	-1				20.5652	0.0437913	0.994776	0.878039
20.5632	0.0448976	0.638291	70.798	129.736	855.982	22.626	0	-1				20.5652	0.0437913	1.1266	1.01184
20.564	0.0449913	0.638416	70.7574	129.799	854.982	22.67	0	-1				20.5652	0.0437913	0.589753	0.595106
20.562	0.0450788	0.638369	70.7886	129.768	855.044	22.679	0	-1				20.5652	0.0437913	1.86982	1.62127
20.5631	0.0448601	0.638619	70.7683	130.08	855.544	22.679	0	-1				20.5652	0.0437913	1.18917	1.05752
20.5623	0.0441038	0.638104	70.7933	129.486	855.232	22.654	0	-1				20.5652	0.0437913	1.80595	1.46767
20.5619	0.0443413	0.638494	70.7777	129.768	855.482	22.665	0	-1				20.5652	0.0437913	2.05922	1.69397
20.5618	0.0441788	0.638947	70.7761	129.393	855.669	22.64	0	-1				20.5652	0.0437913	2.13297	1.73541
20.5635	0.0446288	0.6384	70.7714	129.111	855.294	22.636	0	-1				20.5652	0.0437913	0.993437	0.87759
20.5622	0.0447851	0.638869	70.7823	129.424	854.919	22.626	0	-1				20.5652	0.0437913	1.82461	1.55435
20.5629	0.0448538	0.639119	70.7699	130.049	855.482	22.647	0	-1				20.5652	0.0437913	1.31268	1.15498
20.5626	0.0442476	0.639182	70.7823	129.768	855.919	22.622	0	-1				20.5652	0.0437913	1.62668	1.34046
20.5614	0.0439726	0.638697	70.7574	130.049	855.107	22.626	0	-1				20.5652	0.0437913	2.41083	1.93438
20.5614	0.0442788	0.639213	70.7839	128.83	855.794	22.608	0	-1				20.5652	0.0437913	2.41085	1.96674
20.5626	0.0447163	0.639244	70.7995	129.861	855.919	22.606	0	-1				20.5652	0.0437913	1.5579	1.33532
20.5631	0.0447288	0.639119	70.7448	129.924	855.294	22.63	0	-1				20.5652	0.0437913	1.25148	1.09314
20.5625	0.0444413	0.639197	70.798	128.924	855.044	22.59	0	-1				20.5652	0.0437913	1.63803	1.36987
20.5628	0.0442538	0.639104	70.7745	129.236	855.982	22.614	0	-1				20.5652	0.0437913	1.50313	1.24297
20.5622	0.0447851	0.639416	70.7808	129.393	855.294	22.604	0	-1				20.5652	0.0437913	1.78665	1.52423
20.5641	0.0444538	0.639619	70.7886	129.83	855.607	22.618	0	-1				20.5652	0.0437913	0.629305	0.569872
20.5635	0.0443351	0.639682	70.773	129.549	855.357	22.594	0	-1				20.5652	0.0437913	1.03254	0.877654
20.5625	0.0443038	0.639729	70.7777	129.361	855.732	22.59	0	-1				20.5652	0.0437913	1.65116	1.36584
20.5627	0.0446788	0.640182	70.7761	129.518	855.419	22.572	0	-1				20.5652	0.0437913	1.4909	1.27808
20.5628	0.0444538	0.640072	70.7933	129.299	855.232	22.57	0	-1				20.5652	0.0437913	1.4494	1.22135
20.5628	0.0446476	0.639916	70.7839	129.799	855.232	22.565	0	-1				20.5652	0.0437913	1.42367	1.22135
20.5626	0.0448226	0.640401	70.7558	129.018	855.169	22.548	0	-1				20.5652	0.0437913	1.51013	1.30849
20.5633	0.0443413	0.640275	70.7917	128.955	855.919	22.55	0	-1				20.5652	0.0437913	1.12936	0.955269
20.5624	0.0447726	0.640041	70.7808	130.018	855.732	22.511	0	-1				20.5652	0.0437913	1.64703	1.41205
20.5628	0.0448038	0.640432	70.7839	129.643	855.857	22.539	0	-1				20.5652	0.0437913	1.4298	1.24279
20.5636	0.0445913	0.640432	70.7683	129.205	855.232	22.521	0	-1				20.5652	0.0437913	0.946669	0.836472
20.5637	0.0445851	0.640932	70.7745	128.768	855.044	22.534	0	-1				20.5652	0.0437913	0.824584	0.738807
20.5637	0.0449101	0.640791	70.7667	128.861	855.919	22.525	0	-1				20.5652	0.0437913	0.833939	0.78065
20.5635	0.0450726	0.640713	70.7995	129.643	856.357	22.548	0	-1				20.5652	0.0437913	0.935647	0.87868
20.5628	0.0448038	0.641275	70.7605	129.736	856.357	22.517	0	-1				20.5652	0.0437913	1.43063	1.24351
20.5629	0.0444726	0.640979	70.773	129.236	855.919	22.553	0	-1				20.5652	0.0437913	1.41575	1.19665
20.5628	0.0453163	0.641213	70.7777	128.893	855.419	22.534	0	-1				20.5652	0.0437913	1.31575	1.20622
20.5634	0.0454038	0.641057	70.7792	129.33	856.482	22.521	0	49				20.5652	0.0437913	0.930533	0.909643
20.5638	0.0451351	0.64101	70.7855	129.861	1064.86	22.536	1	-1				20.5652	0.0437913	0.919869	0.90732
20.5633	0.0454538	0.641104	70.7777	129.549	1064.3	22.5	1	-1				20.5652	0.0437913	1.26059	1.21976
20.564	0.0452163	0.641354	70.7948	129.455	1063.61	22.554	1	-1				20.5652	0.0437913	0.736658	0.772232
20.5641	0.0450663	0.641822	70.7308	129.799	1063.42	22.532	1	-1				20.5652	0.0437913	0.64082	0.676381
20.5647	0.0456351	0.64115	70.7714	129.861	1063.36	22.55	1	-1				20.5652	0.0437913	0.0568911	0.287126
20.5643	0.0452913	0.641494	70.7683	129.049	1063.55	22.55	1	-1				20.5652	0.0437913	0.459126	0.56159
20.5643	0.0457913	0.64126	70.7839	129.611	1063.67	22.566	1	-1				20.5652	0.0437913	0.408707	0.587186
20.5632	0.0458038	0.641525	70.7714	129.58	1063.05	22.575	1	-1				20.5652	0.0437913	1.24147	1.25023
20.563	0.0452226	0.641572	70.7855	129.268	1062.05	22.594	1	-1				20.5652	0.0437913	1.56079	1.42748
20.5627	0.0456851	0.641682	70.7683	129.986	1061.73	22.566	1	-1				20.5652	0.0437913	1.70861	1.60545
20.5629	0.0453476	0.641791	70.7886	129.393	1062.3	22.564	1	-1				20.5652	0.0437913	1.54856	1.4342
20.5625	0.0454351	0.641994	70.7792	128.986	1063.36	22.54	1	-1				20.5652	0.0437913	1.88905	1.71638
20.563	0.0459788	0.641963	70.7886	129.986	1063.36	22.55	1	-1				20.5652	0.0437913	1.41373	1.41011
20.5627	0.0453163	0.641588	70.7542	129.986	1063.98	22.521	1	-1				20.5652	0.0437913	1.75709	1.59608
20.5622	0.0449913	0.642119	70.7495	129.33	1063.23	22.521	1	-1				20.5652	0.0437913	2.16287	1.87567
20.5619	0.0455788	0.642057	70.7558	128.58	1062.73	22.514	1	-1				20.5652	0.0437913	2.33779	2.0916
20.5623	0.0458038	0.642213	70.7808	129.361	1062.67	22.514	1	-1				20.5652	0.0437913	2.00355	1.85555
20.5617	0.0453163	0.642588	70.7745	129.674	1062.73	22.511	1	-1				20.5652	0.0437913	2.58179	2.25102
20.5619	0.0457163	0.642604	70.7902	129.549	1063.05	22.524	1	-1				20.5652	0.0437913	2.31578	2.09221
20.5619	0.0451288	0.642651	70.7823	129.518	1063.73	22.514	1	-1				20.5652	0.0437913	2.3822	2.06804
20.5614	0.0454351	0.642697	70.7574	130.018	1063.67	22.524	1	-1				20.5652	0.0437913	2.78136	2.42533
20.5617	0.0457288	0.642275	70.773	129.611	1062.98	22.498	1	-1				20.5652	0.0437913	2.48218	2.22604
20.5619	0.0450663	0.642713	70.7839	129.299	1061.61	22.517	1	-1				20.5652	0.0437913	2.41982	2.08939
20.5622	0.0453413	0.642697	70.7839	129.424	1061.98	22.498	1	-1				20.5652	0.0437913	2.16677	1.92444
20.5626	0.0457163	0.642479	70.7495	129.799	1063.3	22.51	1	-1				20.5652	0.0437913	1.73808	1.63333
20.5617	0.0451101	0.643072	70.7917	129.486	1063.67	22.467	1	-1				20.5652	0.0437913	2.6101	2.24662
20.5625	0.0450226	0.642869	70.7886	129.799	1063.36	22.524	1	-1				20.5652	0.0437913	1.93308	1.69723
20.5622	0.0456038	0.642713	70.7902	129.143	1063.3	22.51	1	-1				20.5652	0.0437913	2.102	1.90768
20.5633	0.0460289	0.643104	70.748	129.361	1062.48	22.532	1	-1				20.5652	0.0437913	1.13948	1.19856
20.5622	0.0456788	0.643291	70.7605	129.768	1062.36	22.53	1	-1				20.5652	0.0437913	2.0958	1.91237
20.5623	0.0456601	0.643322	70.7917	129.861	1062.55	22.534	1	-1				20.5652	0.0437913	1.98691	1.82345
20.562	0.0460476	0.643838	70.773	129.705	1063.11	22.526	1	-1				20.5652	0.0437913	2.21305	2.05406
20.5615	0.0462226	0.643479	70.773	129.236	1063.98	22.536	1	-1				20.5652	0.0437913	2.60383	2.38774
20.562	0.0462351	0.643401	70.773	129.455	1062.73	22.521	1	-1				20.5652	0.0437913	2.16526	2.04059
20.5615	0.0461288	0.643744	70.7902	129.174	1063.11	22.532	1	-1				20.5652	0.0437913	2.61717	2.38578
20.5617	0.0458788	0.643416	70.7902	129.674	1061.86	22.503	1	-1				20.5652	0.0437913	2.4869	2.24917
20.5628	0.0466039	0.643791	70.7839	130.018	1062.86	22.522	1	-1				20.5652	0.0437913	1.44636	1.51786
20.5632	0.0459226	0.643604	70.7683	128.83	1063.11	22.51	1	-1				20.5652	0.0437913	1.27011	1.28857
20.5624	0.0469539	0.643854	70.7652	130.143	1063.42	22.528	1	-1				20.5652	0.0437913	1.75077	1.80581
20.5632	0.0485601	0.643651	70.7589	129.861	1063.67	22.502	1	-1				20.5652	0.0437913	0.810944	1.27011
20.5622	0.0509164	0.6439	70.8105	129.643	1063.73	22.493	1	-1				20.5652	0.0437913	1.20913	1.8957
20.5624	0.054379	0.64415	70.7777	129.955	1062.98	22.492	1	-1				20.5652	0.0437913	0.508165	1.79231
20.5615	0.0585103	0.643994	70.7605	129.861	1062.05	22.49	1	-1				20.5652	0.0437913	0.572398	2.38339
20.5636	0.0644104	0.644307	70.7995	128.986	1062.55	22.482	1	-1				20.5652	0.0437913	-2.11076	1.02649
20.564	0.0696042	0.644682	70.7902	130.236	1062.73	22.493	1	-1				20.5652	0.0437913	-3.2816	0.777973
20.5631	0.0782168	0.643838	70.7558	129.768	1063.92	22.482	1	-1				20.5652	0.0437913	-4.03323	1.31509
20.5617	0.085967	0.644729	70.7745	129.893	1063.92	22.496	1	-1				20.5652	0.0437913	-4.19635	2.20246
20.5599	0.0943983	0.644838	70.7714	128.893	1063.42	22.467	1	-1				20.5652	0.0437913	-4.10007	3.3819
20.5558	0.101411	0.644229	70.787	129.643	1063.17	22.486	1	-1				20.5652	0.0437913	-1.95452	6.00306
20.5521	0.110749	0.644604	70.7589	130.018	1061.86	22.49	1	-1				20.5652	0.0437913	-0.530173	8.34677
20.5464	0.11808	0.644697	70.7761	129.236	1062.05	22.492	1	-1				20.5652	0.0437913	2.84425	11.987
20.5378	0.125593	0.64476	70.7402	129.955	1062.8	22.489	1	-1				20.5652	0.0437913	8.47416	17.448
20.5309	0.132593	0.644713	70.7667	129.486	1062.98	22.482	1	-1				20.5652	0.0437913	12.8557	21.8458
20.5198	0.138655	0.645057	70.7589	129.955	1063.05	22.49	1	-1				20.5652	0.0437913	20.8282	28.9721
20.5089	0.14378	0.644791	70.7714	130.018	1063.23	22.528	1	-1				20.5652	0.0437913	28.7414	35.9312
20.496	0.148299	0.644854	70.7495	129.736	1062.3	22.486	1	-1				20.5652	0.0437913	38.337	44.135
20.4839	0.152943	0.644979	70.7995	128.924	1062.36	22.5	1	-1				20.5652	0.0437913	47.2727	51.8444
20.4722	0.156443	0.64501	70.773	129.893	1062.61	22.476	1	-1				20.5652	0.0437913	56.0844	59.3103
20.4599	0.159631	0.645463	70.7964	130.236	1063.23	22.482	1	-1				20.5652	0.0437913	65.4618	67.1924
20.4501	0.162218	0.645072	70.7839	129.674	1063.61	22.471	1	-1				20.5652	0.0437913	72.9152	73.4641
20.439	0.164631	0.64501	70.7777	130.049	1063.05	22.484	1	-1				20.5652	0.0437913	81.3803	80.5056
20.4292	0.167287	0.645604	70.7808	130.08	1062.8	22.468	1	-1				20.5652	0.0437913	88.7714	86.7299
20.4186	0.169481	0.64576	70.762	129.83	1062.55	22.468	1	-1				20.5652	0.0437913	96.866	93.455
20.4108	0.171981	0.645447	70.8027	129.643	1062.3	22.457	1	-1				20.5652	0.0437913	102.679	98.4049
20.4029	0.173787	0.645651	70.7667	130.049	1062.73	22.458	1	-1				20.5652	0.0437913	108.793	103.515
20.3959	0.174812	0.645932	70.7683	129.236	1063.61	22.454	1	-1				20.5652	0.0437913	114.292	108.042
20.387	0.176468	0.645885	70.7917	129.736	1063.73	22.452	1	-1				20.5652	0.0437913	121.191	113.755
20.3836	0.178243	0.645666	70.7558	129.049	1063.23	22.45	1	-1				20.5652	0.0437913	123.551	115.858
20.3763	0.178712	0.645791	70.7745	130.018	1062.48	22.425	1	-1				20.5652	0.0437913	129.212	120.417
20.3714	0.179912	0.646057	70.8042	130.143	1062.05	22.464	1	-1				20.5652	0.0437913	132.89	123.497
20.3676	0.180756	0.645885	70.8027	129.861	1062.23	22.476	1	-1				20.5652	0.0437913	135.839	125.96
20.3619	0.181212	0.646229	70.7714	129.611	1063.11	22.525	1	-1				20.5652	0.0437913	140.39	129.661
20.3587	0.181425	0.646213	70.7855	129.768	1063.48	22.492	1	-1				20.5652	0.0437913	142.991	131.768
20.3557	0.182118	0.646197	70.7823	129.643	1063.36	22.522	1	-1				20.5652	0.0437913	145.286	133.686
20.3522	0.182818	0.645869	70.8011	130.049	1063.11	22.54	1	-1				20.5652	0.0437913	147.914	135.868
20.3497	0.183131	0.646276	70.7917	129.893	1062.48	22.518	1	-1				20.5652	0.0437913	149.8	137.401
20.3471	0.182893	0.646104	70.7652	130.08	1062.8	22.507	1	-1				20.5652	0.0437913	151.97	139.106
20.344	0.183187	0.646651	70.7886	129.768	1062.36	22.502	1	-1				20.5652	0.0437913	154.306	140.999
20.3423	0.183043	0.646401	70.7433	129.955	1063.67	22.5	1	-1				20.5652	0.0437913	155.888	142.265
20.3411	0.183694	0.646026	70.7808	129.768	1063.92	22.502	1	-1				20.5652	0.0437913	156.764	143.052
20.3395	0.183737	0.646494	70.8027	129.549	1064.05	22.488	1	-1				20.5652	0.0437913	158.088	144.115
20.3379	0.183956	0.646682	70.787	130.018	1062.8	22.5	1	-1				20.5652	0.0437913	159.098	144.928
20.3373	0.183531	0.64651	70.7636	128.893	1062.61	22.476	1	-1				20.5652	0.0437913	159.619	145.285
20.3358	0.183856	0.646588	70.7558	129.111	1062.55	22.478	1	-1				20.5652	0.0437913	160.772	146.246
20.3353	0.1843	0.646979	70.7855	129.643	1062.73	22.462	1	-1				20.5652	0.0437913	161.104	146.571
20.3341	0.1844	0.646729	70.7948	130.018	1063.48	22.464	1	-1				20.5652	0.0437913	162.225	147.492
20.3336	0.184512	0.647041	70.7777	129.674	1063.61	22.467	1	-1				20.5652	0.0437913	162.578	147.79
20.3337	0.184419	0.647244	70.7933	129.174	1063.55	22.467	1	-1				20.5652	0.0437913	162.495	147.711
20.3341	0.184669	0.647416	70.7511	129.924	1062.55	22.47	1	-1				20.5652	0.0437913	161.974	147.311
20.332	0.184106	0.646994	70.7683	129.455	1062.11	22.446	1	-1				20.5652	0.0437913	163.701	148.607
20.3329	0.18465	0.647276	70.7652	129.83	1062.36	22.454	1	-1				20.5652	0.0437913	162.948	148.081
20.332	0.184537	0.647494	70.787	129.986	1062.48	22.46	1	-1				20.5652	0.0437913	163.697	148.666
20.3307	0.184469	0.647072	70.7964	129.518	1063.23	22.438	1	-1				20.5652	0.0437913	164.823	149.569
20.3316	0.18485	0.647463	70.7948	129.549	1063.73	22.432	1	-1				20.5652	0.0437913	164.19	149.122
20.3309	0.18515	0.647385	70.7761	129.955	1063.55	22.414	1	-1				20.5652	0.0437913	164.617	149.498
20.3294	0.184937	0.647338	70.7902	129.58	1062.8	22.424	1	-1				20.5652	0.0437913	165.782	150.387
20.3307	0.184987	0.647525	70.7917	130.018	1062.3	22.414	1	-1				20.5652	0.0437913	164.593	149.437
20.3308	0.184818	0.647729	70.7839	129.768	1062.67	22.446	1	-1				20.5652	0.0437913	164.631	149.451
20.3314	0.185381	0.647744	70.7933	129.33	1062.55	22.432	1	-1				20.5652	0.0437913	164.056	149.064
20.3313	0.185462	0.647713	70.7855	129.486	1063.17	22.426	1	-1				20.5652	0.0437913	164.244	149.234
20.3306	0.185412	0.647947	70.7917	129.33	1063.3	22.418	1	-1				20.5652	0.0437913	164.823	149.692
20.3306	0.185812	0.647932	70.7933	129.83	1063.11	22.408	1	-1				20.5652	0.0437913	164.665	149.615
20.331	0.185918	0.648354	70.7902	129.768	1062.92	22.414	1	-1				20.5652	0.0437913	164.315	149.346
20.3299	0.186781	0.648213	70.7683	129.33	1061.48	22.412	1	-1				20.5652	0.0437913	164.855	149.864
20.3306	0.186918	0.647666	70.7964	128.861	1062.61	22.414	1	-1				20.5652	0.0437913	164.439	149.57
20.3292	0.187137	0.647854	70.7605	129.924	1063.55	22.388	1	-1				20.5652	0.0437913	165.701	150.621
20.3301	0.187343	0.64826	70.7917	129.986	1063.11	22.404	1	-1				20.5652	0.0437913	164.88	149.985
20.3289	0.187531	0.648026	70.798	129.611	1063.61	22.42	1	-1				20.5652	0.0437913	165.887	150.821
20.3291	0.187668	0.648276	70.7823	129.611	1063.11	22.424	1	-1				20.5652	0.0437913	165.61	150.61
20.3284	0.18785	0.648494	70.7761	128.83	1062.8	22.428	1	-1				20.5652	0.0437913	166.116	151.031
20.328	0.1878	0.648073	70.7636	128.83	1061.98	22.418	1	-1				20.5652	0.0437913	166.324	151.177
20.3284	0.188475	0.64826	70.7699	128.986	1062.73	22.421	1	-1				20.5652	0.0437913	165.972	150.997
20.3269	0.188562	0.648463	70.7683	129.924	1063.11	22.432	1	-1				20.5652	0.0437913	167.192	151.988
20.328	0.188937	0.64851	70.7495	129.986	1063.92	22.449	1	-1				20.5652	0.0437913	166.379	151.402
20.3263	0.189062	0.648713	70.7839	129.08	1063.67	22.396	1	-1				20.5652	0.0437913	167.687	152.458
20.3254	0.188825	0.648432	70.7745	129.924	1063.23	22.456	1	-1				20.5652	0.0437913	168.369	152.963
20.3264	0.188643	0.648635	70.7995	128.893	1062.86	22.46	1	-1				20.5652	0.0437913	167.531	152.265
20.3246	0.188212	0.648682	70.7683	129.33	1061.61	22.489	1	-1				20.5652	0.0437913	168.906	153.283
20.3245	0.188237	0.648838	70.7683	130.174	1062.36	22.514	1	-1				20.5652	0.0437913	169.101	153.455
20.325	0.187906	0.648963	70.762	129.236	1062.73	22.543	1	-1				20.5652	0.0437913	168.759	153.146
20.324	0.187912	0.648979	70.8027	129.705	1063.42	22.54	1	-1				20.5652	0.0437913	169.659	153.877
20.3244	0.187612	0.649135	70.7823	129.674	1062.98	22.553	1	-1				20.5652	0.0437913	169.358	153.59
20.3247	0.187806	0.649104	70.7511	129.268	1062.48	22.564	1	-1				20.5652	0.0437913	169.023	153.339
20.3233	0.1879	0.649182	70.7933	128.861	1062.3	22.616	1	-1				20.5652	0.0437913	170.088	154.198
20.3243	0.188987	0.649557	70.7948	129.549	1062.36	22.626	1	-1				20.5652	0.0437913	169.123	153.57
20.3244	0.189794	0.649338	70.7417	129.736	1062.61	22.666	1	-1				20.5652	0.0437913	168.895	153.498
20.3242	0.192125	0.649135	70.7777	129.205	1063.23	22.696	1	-1				20.5652	0.0437913	168.791	153.728
20.3243	0.193056	0.649197	70.7386	129.861	1063.55	22.71	1	-1				20.5652	0.0437913	168.601	153.703
20.3235	0.1955	0.649323	70.762	129.424	1063.05	22.722	1	-1				20.5652	0.0437913	168.788	154.16
20.3246	0.196887	0.649385	70.7636	129.736	1063.05	22.74	1	-1				20.5652	0.0437913	167.699	153.472
20.3248	0.197994	0.649479	70.8011	130.143	1062.36	22.734	1	-1				20.5652	0.0437913	167.251	153.245
20.3234	0.1995	0.649276	70.7714	129.58	1062.36	22.748	1	-1				20.5652	0.0437913	168.149	154.156
20.3227	0.199494	0.649229	70.7917	129.986	1063.3	22.748	1	-1				20.5652	0.0437913	168.786	154.682
20.3216	0.200212	0.649822	70.7792	129.549	1063.86	22.748	1	-1				20.5652	0.0437913	169.686	155.504
20.3202	0.200481	0.649713	70.773	130.111	1063.36	22.744	1	-1				20.5652	0.0437913	170.699	156.337
20.317	0.200181	0.649838	70.7714	129.611	1063.17	22.748	1	-1				20.5652	0.0437913	173.252	158.332
20.3155	0.199794	0.649885	70.7699	129.986	1062.55	22.738	1	-1				20.5652	0.0437913	174.412	159.195
20.3139	0.199606	0.649698	70.7917	129.268	1062.67	22.773	1	-1				20.5652	0.0437913	175.726	160.221
20.3104	0.199	0.65026	70.7745	128.643	1063.3	22.74	1	-1				20.5652	0.0437913	178.718	162.542
20.3096	0.198706	0.650229	70.7792	130.018	1063.73	22.756	1	-1				20.5652	0.0437913	179.488	163.126
20.3083	0.1987	0.650369	70.7855	129.299	1063.42	22.732	1	-1				20.5652	0.0437913	180.484	163.914
20.3067	0.198087	0.650635	70.7386	129.299	1063.61	22.746	1	-1				20.5652	0.0437913	181.943	165.002
20.3068	0.198081	0.650088	70.7667	128.643	1063.8	22.722	1	-1				20.5652	0.0437913	181.888	164.961
20.3065	0.197675	0.650385	70.7745	129.174	1063.11	22.708	1	-1				20.5652	0.0437913	182.068	165.04
20.3047	0.197006	0.650369	70.7714	129.361	1062.86	22.694	1	-1				20.5652	0.0437913	183.572	166.149
20.3058	0.196131	0.650401	70.7652	129.424	1063.05	22.697	1	-1				20.5652	0.0437913	182.876	165.483
20.3068	0.196425	0.650698	70.7823	129.924	1063.05	22.67	1	-1				20.5652	0.0437913	181.989	164.813
20.3063	0.196475	0.65076	70.7511	128.955	1063.67	22.665	1	-1				20.5652	0.0437913	182.463	165.21
20.3062	0.196475	0.650698	70.7667	130.205	1064.3	22.65	1	-1				20.5652	0.0437913	182.659	165.377
20.3061	0.19555	0.651104	70.7402	129.955	1063.61	22.634	1	-1				20.5652	0.0437913	182.827	165.379
20.3076	0.195812	0.650744	70.7636	129.111	1062.36	22.633	1	-1				20.5652	0.0437913	181.355	164.216
20.3081	0.195069	0.65101	70.7714	129.361	1062.23	22.638	1	-1				20.5652	0.0437913	181.032	163.858
20.3087	0.194987	0.651604	70.7855	129.549	1063.05	22.692	1	-1				20.5652	0.0437913	180.672	163.575
20.3076	0.194737	0.65126	70.7792	129.674	1063.98	22.624	1	-1				20.5652	0.0437913	181.76	164.428
20.3095	0.1945	0.650854	70.7683	129.893	1064.11	22.646	1	-1				20.5652	0.0437913	180.308	163.241
20.3085	0.19335	0.651354	70.748	129.361	1063.86	22.661	1	-1				20.5652	0.0437913	181.244	163.835
20.3101	0.193481	0.651338	70.7855	129.955	1063.05	22.636	1	-1				20.5652	0.0437913	179.869	162.74
20.3098	0.193369	0.651307	70.7417	129.424	1062.55	22.65	1	-1				20.5652	0.0437913	179.995	162.816
20.3115	0.192956	0.651244	70.7292	129.236	1062.55	22.642	1	-1				20.5652	0.0437913	178.72	161.745
20.3118	0.1921	0.651416	70.7808	129.768	1063.23	22.656	1	-1				20.5652	0.0437913	178.727	161.652
20.3122	0.191756	0.651104	70.7808	129.861	1064.11	22.604	1	-1				20.5652	0.0437913	178.634	161.549
20.3122	0.192162	0.651948	70.737	128.924	1063.61	22.658	1	-1				20.5652	0.0437913	178.484	161.473
20.3131	0.19125	0.651557	70.7839	129.393	1063.73	22.658	1	-1				20.5652	0.0437913	177.949	160.93
20.3139	0.191469	0.651635	70.7761	129.674	1062.55	22.686	1	-1				20.5652	0.0437913	177.076	160.24
20.3137	0.1913	0.651838	70.7855	129.58	1062.3	22.727	1	-1				20.5652	0.0437913	177.205	160.318
20.3134	0.190881	0.651822	70.7792	130.018	1062.67	22.708	1	-1				20.5652	0.0437913	177.592	160.578
20.3137	0.1914	0.651651	70.7902	129.861	1063.48	22.722	1	-1				20.5652	0.0437913	177.371	160.484
20.3153	0.191006	0.651619	70.7714	129.861	1064.05	22.727	1	-1				20.5652	0.0437913	176.257	159.554
20.3158	0.191631	0.651869	70.7527	129.299	1063.67	22.759	1	-1				20.5652	0.0437913	175.693	159.178
20.316	0.191444	0.651932	70.7745	129.705	1063.55	22.706	1	-1				20.5652	0.0437913	175.511	159.006
20.3165	0.192625	0.652385	70.7574	129.08	1062.48	22.718	1	-1				20.5652	0.0437913	174.744	158.529
20.3168	0.192231	0.652463	70.7745	129.83	1062.36	22.687	1	-1				20.5652	0.0437913	174.564	158.332
20.3176	0.192875	0.652541	70.7714	129.611	1062.48	22.712	1	-1				20.5652	0.0437913	173.841	157.84
20.3169	0.192862	0.652151	70.7808	129.174	1063.17	22.704	1	-1				20.5652	0.0437913	174.499	158.376
20.3154	0.194225	0.652635	70.787	128.486	1063.86	22.719	1	-1				20.5652	0.0437913	175.574	159.424
20.3164	0.193769	0.65251	70.7699	130.049	1063.98	22.708	1	-1				20.5652	0.0437913	174.917	158.842
20.316	0.194906	0.652744	70.7792	129.955	1063.67	22.716	1	-1				20.5652	0.0437913	174.968	159.025
20.3157	0.195381	0.652432	70.7948	129.83	1063.11	22.686	1	-1				20.5652	0.0437913	175.062	159.152
20.3155	0.195394	0.652619	70.7917	129.861	1062.61	22.686	1	-1				20.5652	0.0437913	175.114	159.185
20.3143	0.195919	0.652994	70.7636	128.924	1063.55	22.672	1	-1				20.5652	0.0437913	176.199	160.136
20.314	0.196425	0.652979	70.7292	129.58	1063.67	22.67	1	-1				20.5652	0.0437913	176.313	160.295
20.3138	0.1971	0.652916	70.7761	129.08	1063.92	22.643	1	-1				20.5652	0.0437913	176.444	160.493
20.3132	0.197612	0.653135	70.7527	129.174	1064.67	22.634	1	-1				20.5652	0.0437913	176.998	161.015
20.3124	0.197375	0.653244	70.7714	128.705	1063.92	22.625	1	-1				20.5652	0.0437913	177.52	161.386
20.3103	0.19845	0.653447	70.7855	129.58	1063.73	22.643	1	-1				20.5652	0.0437913	179.018	162.717
20.3093	0.198756	0.653291	70.7777	129.174	1063.3	22.606	1	-1				20.5652	0.0437913	179.63	163.237
20.3091	0.199144	0.653182	70.7308	129.299	1062.86	22.632	1	-1				20.5652	0.0437913	179.669	163.311
20.3076	0.199519	0.653791	70.7667	129.768	1064.11	22.568	1	-1				20.5652	0.0437913	181.019	164.46
20.3074	0.199725	0.653369	70.7855	129.674	1064.48	22.615	1	-1				20.5652	0.0437913	181.202	164.64
20.306	0.19995	0.652885	70.7839	129.893	1064.8	22.572	1	-1				20.5652	0.0437913	182.355	165.595
20.3055	0.2007	0.653354	70.7886	128.705	1063.86	22.638	1	-1				20.5652	0.0437913	182.48	165.775
20.304	0.200869	0.653432	70.7933	129.424	1063.11	22.571	1	-1				20.5652	0.0437913	183.499	166.596
20.3035	0.200956	0.653479	70.7699	129.205	1062.86	22.588	1	-1				20.5652	0.0437913	183.905	166.927
20.3033	0.200519	0.653869	70.787	128.705	1062.92	22.566	1	-1				20.5652	0.0437913	184.123	167.045
20.3014	0.200162	0.653869	70.7589	130.018	1063.73	22.582	1	-1				20.5652	0.0437913	185.809	168.36
20.3004	0.20035	0.65426	70.7902	129.486	1064.05	22.562	1	-1				20.5652	0.0437913	186.681	169.086
20.299	0.199912	0.653744	70.7605	129.299	1064.3	22.568	1	-1				20.5652	0.0437913	187.853	169.969
20.2997	0.200306	0.653401	70.7792	129.705	1063.05	22.552	1	-1				20.5652	0.0437913	187.041	169.348
20.2996	0.200556	0.653994	70.7511	129.674	1062.8	22.564	1	-1				20.5652	0.0437913	186.996	169.34
20.2989	0.199856	0.654041	70.7855	129.299	1062.55	22.53	1	-1				20.5652	0.0437913	187.641	169.759
20.299	0.200269	0.654432	70.7823	129.58	1063.05	22.544	1	-1				20.5652	0.0437913	187.606	169.795
20.2987	0.199419	0.654401	70.7823	129.549	1063.8	22.511	1	-1				20.5652	0.0437913	188.077	170.074
20.2983	0.1998	0.654479	70.7542	128.611	1063.48	22.542	1	-1				20.5652	0.0437913	188.335	170.324
20.2978	0.199869	0.654088	70.7745	129.768	1064.05	22.516	1	-1				20.5652	0.0437913	188.839	170.746
20.2971	0.19885	0.653776	70.7902	129.455	1063.92	22.525	1	-1				20.5652	0.0437913	189.471	171.115
20.2975	0.197831	0.654713	70.7589	128.611	1062.98	22.514	1	-1				20.5652	0.0437913	189.206	170.754
20.298	0.198119	0.654526	70.7792	129.893	1062.98	22.53	1	-1				20.5652	0.0437913	188.783	170.454
20.2978	0.197212	0.653916	70.7792	129.611	1063.3	22.504	1	-1				20.5652	0.0437913	189.122	170.613
20.298	0.196469	0.654557	70.7605	129.799	1064.05	22.507	1	-1				20.5652	0.0437913	189.224	170.612
20.2968	0.195919	0.654526	70.7808	129.236	1064.67	22.5	1	-1				20.5652	0.0437913	190.337	171.44
20.2968	0.194819	0.654698	70.7589	129.518	1063.92	22.484	1	-1				20.5652	0.0437913	190.414	171.345
20.2965	0.193762	0.654885	70.7292	129.674	1063.98	22.496	1	-1				20.5652	0.0437913	190.869	171.572
20.2976	0.193169	0.654698	70.7839	129.549	1063.3	22.467	1	-1				20.5652	0.0437913	189.931	170.734
20.2988	0.1917	0.654901	70.7433	128.83	1063.17	22.482	1	-1				20.5652	0.0437913	189.188	169.949
20.2981	0.191537	0.655198	70.7605	128.518	1064.17	22.478	1	-1				20.5652	0.0437913	189.905	170.517
20.2992	0.190481	0.655198	70.7808	129.674	1064.23	22.496	1	-1				20.5652	0.0437913	189.272	169.876
20.3006	0.189531	0.655104	70.762	129.205	1064.36	22.482	1	-1				20.5652	0.0437913	188.272	168.957
20.3022	0.189593	0.655104	70.7823	129.736	1063.98	22.464	1	-1				20.5652	0.0437913	186.988	167.933
20.3035	0.188537	0.654885	70.7527	129.83	1063.86	22.478	1	-1				20.5652	0.0437913	186.058	167.052
20.3036	0.18775	0.655088	70.7964	129.143	1062.55	22.444	1	-1				20.5652	0.0437913	185.884	166.788
20.3056	0.186606	0.655182	70.7886	129.705	1062.98	22.462	1	-1				20.5652	0.0437913	184.501	165.543
20.3074	0.185612	0.65526	70.787	129.611	1063.36	22.46	1	-1				20.5652	0.0437913	183.312	164.472
20.3086	0.185031	0.655807	70.762	129.33	1064.11	22.457	1	-1				20.5652	0.0437913	182.576	163.822
20.3087	0.18505	0.655635	70.723	129.424	1063.98	22.46	1	-1				20.5652	0.0437913	182.464	163.733
20.3093	0.18435	0.655385	70.7683	129.205	1064.36	22.448	1	-1				20.5652	0.0437913	182.178	163.42
20.3101	0.183631	0.655557	70.7839	130.018	1063.48	22.43	1	-1				20.5652	0.0437913	181.537	162.8
20.312	0.183694	0.655776	70.737	128.674	1062.67	22.432	1	-1				20.5652	0.0437913	179.846	161.445
20.3134	0.183118	0.655666	70.7699	129.205	1063.3	22.43	1	-1				20.5652	0.0437913	178.958	160.673
20.3137	0.182856	0.655948	70.7558	128.83	1063.8	22.428	1	-1				20.5652	0.0437913	178.773	160.499
20.3155	0.183162	0.656245	70.7558	129.393	1063.98	22.44	1	-1				20.5652	0.0437913	177.347	159.404
20.3153	0.183562	0.655869	70.7777	128.455	1064.36	22.432	1	-1				20.5652	0.0437913	177.521	159.601
20.3176	0.184675	0.656104	70.7745	129.768	1063.42	22.456	1	-1				20.5652	0.0437913	175.368	158.011
20.3191	0.186118	0.655932	70.7402	129.611	1062.8	22.422	1	-1				20.5652	0.0437913	173.831	156.962
20.3187	0.186787	0.656057	70.7792	129.33	1063.3	22.448	1	-1				20.5652	0.0437913	174.068	157.246
20.3192	0.1882	0.656276	70.7652	129.986	1063.3	22.448	1	-1				20.5652	0.0437913	173.438	156.927
20.3196	0.190418	0.656557	70.787	129.924	1063.61	22.424	1	-1				20.5652	0.0437913	172.801	156.712
20.3215	0.191912	0.655744	70.7777	129.736	1063.92	22.432	1	-1				20.5652	0.0437913	171.152	155.596
20.3214	0.192537	0.656151	70.7495	129.08	1064.48	22.414	1	-1				20.5652	0.0437913	171.213	155.736
20.3212	0.192725	0.656463	70.7542	129.111	1063.61	22.432	1	-1				20.5652	0.0437913	171.137	155.684
20.3192	0.193719	0.656854	70.7589	128.393	1063.61	22.428	1	-1				20.5652	0.0437913	172.639	157.012
20.3188	0.195006	0.656245	70.773	128.736	1062.98	22.456	1	-1				20.5652	0.0437913	172.632	157.162
20.3185	0.1951	0.656557	70.7823	129.486	1064.05	22.435	1	-1				20.5652	0.0437913	172.99	157.479
20.3169	0.194631	0.65676	70.7636	129.799	1063.67	22.467	1	-1				20.5652	0.0437913	174.301	158.457
20.3136	0.194662	0.656526	70.7667	129.83	1064.86	22.461	1	-1				20.5652	0.0437913	177.117	160.73
20.3136	0.194831	0.65676	70.7777	129.705	1064.61	22.467	1	-1				20.5652	0.0437913	177.048	160.692
20.3122	0.194331	0.656791	70.7511	129.455	1064.42	22.457	1	-1				20.5652	0.0437913	178.267	161.596
20.3102	0.1942	0.656838	70.7777	128.955	1063.48	22.503	1	-1				20.5652	0.0437913	179.715	162.718
20.3095	0.194787	0.656963	70.7761	129.893	1063.36	22.518	1	-1				20.5652	0.0437913	180.126	163.12
20.3087	0.194675	0.656588	70.7714	129.361	1064.11	22.502	1	-1				20.5652	0.0437913	180.943	163.771
20.3075	0.194575	0.656838	70.7823	129.736	1065.05	22.496	1	-1				20.5652	0.0437913	182.112	164.708
20.3062	0.194762	0.656838	70.7448	128.893	1064.61	22.524	1	-1				20.5652	0.0437913	183.031	165.458
20.3066	0.19475	0.657229	70.7761	129.33	1064.73	22.503	1	-1				20.5652	0.0437913	182.726	165.215
20.3066	0.19485	0.657104	70.773	129.268	1064.3	22.525	1	-1				20.5652	0.0437913	182.635	165.147
20.3055	0.194619	0.657151	70.787	129.486	1063.36	22.504	1	-1				20.5652	0.0437913	183.399	165.71
20.306	0.19435	0.65701	70.7699	128.986	1063.11	22.504	1	-1				20.5652	0.0437913	182.976	165.333
20.3055	0.194887	0.657323	70.7495	129.83	1064.23	22.504	1	-1				20.5652	0.0437913	183.53	165.866
20.3052	0.194731	0.657698	70.7542	129.674	1064.3	22.514	1	-1				20.5652	0.0437913	183.743	166.016
20.306	0.195069	0.657229	70.7761	129.393	1065.23	22.496	1	-1				20.5652	0.0437913	183.257	165.689
20.3048	0.195587	0.657807	70.7495	129.768	1064.48	22.5	1	-1				20.5652	0.0437913	183.988	166.326
20.3056	0.1955	0.657541	70.7542	129.299	1063.8	22.496	1	-1				20.5652	0.0437913	183.203	165.676
20.3045	0.196012	0.657463	70.7714	129.486	1063.17	22.518	1	-1				20.5652	0.0437913	183.94	166.319
20.3035	0.195731	0.657557	70.7667	129.33	1063.42	22.507	1	-1				20.5652	0.0437913	184.852	167.015
20.305	0.196687	0.657604	70.7855	129.643	1064.17	22.538	1	-1				20.5652	0.0437913	183.603	166.156
20.3044	0.196487	0.657416	70.7792	129.549	1064.61	22.514	1	-1				20.5652	0.0437913	184.207	166.62
20.3046	0.196456	0.657666	70.7558	129.893	1064.3	22.524	1	-1				20.5652	0.0437913	183.926	166.386
20.3046	0.196731	0.657698	70.7511	129.049	1064.3	22.506	1	-1				20.5652	0.0437913	183.945	166.437
20.3049	0.196862	0.658041	70.7261	129.83	1064.36	22.511	1	-1				20.5652	0.0437913	183.647	166.217
20.3036	0.196675	0.658245	70.7667	129.518	1063.73	22.484	1	-1				20.5652	0.0437913	184.641	166.975
20.3029	0.196325	0.65837	70.7605	128.393	1063.86	22.496	1	-1				20.5652	0.0437913	185.272	167.435
20.3037	0.19655	0.657963	70.7308	129.111	1064.48	22.489	1	-1				20.5652	0.0437913	184.704	167.022
20.3037	0.195825	0.658401	70.7777	129.705	1064.92	22.496	1	-1				20.5652	0.0437913	184.921	167.11
20.3024	0.196481	0.658573	70.7511	129.455	1064.98	22.488	1	-1				20.5652	0.0437913	185.842	167.931
20.3012	0.196056	0.657932	70.7823	129.736	1064.61	22.5	1	-1				20.5652	0.0437913	186.783	168.62
20.3018	0.195506	0.658698	70.7699	128.924	1063.92	22.49	1	-1				20.5652	0.0437913	186.279	168.134
20.3009	0.1953	0.658245	70.7777	129.486	1063.17	22.488	1	-1				20.5652	0.0437913	186.893	168.583
20.3012	0.194475	0.658651	70.7777	129.455	1063.61	22.432	1	-1				20.5652	0.0437913	186.848	168.449
20.3006	0.193812	0.658291	70.7667	128.705	1064.67	22.484	1	-1				20.5652	0.0437913	187.679	169.045
20.3006	0.192937	0.658604	70.7667	129.736	1064.86	22.457	1	-1				20.5652	0.0437913	187.854	169.075
20.3018	0.192069	0.658604	70.7589	129.08	1064.11	22.456	1	-1				20.5652	0.0437913	186.903	168.189
20.3009	0.19115	0.659041	70.7589	129.111	1064.17	22.442	1	-1				20.5652	0.0437913	187.776	168.768
20.3007	0.190156	0.658869	70.7823	129.83	1063.55	22.449	1	-1				20.5652	0.0437913	188.019	168.822
20.302	0.188337	0.658838	70.7823	129.705	1063.8	22.453	1	-1				20.5652	0.0437913	187.271	167.993
20.3017	0.187068	0.659104	70.748	129.58	1064.3	22.452	1	-1				20.5652	0.0437913	187.774	168.238
20.3018	0.184987	0.658932	70.7652	129.58	1065.11	22.456	1	-1				20.5652	0.0437913	188.208	168.328
20.3034	0.183493	0.658932	70.773	129.424	1065.17	22.424	1	-1				20.5652	0.0437913	187.173	167.309
20.3031	0.181706	0.658791	70.7574	128.58	1065.05	22.438	1	-1				20.5652	0.0437913	187.706	167.5
20.3053	0.180037	0.659557	70.7714	128.049	1064.3	22.428	1	-1				20.5652	0.0437913	186.069	165.965
20.3073	0.178112	0.659307	70.7761	129.705	1064.36	22.428	1	-1				20.5652	0.0437913	184.833	164.729
20.3077	0.17725	0.659198	70.7652	129.361	1064.11	22.452	1	-1				20.5652	0.0437913	184.602	164.429
20.3097	0.175175	0.65937	70.7277	129.111	1065.3	22.421	1	-1				20.5652	0.0437913	183.521	163.314
20.3125	0.173362	0.659682	70.773	129.893	1064.98	22.44	1	-1				20.5652	0.0437913	181.496	161.458
20.3138	0.172574	0.659166	70.7683	129.236	1065.17	22.42	1	-1				20.5652	0.0437913	180.607	160.649
20.3161	0.170824	0.659729	70.7683	129.893	1065.17	22.408	1	-1				20.5652	0.0437913	179.091	159.211
20.3178	0.170274	0.659526	70.7558	129.018	1064.05	22.443	1	-1				20.5652	0.0437913	177.591	157.926
20.3204	0.168962	0.659838	70.7808	129.393	1063.61	22.44	1	-1				20.5652	0.0437913	175.661	156.208
20.323	0.168074	0.659573	70.7886	129.736	1063.98	22.444	1	-1				20.5652	0.0437913	173.787	154.603
20.324	0.166512	0.659448	70.7558	128.861	1065.48	22.442	1	-1				20.5652	0.0437913	173.534	154.22
20.3287	0.165724	0.659995	70.7652	129.111	1065.36	22.446	1	-1				20.5652	0.0437913	169.836	151.165
20.3302	0.164931	0.660213	70.7542	129.049	1065.3	22.454	1	-1				20.5652	0.0437913	168.794	150.23
20.3327	0.164318	0.660354	70.7589	129.205	1065.42	22.428	1	-1				20.5652	0.0437913	166.927	148.662
20.334	0.163137	0.660479	70.7433	129.705	1064.23	22.456	1	-1				20.5652	0.0437913	165.853	147.634
20.3359	0.162499	0.660401	70.7605	128.674	1064.11	22.464	1	-1				20.5652	0.0437913	164.401	146.391
20.3394	0.162618	0.660135	70.7667	129.643	1064.48	22.453	1	-1				20.5652	0.0437913	161.677	144.239
20.3406	0.161887	0.66026	70.7323	129.799	1065.3	22.507	1	-1				20.5652	0.0437913	160.902	143.537
20.3421	0.160774	0.660573	70.7605	129.018	1065.42	22.522	1	-1				20.5652	0.0437913	159.94	142.627
20.3439	0.160474	0.660588	70.7636	129.455	1065.23	22.512	1	-1				20.5652	0.0437913	158.535	141.464
20.3453	0.160637	0.66076	70.7808	129.799	1065.23	22.493	1	-1				20.5652	0.0437913	157.379	140.563
20.3466	0.160349	0.660963	70.762	129.549	1064.23	22.532	1	-1				20.5652	0.0437913	156.189	139.562
20.3473	0.159606	0.660604	70.7652	129.486	1064.8	22.562	1	-1				20.5652	0.0437913	155.872	139.221
20.3492	0.159824	0.660713	70.7605	129.393	1065.3	22.554	1	-1				20.5652	0.0437913	154.379	138.065
20.3503	0.159112	0.660995	70.7542	129.08	1065.55	22.611	1	-1				20.5652	0.0437913	153.666	137.407
20.3511	0.159149	0.660588	70.7511	129.518	1065.55	22.575	1	-1				20.5652	0.0437913	152.97	136.857
20.3525	0.158668	0.661041	70.7542	129.705	1065.17	22.596	1	-1				20.5652	0.0437913	151.929	135.959
20.3536	0.158374	0.661135	70.762	129.58	1064.86	22.58	1	-1				20.5652	0.0437913	150.995	135.172
20.3526	0.157668	0.661088	70.7683	129.393	1064.8	22.57	1	-1				20.5652	0.0437913	151.903	135.802
20.3534	0.157368	0.661151	70.7745	128.424	1065.17	22.59	1	-1				20.5652	0.0437913	151.396	135.365
20.356	0.157212	0.661354	70.7605	130.049	1065.67	22.566	1	-1				20.5652	0.0437913	149.376	133.74
20.3553	0.157168	0.661307	70.7761	129.58	1066.3	22.606	1	-1				20.5652	0.0437913	150.072	134.298
20.3568	0.156599	0.661604	70.7636	128.455	1066.17	22.562	1	-1				20.5652	0.0437913	148.928	133.31
20.3565	0.155874	0.661948	70.7886	128.955	1065.73	22.578	1	-1				20.5652	0.0437913	149.226	133.447
20.358	0.156143	0.661463	70.7542	129.205	1065.23	22.593	1	-1				20.5652	0.0437913	147.918	132.432
20.36	0.157106	0.661635	70.7808	129.58	1065.36	22.622	1	-1				20.5652	0.0437913	146.215	131.201
20.3599	0.156218	0.661526	70.7652	129.611	1065.73	22.629	1	-1				20.5652	0.0437913	146.475	131.299
20.361	0.157199	0.661541	70.7495	128.893	1066.92	22.64	1	-1				20.5652	0.0437913	145.571	130.722
20.3607	0.157068	0.662557	70.773	129.58	1066.73	22.665	1	-1				20.5652	0.0437913	145.767	130.859
20.3616	0.157624	0.661995	70.7323	129.799	1067.48	22.629	1	-1				20.5652	0.0437913	145.104	130.413
20.3621	0.158368	0.662057	70.7574	129.486	1067.23	22.654	1	-1				20.5652	0.0437913	144.531	130.049
20.3626	0.158962	0.66201	70.7589	128.518	1065.92	22.676	1	-1				20.5652	0.0437913	143.879	129.589
20.3611	0.158456	0.66237	70.787	128.986	1066.3	22.694	1	-1				20.5652	0.0437913	145.16	130.549
20.3624	0.159424	0.66226	70.7761	129.83	1066.11	22.714	1	-1				20.5652	0.0437913	143.997	129.746
20.3619	0.160156	0.662588	70.7652	129.143	1067.73	22.734	1	-1				20.5652	0.0437913	144.506	130.27
20.3614	0.160043	0.662088	70.7683	129.33	1067.67	22.692	1	-1				20.5652	0.0437913	144.886	130.557
20.3615	0.160374	0.662448	70.7652	128.955	1067.36	22.724	1	-1				20.5652	0.0437913	144.733	130.474
20.3612	0.160906	0.662338	70.7667	129.736	1066.36	22.709	1	-1				20.5652	0.0437913	144.711	130.512
20.3608	0.161193	0.662745	70.7464	128.424	1066.11	22.71	1	-1				20.5652	0.0437913	144.975	130.756
20.3598	0.160956	0.662635	70.7495	128.674	1066.05	22.723	1	-1				20.5652	0.0437913	145.816	131.395
20.3586	0.161268	0.663182	70.7386	129.768	1067.05	22.755	1	-1				20.5652	0.0437913	146.841	132.267
20.3591	0.161612	0.662573	70.7605	129.518	1067.8	22.766	1	-1				20.5652	0.0437913	146.526	132.072
20.3586	0.161456	0.663292	70.7308	129.674	1067.8	22.791	1	-1				20.5652	0.0437913	146.93	132.373
20.3566	0.161431	0.663166	70.7495	129.33	1067.11	22.77	1	-1				20.5652	0.0437913	148.453	133.575
20.3572	0.162281	0.663151	70.723	129.455	1066.3	22.788	1	-1				20.5652	0.0437913	147.728	133.095
20.3568	0.161749	0.66337	70.7777	128.643	1066.42	22.786	1	-1				20.5652	0.0437913	148.137	133.354
20.3564	0.161881	0.663292	70.762	129.049	1066.98	22.777	1	-1				20.5652	0.0437913	148.515	133.681
20.356	0.162087	0.663463	70.7683	129.611	1068.17	22.808	1	-1				20.5652	0.0437913	148.936	134.06
20.3542	0.162331	0.663026	70.7699	129.486	1067.92	22.818	1	-1				20.5652	0.0437913	150.307	135.182
20.3552	0.162543	0.663354	70.7402	128.518	1067.98	22.861	1	-1				20.5652	0.0437913	149.486	134.556
20.3545	0.162068	0.663276	70.7464	128.955	1067.73	22.844	1	-1				20.5652	0.0437913	150.075	134.96
20.3543	0.162149	0.663401	70.7323	129.361	1066.98	22.868	1	-1				20.5652	0.0437913	150.141	135.012
20.3535	0.162331	0.663448	70.7667	129.393	1067.42	22.86	1	-1				20.5652	0.0437913	150.839	135.599
20.3547	0.162256	0.663666	70.7761	129.236	1068.17	22.875	1	-1				20.5652	0.0437913	149.953	134.893
20.3534	0.162224	0.66376	70.7683	128.861	1068.05	22.87	1	-1				20.5652	0.0437913	151.009	135.73
20.3534	0.162562	0.663401	70.7511	129.799	1069.11	22.876	1	-1				20.5652	0.0437913	151.064	135.833
20.3533	0.162306	0.663541	70.7902	129.486	1068.36	22.856	1	-1				20.5652	0.0437913	151.088	135.808
20.3539	0.161918	0.664088	70.7261	129.174	1067.98	22.864	1	-1				20.5652	0.0437913	150.649	135.402
20.3538	0.161268	0.663963	70.7636	129.768	1068.11	22.857	1	-1				20.5652	0.0437913	150.893	135.514
20.3526	0.161274	0.664041	70.7417	128.58	1068.67	22.813	1	-1				20.5652	0.0437913	151.865	136.297
20.3535	0.161518	0.663917	70.7699	128.955	1069.73	22.824	1	-1				20.5652	0.0437913	151.307	135.9
20.3522	0.160718	0.664229	70.7699	129.486	1070.3	22.849	1	-1				20.5652	0.0437913	152.517	136.767
20.3521	0.160718	0.663745	70.7839	129.424	1070.17	22.831	1	-1				20.5652	0.0437913	152.612	136.841
20.3528	0.159768	0.663932	70.7277	129.361	1069.55	22.835	1	-1				20.5652	0.0437913	152.147	136.338
20.3527	0.159481	0.664198	70.7761	128.799	1069.8	22.813	1	-1				20.5652	0.0437913	152.27	136.402
20.3522	0.158218	0.664385	70.7745	129.549	1069.36	22.809	1	-1				20.5652	0.0437913	152.793	136.648
20.3524	0.157099	0.664323	70.7808	129.205	1069.86	22.802	1	-1				20.5652	0.0437913	152.919	136.609
20.3512	0.155631	0.664463	70.7714	128.611	1071.36	22.846	1	-1				20.5652	0.0437913	154.35	137.578
20.3524	0.154749	0.66501	70.7886	128.893	1071.48	22.77	1	-1				20.5652	0.0437913	153.538	136.816
20.3525	0.154168	0.664729	70.7792	129.486	1071.23	22.742	1	-1				20.5652	0.0437913	153.549	136.746
20.354	0.153455	0.664542	70.7839	129.236	1071.55	22.75	1	-1				20.5652	0.0437913	152.437	135.77
20.3541	0.152193	0.665041	70.7823	129.518	1070.48	22.728	1	-1				20.5652	0.0437913	152.453	135.603
20.3552	0.150843	0.665104	70.7464	128.955	1070.67	22.732	1	-1				20.5652	0.0437913	151.799	134.907
20.357	0.149437	0.664635	70.7652	129.018	1071.8	22.694	1	-1				20.5652	0.0437913	150.778	133.924
20.3566	0.148943	0.664823	70.7605	129.611	1072.61	22.714	1	-1				20.5652	0.0437913	151.248	134.244
20.3582	0.14828	0.665073	70.7667	128.643	1072.67	22.719	1	-1				20.5652	0.0437913	150.099	133.241
20.3603	0.147862	0.665182	70.7605	129.393	1072.67	22.704	1	-1				20.5652	0.0437913	148.489	131.902
20.3612	0.147212	0.664682	70.7886	129.393	1071.73	22.705	1	-1				20.5652	0.0437913	147.716	131.189
20.3635	0.146762	0.665135	70.7542	129.299	1071.42	22.696	1	-1				20.5652	0.0437913	145.885	129.666
20.3633	0.146655	0.665416	70.7636	128.768	1072.55	22.692	1	-1				20.5652	0.0437913	146.233	129.943
20.3651	0.14528	0.665213	70.7277	129.518	1073.05	22.7	1	-1				20.5652	0.0437913	145.05	128.826
20.3666	0.145474	0.665073	70.787	129.455	1073.3	22.688	1	-1				20.5652	0.0437913	143.865	127.909
20.3681	0.144618	0.664963	70.7386	129.268	1073.98	22.692	1	-1				20.5652	0.0437913	142.861	127.005
20.3691	0.144524	0.665573	70.7433	129.549	1073.05	22.669	1	-1				20.5652	0.0437913	141.985	126.282
20.3706	0.144393	0.665542	70.7761	129.33	1072.86	22.687	1	-1				20.5652	0.0437913	140.77	125.295
20.3726	0.144162	0.665542	70.7855	129.393	1073.61	22.676	1	-1				20.5652	0.0437913	139.291	124.094
20.3735	0.143805	0.665448	70.7902	129.424	1074.42	22.682	1	-1				20.5652	0.0437913	138.719	123.601
20.3737	0.142955	0.665557	70.7542	129.518	1074.73	22.661	1	-1				20.5652	0.0437913	138.738	123.508
20.3743	0.14268	0.665667	70.7699	128.924	1074.8	22.678	1	-1				20.5652	0.0437913	138.314	123.135
20.3758	0.142543	0.665651	70.7417	129.861	1075.17	22.642	1	-1				20.5652	0.0437913	137.115	122.165
20.3769	0.142693	0.665713	70.7699	129.455	1074.11	22.662	1	-1				20.5652	0.0437913	136.122	121.38
20.3779	0.142105	0.666026	70.7464	129.768	1074.48	22.654	1	-1				20.5652	0.0437913	135.385	120.72
20.3784	0.142412	0.666073	70.7448	129.549	1074.98	22.643	1	-1				20.5652	0.0437913	135.041	120.492
20.3785	0.14208	0.66612	70.7464	128.799	1075.42	22.634	1	-1				20.5652	0.0437913	135.086	120.49
20.38	0.141693	0.66637	70.7558	129.049	1076.67	22.607	1	-1				20.5652	0.0437913	134.083	119.654
20.3797	0.141668	0.666104	70.7589	129.705	1076.73	22.63	1	-1				20.5652	0.0437913	134.322	119.842
20.381	0.141574	0.666401	70.7589	128.455	1076.55	22.622	1	-1				20.5652	0.0437913	133.277	118.994
20.38	0.141874	0.666323	70.748	128.955	1076.36	22.646	1	-1				20.5652	0.0437913	133.966	119.581
20.3816	0.142124	0.666182	70.7464	129.361	1076.86	22.616	1	-1				20.5652	0.0437913	132.73	118.635
20.3822	0.141943	0.666182	70.762	128.861	1078.36	22.642	1	-1				20.5652	0.0437913	132.409	118.373
20.3818	0.141843	0.66651	70.7511	129.174	1079.3	22.622	1	-1				20.5652	0.0437913	132.939	118.793
20.3826	0.141605	0.666479	70.762	129.736	1080.3	22.626	1	-1				20.5652	0.0437913	132.451	118.385
20.3815	0.141161	0.666698	70.7808	128.705	1080.73	22.612	1	-1				20.5652	0.0437913	133.408	119.094
20.3827	0.14133	0.666823	70.7574	128.111	1081.05	22.611	1	-1				20.5652	0.0437913	132.491	118.389
20.3824	0.141574	0.666416	70.7792	128.268	1081.23	22.612	1	-1				20.5652	0.0437913	132.734	118.617
20.3838	0.141668	0.666557	70.7683	129.549	1081.3	22.593	1	-1				20.5652	0.0437913	131.546	117.683
20.3832	0.141743	0.66701	70.7636	129.424	1082.8	22.602	1	-1				20.5652	0.0437913	132.229	118.256
20.3833	0.141999	0.666979	70.7527	129.049	1084.3	22.598	1	-1				20.5652	0.0437913	132.272	118.342
20.3828	0.141868	0.666838	70.7308	129.143	1085.3	22.597	1	-1				20.5652	0.0437913	132.841	118.789
20.3837	0.142668	0.667213	70.7511	129.018	1086.61	22.584	1	-1				20.5652	0.0437913	132.091	118.314
20.3838	0.143055	0.66701	70.773	129.08	1086.23	22.586	1	-1				20.5652	0.0437913	131.899	118.208
20.3844	0.143193	0.667354	70.7699	128.799	1086.86	22.57	1	-1				20.5652	0.0437913	131.51	117.923
20.3842	0.143655	0.666948	70.7527	129.111	1088.11	22.589	1	-1				20.5652	0.0437913	131.723	118.17
20.3842	0.144074	0.666995	70.7902	128.611	1089.92	22.557	1	-1				20.5652	0.0437913	131.872	118.367
20.3847	0.14493	0.667416	70.7402	129.299	1090.11	22.594	1	-1				20.5652	0.0437913	131.325	118.047
20.3827	0.14558	0.667135	70.7823	129.643	1091.11	22.548	1	-1				20.5652	0.0437913	133.037	119.511
20.3834	0.146124	0.667682	70.7745	129.549	1092.17	22.582	1	-1				20.5652	0.0437913	132.417	119.103
20.3824	0.146643	0.667385	70.7605	129.111	1092.61	22.556	1	-1				20.5652	0.0437913	133.222	119.819
20.3823	0.147605	0.667807	70.787	129.674	1093.17	22.571	1	-1				20.5652	0.0437913	133.253	119.979
20.3813	0.148355	0.667135	70.7823	129.205	1094.86	22.557	1	-1				20.5652	0.0437913	134.123	120.795
20.3819	0.149112	0.667729	70.7261	128.58	1095.3	22.564	1	-1				20.5652	0.0437913	133.605	120.489
20.3811	0.149693	0.667745	70.787	129.736	1096.48	22.554	1	-1				20.5652	0.0437913	134.295	121.132
20.3802	0.15038	0.667651	70.7761	129.299	1097.17	22.548	1	-1				20.5652	0.0437913	135.015	121.807
20.3799	0.151205	0.66787	70.7652	129.268	1097.8	22.574	1	-1				20.5652	0.0437913	135.16	122.041
20.3786	0.151643	0.668182	70.7495	129.299	1098.17	22.535	1	-1				20.5652	0.0437913	136.19	122.927
20.3783	0.152574	0.668245	70.7386	129.455	1097.67	22.542	1	-1				20.5652	0.0437913	136.219	123.068
20.3774	0.152724	0.66776	70.798	129.08	1098.42	22.56	1	-1				20.5652	0.0437913	137.031	123.745
20.3762	0.153131	0.668245	70.7683	129.018	1099.17	22.536	1	-1				20.5652	0.0437913	138.107	124.668
20.3753	0.153343	0.668026	70.7589	128.424	1100.24	22.554	1	-1				20.5652	0.0437913	138.917	125.356
20.3735	0.153306	0.667745	70.7745	129.736	1100.24	22.528	1	-1				20.5652	0.0437913	140.423	126.551
20.3723	0.153593	0.66812	70.7636	129.018	1098.61	22.511	1	-1				20.5652	0.0437913	141.134	127.135
20.3716	0.153893	0.668604	70.737	129.455	1099.05	22.529	1	-1				20.5652	0.0437913	141.752	127.674
20.3696	0.153718	0.667885	70.7995	129.549	1099.3	22.512	1	-1				20.5652	0.0437913	143.427	128.989
20.3698	0.152893	0.668276	70.748	129.393	1099.67	22.55	1	-1				20.5652	0.0437913	143.491	128.934
20.3694	0.153612	0.668495	70.7808	129.299	1100.24	22.524	1	-1				20.5652	0.0437913	143.741	129.238
20.3679	0.153381	0.668479	70.7808	129.611	1099.36	22.544	1	-1				20.5652	0.0437913	144.916	130.131
20.3673	0.153487	0.668307	70.7683	128.955	1099.17	22.508	1	-1				20.5652	0.0437913	145.377	130.511
20.3668	0.152662	0.668807	70.7652	128.861	1099.17	22.532	1	-1				20.5652	0.0437913	145.914	130.828
20.3664	0.153593	0.668979	70.7839	128.924	1098.36	22.525	1	-1				20.5652	0.0437913	145.98	130.995
20.367	0.152955	0.668823	70.7589	128.643	1099.67	22.516	1	-1				20.5652	0.0437913	145.815	130.795
20.3668	0.153137	0.668838	70.7464	129.299	1099.61	22.507	1	-1				20.5652	0.0437913	145.949	130.926
20.3658	0.153074	0.668948	70.7589	129.361	1100.49	22.5	1	-1				20.5652	0.0437913	146.838	131.638
20.365	0.152524	0.668979	70.7683	129.33	1099.67	22.507	1	-1				20.5652	0.0437913	147.493	132.075
20.366	0.152437	0.668838	70.7761	129.643	1099.99	22.49	1	-1				20.5652	0.0437913	146.722	131.453
20.3654	0.152393	0.66937	70.7652	129.643	1099.17	22.522	1	-1				20.5652	0.0437913	147.142	131.771
20.3664	0.152387	0.669088	70.7761	129.143	1100.36	22.496	1	-1				20.5652	0.0437913	146.499	131.273
20.3661	0.151624	0.669198	70.7745	129.518	1101.24	22.506	1	-1				20.5652	0.0437913	146.951	131.542
20.3664	0.151405	0.668963	70.7558	129.08	1101.17	22.506	1	-1				20.5652	0.0437913	146.748	131.35
20.3661	0.151393	0.66937	70.7823	128.361	1099.99	22.48	1	-1				20.5652	0.0437913	146.857	131.42
20.3664	0.151837	0.669338	70.7745	129.424	1100.17	22.471	1	-1				20.5652	0.0437913	146.517	131.211
20.3674	0.151737	0.669182	70.7417	129.33	1100.05	22.507	1	-1				20.5652	0.0437913	145.698	130.542
20.3668	0.152281	0.669416	70.7495	129.705	1100.8	22.486	1	-1				20.5652	0.0437913	146.194	131.021
20.3672	0.151974	0.669354	70.7292	129.205	1100.24	22.478	1	-1				20.5652	0.0437913	145.84	130.69
20.3675	0.151912	0.669354	70.7714	129.486	1101.36	22.498	1	-1				20.5652	0.0437913	145.742	130.619
20.3677	0.15168	0.66926	70.7355	128.424	1101.74	22.485	1	-1				20.5652	0.0437913	145.674	130.538
20.3678	0.151912	0.669698	70.7667	129.268	1100.67	22.5	1	-1				20.5652	0.0437913	145.444	130.372
20.3681	0.152687	0.669354	70.7652	129.174	1101.36	22.482	1	-1				20.5652	0.0437913	145.106	130.216
20.3675	0.152393	0.669526	70.737	129.486	1101.24	22.468	1	-1				20.5652	0.0437913	145.645	130.604
20.3675	0.152143	0.669651	70.7574	128.393	1102.05	22.506	1	-1				20.5652	0.0437913	145.827	130.727
20.3669	0.15193	0.669948	70.7714	129.674	1101.49	22.482	1	-1				20.5652	0.0437913	146.27	131.044
20.3679	0.151837	0.669917	70.7574	128.643	1102.05	22.472	1	-1				20.5652	0.0437913	145.531	130.449
20.3678	0.152205	0.670401	70.762	129.393	1101.55	22.478	1	-1				20.5652	0.0437913	145.494	130.463
20.3681	0.152137	0.670151	70.7699	129.236	1101.61	22.462	1	-1				20.5652	0.0437913	145.232	130.245
20.3667	0.151799	0.669807	70.7339	129.393	1100.55	22.467	1	-1				20.5652	0.0437913	146.308	131.044
20.3677	0.15193	0.669698	70.7605	129.674	1101.11	22.478	1	-1				20.5652	0.0437913	145.582	130.49
20.3678	0.151862	0.670073	70.7808	129.486	1102.42	22.467	1	-1				20.5652	0.0437913	145.642	130.546
20.3662	0.151905	0.670073	70.7542	128.611	1102.24	22.474	1	-1				20.5652	0.0437913	146.996	131.629
20.3677	0.151824	0.670323	70.7402	128.893	1102.67	22.466	1	-1				20.5652	0.0437913	145.773	130.649
20.367	0.151062	0.67001	70.7386	128.549	1102.86	22.458	1	-1				20.5652	0.0437913	146.533	131.154
20.367	0.150887	0.67026	70.7433	128.33	1100.74	22.446	1	-1				20.5652	0.0437913	146.247	130.875
20.3679	0.151137	0.670245	70.773	129.111	1100.98	22.438	1	-1				20.5652	0.0437913	145.558	130.363
20.3673	0.151287	0.670323	70.7652	128.924	1101.42	22.439	1	-1				20.5652	0.0437913	146.039	130.772
20.3678	0.151568	0.670792	70.762	128.799	1103.17	22.424	1	-1				20.5652	0.0437913	145.8	130.642
20.3664	0.15073	0.670401	70.7667	129.205	1103.61	22.439	1	-1				20.5652	0.0437913	147.162	131.621
20.3676	0.15108	0.670651	70.7761	129.518	1103.24	22.442	1	-1				20.5652	0.0437913	146.098	130.815
20.3675	0.150568	0.670854	70.7886	129.361	1102.86	22.446	1	-1				20.5652	0.0437913	146.193	130.817
20.3682	0.151331	0.670479	70.7605	129.549	1102.67	22.436	1	-1				20.5652	0.0437913	145.425	130.305
20.3684	0.150843	0.670401	70.7574	128.861	1102.55	22.446	1	-1				20.5652	0.0437913	145.342	130.171
20.3689	0.15063	0.670713	70.7667	129.486	1102.42	22.418	1	-1				20.5652	0.0437913	144.955	129.832
20.3693	0.150762	0.670542	70.7714	129.018	1103.67	22.44	1	-1				20.5652	0.0437913	144.823	129.761
20.3685	0.150043	0.67112	70.7495	128.424	1103.86	22.426	1	-1				20.5652	0.0437913	145.567	130.26
20.3688	0.150705	0.670964	70.748	129.205	1103.55	22.425	1	-1				20.5652	0.0437913	145.181	130.037
20.3687	0.150118	0.67112	70.7558	128.268	1104.42	22.417	1	-1				20.5652	0.0437913	145.504	130.227
20.3689	0.150287	0.671338	70.7058	127.986	1102.55	22.402	1	-1				20.5652	0.0437913	145.071	129.88
20.37	0.149724	0.671276	70.7402	129.736	1102.3	22.436	1	-1				20.5652	0.0437913	144.196	129.103
20.3691	0.150174	0.671307	70.7886	129.174	1101.8	22.407	1	-1				20.5652	0.0437913	144.809	129.646
20.3703	0.150099	0.671526	70.7652	129.611	1102.92	22.436	1	-1				20.5652	0.0437913	143.94	128.958
20.3698	0.149868	0.671604	70.7542	128.518	1103.36	22.393	1	-1				20.5652	0.0437913	144.493	129.373
20.3703	0.150243	0.671948	70.7855	129.049	1102.61	22.44	1	-1				20.5652	0.0437913	143.875	128.921
20.3701	0.149918	0.671495	70.7823	129.08	1102.05	22.422	1	-1				20.5652	0.0437913	144.055	129.014
20.3695	0.149899	0.672088	70.7808	129.486	1101.17	22.426	1	-1				20.5652	0.0437913	144.475	129.335
20.3697	0.149643	0.671573	70.7292	129.049	1101.17	22.432	1	-1				20.5652	0.0437913	144.327	129.183
20.3702	0.149755	0.671588	70.7745	129.393	1101.36	22.404	1	-1				20.5652	0.0437913	143.877	128.841
20.3701	0.15018	0.671854	70.7245	129.518	1102.11	22.434	1	-1				20.5652	0.0437913	144.003	129.008
20.3712	0.150393	0.671463	70.7574	129.486	1102.24	22.414	1	-1				20.5652	0.0437913	143.062	128.289
20.3718	0.150868	0.671917	70.773	129.58	1101.86	22.417	1	-1				20.5652	0.0437913	142.419	127.835
20.3712	0.150418	0.671807	70.762	129.33	1101.67	22.412	1	-1				20.5652	0.0437913	142.985	128.223
20.372	0.151781	0.672229	70.748	129.455	1100.67	22.439	1	-1				20.5652	0.0437913	141.97	127.585
20.3721	0.151374	0.672245	70.7558	128.205	1100.24	22.432	1	-1				20.5652	0.0437913	141.941	127.502
20.3712	0.151712	0.672557	70.7198	129.424	1101.55	22.392	1	-1				20.5652	0.0437913	142.742	128.202
20.3708	0.151874	0.67251	70.787	128.83	1101.67	22.417	1	-1				20.5652	0.0437913	143.07	128.488
20.3701	0.152649	0.672698	70.7417	128.861	1101.99	22.412	1	-1				20.5652	0.0437913	143.61	129.027
20.3713	0.152874	0.672307	70.7558	129.643	1101.36	22.418	1	-1				20.5652	0.0437913	142.43	128.108
20.3707	0.152337	0.672573	70.7542	128.924	1101.17	22.424	1	-1				20.5652	0.0437913	143.035	128.515
20.3707	0.153337	0.672838	70.7699	129.143	1100.55	22.408	1	-1				20.5652	0.0437913	142.752	128.416
20.3699	0.153062	0.672682	70.7417	129.643	1101.24	22.407	1	-1				20.5652	0.0437913	143.6	129.065
20.3697	0.152787	0.672979	70.7667	128.924	1101.55	22.406	1	-1				20.5652	0.0437913	143.812	129.2
20.3693	0.152349	0.672854	70.7777	129.299	1102.11	22.418	1	-1				20.5652	0.0437913	144.308	129.544
20.3699	0.153037	0.67287	70.7823	128.236	1101.24	22.404	1	-1				20.5652	0.0437913	143.605	129.065
20.3684	0.153037	0.672948	70.7433	129.58	1100.8	22.4	1	-1				20.5652	0.0437913	144.79	130.004
20.3696	0.153081	0.67301	70.7777	128.83	1099.86	22.418	1	-1				20.5652	0.0437913	143.658	129.095
20.3678	0.152537	0.673088	70.7777	129.236	1100.36	22.41	1	-1				20.5652	0.0437913	145.306	130.342
20.368	0.152687	0.672776	70.7808	128.986	1100.36	22.408	1	-1				20.5652	0.0437913	145.098	130.197
20.3681	0.152224	0.673338	70.7808	129.486	1100.86	22.41	1	-1				20.5652	0.0437913	145.126	130.163
20.3681	0.152399	0.672729	70.748	128.674	1101.24	22.404	1	-1				20.5652	0.0437913	145.163	130.221
20.367	0.152056	0.673151	70.7808	129.205	1101.24	22.41	1	-1				20.5652	0.0437913	146.149	130.961
20.3675	0.152049	0.673307	70.7183	129.143	1100.67	22.406	1	-1				20.5652	0.0437913	145.653	130.557
20.367	0.15223	0.673245	70.7417	129.08	1100.36	22.412	1	-1				20.5652	0.0437913	146.028	130.877
20.3677	0.152243	0.673463	70.773	128.924	1100.55	22.394	1	-1				20.5652	0.0437913	145.471	130.437
20.3679	0.152649	0.674088	70.7699	128.518	1100.55	22.408	1	-1				20.5652	0.0437913	145.195	130.272
20.3665	0.15243	0.673573	70.7699	129.393	1100.17	22.426	1	-1				20.5652	0.0437913	146.359	131.165
20.3673	0.152349	0.67362	70.7323	129.361	1100.86	22.414	1	-1				20.5652	0.0437913	145.818	130.731
20.3666	0.152349	0.673651	70.7448	129.424	1100.74	22.386	1	-1				20.5652	0.0437913	146.373	131.172
20.3672	0.153237	0.673698	70.7745	129.643	1099.42	22.425	1	-1				20.5652	0.0437913	145.519	130.594
20.3674	0.152918	0.674026	70.773	129.174	1099.3	22.398	1	-1				20.5652	0.0437913	145.449	130.493
20.367	0.152774	0.673964	70.7636	128.83	1099.55	22.421	1	-1				20.5652	0.0437913	145.82	130.773
20.3665	0.152974	0.674198	70.7308	128.736	1100.24	22.382	1	-1				20.5652	0.0437913	146.267	131.166
20.3668	0.153418	0.67412	70.7511	128.205	1100.67	22.399	1	-1				20.5652	0.0437913	146.018	131.033
20.3669	0.153137	0.674338	70.7855	129.424	1100.86	22.396	1	-1				20.5652	0.0437913	146.024	131.002
20.3664	0.152512	0.674198	70.7339	129.268	1100.11	22.407	1	-1				20.5652	0.0437913	146.403	131.21
20.3666	0.153393	0.674698	70.7667	129.299	1100.05	22.406	1	-1				20.5652	0.0437913	146.105	131.09
20.3668	0.152974	0.674635	70.7777	129.111	1098.61	22.41	1	-1				20.5652	0.0437913	145.786	130.761
20.3665	0.153437	0.67487	70.7152	129.111	1099.49	22.389	1	-1				20.5652	0.0437913	146.064	131.056
20.366	0.153874	0.674729	70.7152	129.268	1100.49	22.407	1	-1				20.5652	0.0437913	146.571	131.532
20.367	0.153455	0.674385	70.7636	129.205	1100.92	22.396	1	-1				20.5652	0.0437913	145.896	130.944
20.3666	0.153468	0.674417	70.7792	128.33	1100.17	22.414	1	-1				20.5652	0.0437913	146.068	131.072
20.3656	0.153899	0.674807	70.7699	128.611	1099.67	22.389	1	-1				20.5652	0.0437913	146.797	131.705
20.3666	0.152987	0.67512	70.7777	129.299	1098.92	22.422	1	-1				20.5652	0.0437913	145.975	130.917
20.3649	0.15353	0.675167	70.7323	128.83	1098.99	22.382	1	-1				20.5652	0.0437913	147.347	132.085
20.366	0.15318	0.675292	70.7761	129.58	1099.74	22.412	1	-1				20.5652	0.0437913	146.58	131.436
20.3658	0.153868	0.675135	70.7667	129.143	1100.42	22.406	1	-1				20.5652	0.0437913	146.729	131.657
20.3663	0.153899	0.674901	70.7777	128.549	1099.99	22.414	1	-1				20.5652	0.0437913	146.268	131.288
20.3662	0.153874	0.675495	70.7667	129.236	1099.99	22.403	1	-1				20.5652	0.0437913	146.363	131.36
20.366	0.153587	0.675354	70.7667	128.236	1099.05	22.425	1	-1				20.5652	0.0437913	146.428	131.36
20.3656	0.153412	0.675964	70.7464	129.518	1099.36	22.403	1	-1				20.5652	0.0437913	146.797	131.635
20.3648	0.153074	0.675635	70.7589	129.518	1098.55	22.41	1	-1				20.5652	0.0437913	147.481	132.124
20.3649	0.153174	0.675463	70.7261	128.643	1100.36	22.396	1	-1				20.5652	0.0437913	147.591	132.25
20.3654	0.153318	0.675635	70.7558	129.486	1100.11	22.414	1	-1				20.5652	0.0437913	147.086	131.863
20.3651	0.153331	0.675682	70.762	128.674	1099.8	22.398	1	-1				20.5652	0.0437913	147.274	132.011
20.3657	0.153393	0.676229	70.787	129.455	1099.8	22.41	1	-1				20.5652	0.0437913	146.809	131.648
20.3656	0.153631	0.675635	70.7448	128.143	1099.24	22.371	1	-1				20.5652	0.0437913	146.768	131.64
20.3656	0.153656	0.67601	70.7464	128.111	1098.05	22.412	1	-1				20.5652	0.0437913	146.58	131.478
20.3648	0.153449	0.676104	70.7808	128.674	1099.61	22.418	1	-1				20.5652	0.0437913	147.494	132.199
20.3647	0.154062	0.676479	70.773	129.393	1100.49	22.396	1	-1				20.5652	0.0437913	147.641	132.41
20.3648	0.153755	0.676245	70.7589	129.236	1100.3	22.403	1	-1				20.5652	0.0437913	147.568	132.309
20.3649	0.153331	0.676042	70.7558	128.455	1099.74	22.392	1	-1				20.5652	0.0437913	147.448	132.149
20.3655	0.154081	0.676245	70.7464	129.424	1098.92	22.398	1	-1				20.5652	0.0437913	146.758	131.688
20.3638	0.154318	0.676495	70.7448	129.33	1098.42	22.39	1	-1				20.5652	0.0437913	148.023	132.722
20.3651	0.15403	0.676698	70.7527	129.486	1098.36	22.398	1	-1				20.5652	0.0437913	147.038	131.898
20.365	0.154449	0.676713	70.7605	129.143	1098.61	22.374	1	-1				20.5652	0.0437913	147.051	131.967
20.3653	0.15428	0.677042	70.7386	128.58	1099.67	22.41	1	-1				20.5652	0.0437913	146.94	131.87
20.365	0.154737	0.676776	70.787	128.268	1099.05	22.366	1	-1				20.5652	0.0437913	147.061	132.02
20.3656	0.154368	0.676995	70.7292	128.236	1099.3	22.386	1	-1				20.5652	0.0437913	146.644	131.641
20.3647	0.153937	0.677026	70.7714	129.236	1099.3	22.384	1	-1				20.5652	0.0437913	147.486	132.254
20.365	0.155306	0.676807	70.7511	129.299	1098.55	22.407	1	-1				20.5652	0.0437913	146.898	131.96
20.3657	0.155074	0.677198	70.7495	129.705	1098.11	22.378	1	-1				20.5652	0.0437913	146.259	131.413
20.3654	0.155012	0.677338	70.7542	128.518	1099.49	22.414	1	-1				20.5652	0.0437913	146.725	131.795
20.3648	0.154874	0.67787	70.7745	128.924	1099.36	22.408	1	-1				20.5652	0.0437913	147.22	132.169
20.364	0.155212	0.677667	70.7745	129.018	1099.36	22.421	1	-1				20.5652	0.0437913	147.825	132.697
20.365	0.155124	0.677432	70.7574	129.393	1099.11	22.393	1	-1				20.5652	0.0437913	146.971	132.001
20.3636	0.155618	0.67737	70.7589	128.33	1098.67	22.393	1	-1				20.5652	0.0437913	148.028	132.904
20.3641	0.15553	0.677245	70.7386	128.861	1098.36	22.392	1	-1				20.5652	0.0437913	147.563	132.517
20.3632	0.155518	0.677182	70.7636	129.018	1098.86	22.418	1	-1				20.5652	0.0437913	148.393	133.184
20.3626	0.155649	0.67762	70.7574	128.705	1099.17	22.38	1	-1				20.5652	0.0437913	148.892	133.604
20.3633	0.155524	0.67762	70.7495	128.893	1099.42	22.398	1	-1				20.5652	0.0437913	148.393	133.193
20.3638	0.155593	0.678307	70.723	128.83	1099.92	22.384	1	-1				20.5652	0.0437913	148.043	132.93
20.3629	0.155812	0.67801	70.7808	128.705	1098.36	22.403	1	-1				20.5652	0.0437913	148.548	133.341
20.3629	0.155687	0.67776	70.7636	129.455	1097.8	22.417	1	-1				20.5652	0.0437913	148.493	133.273
20.3637	0.155249	0.678073	70.748	129.393	1097.73	22.408	1	-1				20.5652	0.0437913	147.881	132.725
20.363	0.155974	0.678338	70.7152	129.299	1097.86	22.416	1	-1				20.5652	0.0437913	148.321	133.175
20.3632	0.155662	0.678292	70.7323	129.268	1098.73	22.393	1	-1				20.5652	0.0437913	148.351	133.169
20.3625	0.155312	0.678167	70.7574	129.299	1098.67	22.39	1	-1				20.5652	0.0437913	148.956	133.603
20.3624	0.156056	0.677807	70.7808	128.58	1099.05	22.404	1	-1				20.5652	0.0437913	149.022	133.761
20.3617	0.155993	0.678479	70.7433	129.049	1097.86	22.378	1	-1				20.5652	0.0437913	149.433	134.064
20.3616	0.155924	0.67901	70.7745	129.299	1097.73	22.396	1	-1				20.5652	0.0437913	149.527	134.128
20.3621	0.156112	0.678323	70.7198	128.643	1097.99	22.402	1	-1				20.5652	0.0437913	149.05	133.776
20.3615	0.156268	0.678714	70.7683	129.143	1097.86	22.396	1	-1				20.5652	0.0437913	149.577	134.216
20.3626	0.156443	0.678854	70.7652	129.424	1097.49	22.392	1	-1				20.5652	0.0437913	148.58	133.439
20.3621	0.156381	0.678932	70.7355	128.361	1098.36	22.39	1	-1				20.5652	0.0437913	149.106	133.862
20.3618	0.156787	0.678995	70.773	128.393	1097.3	22.362	1	-1				20.5652	0.0437913	149.132	133.923
20.3624	0.156462	0.67937	70.7605	128.924	1096.55	22.388	1	-1				20.5652	0.0437913	148.582	133.43
20.3622	0.156999	0.679057	70.762	129.393	1095.67	22.402	1	-1				20.5652	0.0437913	148.496	133.422
20.3604	0.157074	0.678964	70.7527	128.424	1096.61	22.388	1	-1				20.5652	0.0437913	150.146	134.76
20.3618	0.157024	0.679245	70.7417	129.174	1097.55	22.392	1	-1				20.5652	0.0437913	149.085	133.921
20.3612	0.156868	0.679495	70.7808	128.955	1097.36	22.388	1	-1				20.5652	0.0437913	149.623	134.326
20.3611	0.157118	0.679135	70.7574	129.486	1097.23	22.37	1	-1				20.5652	0.0437913	149.671	134.396
20.3626	0.15698	0.679464	70.7448	129.299	1097.67	22.38	1	-1				20.5652	0.0437913	148.473	133.429
20.3607	0.157237	0.679745	70.7511	129.299	1095.92	22.38	1	-1				20.5652	0.0437913	149.777	134.479
20.3613	0.157768	0.679948	70.7355	128.611	1096.05	22.382	1	-1				20.5652	0.0437913	149.21	134.099
20.3614	0.157843	0.679573	70.7652	128.205	1097.23	22.382	1	-1				20.5652	0.0437913	149.268	134.172
20.3617	0.158156	0.679464	70.7277	129.174	1097.49	22.393	1	-1				20.5652	0.0437913	149.027	134.025
20.3613	0.158262	0.679807	70.7464	128.424	1097.86	22.388	1	-1				20.5652	0.0437913	149.357	134.308
20.3601	0.158174	0.679979	70.7277	128.83	1097.3	22.394	1	-1				20.5652	0.0437913	150.303	135.042
20.3607	0.158268	0.680073	70.7323	129.111	1096.36	22.382	1	-1				20.5652	0.0437913	149.68	134.545
20.3596	0.158849	0.68012	70.7495	129.486	1095.73	22.394	1	-1				20.5652	0.0437913	150.363	135.159
20.3591	0.157631	0.680479	70.7589	129.486	1097.05	22.378	1	-1				20.5652	0.0437913	151.144	135.637
20.3599	0.158187	0.68062	70.7839	128.58	1096.86	22.36	1	-1				20.5652	0.0437913	150.397	135.114
20.3593	0.158724	0.680385	70.7636	129.049	1097.05	22.378	1	-1				20.5652	0.0437913	150.836	135.538
20.3595	0.158962	0.680542	70.7589	129.33	1096.73	22.356	1	-1				20.5652	0.0437913	150.596	135.375
20.3581	0.159131	0.680104	70.7605	129.236	1096.3	22.384	1	-1				20.5652	0.0437913	151.614	136.202
20.3594	0.158399	0.68062	70.7745	129.486	1095.55	22.356	1	-1				20.5652	0.0437913	150.594	135.281
20.3592	0.158431	0.68101	70.7495	129.299	1095.36	22.394	1	-1				20.5652	0.0437913	150.728	135.389
20.3585	0.159237	0.680729	70.7355	128.424	1096.05	22.366	1	-1				20.5652	0.0437913	151.231	135.908
20.3589	0.158724	0.68112	70.7667	129.33	1096.42	22.371	1	-1				20.5652	0.0437913	151.105	135.744
20.3573	0.159299	0.68137	70.7574	128.955	1096.86	22.374	1	-1				20.5652	0.0437913	152.364	136.831
20.3571	0.159012	0.681089	70.7355	129.049	1096.73	22.396	1	-1				20.5652	0.0437913	152.544	136.934
20.3572	0.159662	0.680932	70.7745	128.799	1096.36	22.378	1	-1				20.5652	0.0437913	152.333	136.848
20.3579	0.160174	0.681057	70.7792	128.486	1096.17	22.358	1	-1				20.5652	0.0437913	151.619	136.344
20.3575	0.159593	0.681479	70.7323	129.111	1095.92	22.36	1	-1				20.5652	0.0437913	152.053	136.609
20.3563	0.159787	0.681495	70.7448	129.299	1096.67	22.372	1	-1				20.5652	0.0437913	153.065	137.453
20.3565	0.159993	0.68137	70.7339	128.674	1096.67	22.384	1	-1				20.5652	0.0437913	152.841	137.302
20.3577	0.159324	0.681807	70.7308	128.486	1096.8	22.38	1	-1				20.5652	0.0437913	151.972	136.521
20.3573	0.159518	0.681745	70.7902	129.424	1096.8	22.36	1	-1				20.5652	0.0437913	152.319	136.824
20.3572	0.160031	0.681854	70.7699	129.299	1095.3	22.375	1	-1				20.5652	0.0437913	152.124	136.715
20.3569	0.159387	0.682198	70.7667	128.736	1094.8	22.353	1	-1				20.5652	0.0437913	152.385	136.83
20.3569	0.160081	0.681979	70.7605	128.705	1095.36	22.388	1	-1				20.5652	0.0437913	152.346	136.901
20.3563	0.159768	0.681698	70.7808	128.861	1095.73	22.4	1	-1				20.5652	0.0437913	152.979	137.368
20.3568	0.159543	0.682292	70.7574	129.236	1096.55	22.371	1	-1				20.5652	0.0437913	152.726	137.148
20.3568	0.160043	0.681839	70.7511	129.424	1096.3	22.353	1	-1				20.5652	0.0437913	152.582	137.097
20.3564	0.159687	0.682042	70.7355	129.08	1095.23	22.39	1	-1				20.5652	0.0437913	152.766	137.181
20.357	0.159981	0.682542	70.7855	128.643	1095.61	22.382	1	-1				20.5652	0.0437913	152.34	136.886
20.3558	0.159431	0.682479	70.7652	128.268	1095.23	22.352	1	-1				20.5652	0.0437913	153.312	137.582
20.3573	0.160212	0.682667	70.7386	128.549	1096.11	22.358	1	-1				20.5652	0.0437913	152.082	136.718
20.3559	0.160618	0.682511	70.7292	128.893	1096.8	22.36	1	-1				20.5652	0.0437913	153.306	137.758
20.3561	0.159906	0.682854	70.7308	128.143	1096.3	22.367	1	-1				20.5652	0.0437913	153.125	137.511
20.3571	0.160162	0.682745	70.7386	129.049	1095.55	22.378	1	-1				20.5652	0.0437913	152.227	136.819
20.3567	0.159974	0.682792	70.7402	128.768	1095.48	22.374	1	-1				20.5652	0.0437913	152.555	137.054
20.3567	0.159562	0.682792	70.7699	129.236	1094.92	22.344	1	-1				20.5652	0.0437913	152.537	136.977
20.3559	0.158887	0.682854	70.7574	129.299	1095.36	22.389	1	-1				20.5652	0.0437913	153.33	137.525
20.3566	0.159074	0.683307	70.7699	128.861	1096.17	22.346	1	-1				20.5652	0.0437913	152.868	137.193
20.3573	0.159624	0.68312	70.7292	129.268	1096.86	22.374	1	-1				20.5652	0.0437913	152.335	136.851
20.3565	0.159299	0.68312	70.7574	128.674	1096.92	22.372	1	-1				20.5652	0.0437913	152.992	137.333
20.3569	0.158718	0.683073	70.762	129.455	1096.61	22.367	1	-1				20.5652	0.0437913	152.782	137.083
20.3566	0.159587	0.683464	70.7652	129.049	1095.73	22.364	1	-1				20.5652	0.0437913	152.762	137.171
20.3571	0.159262	0.683276	70.7714	129.33	1095.48	22.338	1	-1				20.5652	0.0437913	152.361	136.804
20.3575	0.158656	0.683917	70.7605	129.143	1095.8	22.36	1	-1				20.5652	0.0437913	152.152	136.561
20.3579	0.158437	0.684136	70.762	128.986	1095.98	22.353	1	-1				20.5652	0.0437913	151.918	136.347
20.3572	0.157893	0.684089	70.7558	128.518	1096.92	22.36	1	-1				20.5652	0.0437913	152.692	136.905
20.3582	0.157918	0.683745	70.7355	129.08	1096.61	22.358	1	-1				20.5652	0.0437913	151.786	136.182
20.3581	0.158499	0.683714	70.7277	128.768	1096.17	22.376	1	-1				20.5652	0.0437913	151.702	136.187
20.3584	0.157974	0.683839	70.7855	128.268	1096.23	22.358	1	-1				20.5652	0.0437913	151.618	136.05
20.3582	0.158356	0.684307	70.7683	128.83	1095.67	22.372	1	-1				20.5652	0.0437913	151.591	136.072
20.3588	0.158237	0.683948	70.7683	129.518	1095.92	22.352	1	-1				20.5652	0.0437913	151.135	135.695
20.3579	0.158074	0.68437	70.7839	129.33	1094.17	22.364	1	-1				20.5652	0.0437913	151.653	136.063
20.3587	0.158912	0.684479	70.7605	128.236	1091.61	22.334	1	-1				20.5652	0.0437913	150.525	135.24
20.3591	0.159381	0.684339	70.7386	128.893	1091.11	22.366	1	-1				20.5652	0.0437913	150.082	134.942
20.3585	0.159187	0.684276	70.7761	129.393	1090.23	22.332	1	-1				20.5652	0.0437913	150.495	135.233
20.3594	0.159056	0.684448	70.7417	129.236	1090.92	22.364	1	-1				20.5652	0.0437913	149.873	134.729
20.3591	0.159956	0.684479	70.7667	129.393	1090.42	22.342	1	-1				20.5652	0.0437913	149.843	134.818
20.3578	0.159931	0.684307	70.7448	128.986	1091.67	22.356	1	-1				20.5652	0.0437913	151.136	135.863
20.3576	0.159649	0.684307	70.7839	129.33	1094.36	22.346	1	-1				20.5652	0.0437913	151.695	136.309
20.3584	0.160481	0.68476	70.748	129.455	1094.86	22.356	1	-1				20.5652	0.0437913	150.949	135.833
20.3577	0.160112	0.685042	70.7558	129.424	1095.3	22.343	1	-1				20.5652	0.0437913	151.698	136.387
20.357	0.160462	0.684792	70.7183	129.049	1095.92	22.349	1	-1				20.5652	0.0437913	152.319	136.938
20.3576	0.160843	0.685182	70.7495	129.33	1095.55	22.317	1	-1				20.5652	0.0437913	151.651	136.451
20.357	0.160924	0.685026	70.7714	129.236	1096.73	22.348	1	-1				20.5652	0.0437913	152.33	137.02
20.3559	0.160537	0.685261	70.7464	128.955	1097.55	22.294	1	-1				20.5652	0.0437913	153.383	137.819
20.3551	0.161393	0.684995	70.7792	128.986	1097.49	22.348	1	-1				20.5652	0.0437913	153.916	138.358
20.356	0.161656	0.685136	70.7792	128.611	1097.11	22.33	1	-1				20.5652	0.0437913	153.06	137.705
20.3559	0.161756	0.685292	70.7433	128.205	1096.48	22.306	1	-1				20.5652	0.0437913	153.071	137.719
20.3557	0.161399	0.685651	70.7402	129.299	1096.48	22.324	1	-1				20.5652	0.0437913	153.246	137.811
20.3552	0.162249	0.685667	70.7448	128.955	1096.61	22.34	1	-1				20.5652	0.0437913	153.583	138.195
20.3552	0.162424	0.685511	70.7714	128.424	1096.98	22.322	1	-1				20.5652	0.0437913	153.598	138.236
20.3543	0.161812	0.685745	70.7667	128.83	1097.99	22.318	1	-1				20.5652	0.0437913	154.585	138.955
20.355	0.162656	0.685901	70.7605	128.518	1097.86	22.328	1	-1				20.5652	0.0437913	153.855	138.484
20.3548	0.162224	0.685917	70.7339	129.424	1097.99	22.334	1	-1				20.5652	0.0437913	154.102	138.625
20.3549	0.162937	0.686136	70.7542	129.268	1096.48	22.332	1	-1				20.5652	0.0437913	153.697	138.377
20.3537	0.163193	0.686089	70.7558	128.83	1096.11	22.307	1	-1				20.5652	0.0437913	154.542	139.079
20.3538	0.163193	0.686339	70.7542	129.33	1096.67	22.32	1	-1				20.5652	0.0437913	154.58	139.118
20.3533	0.163206	0.686214	70.7745	127.955	1096.92	22.318	1	-1				20.5652	0.0437913	155.043	139.492
20.3541	0.163137	0.686089	70.7636	129.08	1097.3	22.325	1	-1				20.5652	0.0437913	154.438	139.006
20.3529	0.163124	0.68637	70.7589	129.268	1098.05	22.321	1	-1				20.5652	0.0437913	155.546	139.898
20.3532	0.162943	0.686573	70.7511	128.674	1097.17	22.332	1	-1				20.5652	0.0437913	155.147	139.543
20.3531	0.163431	0.686729	70.7511	128.611	1096.98	22.289	1	-1				20.5652	0.0437913	155.162	139.618
20.3526	0.163099	0.686323	70.7558	128.643	1096.92	22.326	1	-1				20.5652	0.0437913	155.597	139.92
20.3525	0.163512	0.686417	70.7386	128.643	1097.36	22.32	1	-1				20.5652	0.0437913	155.647	140.021
20.3524	0.163793	0.686823	70.7558	129.424	1097.86	22.317	1	-1				20.5652	0.0437913	155.82	140.204
20.3526	0.163681	0.68687	70.7714	128.143	1097.99	22.322	1	-1				20.5652	0.0437913	155.65	140.055
20.352	0.163743	0.686573	70.723	128.924	1097.3	22.317	1	-1				20.5652	0.0437913	156.062	140.382
20.3512	0.163543	0.687182	70.7699	129.111	1096.73	22.326	1	-1				20.5652	0.0437913	156.7	140.856
20.3511	0.164112	0.687057	70.7714	129.111	1096.23	22.28	1	-1				20.5652	0.0437913	156.583	140.832
20.3515	0.163562	0.687104	70.7589	128.33	1096.86	22.321	1	-1				20.5652	0.0437913	156.426	140.642
20.3515	0.163481	0.686948	70.7339	128.924	1096.8	22.3	1	-1				20.5652	0.0437913	156.423	140.628
20.3515	0.163818	0.687526	70.7699	129.486	1097.67	22.326	1	-1				20.5652	0.0437913	156.474	140.727
20.3517	0.163131	0.687464	70.7574	128.299	1097.55	22.314	1	-1				20.5652	0.0437913	156.407	140.579
20.3508	0.162881	0.687745	70.7574	128.205	1096.86	22.31	1	-1				20.5652	0.0437913	157.11	141.096
20.3502	0.163193	0.687292	70.7277	129.111	1095.61	22.312	1	-1				20.5652	0.0437913	157.34	141.304
20.3506	0.163124	0.687479	70.7699	129.049	1096.17	22.292	1	-1				20.5652	0.0437913	157.111	141.12
20.3493	0.163456	0.687917	70.762	128.268	1096.86	22.317	1	-1				20.5652	0.0437913	158.276	142.103
20.3492	0.163743	0.688261	70.7714	128.799	1097.42	22.296	1	-1				20.5652	0.0437913	158.35	142.209
20.3498	0.163799	0.687917	70.7589	129.361	1097.42	22.332	1	-1				20.5652	0.0437913	157.862	141.827
20.3503	0.163356	0.687651	70.7823	128.205	1097.36	22.304	1	-1				20.5652	0.0437913	157.515	141.49
20.3487	0.163637	0.688042	70.7792	129.049	1097.55	22.328	1	-1				20.5652	0.0437913	158.849	142.594
20.3495	0.163787	0.688026	70.7433	128.83	1097.11	22.298	1	-1				20.5652	0.0437913	158.05	141.971
20.3506	0.164137	0.687948	70.737	128.299	1096.17	22.354	1	-1				20.5652	0.0437913	156.957	141.133
20.35	0.163324	0.688261	70.7808	128.643	1097.17	22.296	1	-1				20.5652	0.0437913	157.766	141.683
20.3498	0.163831	0.68837	70.7589	129.486	1096.98	22.31	1	-1				20.5652	0.0437913	157.769	141.751
20.3497	0.163256	0.688479	70.748	127.893	1096.42	22.317	1	-1				20.5652	0.0437913	157.9	141.77
20.35	0.163624	0.688573	70.7448	128.643	1096.86	22.314	1	-1				20.5652	0.0437913	157.621	141.603
20.3505	0.163312	0.688292	70.7714	128.08	1095.86	22.316	1	-1				20.5652	0.0437913	157.125	141.152
20.3499	0.163362	0.688307	70.7495	129.205	1095.67	22.314	1	-1				20.5652	0.0437913	157.61	141.542
20.3494	0.163543	0.688526	70.7495	129.299	1095.98	22.31	1	-1				20.5652	0.0437913	158.012	141.891
20.3484	0.163493	0.689167	70.7558	128.455	1096.98	22.317	1	-1				20.5652	0.0437913	159.014	142.699
20.3489	0.163824	0.689104	70.7433	129.018	1097.05	22.282	1	-1				20.5652	0.0437913	158.555	142.378
20.3501	0.164024	0.688729	70.7792	129.361	1097.42	22.31	1	-1				20.5652	0.0437913	157.609	141.656
20.3493	0.163181	0.689229	70.7511	127.924	1097.05	22.279	1	-1				20.5652	0.0437913	158.341	142.121
20.3498	0.162787	0.689511	70.7589	129.08	1096.05	22.31	1	-1				20.5652	0.0437913	157.81	141.63
20.3494	0.163487	0.689511	70.7761	129.455	1096.42	22.288	1	-1				20.5652	0.0437913	158.092	141.954
20.3495	0.163787	0.689682	70.7558	128.518	1097.36	22.325	1	-1				20.5652	0.0437913	158.152	142.056
20.3495	0.163249	0.689386	70.7292	129.143	1098.05	22.293	1	-1				20.5652	0.0437913	158.325	142.132
20.3491	0.163262	0.689573	70.7433	128.955	1097.11	22.328	1	-1				20.5652	0.0437913	158.477	142.241
20.3497	0.163368	0.689745	70.7792	128.674	1096.61	22.268	1	-1				20.5652	0.0437913	157.884	141.775
20.3496	0.163068	0.689682	70.7527	129.143	1095.67	22.322	1	-1				20.5652	0.0437913	157.923	141.752
20.349	0.163674	0.68987	70.7292	128.705	1095.67	22.33	1	-1				20.5652	0.0437913	158.266	142.107
20.3499	0.163862	0.689682	70.7323	129.236	1096.17	22.389	1	-1				20.5652	0.0437913	157.606	141.613
20.3494	0.163524	0.689917	70.7511	128.799	1097.36	22.308	1	-1				20.5652	0.0437913	158.221	142.076
20.3505	0.163174	0.690136	70.7542	128.518	1097.36	22.317	1	-1				20.5652	0.0437913	157.364	141.345
20.3494	0.163668	0.69037	70.762	128.268	1097.73	22.334	1	-1				20.5652	0.0437913	158.268	142.137
20.3501	0.162549	0.690386	70.7402	128.361	1097.49	22.312	1	-1				20.5652	0.0437913	157.875	141.671
20.3493	0.163218	0.690636	70.7448	128.611	1095.92	22.29	1	-1				20.5652	0.0437913	158.156	141.962
20.3504	0.162956	0.69012	70.7339	129.236	1095.98	22.314	1	-1				20.5652	0.0437913	157.319	141.26
20.3499	0.162987	0.690729	70.7699	128.643	1096.98	22.316	1	-1				20.5652	0.0437913	157.828	141.685
20.3501	0.162918	0.690182	70.7605	128.705	1097.8	22.312	1	-1				20.5652	0.0437913	157.816	141.678
20.3493	0.163131	0.690589	70.7495	129.299	1097.61	22.294	1	-1				20.5652	0.0437913	158.39	142.161
20.3503	0.163524	0.69012	70.7323	128.986	1097.42	22.314	1	-1				20.5652	0.0437913	157.537	141.531
20.3509	0.163318	0.690823	70.7386	129.111	1097.36	22.298	1	-1				20.5652	0.0437913	157.034	141.101
20.3497	0.163493	0.690401	70.7558	129.361	1096.05	22.328	1	-1				20.5652	0.0437913	157.848	141.755
20.3501	0.162756	0.690886	70.7933	128.33	1095.8	22.322	1	-1				20.5652	0.0437913	157.523	141.394
20.3496	0.163274	0.691151	70.7323	128.674	1096.92	22.304	1	-1				20.5652	0.0437913	158.06	141.907
20.3503	0.162624	0.690823	70.7355	128.58	1097.92	22.285	1	-1				20.5652	0.0437913	157.743	141.582
20.3497	0.163449	0.690932	70.7714	128.986	1097.36	22.324	1	-1				20.5652	0.0437913	157.986	141.878
20.3495	0.163137	0.691151	70.7417	128.799	1097.49	22.292	1	-1				20.5652	0.0437913	158.205	142.013
20.3505	0.162706	0.690886	70.7808	128.924	1096.42	22.314	1	-1				20.5652	0.0437913	157.333	141.244
20.3501	0.163549	0.690948	70.7511	128.799	1096.23	22.326	1	-1				20.5652	0.0437913	157.527	141.509
20.3494	0.163256	0.691573	70.7277	129.361	1096.98	22.307	1	-1				20.5652	0.0437913	158.204	142.021
20.3493	0.163449	0.691417	70.7605	128.361	1097.67	22.336	1	-1				20.5652	0.0437913	158.353	142.176
20.3499	0.162831	0.691589	70.7605	128.143	1097.61	22.321	1	-1				20.5652	0.0437913	157.961	141.779
20.3502	0.162931	0.691792	70.7777	128.424	1097.8	22.289	1	-1				20.5652	0.0437913	157.748	141.625
20.3498	0.163837	0.691526	70.7448	129.236	1096.92	22.318	1	-1				20.5652	0.0437913	157.833	141.802
20.3497	0.163581	0.691823	70.7886	128.549	1097.36	22.306	1	-1				20.5652	0.0437913	157.981	141.891
20.3495	0.163606	0.691839	70.7636	129.424	1096.92	22.314	1	-1				20.5652	0.0437913	158.095	141.98
20.3496	0.163812	0.692151	70.7667	128.83	1097.86	22.314	1	-1				20.5652	0.0437913	158.129	142.048
20.3494	0.163174	0.691901	70.7605	128.893	1098.3	22.321	1	-1				20.5652	0.0437913	158.432	142.21
20.3497	0.163262	0.692089	70.7183	128.643	1098.3	22.306	1	-1				20.5652	0.0437913	158.194	142.032
20.3488	0.163174	0.69212	70.7745	128.486	1097.8	22.324	1	-1				20.5652	0.0437913	158.847	142.534
20.3501	0.163162	0.69212	70.7355	129.205	1097.36	22.316	1	-1				20.5652	0.0437913	157.713	141.621
20.3495	0.163574	0.692026	70.762	129.33	1096.61	22.34	1	-1				20.5652	0.0437913	158.031	141.92
20.3483	0.163537	0.692386	70.7527	129.299	1097.05	22.324	1	-1				20.5652	0.0437913	159.066	142.746
20.3492	0.163574	0.692354	70.7855	128.674	1097.05	22.316	1	-1				20.5652	0.0437913	158.325	142.16
20.3484	0.162837	0.692604	70.7589	128.861	1097.49	22.322	1	-1				20.5652	0.0437913	159.222	142.784
20.3494	0.162406	0.692401	70.7542	128.518	1097.3	22.304	1	-1				20.5652	0.0437913	158.4	142.068
20.3493	0.162637	0.692433	70.7589	129.361	1096.23	22.31	1	-1				20.5652	0.0437913	158.324	142.022
20.3483	0.162112	0.692839	70.7636	129.455	1095.23	22.31	1	-1				20.5652	0.0437913	159.05	142.517
20.3482	0.162831	0.692808	70.7652	129.268	1095.48	22.339	1	-1				20.5652	0.0437913	159.098	142.655
20.3476	0.162581	0.692776	70.773	128.018	1096.42	22.307	1	-1				20.5652	0.0437913	159.763	143.165
20.3493	0.162393	0.692667	70.7261	127.924	1097.67	22.325	1	-1				20.5652	0.0437913	158.572	142.208
20.3487	0.162618	0.692526	70.7683	128.268	1098.05	22.324	1	-1				20.5652	0.0437913	159.093	142.659
20.3485	0.162518	0.693229	70.737	129.361	1097.17	22.342	1	-1				20.5652	0.0437913	159.115	142.651
20.3488	0.162374	0.692808	70.7495	128.986	1097.23	22.338	1	-1				20.5652	0.0437913	158.9	142.461
20.3494	0.162081	0.693386	70.7339	129.236	1096.17	22.332	1	-1				20.5652	0.0437913	158.309	141.935
20.3502	0.162356	0.693417	70.7339	129.111	1096.92	22.34	1	-1				20.5652	0.0437913	157.686	141.486
20.3492	0.162943	0.693276	70.7589	128.83	1097.55	22.338	1	-1				20.5652	0.0437913	158.528	142.245
20.3495	0.162237	0.693604	70.748	129.111	1098.11	22.324	1	-1				20.5652	0.0437913	158.497	142.133
20.3501	0.162949	0.693089	70.7542	129.299	1097.92	22.322	1	-1				20.5652	0.0437913	157.821	141.687
20.3492	0.162931	0.693683	70.773	128.986	1096.92	22.328	1	-1				20.5652	0.0437913	158.423	142.151
20.3505	0.162943	0.693573	70.7527	129.049	1096.61	22.32	1	-1				20.5652	0.0437913	157.336	141.281
20.35	0.162118	0.693589	70.7527	128.705	1096.11	22.335	1	-1				20.5652	0.0437913	157.791	141.526
20.3508	0.161999	0.693698	70.7823	129.393	1096.36	22.336	1	-1				20.5652	0.0437913	157.236	141.071
20.3494	0.162999	0.693808	70.7245	128.58	1096.98	22.308	1	-1				20.5652	0.0437913	158.247	142.021
20.3507	0.162712	0.694136	70.7589	127.986	1096.98	22.324	1	-1				20.5652	0.0437913	157.223	141.165
20.3489	0.162793	0.694198	70.7667	128.986	1096.98	22.306	1	-1				20.5652	0.0437913	158.719	142.369
20.3505	0.162681	0.694354	70.7745	128.611	1096.3	22.325	1	-1				20.5652	0.0437913	157.336	141.241
20.3494	0.162887	0.693745	70.7448	128.486	1095.05	22.308	1	-1				20.5652	0.0437913	158.011	141.79
20.3496	0.162699	0.693932	70.787	128.643	1095.67	22.321	1	-1				20.5652	0.0437913	157.985	141.752
20.3494	0.162587	0.69462	70.7355	129.361	1096.17	22.321	1	-1				20.5652	0.0437913	158.224	141.935
20.3502	0.162062	0.694308	70.7761	129.049	1096.36	22.342	1	-1				20.5652	0.0437913	157.638	141.4
20.3498	0.161499	0.694308	70.7714	128.643	1096.55	22.33	1	-1				20.5652	0.0437913	158.139	141.727
20.3496	0.162431	0.694386	70.7652	128.643	1095.61	22.321	1	-1				20.5652	0.0437913	157.988	141.718
20.3498	0.161581	0.694558	70.7792	128.674	1095.55	22.3	1	-1				20.5652	0.0437913	157.957	141.578
20.35	0.162537	0.694808	70.7277	128.924	1094.86	22.314	1	-1				20.5652	0.0437913	157.54	141.364
20.3503	0.162456	0.694526	70.7761	128.736	1095.42	22.36	1	-1				20.5652	0.0437913	157.413	141.26
20.35	0.162556	0.694761	70.7527	128.83	1096.3	22.317	1	-1				20.5652	0.0437913	157.744	141.55
20.3493	0.163193	0.694854	70.7245	128.736	1096.36	22.328	1	-1				20.5652	0.0437913	158.265	142.052
20.349	0.163393	0.694964	70.7308	129.08	1096.11	22.325	1	-1				20.5652	0.0437913	158.434	142.21
20.3492	0.163412	0.694979	70.7214	128.674	1096.92	22.335	1	-1				20.5652	0.0437913	158.342	142.151
20.3503	0.163249	0.695464	70.7636	128.299	1095.23	22.326	1	-1				20.5652	0.0437913	157.244	141.229
20.3495	0.163112	0.695073	70.7745	127.893	1095.23	22.342	1	-1				20.5652	0.0437913	157.885	141.722
20.3498	0.162787	0.695558	70.7652	129.111	1095.8	22.321	1	-1				20.5652	0.0437913	157.823	141.637
20.349	0.163156	0.695089	70.7589	128.893	1096.11	22.302	1	-1				20.5652	0.0437913	158.474	142.21
20.3503	0.162618	0.69548	70.7745	128.018	1097.23	22.324	1	-1				20.5652	0.0437913	157.662	141.507
20.3486	0.163081	0.695589	70.7433	128.83	1097.3	22.31	1	-1				20.5652	0.0437913	158.997	142.634
20.3493	0.163374	0.695526	70.7589	129.08	1096.17	22.334	1	-1				20.5652	0.0437913	158.207	142.027
20.3481	0.162924	0.695698	70.7261	129.111	1094.98	22.339	1	-1				20.5652	0.0437913	159.059	142.629
20.35	0.162699	0.695948	70.7652	129.049	1095.3	22.332	1	-1				20.5652	0.0437913	157.609	141.447
20.3496	0.162524	0.69587	70.7433	128.58	1096.3	22.31	1	-1				20.5652	0.0437913	158.055	141.794
20.3502	0.162649	0.696026	70.7636	128.236	1096.8	22.336	1	-1				20.5652	0.0437913	157.602	141.457
20.3495	0.162412	0.695948	70.7464	128.736	1096.86	22.332	1	-1				20.5652	0.0437913	158.262	141.952
20.3496	0.163518	0.69612	70.762	128.549	1096.42	22.348	1	-1				20.5652	0.0437913	157.906	141.81
20.349	0.163124	0.695854	70.7761	129.174	1096.3	22.332	1	-1				20.5652	0.0437913	158.449	142.188
20.3485	0.163312	0.696198	70.7714	129.236	1095.36	22.344	1	-1				20.5652	0.0437913	158.718	142.415
20.3477	0.163193	0.696698	70.7761	128.518	1095.48	22.328	1	-1				20.5652	0.0437913	159.408	142.95
20.3476	0.163937	0.696339	70.7464	129.268	1096.3	22.34	1	-1				20.5652	0.0437913	159.492	143.129
20.3479	0.164093	0.696448	70.7605	129.236	1096.3	22.318	1	-1				20.5652	0.0437913	159.202	142.918
20.3489	0.164543	0.696183	70.7433	128.893	1096.23	22.339	1	-1				20.5652	0.0437913	158.341	142.292
20.3487	0.164306	0.696776	70.7386	128.986	1095.61	22.308	1	-1				20.5652	0.0437913	158.431	142.323
20.3483	0.164806	0.696073	70.7652	129.174	1094.86	22.344	1	-1				20.5652	0.0437913	158.585	142.501
20.3482	0.164568	0.697089	70.7542	129.33	1095.17	22.332	1	-1				20.5652	0.0437913	158.719	142.581
20.3489	0.164918	0.696792	70.7761	129.268	1096.23	22.342	1	-1				20.5652	0.0437913	158.278	142.292
20.3484	0.164131	0.697058	70.7339	129.236	1096.61	22.332	1	-1				20.5652	0.0437913	158.812	142.617
20.3482	0.164437	0.696667	70.748	129.111	1096.73	22.349	1	-1				20.5652	0.0437913	158.96	142.778
20.3477	0.164649	0.697026	70.7589	129.205	1096.17	22.324	1	-1				20.5652	0.0437913	159.263	143.04
20.3477	0.164574	0.696776	70.723	129.205	1095.17	22.335	1	-1				20.5652	0.0437913	159.163	142.936
20.3458	0.164681	0.697058	70.7542	129.08	1095.23	22.32	1	-1				20.5652	0.0437913	160.737	144.206
20.3461	0.165331	0.697292	70.7605	129.236	1094.98	22.328	1	-1				20.5652	0.0437913	160.319	143.956
20.347	0.164343	0.696995	70.7667	129.268	1095.3	22.306	1	-1				20.5652	0.0437913	159.756	143.38
20.3474	0.164874	0.697526	70.7386	128.674	1095.8	22.349	1	-1				20.5652	0.0437913	159.468	143.228
20.3468	0.164943	0.697761	70.748	129.174	1096.11	22.312	1	-1				20.5652	0.0437913	159.955	143.631
20.3469	0.164887	0.697323	70.7589	129.268	1095.42	22.35	1	-1				20.5652	0.0437913	159.823	143.508
20.3463	0.164962	0.697855	70.7589	128.455	1095.11	22.314	1	-1				20.5652	0.0437913	160.21	143.821
20.3467	0.166049	0.69748	70.7511	128.236	1095.11	22.353	1	-1				20.5652	0.0437913	159.714	143.572
20.3459	0.166031	0.698011	70.7574	128.018	1095.92	22.314	1	-1				20.5652	0.0437913	160.471	144.185
20.346	0.165743	0.697808	70.7667	128.799	1096.3	22.335	1	-1				20.5652	0.0437913	160.541	144.208
20.3455	0.166106	0.697901	70.7605	129.143	1096.23	22.302	1	-1				20.5652	0.0437913	160.875	144.522
20.3454	0.167137	0.698058	70.7542	128.986	1095.98	22.354	1	-1				20.5652	0.0437913	160.706	144.522
20.3455	0.166743	0.697948	70.7574	129.205	1094.86	22.338	1	-1				20.5652	0.0437913	160.55	144.327
20.3453	0.167362	0.697839	70.7636	128.861	1094.98	22.36	1	-1				20.5652	0.0437913	160.662	144.502
20.3457	0.167831	0.697745	70.748	128.861	1095.73	22.334	1	-1				20.5652	0.0437913	160.289	144.278
20.3452	0.167918	0.698026	70.7448	127.705	1096.42	22.35	1	-1				20.5652	0.0437913	160.821	144.724
20.3445	0.167049	0.698136	70.748	128.455	1096.36	22.338	1	-1				20.5652	0.0437913	161.543	145.183
20.3445	0.167812	0.698136	70.7261	128.111	1095.8	22.346	1	-1				20.5652	0.0437913	161.299	145.082
20.3432	0.167024	0.698604	70.7183	128.986	1095.11	22.316	1	-1				20.5652	0.0437913	162.475	145.905
20.3433	0.167362	0.698761	70.7308	128.799	1094.48	22.36	1	-1				20.5652	0.0437913	162.244	145.756
20.3432	0.167468	0.698511	70.7558	128.893	1094.92	22.308	1	-1				20.5652	0.0437913	162.307	145.827
20.3429	0.167124	0.698245	70.7464	129.268	1095.23	22.352	1	-1				20.5652	0.0437913	162.642	146.053
20.3432	0.166487	0.69887	70.762	128.174	1095.92	22.334	1	-1				20.5652	0.0437913	162.686	146.013
20.3423	0.167006	0.69873	70.7683	127.924	1095.61	22.354	1	-1				20.5652	0.0437913	163.27	146.543
20.3433	0.166474	0.698855	70.7683	128.924	1095.36	22.34	1	-1				20.5652	0.0437913	162.497	145.852
20.343	0.165968	0.69848	70.7886	128.986	1094.86	22.346	1	-1				20.5652	0.0437913	162.731	145.963
20.3429	0.166662	0.698964	70.7527	129.111	1094.73	22.344	1	-1				20.5652	0.0437913	162.645	145.986
20.3424	0.166387	0.699526	70.7167	129.049	1095.92	22.36	1	-1				20.5652	0.0437913	163.28	146.473
20.343	0.166181	0.699151	70.7245	129.205	1096.61	22.321	1	-1				20.5652	0.0437913	162.955	146.197
20.3429	0.166162	0.699136	70.7198	128.643	1095.36	22.352	1	-1				20.5652	0.0437913	162.838	146.082
20.3437	0.166256	0.699214	70.7542	128.83	1095.42	22.346	1	-1				20.5652	0.0437913	162.197	145.585
20.3437	0.166081	0.699073	70.7652	129.205	1094.73	22.353	1	-1				20.5652	0.0437913	162.1	145.474
20.3438	0.166418	0.699667	70.7292	129.018	1094.42	22.314	1	-1				20.5652	0.0437913	161.956	145.399
20.3434	0.166287	0.699167	70.7433	128.986	1094.17	22.328	1	-1				20.5652	0.0437913	162.262	145.622
20.3427	0.166324	0.699089	70.7574	129.268	1095.36	22.349	1	-1				20.5652	0.0437913	162.984	146.22
20.343	0.166274	0.699558	70.7511	129.143	1095.98	22.32	1	-1				20.5652	0.0437913	162.83	146.1
20.3446	0.165943	0.699714	70.7636	128.861	1095.42	22.335	1	-1				20.5652	0.0437913	161.475	144.967
20.3447	0.166012	0.699589	70.737	128.518	1094.8	22.334	1	-1				20.5652	0.0437913	161.347	144.864
20.3435	0.166156	0.699604	70.7417	128.799	1094.3	22.354	1	-1				20.5652	0.0437913	162.204	145.56
20.3445	0.165724	0.69937	70.7308	128.705	1094.17	22.332	1	-1				20.5652	0.0437913	161.41	144.867
20.3449	0.166224	0.699542	70.7574	127.986	1094.67	22.34	1	-1				20.5652	0.0437913	161.079	144.677
20.3446	0.166143	0.700214	70.7745	128.549	1095.36	22.352	1	-1				20.5652	0.0437913	161.432	144.959
20.344	0.166118	0.699839	70.7198	128.955	1096.23	22.336	1	-1				20.5652	0.0437913	162.069	145.476
20.3429	0.166649	0.699901	70.7636	128.33	1095.23	22.332	1	-1				20.5652	0.0437913	162.763	146.085
20.3448	0.166762	0.699933	70.7667	128.33	1094.73	22.33	1	-1				20.5652	0.0437913	161.138	144.797
20.3454	0.166474	0.700339	70.7558	128.705	1094.11	22.346	1	-1				20.5652	0.0437913	160.542	144.274
20.3451	0.166281	0.700136	70.7433	127.924	1094.17	22.335	1	-1				20.5652	0.0437913	160.872	144.513
20.3447	0.166356	0.700354	70.7495	129.174	1095.42	22.34	1	-1				20.5652	0.0437913	161.357	144.927
20.344	0.166137	0.700714	70.7714	129.236	1095.23	22.334	1	-1				20.5652	0.0437913	161.909	145.336
20.344	0.166431	0.700276	70.7511	129.018	1095.67	22.336	1	-1				20.5652	0.0437913	161.925	145.394
20.3437	0.165606	0.700573	70.7589	128.393	1094.8	22.356	1	-1				20.5652	0.0437913	162.189	145.482
20.3437	0.166243	0.700464	70.7527	127.861	1094.05	22.318	1	-1				20.5652	0.0437913	161.979	145.389
20.3445	0.165987	0.700511	70.7652	128.893	1093.67	22.353	1	-1				20.5652	0.0437913	161.3	144.807
20.3444	0.166493	0.700776	70.7683	128.518	1095.05	22.307	1	-1				20.5652	0.0437913	161.509	145.062
20.3443	0.166774	0.700995	70.7527	129.268	1095.23	22.35	1	-1				20.5652	0.0437913	161.555	145.139
20.3435	0.166799	0.701136	70.7355	128.955	1095.42	22.335	1	-1				20.5652	0.0437913	162.287	145.729
20.344	0.166268	0.700776	70.7323	128.111	1095.05	22.338	1	-1				20.5652	0.0437913	161.884	145.331
20.3439	0.166643	0.700823	70.7839	128.611	1093.98	22.335	1	-1				20.5652	0.0437913	161.738	145.249
20.3432	0.166581	0.70148	70.7605	127.83	1094.11	22.35	1	-1				20.5652	0.0437913	162.401	145.771
20.3433	0.166893	0.701511	70.7823	129.08	1093.55	22.36	1	-1				20.5652	0.0437913	162.126	145.585
20.3438	0.166818	0.701323	70.7527	128.986	1094.42	22.348	1	-1				20.5652	0.0437913	161.856	145.373
20.344	0.167199	0.701401	70.7386	128.674	1095.42	22.335	1	-1				20.5652	0.0437913	161.759	145.361
20.3432	0.167618	0.701511	70.7558	129.143	1094.98	22.312	1	-1				20.5652	0.0437913	162.341	145.875
20.3437	0.167537	0.701464	70.7558	128.955	1094.42	22.352	1	-1				20.5652	0.0437913	161.859	145.472
20.343	0.1674	0.701573	70.7761	129.299	1094.17	22.326	1	-1				20.5652	0.0437913	162.364	145.852
20.3435	0.167687	0.701261	70.7355	127.955	1094.17	22.34	1	-1				20.5652	0.0437913	161.953	145.563
20.3437	0.168281	0.701339	70.7667	128.674	1094.3	22.328	1	-1				20.5652	0.0437913	161.716	145.455
20.3427	0.167668	0.701511	70.7745	128.549	1095.05	22.35	1	-1				20.5652	0.0437913	162.729	146.192
20.3425	0.167656	0.701636	70.7511	129.236	1095.73	22.334	1	-1				20.5652	0.0437913	162.998	146.415
20.3428	0.168031	0.701761	70.7433	129.299	1095.3	22.346	1	-1				20.5652	0.0437913	162.59	146.133
20.3425	0.168612	0.701964	70.7464	128.111	1094.11	22.296	1	-1				20.5652	0.0437913	162.587	146.191
20.3432	0.168656	0.702042	70.7323	128.768	1094.11	22.31	1	-1				20.5652	0.0437913	162.02	145.745
20.3425	0.168143	0.702058	70.7339	128.205	1094.17	22.335	1	-1				20.5652	0.0437913	162.651	146.18
20.3427	0.168237	0.702058	70.7699	129.174	1094.55	22.304	1	-1				20.5652	0.0437913	162.559	146.125
20.3413	0.168256	0.70187	70.7667	129.049	1095.42	22.334	1	-1				20.5652	0.0437913	163.815	147.143
20.3417	0.167675	0.702448	70.7214	128.736	1095.8	22.325	1	-1				20.5652	0.0437913	163.663	146.95
20.3413	0.168081	0.702151	70.7683	128.986	1095.3	22.332	1	-1				20.5652	0.0437913	163.825	147.126
20.3416	0.168343	0.702464	70.7558	129.205	1094.98	22.328	1	-1				20.5652	0.0437913	163.504	146.9
20.3413	0.167824	0.702339	70.7558	128.674	1094.23	22.332	1	-1				20.5652	0.0437913	163.709	146.983
20.3405	0.167831	0.702355	70.7542	129.33	1094.92	22.32	1	-1				20.5652	0.0437913	164.511	147.634
20.3396	0.167474	0.702011	70.7464	129.268	1095.36	22.33	1	-1				20.5652	0.0437913	165.395	148.297
20.3414	0.167756	0.702323	70.748	128.924	1095.36	22.312	1	-1				20.5652	0.0437913	163.856	147.108
20.3413	0.16885	0.702386	70.7495	128.455	1095.17	22.346	1	-1				20.5652	0.0437913	163.694	147.122
20.3414	0.168062	0.702058	70.7495	129.049	1095.42	22.306	1	-1				20.5652	0.0437913	163.748	147.064
20.341	0.168918	0.702308	70.7574	129.018	1095.23	22.349	1	-1				20.5652	0.0437913	163.939	147.328
20.3411	0.168706	0.702698	70.7339	128.33	1094.86	22.307	1	-1				20.5652	0.0437913	163.836	147.211
20.3405	0.168187	0.70237	70.7558	128.799	1095.42	22.286	1	-1				20.5652	0.0437913	164.477	147.662
20.3408	0.168293	0.703026	70.7292	128.736	1096.11	22.31	1	-1				20.5652	0.0437913	164.315	147.557
20.3416	0.168749	0.702542	70.7574	128.58	1095.67	22.344	1	-1				20.5652	0.0437913	163.555	147.005
20.3411	0.168306	0.702542	70.7339	128.986	1095.42	22.326	1	-1				20.5652	0.0437913	163.955	147.261
20.3414	0.168606	0.702651	70.7448	129.205	1094.98	22.344	1	-1				20.5652	0.0437913	163.633	147.038
20.3412	0.168375	0.70312	70.7464	128.58	1093.8	22.325	1	-1				20.5652	0.0437913	163.642	146.996
20.3413	0.168024	0.703089	70.7542	129.236	1093.61	22.334	1	-1				20.5652	0.0437913	163.624	146.932
20.3412	0.168675	0.703198	70.7667	129.361	1094.3	22.322	1	-1				20.5652	0.0437913	163.659	147.057
20.3411	0.169331	0.703011	70.7355	128.955	1094.98	22.336	1	-1				20.5652	0.0437913	163.791	147.261
20.3395	0.169625	0.703276	70.7527	129.049	1095.61	22.325	1	-1				20.5652	0.0437913	165.146	148.39
20.3402	0.169156	0.703714	70.7183	128.268	1094.55	22.336	1	-1				20.5652	0.0437913	164.463	147.767
20.3398	0.169299	0.703589	70.7855	129.08	1094.11	22.342	1	-1				20.5652	0.0437913	164.711	147.977
20.3391	0.169368	0.703308	70.7464	129.018	1093.61	22.344	1	-1				20.5652	0.0437913	165.159	148.336
20.3393	0.169049	0.703901	70.7652	128.549	1093.73	22.318	1	-1				20.5652	0.0437913	165.083	148.235
20.3399	0.169468	0.70373	70.7323	129.299	1094.55	22.332	1	-1				20.5652	0.0437913	164.683	147.984
20.3389	0.169506	0.703308	70.762	128.049	1094.98	22.328	1	-1				20.5652	0.0437913	165.541	148.68
20.3396	0.169068	0.703776	70.7323	129.174	1095.42	22.335	1	-1				20.5652	0.0437913	165.071	148.253
20.3394	0.1697	0.703839	70.7448	129.111	1094.98	22.332	1	-1				20.5652	0.0437913	165.105	148.358
20.3394	0.169406	0.70398	70.7495	128.768	1094.3	22.336	1	-1				20.5652	0.0437913	165.043	148.259
20.3382	0.169193	0.70398	70.7761	129.143	1094.05	22.334	1	-1				20.5652	0.0437913	166.028	149.013
20.3386	0.169462	0.703995	70.7542	129.111	1094.8	22.343	1	-1				20.5652	0.0437913	165.734	148.826
20.3381	0.169468	0.704026	70.7448	127.736	1095.73	22.316	1	-1				20.5652	0.0437913	166.304	149.295
20.3381	0.169181	0.704152	70.712	128.018	1095.8	22.353	1	-1				20.5652	0.0437913	166.37	149.31
20.3373	0.169868	0.704105	70.7636	128.799	1095.92	22.286	1	-1				20.5652	0.0437913	166.916	149.84
20.3395	0.170193	0.704198	70.7761	128.486	1095.36	22.36	1	-1				20.5652	0.0437913	165.013	148.357
20.3388	0.170481	0.70387	70.7542	128.861	1094.92	22.312	1	-1				20.5652	0.0437913	165.426	148.718
20.3392	0.171637	0.704433	70.7527	128.486	1094.86	22.346	1	-1				20.5652	0.0437913	164.934	148.479
20.3383	0.173024	0.70462	70.7433	129.08	1095.05	22.349	1	-1				20.5652	0.0437913	165.422	149.057
20.3383	0.173793	0.704683	70.7464	129.111	1095.92	22.316	1	-1				20.5652	0.0437913	165.466	149.209
20.3387	0.174993	0.704183	70.7761	128.611	1095.48	22.338	1	-1				20.5652	0.0437913	164.885	148.899
20.3376	0.175912	0.704964	70.7636	128.705	1095.55	22.32	1	-1				20.5652	0.0437913	165.606	149.598
20.3382	0.177331	0.704761	70.7495	128.674	1094.48	22.342	1	-1				20.5652	0.0437913	164.746	149.085
20.3371	0.179112	0.704683	70.7511	128.643	1094.61	22.318	1	-1				20.5652	0.0437913	165.348	149.805
20.3366	0.180106	0.704933	70.7433	128.861	1094.42	22.336	1	-1				20.5652	0.0437913	165.581	150.121
20.3369	0.181506	0.704933	70.7527	128.705	1095.36	22.352	1	-1				20.5652	0.0437913	165.232	150.046
20.3364	0.183181	0.705089	70.7542	128.674	1095.3	22.354	1	-1				20.5652	0.0437913	165.321	150.34
20.3355	0.184112	0.705058	70.762	128.049	1095.61	22.34	1	-1				20.5652	0.0437913	165.978	150.994
20.3345	0.185444	0.705386	70.762	128.049	1093.73	22.32	1	-1				20.5652	0.0437913	166.327	151.418
20.3318	0.187062	0.705167	70.7699	128.486	1094.48	22.358	1	-1				20.5652	0.0437913	168.344	153.255
20.3317	0.188143	0.705136	70.7464	128.986	1094.17	22.326	1	-1				20.5652	0.0437913	168.197	153.277
20.3286	0.189981	0.705276	70.7261	129.049	1095.3	22.35	1	-1				20.5652	0.0437913	170.608	155.466
20.3276	0.190894	0.705292	70.7558	128.893	1095.17	22.344	1	-1				20.5652	0.0437913	171.275	156.118
20.3261	0.191506	0.705308	70.7542	129.049	1094.92	22.36	1	-1				20.5652	0.0437913	172.353	157.055
20.3239	0.192975	0.705558	70.7652	127.861	1094.98	22.352	1	-1				20.5652	0.0437913	173.961	158.536
20.3234	0.193631	0.705558	70.7683	127.924	1094.36	22.322	1	-1				20.5652	0.0437913	174.188	158.793
20.3206	0.1947	0.705276	70.7511	129.143	1093.86	22.284	1	-1				20.5652	0.0437913	176.242	160.565
20.3205	0.194925	0.705823	70.7417	128.705	1094.67	22.326	1	-1				20.5652	0.0437913	176.425	160.757
20.3173	0.195144	0.705855	70.7433	128.768	1094.98	22.356	1	-1				20.5652	0.0437913	179.025	162.866
20.3166	0.19665	0.705526	70.7448	128.424	1095.42	22.346	1	-1				20.5652	0.0437913	179.462	163.424
20.3152	0.197519	0.705542	70.7542	129.08	1094.48	22.352	1	-1				20.5652	0.0437913	180.307	164.197
20.3142	0.198506	0.705933	70.748	128.424	1094.42	22.328	1	-1				20.5652	0.0437913	180.922	164.818
20.3122	0.199262	0.705823	70.7574	128.486	1094.05	22.368	1	-1				20.5652	0.0437913	182.346	166.048
20.3104	0.200387	0.705558	70.7152	128.643	1094.05	22.335	1	-1				20.5652	0.0437913	183.68	167.262
20.3096	0.201175	0.70573	70.7417	128.893	1094.36	22.336	1	-1				20.5652	0.0437913	184.242	167.822
20.308	0.20175	0.706433	70.7402	129.018	1094.86	22.354	1	-1				20.5652	0.0437913	185.564	168.963
20.3072	0.202987	0.706167	70.7714	127.768	1094.86	22.358	1	-1				20.5652	0.0437913	186.032	169.502
20.3049	0.203681	0.706292	70.7198	128.018	1093.55	22.385	1	-1				20.5652	0.0437913	187.568	170.795
20.3047	0.203994	0.706464	70.737	128.611	1093.42	22.349	1	-1				20.5652	0.0437913	187.617	170.874
20.3024	0.204744	0.70623	70.7542	128.455	1093.36	22.378	1	-1				20.5652	0.0437913	189.397	172.393
20.3021	0.206181	0.706542	70.7652	129.08	1092.98	22.368	1	-1				20.5652	0.0437913	189.363	172.55
20.3006	0.206906	0.706526	70.7527	129.018	1093.61	22.396	1	-1				20.5652	0.0437913	190.559	173.613
20.2995	0.207563	0.706745	70.6964	128.861	1094.67	22.367	1	-1				20.5652	0.0437913	191.548	174.511
20.2985	0.2084	0.706589	70.7433	129.236	1093.36	22.408	1	-1				20.5652	0.0437913	192	174.958
20.2978	0.208763	0.706964	70.7402	128.33	1093.42	22.388	1	-1				20.5652	0.0437913	192.567	175.46
20.2956	0.209175	0.706808	70.7574	128.33	1093.17	22.39	1	-1				20.5652	0.0437913	194.262	176.863
20.2946	0.21005	0.706745	70.7542	128.768	1092.73	22.399	1	-1				20.5652	0.0437913	194.819	177.415
20.2936	0.210344	0.707027	70.7355	128.705	1094.3	22.384	1	-1				20.5652	0.0437913	195.863	178.319
20.2914	0.210606	0.707292	70.7667	128.986	1094.48	22.402	1	-1				20.5652	0.0437913	197.712	179.834
20.291	0.210806	0.707167	70.7527	128.924	1095.17	22.404	1	-1				20.5652	0.0437913	198.115	180.196
20.29	0.2117	0.707183	70.7527	128.424	1094.67	22.434	1	-1				20.5652	0.0437913	198.723	180.791
20.2883	0.211469	0.707276	70.7714	128.924	1093.73	22.382	1	-1				20.5652	0.0437913	199.932	181.705
20.2877	0.21135	0.707355	70.7589	128.861	1093.48	22.426	1	-1				20.5652	0.0437913	200.415	182.071
20.2871	0.212131	0.707183	70.7495	128.424	1094.36	22.402	1	-1				20.5652	0.0437913	200.955	182.623
20.2858	0.212369	0.707777	70.7558	128.924	1095.11	22.418	1	-1				20.5652	0.0437913	202.14	183.616
20.2854	0.211925	0.707777	70.7464	129.205	1095.23	22.399	1	-1				20.5652	0.0437913	202.509	183.854
20.2835	0.211631	0.707933	70.7542	128.08	1094.98	22.41	1	-1				20.5652	0.0437913	204.116	185.093
20.2835	0.212575	0.707792	70.7511	129.205	1094.3	22.416	1	-1				20.5652	0.0437913	203.79	184.944
20.2829	0.212138	0.707433	70.7464	128.049	1093.36	22.396	1	-1				20.5652	0.0437913	204.23	185.219
20.2824	0.211988	0.707886	70.7433	129.205	1093.42	22.418	1	-1				20.5652	0.0437913	204.678	185.557
20.2822	0.211531	0.708323	70.7605	128.174	1094.8	22.43	1	-1				20.5652	0.0437913	205.135	185.889
20.2818	0.211906	0.708402	70.7464	128.049	1095.17	22.417	1	-1				20.5652	0.0437913	205.472	186.216
20.282	0.211694	0.707948	70.7339	128.58	1095.55	22.398	1	-1				20.5652	0.0437913	205.397	186.135
20.2819	0.210731	0.708136	70.7495	128.893	1094.36	22.34	1	-1				20.5652	0.0437913	205.474	186.045
20.2808	0.210269	0.708292	70.773	129.143	1093.98	22.398	1	-1				20.5652	0.0437913	206.394	186.71
20.2819	0.210306	0.708464	70.7589	128.674	1093.3	22.432	1	-1				20.5652	0.0437913	205.28	185.812
20.2818	0.2095	0.708308	70.7511	129.361	1094.23	22.421	1	-1				20.5652	0.0437913	205.706	186.063
20.2805	0.209388	0.708526	70.7386	129.08	1094.92	22.422	1	-1				20.5652	0.0437913	206.965	187.067
20.2819	0.208338	0.708542	70.7089	128.643	1093.73	22.425	1	-1				20.5652	0.0437913	205.74	185.925
20.281	0.208238	0.708761	70.7636	127.986	1092.42	22.426	1	-1				20.5652	0.0437913	206.216	186.266
20.2815	0.207731	0.708323	70.7589	128.486	1090.67	22.408	1	-1				20.5652	0.0437913	205.585	185.66
20.2823	0.206681	0.708683	70.7589	127.986	1090.8	22.42	1	-1				20.5652	0.0437913	205.144	185.171
20.2825	0.205687	0.708761	70.7495	128.674	1092.3	22.399	1	-1				20.5652	0.0437913	205.428	185.294
20.2824	0.205206	0.708636	70.7792	127.955	1092.92	22.422	1	-1				20.5652	0.0437913	205.675	185.44
20.2831	0.204288	0.709183	70.7558	128.893	1093.92	22.42	1	-1				20.5652	0.0437913	205.424	185.137
20.284	0.204237	0.709386	70.762	128.236	1094.11	22.42	1	-1				20.5652	0.0437913	204.777	184.617
20.2844	0.2027	0.70923	70.7558	129.205	1093.67	22.414	1	-1				20.5652	0.0437913	204.615	184.274
20.2845	0.202187	0.70937	70.7558	128.705	1093.86	22.421	1	-1				20.5652	0.0437913	204.67	184.253
20.2851	0.202338	0.709573	70.7261	127.893	1093.3	22.417	1	-1				20.5652	0.0437913	203.989	183.719
20.2864	0.201306	0.709355	70.7652	127.924	1094.48	22.422	1	-1				20.5652	0.0437913	203.305	183.058
20.2861	0.201175	0.709448	70.762	128.893	1094.98	22.38	1	-1				20.5652	0.0437913	203.7	183.365
20.2869	0.200988	0.709589	70.7277	129.018	1094.67	22.421	1	-1				20.5652	0.0437913	203.007	182.781
20.288	0.200175	0.709839	70.7339	128.893	1094.11	22.446	1	-1				20.5652	0.0437913	202.175	181.997
20.2887	0.200687	0.709386	70.7511	129.08	1093.92	22.43	1	-1				20.5652	0.0437913	201.479	181.507
20.29	0.199906	0.709698	70.7214	128.205	1092.67	22.428	1	-1				20.5652	0.0437913	200.328	180.46
20.2893	0.200137	0.709792	70.7527	128.893	1093.05	22.444	1	-1				20.5652	0.0437913	200.909	180.962
20.2926	0.199687	0.710105	70.7433	128.861	1093.8	22.425	1	-1				20.5652	0.0437913	198.376	178.894
20.2924	0.198731	0.709948	70.7464	129.049	1094.17	22.454	1	-1				20.5652	0.0437913	198.768	179.086
20.2931	0.199375	0.71023	70.7589	128.955	1094.61	22.428	1	-1				20.5652	0.0437913	198.205	178.731
20.2933	0.198806	0.709948	70.7355	128.736	1093.73	22.446	1	-1				20.5652	0.0437913	197.986	178.463
20.2938	0.198275	0.710761	70.7292	129.174	1092.8	22.428	1	-1				20.5652	0.0437913	197.453	177.95
20.2938	0.198969	0.710292	70.7589	127.955	1093.05	22.432	1	-1				20.5652	0.0437913	197.366	177.977
20.2938	0.198787	0.71062	70.7323	128.58	1094.05	22.449	1	-1				20.5652	0.0437913	197.61	178.166
20.2944	0.198325	0.710573	70.7433	129.049	1093.98	22.408	1	-1				20.5652	0.0437913	197.157	177.743
20.2945	0.198819	0.710761	70.7495	128.799	1094.17	22.436	1	-1				20.5652	0.0437913	197.043	177.721
20.2946	0.197556	0.710683	70.7699	128.08	1093.42	22.42	1	-1				20.5652	0.0437913	197.045	177.54
20.2946	0.198006	0.711089	70.737	128.705	1093.05	22.425	1	-1				20.5652	0.0437913	196.861	177.446
20.2954	0.197594	0.710792	70.7495	128.705	1092.48	22.432	1	-1				20.5652	0.0437913	196.204	176.857
20.2963	0.197525	0.711261	70.7448	129.299	1092.36	22.452	1	-1				20.5652	0.0437913	195.422	176.22
20.2965	0.197362	0.711245	70.7261	128.143	1093.48	22.404	1	-1				20.5652	0.0437913	195.551	176.323
20.2958	0.197162	0.711105	70.7542	128.986	1093.3	22.442	1	-1				20.5652	0.0437913	196.061	176.699
20.2961	0.197187	0.711214	70.7464	127.705	1093.11	22.414	1	-1				20.5652	0.0437913	195.776	176.472
20.2969	0.196506	0.711214	70.748	128.924	1093.11	22.435	1	-1				20.5652	0.0437913	195.249	175.961
20.2977	0.1963	0.71148	70.7636	128.861	1092.3	22.472	1	-1				20.5652	0.0437913	194.498	175.319
20.2979	0.196612	0.711901	70.773	128.549	1091.86	22.412	1	-1				20.5652	0.0437913	194.212	175.124
20.2974	0.195481	0.711667	70.7574	129.018	1092.98	22.428	1	-1				20.5652	0.0437913	195.012	175.632
20.2985	0.195862	0.711527	70.7433	129.08	1093.3	22.416	1	-1				20.5652	0.0437913	194.108	174.968
20.2971	0.195581	0.712027	70.7527	129.205	1093.55	22.436	1	-1				20.5652	0.0437913	195.367	175.939
20.2985	0.195344	0.712152	70.773	128.893	1093.3	22.408	1	-1				20.5652	0.0437913	194.146	174.928
20.2993	0.194987	0.711933	70.7433	128.361	1092.48	22.425	1	-1				20.5652	0.0437913	193.42	174.287
20.2993	0.194906	0.712011	70.7542	128.83	1092.36	22.443	1	-1				20.5652	0.0437913	193.461	174.306
20.2993	0.195006	0.711995	70.7667	129.08	1093.11	22.446	1	-1				20.5652	0.0437913	193.528	174.387
20.2997	0.194587	0.711964	70.7339	129.111	1093.48	22.436	1	-1				20.5652	0.0437913	193.368	174.21
20.3004	0.194606	0.711917	70.7511	128.893	1093.23	22.41	1	-1				20.5652	0.0437913	192.729	173.698
20.3011	0.1942	0.712402	70.7464	128.924	1092.98	22.402	1	-1				20.5652	0.0437913	192.161	173.186
20.3012	0.194219	0.712058	70.7558	128.08	1092.61	22.454	1	-1				20.5652	0.0437913	191.985	173.041
20.3013	0.1946	0.712402	70.7448	128.893	1091.42	22.42	1	-1				20.5652	0.0437913	191.68	172.827
20.3001	0.194256	0.712714	70.7448	127.955	1092.23	22.424	1	-1				20.5652	0.0437913	192.817	173.703
20.3007	0.193737	0.712699	70.7589	128.674	1092.98	22.436	1	-1				20.5652	0.0437913	192.608	173.481
20.3018	0.194037	0.712573	70.7448	129.018	1093.55	22.418	1	-1				20.5652	0.0437913	191.745	172.842
20.3006	0.1937	0.712777	70.7402	128.361	1093.3	22.44	1	-1				20.5652	0.0437913	192.76	173.603
20.3018	0.193575	0.712417	70.7277	128.674	1093.17	22.432	1	-1				20.5652	0.0437913	191.748	172.776
20.3018	0.194031	0.713183	70.7527	128.768	1092.73	22.432	1	-1				20.5652	0.0437913	191.595	172.707
20.3016	0.193906	0.712683	70.7433	128.893	1091.86	22.421	1	-1				20.5652	0.0437913	191.643	172.713
20.302	0.193412	0.712542	70.7198	128.236	1091.67	22.4	1	-1				20.5652	0.0437913	191.315	172.382
20.3025	0.193375	0.712948	70.7495	128.705	1092.67	22.43	1	-1				20.5652	0.0437913	191.086	172.212
20.3029	0.192587	0.712933	70.7323	128.861	1093.05	22.434	1	-1				20.5652	0.0437913	190.954	172.009
20.3018	0.192931	0.713105	70.7605	128.424	1093.42	22.43	1	-1				20.5652	0.0437913	191.858	172.783
20.3028	0.192637	0.713167	70.7292	128.924	1092.48	22.394	1	-1				20.5652	0.0437913	190.922	171.979
20.3028	0.192369	0.713323	70.7652	128.361	1091.92	22.41	1	-1				20.5652	0.0437913	190.868	171.891
20.3027	0.191437	0.713323	70.7245	128.955	1091.86	22.428	1	-1				20.5652	0.0437913	191.087	171.94
20.3023	0.191444	0.713511	70.7886	128.236	1093.55	22.43	1	-1				20.5652	0.0437913	191.743	172.494
20.3025	0.190693	0.713464	70.7683	128.893	1094.11	22.44	1	-1				20.5652	0.0437913	191.777	172.432
20.3023	0.190406	0.713417	70.7464	128.705	1094.23	22.428	1	-1				20.5652	0.0437913	192.028	172.596
20.3041	0.190706	0.713605	70.7574	129.018	1092.86	22.414	1	-1				20.5652	0.0437913	190.307	171.238
20.304	0.190794	0.713777	70.7527	128.08	1092.23	22.426	1	-1				20.5652	0.0437913	190.274	171.213
20.3048	0.190462	0.713823	70.7448	128.518	1092.11	22.406	1	-1				20.5652	0.0437913	189.602	170.629
20.3045	0.190581	0.714027	70.7323	128.299	1092.3	22.434	1	-1				20.5652	0.0437913	189.845	170.842
20.3045	0.18995	0.71412	70.737	128.768	1092.92	22.394	1	-1				20.5652	0.0437913	190.1	170.973
20.3052	0.190406	0.714027	70.7683	128.799	1092.42	22.43	1	-1				20.5652	0.0437913	189.37	170.442
20.3061	0.189712	0.714042	70.7542	128.549	1092.61	22.414	1	-1				20.5652	0.0437913	188.713	169.829
20.306	0.190975	0.714214	70.762	128.861	1092.17	22.426	1	-1				20.5652	0.0437913	188.525	169.84
20.3064	0.190312	0.714324	70.7667	129.205	1091.92	22.424	1	-1				20.5652	0.0437913	188.322	169.585
20.3061	0.19045	0.714355	70.7089	128.393	1092.67	22.448	1	-1				20.5652	0.0437913	188.625	169.858
20.3069	0.190506	0.714167	70.7402	127.799	1093.23	22.428	1	-1				20.5652	0.0437913	188.056	169.421
20.3067	0.189756	0.714308	70.7245	128.299	1093.92	22.444	1	-1				20.5652	0.0437913	188.521	169.705
20.3073	0.189693	0.714761	70.762	129.299	1094.05	22.428	1	-1				20.5652	0.0437913	187.986	169.271
20.3073	0.190331	0.714308	70.7527	128.393	1093.36	22.448	1	-1				20.5652	0.0437913	187.786	169.185
20.3071	0.189406	0.714511	70.7574	128.611	1092.92	22.414	1	-1				20.5652	0.0437913	188.03	169.248
20.3078	0.189937	0.714714	70.7308	128.518	1093.05	22.44	1	-1				20.5652	0.0437913	187.362	168.789
20.3075	0.189719	0.714886	70.7636	129.018	1093.55	22.39	1	-1				20.5652	0.0437913	187.781	169.102
20.3077	0.189375	0.715167	70.7683	128.205	1093.86	22.443	1	-1				20.5652	0.0437913	187.686	168.986
20.3072	0.189575	0.714995	70.7527	127.986	1094.11	22.424	1	-1				20.5652	0.0437913	188.09	169.34
20.3082	0.188693	0.715449	70.7589	129.268	1093.98	22.432	1	-1				20.5652	0.0437913	187.41	168.677
20.3071	0.188756	0.715136	70.7355	128.705	1092.67	22.432	1	-1				20.5652	0.0437913	188.12	169.229
20.3081	0.188593	0.715027	70.7214	128.799	1092.11	22.439	1	-1				20.5652	0.0437913	187.196	168.46
20.3083	0.188125	0.715214	70.7761	129.018	1092.86	22.425	1	-1				20.5652	0.0437913	187.222	168.432
20.3063	0.188556	0.715402	70.762	128.986	1093.8	22.436	1	-1				20.5652	0.0437913	189.021	169.941
20.3085	0.18855	0.715136	70.7355	128.486	1093.92	22.421	1	-1				20.5652	0.0437913	187.218	168.504
20.3087	0.187843	0.715417	70.7167	127.705	1094.11	22.432	1	-1				20.5652	0.0437913	187.187	168.388
20.309	0.187356	0.715136	70.7574	127.986	1093.17	22.421	1	-1				20.5652	0.0437913	186.829	168.021
20.3083	0.187062	0.715245	70.7323	127.955	1092.73	22.43	1	-1				20.5652	0.0437913	187.428	168.452
20.31	0.186956	0.715261	70.7605	127.986	1092.3	22.418	1	-1				20.5652	0.0437913	185.999	167.29
20.3087	0.187625	0.715542	70.7636	128.799	1093.55	22.448	1	-1				20.5652	0.0437913	187.144	168.315
20.3101	0.187269	0.715589	70.7402	129.08	1092.92	22.422	1	-1				20.5652	0.0437913	185.938	167.294
20.3096	0.187131	0.716027	70.7292	128.736	1093.36	22.439	1	-1				20.5652	0.0437913	186.471	167.708
20.3105	0.187237	0.715902	70.762	129.018	1092.86	22.428	1	-1				20.5652	0.0437913	185.588	167.009
20.31	0.186631	0.71562	70.7605	128.83	1092.92	22.43	1	-1				20.5652	0.0437913	186.135	167.366
20.3091	0.186781	0.716167	70.7245	128.643	1092.42	22.426	1	-1				20.5652	0.0437913	186.772	167.886
20.3105	0.186437	0.716058	70.7308	127.549	1093.48	22.422	1	-1				20.5652	0.0437913	185.827	167.104
20.3104	0.186425	0.716152	70.748	128.705	1093.73	22.432	1	-1				20.5652	0.0437913	185.938	167.195
20.3111	0.186237	0.715902	70.7464	128.549	1094.17	22.442	1	-1				20.5652	0.0437913	185.484	166.815
20.3111	0.186112	0.716324	70.762	129.143	1094.17	22.428	1	-1				20.5652	0.0437913	185.48	166.796
20.3107	0.185494	0.716823	70.7136	128.611	1093.05	22.448	1	-1				20.5652	0.0437913	185.779	166.933
20.3108	0.186062	0.716292	70.7605	128.518	1092.55	22.449	1	-1				20.5652	0.0437913	185.501	166.777
20.3118	0.185862	0.716402	70.7527	128.83	1092.61	22.386	1	-1				20.5652	0.0437913	184.699	166.112
20.3111	0.184531	0.716308	70.737	128.58	1092.73	22.432	1	-1				20.5652	0.0437913	185.542	166.609
20.3121	0.184481	0.716636	70.7073	128.986	1093.23	22.444	1	-1				20.5652	0.0437913	184.83	166.043
20.3117	0.18445	0.716402	70.7183	129.174	1093.36	22.432	1	-1				20.5652	0.0437913	185.119	166.272
20.3114	0.183875	0.717089	70.7542	128.424	1093.61	22.417	1	-1				20.5652	0.0437913	185.554	166.546
20.3119	0.183106	0.717167	70.7183	127.455	1092.3	22.442	1	-1				20.5652	0.0437913	185.041	166.012
20.3128	0.183056	0.716652	70.7183	127.768	1091.86	22.408	1	-1				20.5652	0.0437913	184.277	165.388
20.3132	0.1821	0.716339	70.7605	128.955	1092.36	22.443	1	-1				20.5652	0.0437913	184.135	165.156
20.3136	0.182231	0.716745	70.723	128.799	1092.92	22.426	1	-1				20.5652	0.0437913	183.888	164.985
20.3142	0.18165	0.717183	70.7433	127.768	1093.55	22.449	1	-1				20.5652	0.0437913	183.621	164.706
20.314	0.181662	0.716917	70.7214	128.893	1093.05	22.421	1	-1				20.5652	0.0437913	183.683	164.748
20.3149	0.181006	0.717245	70.7292	128.611	1092.61	22.385	1	-1				20.5652	0.0437913	182.98	164.092
20.3148	0.180306	0.717261	70.7136	128.58	1091.67	22.386	1	-1				20.5652	0.0437913	183.038	164.03
20.3157	0.180268	0.717058	70.762	128.736	1092.23	22.422	1	-1				20.5652	0.0437913	182.367	163.499
20.3163	0.179181	0.717308	70.7464	128.111	1093.11	22.428	1	-1				20.5652	0.0437913	182.202	163.236
20.3169	0.178868	0.717214	70.773	129.08	1093.8	22.407	1	-1				20.5652	0.0437913	181.851	162.925
20.3169	0.179281	0.717636	70.762	128.705	1093.55	22.443	1	-1				20.5652	0.0437913	181.765	162.908
20.3183	0.179175	0.717449	70.7511	128.768	1093.48	22.428	1	-1				20.5652	0.0437913	180.613	161.973
20.3182	0.179143	0.71737	70.7402	128.205	1092.67	22.42	1	-1				20.5652	0.0437913	180.59	161.938
20.3189	0.178662	0.717949	70.748	128.924	1093.11	22.421	1	-1				20.5652	0.0437913	180.201	161.57
20.3199	0.178775	0.717667	70.712	128.486	1093.55	22.407	1	-1				20.5652	0.0437913	179.374	160.933
20.321	0.178806	0.717495	70.7527	128.611	1094.61	22.434	1	-1				20.5652	0.0437913	178.654	160.38
20.3215	0.178656	0.717667	70.737	128.58	1094.17	22.432	1	-1				20.5652	0.0437913	178.197	159.987
20.3226	0.179256	0.717699	70.7636	128.33	1093.73	22.424	1	-1				20.5652	0.0437913	177.087	159.175
20.3233	0.1798	0.718152	70.762	127.768	1093.36	22.403	1	-1				20.5652	0.0437913	176.417	158.707
20.3224	0.180081	0.718152	70.7245	128.893	1091.92	22.448	1	-1				20.5652	0.0437913	176.886	159.095
20.323	0.180425	0.718198	70.7714	128.861	1093.05	22.428	1	-1				20.5652	0.0437913	176.493	158.846
20.3232	0.180887	0.717917	70.7448	128.861	1093.42	22.449	1	-1				20.5652	0.0437913	176.295	158.756
20.3241	0.180581	0.717683	70.7745	128.549	1094.61	22.444	1	-1				20.5652	0.0437913	175.846	158.376
20.3244	0.181181	0.717886	70.7605	128.986	1094.67	22.449	1	-1				20.5652	0.0437913	175.484	158.169
20.3231	0.181243	0.718198	70.7386	128.361	1093.48	22.442	1	-1				20.5652	0.0437913	176.303	158.811
20.323	0.182093	0.71798	70.7511	128.424	1091.86	22.448	1	-1				20.5652	0.0437913	175.989	158.647
20.323	0.1826	0.718214	70.7574	128.674	1092.42	22.42	1	-1				20.5652	0.0437913	176.045	158.768
20.323	0.182837	0.718355	70.748	127.674	1093.05	22.449	1	-1				20.5652	0.0437913	176.089	158.846
20.3226	0.183106	0.718042	70.7527	128.768	1093.86	22.414	1	-1				20.5652	0.0437913	176.537	159.252
20.3211	0.183087	0.718449	70.7636	127.924	1093.86	22.456	1	-1				20.5652	0.0437913	177.725	160.198
20.32	0.183687	0.71837	70.7511	128.299	1093.17	22.435	1	-1				20.5652	0.0437913	178.433	160.832
20.32	0.183931	0.718933	70.7574	128.424	1093.42	22.414	1	-1				20.5652	0.0437913	178.433	160.868
20.3189	0.184237	0.718339	70.7402	128.861	1092.3	22.43	1	-1				20.5652	0.0437913	179.11	161.43
20.3195	0.183893	0.718495	70.7683	128.955	1091.98	22.428	1	-1				20.5652	0.0437913	178.591	160.965
20.3189	0.184025	0.71873	70.7605	128.236	1093.3	22.435	1	-1				20.5652	0.0437913	179.277	161.552
20.3186	0.184025	0.718355	70.7605	128.643	1093.86	22.44	1	-1				20.5652	0.0437913	179.633	161.845
20.3167	0.1847	0.71912	70.7308	128.205	1093.61	22.438	1	-1				20.5652	0.0437913	181.033	163.048
20.3175	0.184031	0.718777	70.7245	128.268	1093.42	22.438	1	-1				20.5652	0.0437913	180.505	162.535
20.3171	0.184269	0.71873	70.7667	128.018	1093.3	22.434	1	-1				20.5652	0.0437913	180.766	162.772
20.3163	0.184231	0.719011	70.7464	128.955	1093.23	22.456	1	-1				20.5652	0.0437913	181.378	163.255
20.3166	0.184681	0.71898	70.7058	128.736	1093.23	22.446	1	-1				20.5652	0.0437913	181.105	163.097
20.3158	0.18525	0.719652	70.7339	128.049	1094.23	22.454	1	-1				20.5652	0.0437913	181.809	163.752
20.315	0.185331	0.718652	70.7198	128.674	1094.23	22.43	1	-1				20.5652	0.0437913	182.413	164.245
20.3149	0.186056	0.719417	70.7542	127.455	1094.8	22.464	1	-1				20.5652	0.0437913	182.459	164.388
20.3148	0.185694	0.719339	70.7745	129.018	1094.48	22.424	1	-1				20.5652	0.0437913	182.608	164.453
20.3139	0.186281	0.719074	70.7308	128.455	1093.3	22.444	1	-1				20.5652	0.0437913	182.994	164.819
20.3122	0.186181	0.719558	70.7214	127.861	1093.23	22.42	1	-1				20.5652	0.0437913	184.455	165.971
20.3134	0.186656	0.719245	70.723	128.143	1094.8	22.456	1	-1				20.5652	0.0437913	183.635	165.406
20.3133	0.186931	0.719761	70.7292	128.018	1094.67	22.412	1	-1				20.5652	0.0437913	183.642	165.447
20.3121	0.187469	0.719152	70.7042	128.736	1094.36	22.461	1	-1				20.5652	0.0437913	184.454	166.161
20.3114	0.187212	0.719417	70.7402	128.705	1094.3	22.439	1	-1				20.5652	0.0437913	185.087	166.631
20.3116	0.187631	0.719777	70.7558	127.58	1092.8	22.45	1	-1				20.5652	0.0437913	184.607	166.278
20.3113	0.18805	0.719542	70.7292	128.986	1093.8	22.439	1	-1				20.5652	0.0437913	184.978	166.647
20.3114	0.187918	0.719839	70.7574	128.393	1094.3	22.449	1	-1				20.5652	0.0437913	184.961	166.624
20.3106	0.188206	0.719745	70.7198	128.893	1093.98	22.443	1	-1				20.5652	0.0437913	185.551	167.128
20.3104	0.187462	0.719995	70.7417	128.893	1094.36	22.449	1	-1				20.5652	0.0437913	185.92	167.33
20.3093	0.187194	0.719933	70.7589	128.736	1094.23	22.439	1	-1				20.5652	0.0437913	186.816	168.007
20.3076	0.187969	0.720167	70.7386	128.518	1094.48	22.449	1	-1				20.5652	0.0437913	188.127	169.162
20.3091	0.187812	0.720042	70.7292	128.268	1093.98	22.426	1	-1				20.5652	0.0437913	186.85	168.113
20.3076	0.187469	0.720152	70.7636	128.705	1093.55	22.457	1	-1				20.5652	0.0437913	188.075	169.036
20.3083	0.186806	0.720167	70.7292	128.143	1093.98	22.438	1	-1				20.5652	0.0437913	187.701	168.658
20.3078	0.186575	0.720183	70.7558	128.705	1094.05	22.446	1	-1				20.5652	0.0437913	188.146	168.982
20.307	0.186912	0.72048	70.737	128.518	1095.05	22.439	1	-1				20.5652	0.0437913	188.87	169.623
20.3078	0.186481	0.720777	70.7745	129.018	1094.05	22.449	1	-1				20.5652	0.0437913	188.178	168.996
20.3082	0.186519	0.720605	70.7761	128.268	1093.73	22.432	1	-1				20.5652	0.0437913	187.797	168.691
20.3072	0.185925	0.720355	70.7214	128.674	1093.11	22.443	1	-1				20.5652	0.0437913	188.545	169.198
20.3074	0.185675	0.720292	70.7589	128.58	1093.86	22.438	1	-1				20.5652	0.0437913	188.601	169.223
20.3069	0.185381	0.720449	70.7511	128.768	1094.17	22.446	1	-1				20.5652	0.0437913	189.091	169.58
20.307	0.184669	0.72062	70.7511	128.299	1095.3	22.472	1	-1				20.5652	0.0437913	189.363	169.721
20.3068	0.18475	0.720777	70.7495	128.424	1094.8	22.464	1	-1				20.5652	0.0437913	189.37	169.729
20.3081	0.183737	0.720949	70.723	127.986	1093.86	22.424	1	-1				20.5652	0.0437913	188.333	168.75
20.3072	0.183425	0.720652	70.7355	128.393	1093.48	22.467	1	-1				20.5652	0.0437913	189.028	169.256
20.3086	0.183118	0.721339	70.7667	128.33	1093.67	22.42	1	-1				20.5652	0.0437913	187.993	168.393
20.3083	0.183125	0.72098	70.7355	127.705	1093.67	22.47	1	-1				20.5652	0.0437913	188.222	168.577
20.3087	0.182981	0.721121	70.7495	128.455	1094.36	22.432	1	-1				20.5652	0.0437913	188.003	168.394
20.3091	0.182325	0.721121	70.7464	128.705	1094.11	22.466	1	-1				20.5652	0.0437913	187.749	168.099
20.3086	0.181687	0.721183	70.7402	129.018	1094.36	22.428	1	-1				20.5652	0.0437913	188.367	168.512
20.311	0.181268	0.721261	70.748	128.83	1093.55	22.458	1	-1				20.5652	0.0437913	186.275	166.773
20.3105	0.181737	0.721386	70.7589	128.111	1092.86	22.416	1	-1				20.5652	0.0437913	186.507	167.009
20.3104	0.180662	0.721308	70.7198	128.486	1093.86	22.467	1	-1				20.5652	0.0437913	186.931	167.221
20.3112	0.181425	0.721417	70.7417	128.33	1093.92	22.436	1	-1				20.5652	0.0437913	186.189	166.731
20.3101	0.180687	0.721495	70.7183	127.986	1094.48	22.471	1	-1				20.5652	0.0437913	187.264	167.5
20.3121	0.180006	0.721355	70.7636	128.611	1093.8	22.436	1	-1				20.5652	0.0437913	185.673	166.128
20.3125	0.180206	0.72148	70.7433	128.455	1094.11	22.472	1	-1				20.5652	0.0437913	185.331	165.887
20.3115	0.179525	0.72187	70.7605	128.736	1092.55	22.452	1	-1				20.5652	0.0437913	186.002	166.305
20.3132	0.17945	0.721589	70.7511	129.08	1093.48	22.452	1	-1				20.5652	0.0437913	184.768	165.326
20.3131	0.1789	0.72187	70.7605	127.861	1094.42	22.446	1	-1				20.5652	0.0437913	185.15	165.573
20.313	0.178431	0.722183	70.7652	128.861	1094.8	22.454	1	-1				20.5652	0.0437913	185.317	165.649
20.3136	0.178575	0.721714	70.7433	128.174	1094.55	22.452	1	-1				20.5652	0.0437913	184.798	165.25
20.3117	0.177831	0.722074	70.7027	128.736	1093.86	22.46	1	-1				20.5652	0.0437913	186.377	166.4
20.3127	0.177968	0.72248	70.7652	128.424	1092.92	22.471	1	-1				20.5652	0.0437913	185.331	165.569
20.3125	0.176906	0.722245	70.7214	128.861	1093.11	22.449	1	-1				20.5652	0.0437913	185.738	165.755
20.3121	0.177206	0.722245	70.7777	128.58	1093.61	22.46	1	-1				20.5652	0.0437913	186.11	166.1
20.3121	0.176625	0.722011	70.748	128.049	1094.36	22.418	1	-1				20.5652	0.0437913	186.335	166.214
20.3124	0.176956	0.72262	70.7527	128.33	1094.92	22.457	1	-1				20.5652	0.0437913	186.128	166.102
20.3127	0.176225	0.722714	70.7011	127.643	1093.73	22.439	1	-1				20.5652	0.0437913	185.818	165.738
20.3131	0.175656	0.722277	70.7574	128.299	1093.05	22.464	1	-1				20.5652	0.0437913	185.419	165.332
20.3126	0.175931	0.723105	70.7402	128.268	1092.05	22.428	1	-1				20.5652	0.0437913	185.647	165.535
20.313	0.175518	0.722558	70.7277	128.299	1093.17	22.458	1	-1				20.5652	0.0437913	185.553	165.423
20.3128	0.174793	0.722667	70.7542	128.049	1094.11	22.428	1	-1				20.5652	0.0437913	185.982	165.683
20.3134	0.17505	0.72223	70.7542	127.955	1094.61	22.458	1	-1				20.5652	0.0437913	185.547	165.378
20.3125	0.174274	0.72237	70.7386	129.08	1094.3	22.432	1	-1				20.5652	0.0437913	186.331	165.896
20.3136	0.174743	0.722761	70.7105	128.174	1093.98	22.461	1	-1				20.5652	0.0437913	185.294	165.126
20.3142	0.174125	0.72287	70.7652	128.393	1093.36	22.454	1	-1				20.5652	0.0437913	184.832	164.664
20.314	0.173893	0.723308	70.748	128.174	1093.05	22.43	1	-1				20.5652	0.0437913	184.949	164.722
20.3154	0.173868	0.722964	70.7339	127.58	1093.23	22.438	1	-1				20.5652	0.0437913	183.867	163.858
20.3155	0.173318	0.722699	70.7292	127.83	1094.48	22.449	1	-1				20.5652	0.0437913	184.063	163.96
20.3154	0.172806	0.723371	70.7183	127.549	1094.92	22.442	1	-1				20.5652	0.0437913	184.288	164.078
20.3144	0.172793	0.723261	70.7636	127.955	1094.48	22.458	1	-1				20.5652	0.0437913	185.105	164.722
20.3158	0.171756	0.722917	70.7511	128.33	1093.48	22.446	1	-1				20.5652	0.0437913	183.901	163.607
20.3167	0.171381	0.723136	70.7495	127.611	1093.67	22.467	1	-1				20.5652	0.0437913	183.313	163.09
20.3172	0.171393	0.723495	70.7261	128.861	1094.48	22.436	1	-1				20.5652	0.0437913	183.027	162.877
20.3179	0.170587	0.723324	70.7136	128.611	1094.55	22.489	1	-1				20.5652	0.0437913	182.613	162.439
20.3175	0.170156	0.723558	70.7433	128.986	1094.3	22.438	1	-1				20.5652	0.0437913	182.981	162.672
20.3194	0.169556	0.723261	70.712	128.33	1095.05	22.458	1	-1				20.5652	0.0437913	181.634	161.528
20.3193	0.169812	0.723589	70.7527	128.643	1093.92	22.478	1	-1				20.5652	0.0437913	181.495	161.434
20.3201	0.169643	0.723652	70.7277	128.268	1093.92	22.468	1	-1				20.5652	0.0437913	180.808	160.863
20.3202	0.169118	0.723699	70.7589	127.736	1094.23	22.462	1	-1				20.5652	0.0437913	180.923	160.889
20.322	0.168837	0.723371	70.7261	127.83	1094.55	22.436	1	-1				20.5652	0.0437913	179.524	159.74
20.3227	0.168781	0.723574	70.7605	128.83	1094.23	22.434	1	-1				20.5652	0.0437913	178.865	159.202
20.3223	0.168968	0.723699	70.7292	128.049	1093.73	22.456	1	-1				20.5652	0.0437913	179.13	159.431
20.3238	0.169762	0.724152	70.7574	128.08	1094.05	22.446	1	-1				20.5652	0.0437913	177.773	158.459
20.325	0.169799	0.724199	70.7386	128.549	1093.17	22.457	1	-1				20.5652	0.0437913	176.663	157.565
20.3246	0.170093	0.723964	70.7511	128.893	1092.92	22.472	1	-1				20.5652	0.0437913	176.845	157.745
20.3243	0.169856	0.723917	70.7699	128.361	1092.98	22.457	1	-1				20.5652	0.0437913	177.174	157.977
20.325	0.170431	0.72448	70.7355	128.768	1093.11	22.48	1	-1				20.5652	0.0437913	176.572	157.576
20.3264	0.170256	0.724042	70.7527	128.674	1094.36	22.452	1	-1				20.5652	0.0437913	175.634	156.823
20.3262	0.170375	0.724542	70.7667	127.986	1094.3	22.418	1	-1				20.5652	0.0437913	175.744	156.926
20.3265	0.170568	0.724355	70.7277	127.643	1093.98	22.464	1	-1				20.5652	0.0437913	175.382	156.658
20.3268	0.170593	0.724527	70.7433	127.955	1093.42	22.444	1	-1				20.5652	0.0437913	175.115	156.44
20.3253	0.171287	0.724074	70.7308	128.174	1093.17	22.468	1	-1				20.5652	0.0437913	176.184	157.381
20.3258	0.171599	0.724058	70.7652	128.736	1094.36	22.489	1	-1				20.5652	0.0437913	175.895	157.211
20.3259	0.171118	0.724605	70.7261	128.58	1094.8	22.466	1	-1				20.5652	0.0437913	175.931	157.182
20.3261	0.172006	0.724714	70.7464	127.518	1094.17	22.414	1	-1				20.5652	0.0437913	175.542	156.98
20.3254	0.17165	0.724761	70.7542	127.768	1094.36	22.464	1	-1				20.5652	0.0437913	176.207	157.467
20.3246	0.171681	0.725074	70.737	129.018	1093.67	22.452	1	-1				20.5652	0.0437913	176.708	157.86
20.3261	0.172331	0.725105	70.7527	128.893	1093.23	22.475	1	-1				20.5652	0.0437913	175.353	156.859
20.3245	0.172012	0.724667	70.7558	128.08	1094.05	22.472	1	-1				20.5652	0.0437913	176.796	157.98
20.3244	0.172818	0.724511	70.7574	127.768	1094.92	22.467	1	-1				20.5652	0.0437913	176.95	158.225
20.3248	0.172437	0.72487	70.762	127.736	1094.61	22.46	1	-1				20.5652	0.0437913	176.634	157.917
20.3254	0.172831	0.724933	70.7699	128.674	1094.92	22.464	1	-1				20.5652	0.0437913	176.1	157.548
20.325	0.172968	0.725324	70.7245	127.83	1093.92	22.467	1	-1				20.5652	0.0437913	176.212	157.64
20.3245	0.172612	0.725183	70.7636	128.705	1093.17	22.467	1	-1				20.5652	0.0437913	176.587	157.88
20.325	0.173006	0.725324	70.7089	127.768	1092.8	22.46	1	-1				20.5652	0.0437913	176.091	157.531
20.3238	0.173043	0.725152	70.7605	128.33	1095.11	22.467	1	-1				20.5652	0.0437913	177.437	158.646
20.3239	0.173543	0.725417	70.723	128.736	1095.11	22.453	1	-1				20.5652	0.0437913	177.246	158.56
20.3227	0.173643	0.725542	70.7355	127.518	1095.73	22.47	1	-1				20.5652	0.0437913	178.27	159.4
20.3223	0.173968	0.725199	70.7355	128.736	1094.67	22.466	1	-1				20.5652	0.0437913	178.397	159.528
20.3231	0.174343	0.725464	70.7417	128.924	1094.42	22.468	1	-1				20.5652	0.0437913	177.659	158.986
20.3216	0.173793	0.725495	70.7558	127.924	1094.11	22.464	1	-1				20.5652	0.0437913	178.918	159.912
20.3227	0.172887	0.725605	70.723	127.736	1094.86	22.472	1	-1				20.5652	0.0437913	178.304	159.313
20.3223	0.172793	0.725949	70.7527	128.986	1095.05	22.475	1	-1				20.5652	0.0437913	178.687	159.609
20.3219	0.172893	0.725949	70.7042	128.424	1095.86	22.476	1	-1				20.5652	0.0437913	179.149	160.004
20.3224	0.172393	0.725839	70.7589	128.549	1095.67	22.453	1	-1				20.5652	0.0437913	178.766	159.628
20.3217	0.172299	0.725808	70.7183	127.799	1095.61	22.48	1	-1				20.5652	0.0437913	179.323	160.059
20.3223	0.172343	0.725917	70.7527	128.611	1094.86	22.457	1	-1				20.5652	0.0437913	178.724	159.575
20.3227	0.171056	0.726214	70.7495	128.705	1094.8	22.484	1	-1				20.5652	0.0437913	178.576	159.284
20.3228	0.171249	0.72598	70.748	128.893	1095.11	22.47	1	-1				20.5652	0.0437913	178.495	159.25
20.3235	0.170762	0.726308	70.7261	128.486	1096.55	22.488	1	-1				20.5652	0.0437913	178.292	159.045
20.3233	0.170524	0.726308	70.7589	128.174	1096.11	22.474	1	-1				20.5652	0.0437913	178.384	159.08
20.3245	0.170112	0.725996	70.7448	128.736	1095.73	22.48	1	-1				20.5652	0.0437913	177.453	158.276
20.3233	0.170574	0.726136	70.7527	127.924	1094.92	22.475	1	-1				20.5652	0.0437913	178.216	158.934
20.3249	0.170306	0.726292	70.7574	128.143	1094.92	22.496	1	-1				20.5652	0.0437913	176.927	157.87
20.3248	0.170287	0.726589	70.7605	129.08	1095.61	22.492	1	-1				20.5652	0.0437913	177.14	158.048
20.3254	0.170662	0.726589	70.7511	128.549	1095.92	22.492	1	-1				20.5652	0.0437913	176.649	157.711
20.3256	0.170431	0.726261	70.7808	128.674	1096.61	22.46	1	-1				20.5652	0.0437913	176.593	157.646
20.3263	0.170687	0.726746	70.7277	128.111	1096.36	22.494	1	-1				20.5652	0.0437913	175.932	157.149
20.3259	0.170868	0.726792	70.7605	128.268	1094.86	22.49	1	-1				20.5652	0.0437913	176.032	157.23
20.3256	0.170218	0.726902	70.7417	128.549	1094.67	22.464	1	-1				20.5652	0.0437913	176.308	157.361
20.3267	0.170106	0.726746	70.737	128.549	1094.61	22.47	1	-1				20.5652	0.0437913	175.444	156.656
20.3257	0.169431	0.72648	70.723	127.674	1095.55	22.476	1	-1				20.5652	0.0437913	176.491	157.414
20.3261	0.169799	0.727042	70.737	128.861	1095.42	22.503	1	-1				20.5652	0.0437913	176.112	157.16
20.3258	0.170056	0.726808	70.7355	128.705	1095.67	22.485	1	-1				20.5652	0.0437913	176.365	157.399
20.3268	0.169618	0.727183	70.7402	128.361	1095.86	22.503	1	-1				20.5652	0.0437913	175.619	156.749
20.3259	0.169962	0.727464	70.7386	128.393	1094.55	22.485	1	-1				20.5652	0.0437913	176.109	157.166
20.3265	0.170043	0.727292	70.7417	128.268	1094.73	22.49	1	-1				20.5652	0.0437913	175.615	156.785
20.327	0.1697	0.727371	70.7277	127.549	1095.36	22.462	1	-1				20.5652	0.0437913	175.386	156.566
20.3275	0.169731	0.727324	70.7527	128.518	1095.55	22.482	1	-1				20.5652	0.0437913	174.974	156.244
20.3264	0.170118	0.727496	70.7402	127.799	1096.42	22.48	1	-1				20.5652	0.0437913	175.947	157.086
20.3262	0.169756	0.727542	70.7542	128.861	1096.36	22.485	1	-1				20.5652	0.0437913	176.204	157.242
20.3275	0.169706	0.727511	70.7355	128.643	1096.11	22.472	1	-1				20.5652	0.0437913	175.101	156.351
20.3269	0.169462	0.727605	70.7495	128.424	1094.61	22.482	1	-1				20.5652	0.0437913	175.355	156.498
20.3273	0.169468	0.72748	70.7448	128.08	1095.17	22.47	1	-1				20.5652	0.0437913	175.106	156.309
20.327	0.168893	0.728121	70.7558	128.893	1096.3	22.478	1	-1				20.5652	0.0437913	175.671	156.7
20.3273	0.169193	0.727917	70.7308	128.643	1096.23	22.464	1	-1				20.5652	0.0437913	175.339	156.474
20.3267	0.168862	0.727902	70.7495	128.143	1096.3	22.493	1	-1				20.5652	0.0437913	175.907	156.884
20.3269	0.168281	0.727792	70.7542	128.08	1095.86	22.462	1	-1				20.5652	0.0437913	175.778	156.696
20.327	0.168175	0.727917	70.7433	128.549	1095.11	22.482	1	-1				20.5652	0.0437913	175.601	156.53
20.327	0.168256	0.727949	70.7417	127.955	1094.55	22.524	1	-1				20.5652	0.0437913	175.448	156.41
20.3269	0.168474	0.72823	70.7277	128.205	1095.36	22.484	1	-1				20.5652	0.0437913	175.641	156.605
20.3269	0.167749	0.728449	70.7323	127.924	1096.36	22.493	1	-1				20.5652	0.0437913	175.914	156.742
20.3265	0.167687	0.728214	70.7683	128.736	1095.67	22.492	1	-1				20.5652	0.0437913	176.161	156.919
20.3265	0.167374	0.728464	70.7089	127.299	1095.61	22.508	1	-1				20.5652	0.0437913	176.236	156.937
20.3276	0.166987	0.728605	70.7355	128.33	1095.67	22.489	1	-1				20.5652	0.0437913	175.413	156.229
20.3278	0.166249	0.728761	70.7683	128.799	1094.86	22.529	1	-1				20.5652	0.0437913	175.25	155.988
20.3274	0.166006	0.728558	70.7636	128.018	1095.55	22.478	1	-1				20.5652	0.0437913	175.714	156.336
20.3285	0.165824	0.728777	70.7761	128.736	1095.98	22.478	1	-1				20.5652	0.0437913	174.883	155.655
20.329	0.165162	0.728902	70.7636	128.361	1096.11	22.485	1	-1				20.5652	0.0437913	174.569	155.318
20.3289	0.165862	0.728839	70.748	128.518	1096.42	22.494	1	-1				20.5652	0.0437913	174.592	155.435
20.3283	0.165912	0.728699	70.7699	128.33	1095.92	22.496	1	-1				20.5652	0.0437913	174.999	155.758
20.3296	0.165637	0.728324	70.7402	128.799	1094.98	22.5	1	-1				20.5652	0.0437913	173.816	154.764
20.3295	0.165824	0.729136	70.7589	128.455	1096.11	22.5	1	-1				20.5652	0.0437913	174.079	155.016
20.3295	0.165956	0.729214	70.7433	128.299	1096.23	22.486	1	-1				20.5652	0.0437913	174.118	155.066
20.3303	0.164874	0.729433	70.7558	128.705	1096.67	22.506	1	-1				20.5652	0.0437913	173.701	154.595
20.3299	0.165306	0.729542	70.7355	128.705	1096.11	22.485	1	-1				20.5652	0.0437913	173.803	154.726
20.3305	0.165581	0.729277	70.7339	128.58	1095.73	22.5	1	-1				20.5652	0.0437913	173.211	154.285
20.3305	0.165106	0.729183	70.723	128.83	1094.86	22.524	1	-1				20.5652	0.0437913	173.194	154.195
20.331	0.165331	0.729855	70.7683	128.236	1095.05	22.484	1	-1				20.5652	0.0437913	172.733	153.86
20.3315	0.165606	0.729605	70.762	128.174	1094.73	22.493	1	-1				20.5652	0.0437913	172.226	153.488
20.3315	0.164118	0.729527	70.7402	128.736	1096.23	22.484	1	-1				20.5652	0.0437913	172.711	153.698
20.331	0.164249	0.729308	70.7261	128.236	1096.3	22.496	1	-1				20.5652	0.0437913	173.153	154.068
20.3317	0.164693	0.729746	70.7183	128.205	1095.98	22.484	1	-1				20.5652	0.0437913	172.46	153.571
20.3316	0.163918	0.730152	70.7261	128.486	1095.05	22.47	1	-1				20.5652	0.0437913	172.492	153.479
20.3304	0.164043	0.729574	70.7323	128.486	1094.61	22.474	1	-1				20.5652	0.0437913	173.357	154.179
20.3322	0.163481	0.730089	70.7355	127.861	1093.92	22.503	1	-1				20.5652	0.0437913	171.928	152.954
20.3321	0.163568	0.729964	70.7214	128.111	1095.55	22.478	1	-1				20.5652	0.0437913	172.193	153.201
20.332	0.163531	0.730011	70.748	128.268	1095.73	22.512	1	-1				20.5652	0.0437913	172.369	153.338
20.3316	0.163049	0.730058	70.7448	128.893	1095.55	22.521	1	-1				20.5652	0.0437913	172.692	153.529
20.3316	0.162631	0.730449	70.7214	128.674	1094.8	22.507	1	-1				20.5652	0.0437913	172.644	153.424
20.3312	0.162206	0.730464	70.7495	128.799	1094.11	22.502	1	-1				20.5652	0.0437913	172.944	153.597
20.3317	0.162287	0.730449	70.7511	128.205	1094.11	22.529	1	-1				20.5652	0.0437913	172.527	153.275
20.3322	0.162699	0.730433	70.7323	128.768	1094.42	22.485	1	-1				20.5652	0.0437913	172.129	153.017
20.3325	0.161999	0.730339	70.7433	128.299	1095.36	22.493	1	-1				20.5652	0.0437913	172.097	152.911
20.3324	0.161893	0.730386	70.748	128.58	1095.73	22.52	1	-1				20.5652	0.0437913	172.273	153.043
20.3322	0.162031	0.730621	70.7433	128.049	1095.36	22.492	1	-1				20.5652	0.0437913	172.388	153.148
20.3332	0.161368	0.730949	70.7355	128.393	1094.36	22.514	1	-1				20.5652	0.0437913	171.461	152.306
20.3322	0.161931	0.730074	70.7589	128.861	1093.36	22.474	1	-1				20.5652	0.0437913	172.074	152.855
20.3335	0.161774	0.731074	70.7652	128.705	1094.61	22.514	1	-1				20.5652	0.0437913	171.251	152.196
20.3327	0.161718	0.730308	70.7495	128.611	1094.73	22.484	1	-1				20.5652	0.0437913	171.914	152.719
20.3337	0.161256	0.730839	70.7464	128.705	1095.92	22.514	1	-1				20.5652	0.0437913	171.379	152.247
20.3325	0.161531	0.73073	70.7605	127.955	1096.17	22.494	1	-1				20.5652	0.0437913	172.312	153.031
20.3338	0.161793	0.731105	70.7386	127.861	1095.3	22.507	1	-1				20.5652	0.0437913	171.076	152.068
20.3339	0.161593	0.73098	70.7323	128.705	1094.36	22.5	1	-1				20.5652	0.0437913	170.897	151.885
20.3323	0.161799	0.731121	70.712	128.424	1094.67	22.5	1	-1				20.5652	0.0437913	172.212	152.967
20.3335	0.161243	0.731199	70.7511	128.83	1095.17	22.496	1	-1				20.5652	0.0437913	171.396	152.248
20.3331	0.161349	0.731668	70.723	127.768	1095.36	22.504	1	-1				20.5652	0.0437913	171.736	152.537
20.3327	0.161537	0.731042	70.7042	127.861	1095.17	22.508	1	-1				20.5652	0.0437913	172.013	152.78
20.3341	0.161474	0.731652	70.7323	127.58	1095.55	22.512	1	-1				20.5652	0.0437913	170.896	151.886
20.3338	0.161268	0.731464	70.7589	128.518	1094.61	22.489	1	-1				20.5652	0.0437913	171.048	151.966
20.3341	0.161549	0.731433	70.7167	128.518	1093.92	22.514	1	-1				20.5652	0.0437913	170.671	151.693
20.3332	0.161549	0.731574	70.7667	128.518	1093.73	22.466	1	-1				20.5652	0.0437913	171.374	152.251
20.3339	0.161468	0.731636	70.712	128.424	1095.23	22.518	1	-1				20.5652	0.0437913	171.055	152.007
20.3332	0.160656	0.731558	70.7511	128.424	1094.92	22.508	1	-1				20.5652	0.0437913	171.669	152.384
20.3341	0.161399	0.731871	70.7542	128.268	1095.36	22.51	1	-1				20.5652	0.0437913	170.929	151.899
20.334	0.160949	0.731808	70.7527	128.58	1094.48	22.506	1	-1				20.5652	0.0437913	170.901	151.804
20.3337	0.161568	0.732121	70.7589	128.268	1094.55	22.514	1	-1				20.5652	0.0437913	171.087	152.036
20.3339	0.161493	0.73223	70.748	128.83	1094.42	22.543	1	-1				20.5652	0.0437913	170.94	151.907
20.3338	0.161387	0.732293	70.737	128.268	1094.42	22.514	1	-1				20.5652	0.0437913	171.007	151.947
20.3349	0.161762	0.732043	70.7558	128.393	1095.48	22.468	1	-1				20.5652	0.0437913	170.245	151.404
20.3334	0.161612	0.732214	70.7605	128.424	1095.48	22.5	1	-1				20.5652	0.0437913	171.457	152.35
20.3338	0.160674	0.732121	70.7167	127.486	1094.86	22.51	1	-1				20.5652	0.0437913	171.236	152.04
20.3343	0.161187	0.732043	70.7214	127.799	1094.48	22.518	1	-1				20.5652	0.0437913	170.663	151.646
20.3341	0.161299	0.732339	70.748	128.361	1092.98	22.508	1	-1				20.5652	0.0437913	170.542	151.544
20.3345	0.161149	0.732199	70.737	128.111	1094.98	22.522	1	-1				20.5652	0.0437913	170.534	151.545
20.3351	0.161112	0.732699	70.7558	127.986	1095.92	22.508	1	-1				20.5652	0.0437913	170.241	151.32
20.3345	0.161024	0.732668	70.7464	127.83	1095.92	22.503	1	-1				20.5652	0.0437913	170.734	151.701
20.3342	0.160587	0.732308	70.7339	128.58	1094.36	22.526	1	-1				20.5652	0.0437913	170.81	151.682
20.334	0.160262	0.733136	70.7105	128.955	1094.55	22.506	1	-1				20.5652	0.0437913	171.026	151.813
20.3332	0.160362	0.733058	70.7433	128.174	1094.36	22.544	1	-1				20.5652	0.0437913	171.696	152.358
20.3339	0.160468	0.732652	70.7511	128.83	1094.98	22.514	1	-1				20.5652	0.0437913	171.15	151.946
20.3332	0.160562	0.73298	70.7511	128.674	1095.73	22.547	1	-1				20.5652	0.0437913	171.862	152.536
20.3336	0.160631	0.732871	70.7511	128.049	1095.55	22.615	1	-1				20.5652	0.0437913	171.442	152.208
20.3337	0.160456	0.732746	70.7402	127.799	1095.42	22.525	1	-1				20.5652	0.0437913	171.41	152.158
20.3348	0.161087	0.732855	70.7292	128.643	1094.48	22.552	1	-1				20.5652	0.0437913	170.26	151.312
20.334	0.160912	0.733574	70.7589	128.143	1093.61	22.529	1	-1				20.5652	0.0437913	170.845	151.742
20.3348	0.161043	0.733199	70.7261	128.455	1094.42	22.514	1	-1				20.5652	0.0437913	170.283	151.323
20.3336	0.160693	0.733324	70.7777	128.549	1094.61	22.524	1	-1				20.5652	0.0437913	171.35	152.13
20.3342	0.161293	0.733214	70.7245	128.299	1094.92	22.532	1	-1				20.5652	0.0437913	170.821	151.793
20.3334	0.160949	0.733902	70.6917	128.424	1095.17	22.542	1	-1				20.5652	0.0437913	171.535	152.32
20.3342	0.161612	0.733527	70.7448	128.268	1094.73	22.536	1	-1				20.5652	0.0437913	170.672	151.714
20.334	0.160899	0.733527	70.7261	128.549	1093.98	22.547	1	-1				20.5652	0.0437913	170.889	151.781
20.3345	0.161412	0.733511	70.7574	128.58	1094.3	22.548	1	-1				20.5652	0.0437913	170.432	151.489
20.3332	0.162468	0.733386	70.7511	128.799	1094.92	22.547	1	-1				20.5652	0.0437913	171.382	152.397
20.3344	0.162781	0.733714	70.7355	128.518	1095.36	22.547	1	-1				20.5652	0.0437913	170.458	151.709
20.3335	0.162962	0.733636	70.7339	128.549	1095.11	22.521	1	-1				20.5652	0.0437913	171.097	152.239
20.3329	0.163424	0.733652	70.7339	128.486	1095.61	22.538	1	-1				20.5652	0.0437913	171.601	152.71
20.3335	0.163162	0.733824	70.7667	128.236	1094.8	22.534	1	-1				20.5652	0.0437913	171.023	152.202
20.3334	0.163524	0.733886	70.7511	128.736	1094.23	22.55	1	-1				20.5652	0.0437913	170.965	152.196
20.3333	0.163318	0.73423	70.7433	127.643	1094.67	22.536	1	-1				20.5652	0.0437913	171.175	152.343
20.331	0.164206	0.734058	70.7152	128.83	1095.17	22.544	1	-1				20.5652	0.0437913	172.933	153.871
20.3319	0.163481	0.734308	70.7339	128.893	1095.8	22.53	1	-1				20.5652	0.0437913	172.453	153.4
20.3314	0.163781	0.734386	70.7605	128.236	1095.23	22.493	1	-1				20.5652	0.0437913	172.726	153.65
20.3308	0.163868	0.734308	70.773	128.83	1093.98	22.55	1	-1				20.5652	0.0437913	173.008	153.868
20.3313	0.164443	0.734214	70.7777	128.736	1093.36	22.528	1	-1				20.5652	0.0437913	172.36	153.419
20.3298	0.164412	0.734339	70.7042	127.33	1093.61	22.546	1	-1				20.5652	0.0437913	173.688	154.478
20.3314	0.163899	0.734668	70.7527	128.111	1093.98	22.539	1	-1				20.5652	0.0437913	172.476	153.448
20.331	0.164937	0.734371	70.7433	128.486	1095.3	22.557	1	-1				20.5652	0.0437913	172.88	153.928
20.3305	0.165199	0.734886	70.7323	128.799	1095.3	22.55	1	-1				20.5652	0.0437913	173.206	154.224
20.3298	0.164931	0.734293	70.7417	127.643	1094.42	22.518	1	-1				20.5652	0.0437913	173.705	154.573
20.3298	0.165312	0.734839	70.7136	128.58	1093.73	22.534	1	-1				20.5652	0.0437913	173.524	154.47
20.3295	0.165062	0.734527	70.7464	127.674	1093.48	22.514	1	-1				20.5652	0.0437913	173.757	154.618
20.3296	0.164749	0.734761	70.7589	127.799	1094.48	22.622	1	-1				20.5652	0.0437913	173.902	154.707
20.3298	0.165062	0.735058	70.7448	128.143	1094.48	22.514	1	-1				20.5652	0.0437913	173.669	154.562
20.33	0.165156	0.735293	70.7386	128.361	1094.92	22.548	1	-1				20.5652	0.0437913	173.582	154.513
20.3296	0.164287	0.735355	70.7152	128.236	1094.98	22.524	1	-1				20.5652	0.0437913	174.067	154.784
20.3299	0.164499	0.735371	70.7308	128.018	1093.48	22.55	1	-1				20.5652	0.0437913	173.563	154.388
20.3291	0.165018	0.734886	70.7527	128.518	1093.42	22.535	1	-1				20.5652	0.0437913	174.099	154.885
20.3296	0.164412	0.735043	70.7386	128.236	1093.48	22.494	1	-1				20.5652	0.0437913	173.808	154.572
20.3299	0.164624	0.734964	70.737	128.143	1094.48	22.538	1	-1				20.5652	0.0437913	173.701	154.53
20.3298	0.165049	0.735339	70.7277	127.893	1094.67	22.552	1	-1				20.5652	0.0437913	173.775	154.648
20.3303	0.164799	0.735246	70.748	128.424	1094.42	22.49	1	-1				20.5652	0.0437913	173.357	154.278
20.3291	0.164399	0.735714	70.7433	128.455	1093.98	22.532	1	-1				20.5652	0.0437913	174.276	154.951
20.3298	0.164656	0.735136	70.7495	128.08	1093.98	22.542	1	-1				20.5652	0.0437913	173.657	154.492
20.329	0.164999	0.735605	70.7183	128.486	1093.86	22.574	1	-1				20.5652	0.0437913	174.271	155.025
20.3292	0.165112	0.735699	70.7355	128.455	1094.73	22.546	1	-1				20.5652	0.0437913	174.186	154.985
20.329	0.164537	0.73573	70.7433	128.268	1094.36	22.532	1	-1				20.5652	0.0437913	174.403	155.077
20.328	0.164987	0.735808	70.7574	128.143	1094.36	22.554	1	-1				20.5652	0.0437913	175.217	155.786
20.3302	0.165087	0.735714	70.7183	127.549	1094.55	22.538	1	-1				20.5652	0.0437913	173.337	154.302
20.3288	0.165174	0.735839	70.7542	128.799	1093.98	22.498	1	-1				20.5652	0.0437913	174.434	155.181
20.3296	0.165499	0.73598	70.7386	128.299	1094.23	22.494	1	-1				20.5652	0.0437913	173.745	154.678
20.3288	0.165337	0.736355	70.7417	128.236	1094.55	22.544	1	-1				20.5652	0.0437913	174.48	155.248
20.3294	0.165287	0.736339	70.7558	127.455	1095.11	22.553	1	-1				20.5652	0.0437913	174.125	154.966
20.3297	0.164749	0.735871	70.7542	128.611	1095.92	22.525	1	-1				20.5652	0.0437913	174.106	154.89
20.3292	0.165062	0.736152	70.7495	128.549	1095.23	22.532	1	-1				20.5652	0.0437913	174.298	155.076
20.33	0.165437	0.736089	70.7527	128.143	1094.48	22.511	1	-1				20.5652	0.0437913	173.515	154.49
20.3292	0.164993	0.736089	70.7667	128.018	1093.98	22.532	1	-1				20.5652	0.0437913	174.127	154.912
20.3286	0.164581	0.73623	70.7448	127.518	1093.92	22.528	1	-1				20.5652	0.0437913	174.639	155.264
20.3289	0.163987	0.736308	70.7652	128.674	1093.98	22.543	1	-1				20.5652	0.0437913	174.576	155.135
20.3289	0.164118	0.736308	70.7355	128.268	1094.92	22.532	1	-1				20.5652	0.0437913	174.695	155.262
20.3289	0.163962	0.736152	70.7542	128.111	1094.17	22.538	1	-1				20.5652	0.0437913	174.56	155.122
20.329	0.163981	0.736355	70.7152	127.236	1093.98	22.516	1	-1				20.5652	0.0437913	174.429	155.017
20.329	0.163743	0.736652	70.7245	127.861	1093.36	22.53	1	-1				20.5652	0.0437913	174.377	154.935
20.3301	0.163249	0.736839	70.7527	128.58	1092.73	22.525	1	-1				20.5652	0.0437913	173.472	154.138
20.3294	0.163462	0.736949	70.7339	127.518	1093.36	22.514	1	-1				20.5652	0.0437913	174.12	154.692
20.3299	0.163481	0.736996	70.7261	128.799	1094.36	22.534	1	-1				20.5652	0.0437913	173.897	154.532
20.3287	0.162768	0.736996	70.7777	128.393	1094.3	22.525	1	-1				20.5652	0.0437913	174.945	155.271
20.3305	0.162824	0.73648	70.723	128.424	1093.8	22.529	1	-1				20.5652	0.0437913	173.391	154.032
20.3297	0.162612	0.73698	70.7495	127.861	1092.86	22.52	1	-1				20.5652	0.0437913	173.944	154.431
20.3291	0.163187	0.737011	70.7261	128.424	1092.61	22.538	1	-1				20.5652	0.0437913	174.26	154.757
20.3291	0.162093	0.737183	70.7323	128.799	1092.42	22.516	1	-1				20.5652	0.0437913	174.454	154.763
20.3304	0.162568	0.737214	70.7652	127.705	1093.55	22.528	1	-1				20.5652	0.0437913	173.452	154.043
20.3298	0.162587	0.736949	70.7667	128.486	1093.86	22.522	1	-1				20.5652	0.0437913	174.033	154.513
20.331	0.162168	0.73673	70.7448	128.174	1093.8	22.514	1	-1				20.5652	0.0437913	173.065	153.684
20.3313	0.161956	0.737168	70.7464	128.268	1094.48	22.522	1	-1				20.5652	0.0437913	172.996	153.61
20.3316	0.162562	0.737636	70.7464	128.111	1094.17	22.492	1	-1				20.5652	0.0437913	172.582	153.356
20.331	0.162343	0.73748	70.7402	128.674	1093.61	22.522	1	-1				20.5652	0.0437913	173.006	153.658
20.3316	0.161712	0.737371	70.7417	128.518	1093.36	22.493	1	-1				20.5652	0.0437913	172.563	153.216
20.3318	0.161593	0.737543	70.762	128.518	1093.92	22.534	1	-1				20.5652	0.0437913	172.515	153.17
20.3313	0.161399	0.737636	70.7433	127.58	1094.92	22.507	1	-1				20.5652	0.0437913	173.166	153.678
20.332	0.161243	0.737808	70.7448	128.174	1094.48	22.532	1	-1				20.5652	0.0437913	172.523	153.137
20.3324	0.160774	0.737715	70.7542	128.424	1094.55	22.507	1	-1				20.5652	0.0437913	172.265	152.87
20.3324	0.160743	0.737261	70.7589	127.924	1093.86	22.522	1	-1				20.5652	0.0437913	172.187	152.794
20.3321	0.160593	0.737496	70.7323	128.268	1093.98	22.507	1	-1				20.5652	0.0437913	172.462	152.995
20.3331	0.160743	0.737839	70.7433	128.893	1094.67	22.536	1	-1				20.5652	0.0437913	171.706	152.421
20.3325	0.161218	0.73748	70.737	128.143	1095.05	22.517	1	-1				20.5652	0.0437913	172.237	152.914
20.3332	0.160493	0.738027	70.7433	128.205	1094.98	22.538	1	-1				20.5652	0.0437913	171.722	152.406
20.3327	0.160362	0.737839	70.7433	127.58	1093.86	22.524	1	-1				20.5652	0.0437913	171.988	152.584
20.3333	0.160006	0.737839	70.7495	128.08	1093.42	22.536	1	-1				20.5652	0.0437913	171.469	152.116
20.3331	0.159837	0.73798	70.7198	128.174	1093.05	22.511	1	-1				20.5652	0.0437913	171.668	152.248
20.333	0.160156	0.738355	70.723	128.518	1093.42	22.534	1	-1				20.5652	0.0437913	171.69	152.313
20.3334	0.160643	0.73834	70.7527	128.143	1093.3	22.503	1	-1				20.5652	0.0437913	171.293	152.059
20.3327	0.160974	0.738214	70.762	128.174	1093.61	22.535	1	-1				20.5652	0.0437913	171.846	152.549
20.3344	0.160424	0.737746	70.7527	128.018	1093.23	22.502	1	-1				20.5652	0.0437913	170.498	151.395
20.3346	0.160987	0.738527	70.7292	128.674	1092.11	22.529	1	-1				20.5652	0.0437913	170.056	151.101
20.3341	0.160943	0.73823	70.723	128.424	1092.48	22.52	1	-1				20.5652	0.0437913	170.507	151.461
20.3335	0.160943	0.738199	70.7402	128.205	1092.92	22.532	1	-1				20.5652	0.0437913	171.094	151.935
20.3333	0.160474	0.738214	70.7448	128.674	1093.55	22.522	1	-1				20.5652	0.0437913	171.434	152.153
20.333	0.161162	0.738308	70.7574	128.455	1093.23	22.518	1	-1				20.5652	0.0437913	171.525	152.313
20.3346	0.161031	0.738496	70.762	128.268	1093.48	22.518	1	-1				20.5652	0.0437913	170.287	151.311
20.334	0.160312	0.738308	70.7511	127.768	1092.8	22.535	1	-1				20.5652	0.0437913	170.777	151.596
20.334	0.160849	0.738793	70.7433	128.174	1092.11	22.5	1	-1				20.5652	0.0437913	170.555	151.481
20.3348	0.160574	0.738715	70.7495	127.986	1092.42	22.534	1	-1				20.5652	0.0437913	170.009	151.013
20.333	0.159981	0.73873	70.7589	128.143	1092.86	22.517	1	-1				20.5652	0.0437913	171.705	152.293
20.3338	0.159687	0.739121	70.748	127.705	1093.55	22.454	1	-1				20.5652	0.0437913	171.147	151.818
20.3339	0.159899	0.738964	70.7574	127.674	1092.92	22.507	1	-1				20.5652	0.0437913	170.948	151.679
20.333	0.160168	0.739058	70.7652	128.674	1092.8	22.521	1	-1				20.5652	0.0437913	171.598	152.232
20.3345	0.159906	0.739089	70.7339	127.674	1093.42	22.48	1	-1				20.5652	0.0437913	170.548	151.368
20.3332	0.160093	0.739183	70.7464	128.299	1092.55	22.5	1	-1				20.5652	0.0437913	171.44	152.093
20.334	0.160237	0.738902	70.7542	128.58	1092.61	22.529	1	-1				20.5652	0.0437913	170.727	151.544
20.3347	0.159693	0.739308	70.7183	127.736	1093.23	22.51	1	-1				20.5652	0.0437913	170.39	151.211
20.3343	0.159581	0.739183	70.7433	128.58	1092.92	22.532	1	-1				20.5652	0.0437913	170.639	151.391
20.3347	0.160056	0.739449	70.7261	127.393	1092.98	22.503	1	-1				20.5652	0.0437913	170.298	151.183
20.3337	0.159562	0.739386	70.7198	128.143	1092.11	22.542	1	-1				20.5652	0.0437913	171.066	151.717
20.3347	0.159874	0.739261	70.7527	127.768	1092.17	22.517	1	-1				20.5652	0.0437913	170.194	151.064
20.3345	0.159399	0.739199	70.7027	127.893	1092.86	22.528	1	-1				20.5652	0.0437913	170.553	151.297
20.3348	0.159524	0.73934	70.7589	128.486	1093.98	22.538	1	-1				20.5652	0.0437913	170.403	151.21
20.3347	0.158881	0.739668	70.7495	128.643	1093.92	22.493	1	-1				20.5652	0.0437913	170.641	151.313
20.3359	0.159599	0.739574	70.7386	127.705	1093.92	22.529	1	-1				20.5652	0.0437913	169.534	150.525
20.3354	0.159262	0.739621	70.7245	128.674	1094.23	22.51	1	-1				20.5652	0.0437913	170.009	150.863
20.3358	0.159274	0.739668	70.723	128.049	1093.36	22.548	1	-1				20.5652	0.0437913	169.591	150.52
20.3343	0.158731	0.739761	70.7386	128.299	1093.42	22.514	1	-1				20.5652	0.0437913	170.901	151.493
20.3355	0.158668	0.739949	70.7636	127.861	1093.86	22.55	1	-1				20.5652	0.0437913	169.951	150.733
20.3356	0.158924	0.740058	70.737	128.236	1094.61	22.532	1	-1				20.5652	0.0437913	169.984	150.803
20.3359	0.158556	0.739793	70.7433	128.08	1093.67	22.548	1	-1				20.5652	0.0437913	169.629	150.458
20.3361	0.158556	0.74023	70.7448	127.299	1093.36	22.544	1	-1				20.5652	0.0437913	169.424	150.29
20.3369	0.158381	0.74034	70.7589	127.893	1092.98	22.55	1	-1				20.5652	0.0437913	168.729	149.707
20.3363	0.158312	0.740105	70.7448	128.58	1093.11	22.538	1	-1				20.5652	0.0437913	169.286	150.144
20.3361	0.156955	0.739965	70.7292	128.08	1094.55	22.525	1	-1				20.5652	0.0437913	169.843	150.427
20.3367	0.157181	0.740418	70.7261	127.861	1094.23	22.546	1	-1				20.5652	0.0437913	169.329	150.043
20.3363	0.157124	0.740324	70.7339	128.799	1094.17	22.525	1	-1				20.5652	0.0437913	169.617	150.264
20.3365	0.156705	0.740621	70.737	128.361	1093.3	22.536	1	-1				20.5652	0.0437913	169.379	150.006
20.3363	0.156449	0.740214	70.7495	127.83	1093.05	22.535	1	-1				20.5652	0.0437913	169.556	150.109
20.3363	0.156431	0.740043	70.748	128.049	1093.11	22.543	1	-1				20.5652	0.0437913	169.577	150.124
20.3384	0.156568	0.740105	70.7495	128.361	1093.61	22.534	1	-1				20.5652	0.0437913	167.945	148.848
20.3383	0.155818	0.740652	70.7448	127.611	1093.8	22.521	1	-1				20.5652	0.0437913	168.165	148.926
20.3388	0.156406	0.740214	70.7152	128.455	1094.36	22.54	1	-1				20.5652	0.0437913	167.758	148.687
20.3402	0.156562	0.740808	70.7589	127.299	1094.42	22.56	1	-1				20.5652	0.0437913	166.581	147.77
20.3391	0.157337	0.74123	70.7339	128.486	1092.73	22.543	1	-1				20.5652	0.0437913	167.057	148.23
20.3402	0.157599	0.740371	70.7605	127.424	1092.42	22.55	1	-1				20.5652	0.0437913	166.054	147.461
20.3389	0.157649	0.740761	70.723	128.455	1092.86	22.54	1	-1				20.5652	0.0437913	167.205	148.392
20.3397	0.158199	0.74023	70.7714	128.549	1093.61	22.526	1	-1				20.5652	0.0437913	166.586	147.982
20.3399	0.158793	0.741089	70.7323	128.299	1094.17	22.536	1	-1				20.5652	0.0437913	166.358	147.887
20.3401	0.158949	0.740933	70.7511	128.455	1094.23	22.526	1	-1				20.5652	0.0437913	166.201	147.784
20.339	0.159212	0.740715	70.762	128.486	1093.42	22.553	1	-1				20.5652	0.0437913	166.939	148.396
20.34	0.158924	0.740808	70.7464	128.455	1093.61	22.517	1	-1				20.5652	0.0437913	166.218	147.785
20.3397	0.159499	0.740808	70.7683	127.611	1093.42	22.558	1	-1				20.5652	0.0437913	166.34	147.956
20.3396	0.159199	0.741027	70.7417	127.518	1093.48	22.53	1	-1				20.5652	0.0437913	166.424	147.984
20.338	0.159306	0.740855	70.7605	127.486	1093.98	22.539	1	-1				20.5652	0.0437913	167.865	149.155
20.3381	0.159474	0.741199	70.7402	127.674	1094.36	22.532	1	-1				20.5652	0.0437913	167.82	149.147
20.3387	0.159643	0.74123	70.7136	127.861	1094.3	22.544	1	-1				20.5652	0.0437913	167.231	148.699
20.338	0.159799	0.741761	70.7495	127.83	1093.67	22.54	1	-1				20.5652	0.0437913	167.709	149.093
20.3375	0.159481	0.741652	70.7277	128.268	1093.3	22.55	1	-1				20.5652	0.0437913	168.141	149.389
20.3368	0.159762	0.741152	70.7433	128.424	1093.36	22.538	1	-1				20.5652	0.0437913	168.687	149.864
20.338	0.158881	0.741464	70.7308	128.58	1094.23	22.544	1	-1				20.5652	0.0437913	167.966	149.182
20.3378	0.158843	0.741902	70.7527	128.424	1094.98	22.575	1	-1				20.5652	0.0437913	168.244	149.41
20.3376	0.158899	0.74159	70.7464	127.955	1094.8	22.552	1	-1				20.5652	0.0437913	168.346	149.496
20.3368	0.158906	0.741668	70.7527	128.455	1093.17	22.553	1	-1				20.5652	0.0437913	168.753	149.799
20.3379	0.158643	0.741668	70.7339	128.08	1092.73	22.535	1	-1				20.5652	0.0437913	167.841	149.03
20.338	0.158681	0.741293	70.7339	128.205	1093.23	22.539	1	-1				20.5652	0.0437913	167.821	149.026
20.3381	0.158849	0.741402	70.7495	128.174	1094.3	22.55	1	-1				20.5652	0.0437913	167.89	149.119
20.3374	0.158412	0.741386	70.7433	128.58	1094.36	22.536	1	-1				20.5652	0.0437913	168.549	149.587
20.3402	0.158299	0.741902	70.7589	128.111	1094.3	22.552	1	-1				20.5652	0.0437913	166.271	147.753
20.3403	0.158549	0.74223	70.7527	128.299	1093.67	22.576	1	-1				20.5652	0.0437913	165.994	147.557
20.3408	0.158712	0.742011	70.7761	128.455	1093.92	22.552	1	-1				20.5652	0.0437913	165.643	147.302
20.3518	0.158424	0.741824	70.7589	128.518	1094.23	22.584	1	-1				20.5652	0.0437913	156.642	140.089
20.3497	0.157974	0.741902	70.7511	127.83	1094.61	22.556	1	-1				20.5652	0.0437913	158.509	141.523
20.3488	0.158049	0.741949	70.762	128.643	1094.42	22.548	1	-1				20.5652	0.0437913	159.202	142.083
20.3456	0.157931	0.741996	70.737	127.611	1094.55	22.561	1	-1				20.5652	0.0437913	161.883	144.207
20.3456	0.157949	0.742027	70.7323	128.299	1093.55	22.553	1	-1				20.5652	0.0437913	161.757	144.095
20.344	0.158249	0.742683	70.7527	127.518	1093.55	22.562	1	-1				20.5652	0.0437913	163.006	145.132
20.3433	0.157949	0.742214	70.7589	128.268	1093.23	22.552	1	-1				20.5652	0.0437913	163.627	145.583
20.3426	0.158124	0.742355	70.748	128.361	1093.67	22.566	1	-1				20.5652	0.0437913	164.173	146.048
20.3419	0.158224	0.742418	70.737	128.518	1093.92	22.579	1	-1				20.5652	0.0437913	164.778	146.547
20.3405	0.158012	0.742652	70.7323	127.611	1094.36	22.54	1	-1				20.5652	0.0437913	166.048	147.538
20.3413	0.157987	0.74234	70.7198	128.393	1094.17	22.558	1	-1				20.5652	0.0437913	165.382	147.001
20.341	0.157705	0.742324	70.7511	128.455	1093.48	22.536	1	-1				20.5652	0.0437913	165.531	147.072
20.3408	0.157443	0.742636	70.7542	128.611	1092.8	22.543	1	-1				20.5652	0.0437913	165.644	147.118
20.3395	0.156887	0.742621	70.7292	128.58	1092.92	22.59	1	-1				20.5652	0.0437913	166.849	148.007
20.339	0.157374	0.742699	70.7323	128.58	1093.61	22.557	1	-1				20.5652	0.0437913	167.259	148.408
20.3385	0.156606	0.74248	70.7433	128.455	1093.36	22.543	1	-1				20.5652	0.0437913	167.802	148.735
20.3394	0.156774	0.742433	70.7605	127.58	1093.55	22.565	1	-1				20.5652	0.0437913	167.07	148.177
20.3388	0.156768	0.742605	70.748	127.924	1093.05	22.564	1	-1				20.5652	0.0437913	167.431	148.457
20.3393	0.156393	0.74259	70.737	128.393	1091.92	22.579	1	-1				20.5652	0.0437913	166.951	148.009
20.338	0.156555	0.74298	70.7448	128.361	1092.05	22.593	1	-1				20.5652	0.0437913	168.027	148.891
20.3379	0.156293	0.743246	70.7589	128.455	1093.11	22.578	1	-1				20.5652	0.0437913	168.276	149.068
20.3378	0.156424	0.74248	70.7464	127.455	1093.05	22.568	1	-1				20.5652	0.0437913	168.351	149.145
20.3392	0.156037	0.742918	70.7339	128.236	1093.36	22.586	1	-1				20.5652	0.0437913	167.321	148.276
20.3391	0.155962	0.743183	70.7542	128.268	1093.36	22.57	1	-1				20.5652	0.0437913	167.408	148.335
20.3388	0.156093	0.74348	70.7511	128.268	1091.8	22.535	1	-1				20.5652	0.0437913	167.36	148.293
20.3383	0.15573	0.743464	70.7183	127.58	1091.86	22.565	1	-1				20.5652	0.0437913	167.882	148.662
20.3394	0.155224	0.743058	70.712	127.361	1092.55	22.59	1	-1				20.5652	0.0437913	167.152	148.022
20.3382	0.155918	0.743324	70.7355	128.236	1093.42	22.565	1	-1				20.5652	0.0437913	168.157	148.927
20.3394	0.155712	0.743511	70.7152	127.486	1093.11	22.552	1	-1				20.5652	0.0437913	167.115	148.065
20.3389	0.155618	0.743308	70.7558	128.018	1092.8	22.547	1	-1				20.5652	0.0437913	167.544	148.39
20.3395	0.155087	0.743824	70.7636	128.049	1092.48	22.552	1	-1				20.5652	0.0437913	167.1	147.961
20.3404	0.15543	0.743511	70.673	127.393	1091.92	22.535	1	-1				20.5652	0.0437913	166.225	147.301
20.3395	0.155424	0.743496	70.7511	128.143	1092.48	22.571	1	-1				20.5652	0.0437913	166.994	147.921
20.3389	0.155462	0.743574	70.748	128.268	1093.42	22.526	1	-1				20.5652	0.0437913	167.69	148.494
20.3391	0.155749	0.743636	70.7558	128.174	1093.42	22.553	1	-1				20.5652	0.0437913	167.428	148.324
20.34	0.154749	0.743886	70.7261	127.861	1093.11	22.525	1	-1				20.5652	0.0437913	166.866	147.737
20.3398	0.155255	0.743918	70.7574	127.361	1092.86	22.564	1	-1				20.5652	0.0437913	166.833	147.775
20.3397	0.155399	0.743761	70.7464	127.236	1091.92	22.535	1	-1				20.5652	0.0437913	166.74	147.708
20.3406	0.155399	0.743715	70.7558	127.705	1091.98	22.562	1	-1				20.5652	0.0437913	166.018	147.133
20.3411	0.156487	0.743464	70.7152	127.236	1092.48	22.54	1	-1				20.5652	0.0437913	165.567	146.925
20.3391	0.156849	0.744261	70.7261	128.049	1092.8	22.554	1	-1				20.5652	0.0437913	167.149	148.239
20.3401	0.156749	0.74434	70.7105	127.455	1093.61	22.536	1	-1				20.5652	0.0437913	166.492	147.713
20.3402	0.157493	0.74448	70.7448	128.33	1093.11	22.546	1	-1				20.5652	0.0437913	166.242	147.606
20.3397	0.157499	0.743668	70.7323	127.361	1092.11	22.544	1	-1				20.5652	0.0437913	166.475	147.779
20.3407	0.158168	0.743965	70.7417	128.361	1091.23	22.542	1	-1				20.5652	0.0437913	165.433	147.025
20.3406	0.158824	0.743824	70.7198	128.361	1091.36	22.54	1	-1				20.5652	0.0437913	165.351	147.049
20.3398	0.158518	0.744183	70.7433	127.83	1091.92	22.558	1	-1				20.5652	0.0437913	166.185	147.681
20.3398	0.158918	0.744558	70.7464	128.33	1092.48	22.554	1	-1				20.5652	0.0437913	166.163	147.725
20.3393	0.159099	0.743965	70.7198	128.236	1092.23	22.554	1	-1				20.5652	0.0437913	166.53	148.038
20.3379	0.159649	0.744199	70.7574	127.205	1092.11	22.538	1	-1				20.5652	0.0437913	167.561	148.932
20.3392	0.159656	0.744246	70.7605	128.205	1091.23	22.558	1	-1				20.5652	0.0437913	166.391	147.988
20.3381	0.159731	0.744043	70.7355	127.705	1091.67	22.529	1	-1				20.5652	0.0437913	167.291	148.722
20.3384	0.159893	0.744433	70.7323	128.424	1091.8	22.558	1	-1				20.5652	0.0437913	167.061	148.562
20.3367	0.160512	0.744699	70.7511	128.361	1092.42	22.529	1	-1				20.5652	0.0437913	168.467	149.774
20.3375	0.160306	0.744324	70.7448	127.736	1092.48	22.562	1	-1				20.5652	0.0437913	167.894	149.291
20.3378	0.160412	0.744324	70.7402	127.549	1091.98	22.535	1	-1				20.5652	0.0437913	167.488	148.974
20.3366	0.161449	0.744574	70.7589	128.111	1091.8	22.556	1	-1				20.5652	0.0437913	168.304	149.761
20.3371	0.161074	0.744918	70.712	127.986	1090.86	22.542	1	-1				20.5652	0.0437913	167.787	149.285
20.3356	0.160968	0.744777	70.7667	127.924	1092.11	22.565	1	-1				20.5652	0.0437913	169.262	150.466
20.3361	0.161618	0.745402	70.737	128.518	1092.55	22.543	1	-1				20.5652	0.0437913	168.786	150.178
20.3349	0.161606	0.744777	70.7636	127.955	1093.11	22.556	1	-1				20.5652	0.0437913	169.828	151.017
20.3349	0.161618	0.745074	70.7511	127.705	1093.3	22.52	1	-1				20.5652	0.0437913	169.929	151.102
20.3344	0.162262	0.74509	70.7417	128.236	1092.55	22.547	1	-1				20.5652	0.0437913	170.083	151.299
20.3355	0.161581	0.74473	70.7527	128.236	1091.92	22.54	1	-1				20.5652	0.0437913	169.213	150.505
20.3342	0.161806	0.745121	70.7574	127.83	1091.8	22.538	1	-1				20.5652	0.0437913	170.231	151.346
20.333	0.162774	0.744808	70.7277	128.049	1092.98	22.526	1	-1				20.5652	0.0437913	171.183	152.252
20.3343	0.162974	0.744918	70.7402	127.424	1092.98	22.552	1	-1				20.5652	0.0437913	170.089	151.406
20.3342	0.163243	0.745637	70.7589	128.08	1093.05	22.542	1	-1				20.5652	0.0437913	170.202	151.533
20.3335	0.163499	0.745043	70.7323	128.049	1093.11	22.55	1	-1				20.5652	0.0437913	170.728	151.987
20.3325	0.163756	0.745293	70.7167	128.486	1091.92	22.542	1	-1				20.5652	0.0437913	171.263	152.432
20.3322	0.163912	0.745761	70.7261	127.799	1091.55	22.547	1	-1				20.5652	0.0437913	171.416	152.569
20.3316	0.163437	0.74559	70.737	128.174	1092.05	22.538	1	-1				20.5652	0.0437913	172.067	153.032
20.331	0.163799	0.745714	70.7558	128.424	1092.73	22.543	1	-1				20.5652	0.0437913	172.649	153.555
20.3323	0.163674	0.745637	70.7355	128.361	1093.48	22.542	1	-1				20.5652	0.0437913	171.686	152.781
20.3319	0.163281	0.74584	70.762	128.361	1093.11	22.54	1	-1				20.5652	0.0437913	172.063	153.024
20.3315	0.163612	0.745449	70.7652	128.611	1092.42	22.546	1	-1				20.5652	0.0437913	172.245	153.203
20.3314	0.162987	0.745824	70.7136	128.205	1091.05	22.552	1	-1				20.5652	0.0437913	172.223	153.082
20.3315	0.162599	0.745746	70.7511	127.455	1092.05	22.538	1	-1				20.5652	0.0437913	172.306	153.111
20.3305	0.163024	0.745652	70.7574	128.143	1092.92	22.544	1	-1				20.5652	0.0437913	173.195	153.889
20.3309	0.162418	0.745668	70.7245	127.768	1093.48	22.542	1	-1				20.5652	0.0437913	173.081	153.726
20.3298	0.161887	0.746308	70.7495	128.111	1093.42	22.565	1	-1				20.5652	0.0437913	174.097	154.465
20.3313	0.162606	0.746168	70.7323	128.205	1092.17	22.526	1	-1				20.5652	0.0437913	172.554	153.312
20.3291	0.162674	0.746152	70.7448	128.111	1092.11	22.556	1	-1				20.5652	0.0437913	174.307	154.718
20.3297	0.161762	0.746168	70.7699	128.393	1092.36	22.54	1	-1				20.5652	0.0437913	174.039	154.387
20.3313	0.162056	0.746152	70.7495	127.705	1093.48	22.553	1	-1				20.5652	0.0437913	172.78	153.437
20.3311	0.162062	0.746511	70.7464	128.205	1093.11	22.539	1	-1				20.5652	0.0437913	172.925	153.548
20.3316	0.161518	0.746418	70.7683	127.424	1093.86	22.556	1	-1				20.5652	0.0437913	172.707	153.312
20.3308	0.161931	0.746715	70.7558	128.205	1092.86	22.538	1	-1				20.5652	0.0437913	173.162	153.716
20.3308	0.161318	0.746183	70.7558	127.705	1092.3	22.538	1	-1				20.5652	0.0437913	173.176	153.637
20.3318	0.161731	0.746371	70.7386	128.236	1091.92	22.543	1	-1				20.5652	0.0437913	172.218	152.923
20.3324	0.161131	0.746402	70.7323	127.83	1092.73	22.529	1	-1				20.5652	0.0437913	171.953	152.643
20.332	0.161081	0.74609	70.7542	127.174	1093.67	22.511	1	-1				20.5652	0.0437913	172.446	153.043
20.3325	0.161818	0.74609	70.7277	127.861	1093.55	22.518	1	-1				20.5652	0.0437913	171.876	152.685
20.3326	0.160931	0.74709	70.7433	127.799	1093.17	22.554	1	-1				20.5652	0.0437913	171.908	152.586
20.3325	0.161781	0.746933	70.7277	127.455	1092.98	22.534	1	-1				20.5652	0.0437913	171.793	152.606
20.3329	0.161799	0.747058	70.7277	127.486	1092.86	22.544	1	-1				20.5652	0.0437913	171.45	152.333
20.3319	0.161862	0.746871	70.7448	128.018	1093.48	22.529	1	-1				20.5652	0.0437913	172.335	153.056
20.3322	0.161274	0.746996	70.7605	128.08	1093.98	22.548	1	-1				20.5652	0.0437913	172.299	152.956
20.3323	0.161124	0.74709	70.7198	127.674	1093.8	22.547	1	-1				20.5652	0.0437913	172.179	152.838
20.3318	0.161343	0.746902	70.7355	128.236	1093.98	22.532	1	-1				20.5652	0.0437913	172.616	153.218
20.3324	0.160087	0.747074	70.7605	128.486	1092.92	22.52	1	-1				20.5652	0.0437913	172.125	152.643
20.3319	0.160562	0.746902	70.7511	127.674	1092.92	22.521	1	-1				20.5652	0.0437913	172.481	152.991
20.3327	0.160324	0.747324	70.712	127.33	1093.11	22.52	1	-1				20.5652	0.0437913	171.876	152.479
20.3329	0.160156	0.747605	70.7355	128.143	1093.48	22.532	1	-1				20.5652	0.0437913	171.848	152.44
20.3329	0.159737	0.747402	70.7183	128.393	1093.11	22.539	1	-1				20.5652	0.0437913	171.851	152.381
20.3338	0.159593	0.747308	70.7277	128.705	1093.8	22.53	1	-1				20.5652	0.0437913	171.251	151.893
20.3328	0.159574	0.747511	70.7433	128.111	1093.3	22.522	1	-1				20.5652	0.0437913	171.932	152.427
20.3327	0.159337	0.747746	70.7495	128.08	1093.11	22.536	1	-1				20.5652	0.0437913	172.082	152.512
20.3334	0.159299	0.747637	70.7105	127.611	1092.67	22.506	1	-1				20.5652	0.0437913	171.387	151.946
20.3348	0.158924	0.74748	70.7183	127.049	1093.11	22.554	1	-1				20.5652	0.0437913	170.417	151.128
20.3341	0.158943	0.747168	70.7542	128.08	1093.55	22.511	1	-1				20.5652	0.0437913	171.033	151.628
20.3352	0.158374	0.747746	70.7058	127.299	1092.92	22.517	1	-1				20.5652	0.0437913	170.118	150.814
20.3351	0.158706	0.747324	70.7323	128.361	1092.98	22.544	1	-1				20.5652	0.0437913	170.204	150.927
20.3361	0.158681	0.748058	70.7448	127.986	1092.86	22.5	1	-1				20.5652	0.0437913	169.301	150.202
20.3357	0.158199	0.747746	70.7667	127.924	1092.42	22.534	1	-1				20.5652	0.0437913	169.659	150.417
20.3364	0.15753	0.747699	70.7433	127.83	1091.98	22.53	1	-1				20.5652	0.0437913	169.177	149.937
20.336	0.157968	0.747918	70.7511	127.986	1092.42	22.506	1	-1				20.5652	0.0437913	169.492	150.253
20.3368	0.157312	0.747605	70.7511	127.861	1093.98	22.528	1	-1				20.5652	0.0437913	169.194	149.949
20.3366	0.157537	0.748058	70.7511	128.268	1093.11	22.511	1	-1				20.5652	0.0437913	169.161	149.941
20.338	0.158018	0.748371	70.7448	128.424	1092.92	22.528	1	-1				20.5652	0.0437913	167.868	148.971
20.3372	0.157768	0.748183	70.7495	128.549	1091.73	22.534	1	-1				20.5652	0.0437913	168.433	149.372
20.3386	0.158443	0.747808	70.7386	128.361	1092.17	22.522	1	-1				20.5652	0.0437913	167.23	148.508
20.339	0.157962	0.748215	70.7152	127.236	1092.98	22.51	1	-1				20.5652	0.0437913	167.057	148.317
20.3381	0.157949	0.748418	70.7574	127.111	1093.48	22.532	1	-1				20.5652	0.0437913	167.875	148.975
20.3384	0.157055	0.747949	70.7589	127.236	1093.86	22.544	1	-1				20.5652	0.0437913	167.893	148.875
20.3402	0.157443	0.74834	70.6902	127.455	1093.23	22.525	1	-1				20.5652	0.0437913	166.253	147.61
20.3396	0.157631	0.748465	70.7527	127.955	1092.8	22.544	1	-1				20.5652	0.0437913	166.615	147.918
20.3403	0.157212	0.748574	70.7417	128.393	1093.55	22.522	1	-1				20.5652	0.0437913	166.24	147.573
20.3403	0.157449	0.748152	70.7011	128.111	1093.55	22.539	1	-1				20.5652	0.0437913	166.176	147.553
20.34	0.157168	0.747902	70.762	127.486	1093.86	22.528	1	-1				20.5652	0.0437913	166.534	147.806
20.3404	0.157987	0.748308	70.7417	128.361	1094.92	22.506	1	-1				20.5652	0.0437913	166.253	147.706
20.3404	0.157843	0.74823	70.723	127.986	1095.42	22.525	1	-1				20.5652	0.0437913	166.329	147.754
20.3405	0.158268	0.748262	70.748	127.736	1094.86	22.52	1	-1				20.5652	0.0437913	166.057	147.586
20.3407	0.158331	0.748308	70.7245	127.986	1093.73	22.525	1	-1				20.5652	0.0437913	165.703	147.296
20.3407	0.157731	0.748543	70.7495	128.299	1093.36	22.535	1	-1				20.5652	0.0437913	165.746	147.246
20.3391	0.158918	0.748621	70.7198	127.361	1094.42	22.539	1	-1				20.5652	0.0437913	167.034	148.446
20.3404	0.158212	0.74898	70.737	128.518	1095.17	22.516	1	-1				20.5652	0.0437913	166.196	147.694
20.3391	0.158231	0.749199	70.7667	128.236	1094.61	22.522	1	-1				20.5652	0.0437913	167.243	148.524
20.3403	0.158531	0.749136	70.7542	128.455	1094.42	22.502	1	-1				20.5652	0.0437913	166.152	147.691
20.34	0.158749	0.749074	70.7417	127.643	1094.3	22.526	1	-1				20.5652	0.0437913	166.31	147.845
20.3396	0.158899	0.74934	70.7386	127.58	1093.3	22.536	1	-1				20.5652	0.0437913	166.512	148.012
20.3394	0.158687	0.748949	70.7699	128.08	1093.42	22.517	1	-1				20.5652	0.0437913	166.681	148.12
20.3391	0.158499	0.748621	70.7448	128.33	1095.23	22.535	1	-1				20.5652	0.0437913	167.277	148.596
20.3391	0.158412	0.749136	70.7433	128.424	1095.55	22.516	1	-1				20.5652	0.0437913	167.34	148.638
20.3398	0.157843	0.749152	70.748	128.486	1094.61	22.522	1	-1				20.5652	0.0437913	166.732	148.064
20.3383	0.157974	0.749308	70.7542	128.299	1094.05	22.525	1	-1				20.5652	0.0437913	167.842	148.96
20.34	0.157849	0.749324	70.7495	128.486	1093.3	22.522	1	-1				20.5652	0.0437913	166.301	147.703
20.3399	0.157612	0.749277	70.7183	127.674	1094.42	22.522	1	-1				20.5652	0.0437913	166.635	147.954
20.3394	0.157024	0.749308	70.7292	128.08	1095.55	22.51	1	-1				20.5652	0.0437913	167.293	148.415
20.3388	0.156962	0.749402	70.723	127.049	1095.8	22.506	1	-1				20.5652	0.0437913	167.844	148.85
20.339	0.156868	0.749777	70.7245	127.986	1095.42	22.538	1	-1				20.5652	0.0437913	167.621	148.654
20.3387	0.156762	0.749918	70.7402	128.455	1094.48	22.568	1	-1				20.5652	0.0437913	167.783	148.757
20.3397	0.156662	0.749761	70.7183	128.455	1094.05	22.542	1	-1				20.5652	0.0437913	166.869	148.008
20.3399	0.156037	0.749511	70.7448	128.455	1094.3	22.565	1	-1				20.5652	0.0437913	166.88	147.937
20.3392	0.156931	0.749824	70.7355	127.736	1095.61	22.498	1	-1				20.5652	0.0437913	167.499	148.568
20.3395	0.156693	0.749965	70.7495	127.174	1095.42	22.547	1	-1				20.5652	0.0437913	167.238	148.326
20.3405	0.156849	0.75009	70.7105	127.705	1095.48	22.517	1	-1				20.5652	0.0437913	166.464	147.729
20.3407	0.157262	0.749949	70.7558	128.143	1095.3	22.548	1	-1				20.5652	0.0437913	166.144	147.527
20.3408	0.157262	0.749887	70.7402	128.111	1094.98	22.535	1	-1				20.5652	0.0437913	166.047	147.445
20.3405	0.156999	0.749918	70.7073	127.58	1093.86	22.55	1	-1				20.5652	0.0437913	166.175	147.497
20.3404	0.157093	0.75048	70.7308	128.58	1094.55	22.524	1	-1				20.5652	0.0437913	166.33	147.642
20.3408	0.157174	0.750527	70.7277	127.643	1095.3	22.544	1	-1				20.5652	0.0437913	166.109	147.487
20.3413	0.15723	0.750637	70.7527	128.33	1094.73	22.536	1	-1				20.5652	0.0437913	165.553	147.044
20.341	0.157368	0.750637	70.6917	128.268	1094.98	22.562	1	-1				20.5652	0.0437913	165.823	147.281
20.3408	0.157455	0.750605	70.7511	128.518	1094.42	22.528	1	-1				20.5652	0.0437913	165.904	147.35
20.3409	0.157005	0.750746	70.7245	127.986	1093.42	22.532	1	-1				20.5652	0.0437913	165.787	147.182
20.3405	0.156987	0.750699	70.7355	127.986	1093.3	22.55	1	-1				20.5652	0.0437913	166.042	147.382
20.3405	0.157499	0.750386	70.7402	128.174	1094.3	22.544	1	-1				20.5652	0.0437913	166.108	147.517
20.3398	0.157199	0.751043	70.7558	128.205	1094.42	22.547	1	-1				20.5652	0.0437913	166.77	148.006
20.3401	0.157149	0.75098	70.7589	127.393	1094.92	22.538	1	-1				20.5652	0.0437913	166.649	147.91
20.3405	0.156887	0.750918	70.7308	127.768	1094.92	22.53	1	-1				20.5652	0.0437913	166.298	147.594
20.341	0.15728	0.75123	70.7636	128.424	1094.48	22.544	1	-1				20.5652	0.0437913	165.803	147.246
20.3405	0.157743	0.75059	70.7042	128.268	1093.86	22.525	1	-1				20.5652	0.0437913	166.018	147.471
20.3401	0.157193	0.751199	70.7386	127.424	1094.36	22.547	1	-1				20.5652	0.0437913	166.531	147.814
20.3399	0.157143	0.75134	70.7558	128.143	1094.86	22.532	1	-1				20.5652	0.0437913	166.756	147.993
20.3415	0.157156	0.751808	70.7589	127.361	1095.11	22.553	1	-1				20.5652	0.0437913	165.507	147.002
20.3407	0.156968	0.751418	70.7167	128.393	1094.48	22.512	1	-1				20.5652	0.0437913	166.045	147.397
20.3405	0.156631	0.751683	70.7495	128.549	1093.8	22.514	1	-1				20.5652	0.0437913	166.203	147.469
20.3406	0.156649	0.751855	70.7527	128.268	1092.61	22.54	1	-1				20.5652	0.0437913	165.904	147.217
20.3404	0.156718	0.752105	70.7527	127.268	1093.42	22.475	1	-1				20.5652	0.0437913	166.222	147.491
20.3404	0.156274	0.751543	70.7433	128.236	1094.61	22.532	1	-1				20.5652	0.0437913	166.493	147.664
20.3396	0.156412	0.751355	70.6995	127.268	1095.11	22.524	1	-1				20.5652	0.0437913	167.139	148.204
20.3397	0.156737	0.751637	70.7433	128.455	1094.42	22.575	1	-1				20.5652	0.0437913	166.914	148.059
20.3406	0.155899	0.752137	70.7464	128.205	1093.98	22.516	1	-1				20.5652	0.0437913	166.304	147.455
20.3409	0.15623	0.752012	70.7527	127.58	1093.23	22.56	1	-1				20.5652	0.0437913	165.88	147.15
20.3402	0.156093	0.752262	70.7386	128.299	1093.98	22.534	1	-1				20.5652	0.0437913	166.609	147.724
20.3407	0.156187	0.751965	70.7448	128.393	1094.36	22.546	1	-1				20.5652	0.0437913	166.182	147.4
20.3414	0.156143	0.752168	70.7073	128.361	1094.98	22.534	1	-1				20.5652	0.0437913	165.757	147.064
20.3407	0.155762	0.751949	70.7386	128.455	1094.98	22.554	1	-1				20.5652	0.0437913	166.323	147.465
20.3414	0.155755	0.751808	70.737	127.393	1094.11	22.536	1	-1				20.5652	0.0437913	165.681	146.94
20.3414	0.155543	0.752402	70.748	127.893	1093.8	22.552	1	-1				20.5652	0.0437913	165.645	146.878
20.3411	0.156024	0.75273	70.7792	127.58	1093.98	22.538	1	-1				20.5652	0.0437913	165.872	147.127
20.3403	0.156174	0.752027	70.7574	127.986	1094.23	22.557	1	-1				20.5652	0.0437913	166.502	147.653
20.3416	0.156118	0.752277	70.7089	127.861	1094.3	22.542	1	-1				20.5652	0.0437913	165.468	146.821
20.3412	0.155712	0.752512	70.7214	128.143	1094.98	22.52	1	-1				20.5652	0.0437913	165.944	147.156
20.3411	0.156705	0.752855	70.7464	127.33	1094.92	22.548	1	-1				20.5652	0.0437913	165.9	147.253
20.3407	0.156412	0.752808	70.7308	127.205	1094.61	22.524	1	-1				20.5652	0.0437913	166.157	147.414
20.342	0.156524	0.75273	70.7495	128.518	1093.86	22.543	1	-1				20.5652	0.0437913	165.012	146.506
20.3411	0.156343	0.75298	70.7105	128.455	1093.98	22.532	1	-1				20.5652	0.0437913	165.769	147.087
20.3409	0.156406	0.753152	70.7417	128.393	1093.8	22.539	1	-1				20.5652	0.0437913	165.911	147.206
20.3421	0.156455	0.753183	70.7292	127.393	1094.55	22.55	1	-1				20.5652	0.0437913	164.996	146.493
20.3411	0.15553	0.753605	70.7558	128.58	1094.67	22.54	1	-1				20.5652	0.0437913	166.059	147.219
20.3403	0.155899	0.753371	70.7464	128.674	1094.11	22.557	1	-1				20.5652	0.0437913	166.579	147.675
20.3404	0.156106	0.753277	70.7652	127.768	1093.86	22.529	1	-1				20.5652	0.0437913	166.35	147.517
20.3414	0.155512	0.753449	70.7417	128.236	1093.98	22.536	1	-1				20.5652	0.0437913	165.703	146.923
20.3416	0.156205	0.753262	70.7448	128.111	1094.36	22.514	1	-1				20.5652	0.0437913	165.438	146.809
20.3415	0.155768	0.75309	70.7027	127.924	1094.36	22.542	1	-1				20.5652	0.0437913	165.585	146.868
20.3407	0.155455	0.753277	70.7527	128.236	1094.67	22.561	1	-1				20.5652	0.0437913	166.368	147.456
20.3409	0.155974	0.753418	70.7339	126.986	1093.98	22.562	1	-1				20.5652	0.0437913	166.02	147.238
20.3412	0.155987	0.75334	70.7292	128.455	1093.3	22.54	1	-1				20.5652	0.0437913	165.618	146.91
20.3419	0.155606	0.753355	70.7402	127.986	1094.3	22.504	1	-1				20.5652	0.0437913	165.323	146.637
20.3413	0.155787	0.753308	70.7183	128.393	1094.23	22.546	1	-1				20.5652	0.0437913	165.785	147.029
20.3411	0.156093	0.75348	70.748	128.549	1094.92	22.538	1	-1				20.5652	0.0437913	165.962	147.22
20.3394	0.156212	0.753683	70.7355	127.674	1094.61	22.553	1	-1				20.5652	0.0437913	167.327	148.321
20.3396	0.155774	0.753777	70.7589	127.83	1094.55	22.528	1	-1				20.5652	0.0437913	167.234	148.187
20.3412	0.156024	0.754152	70.7745	127.986	1094.17	22.553	1	-1				20.5652	0.0437913	165.81	147.08
20.3408	0.156362	0.753746	70.7277	127.986	1094.05	22.54	1	-1				20.5652	0.0437913	166.006	147.279
20.3416	0.155387	0.75359	70.7542	128.268	1094.48	22.553	1	-1				20.5652	0.0437913	165.643	146.865
20.3406	0.155518	0.753949	70.7402	128.393	1094.86	22.528	1	-1				20.5652	0.0437913	166.46	147.54
20.3409	0.155749	0.754246	70.7323	128.299	1095.42	22.568	1	-1				20.5652	0.0437913	166.243	147.405
20.342	0.155499	0.754105	70.7495	127.299	1094.55	22.538	1	-1				20.5652	0.0437913	165.263	146.578
20.342	0.156043	0.75423	70.7636	128.611	1094.23	22.57	1	-1				20.5652	0.0437913	165.174	146.576
20.3417	0.155631	0.753933	70.737	127.299	1093.8	22.53	1	-1				20.5652	0.0437913	165.383	146.681
20.342	0.155705	0.754168	70.7323	128.143	1094.05	22.564	1	-1				20.5652	0.0437913	165.137	146.498
20.3418	0.155674	0.75459	70.7589	128.361	1094.86	22.568	1	-1				20.5652	0.0437913	165.487	146.784
20.3413	0.155774	0.754512	70.7245	127.924	1095.11	22.568	1	-1				20.5652	0.0437913	165.92	147.146
20.3412	0.155449	0.75434	70.7589	128.424	1094.73	22.561	1	-1				20.5652	0.0437913	165.926	147.103
20.3414	0.155549	0.754309	70.7261	128.111	1094.23	22.525	1	-1				20.5652	0.0437913	165.693	146.924
20.342	0.155293	0.754105	70.7636	127.205	1093.3	22.556	1	-1				20.5652	0.0437913	165.084	146.391
20.3406	0.155562	0.754668	70.7261	127.611	1093.92	22.543	1	-1				20.5652	0.0437913	166.352	147.446
20.3408	0.155043	0.754777	70.7511	128.424	1093.98	22.564	1	-1				20.5652	0.0437913	166.283	147.324
20.3401	0.155693	0.754871	70.7574	128.174	1093.92	22.558	1	-1				20.5652	0.0437913	166.716	147.755
20.3409	0.155331	0.755012	70.7683	127.424	1094.17	22.565	1	-1				20.5652	0.0437913	166.132	147.244
20.3415	0.155318	0.755121	70.7402	128.58	1093.92	22.562	1	-1				20.5652	0.0437913	165.619	146.829
20.3404	0.154955	0.755324	70.7433	128.393	1092.3	22.542	1	-1				20.5652	0.0437913	166.37	147.358
20.3408	0.154643	0.75509	70.7105	128.111	1093.48	22.582	1	-1				20.5652	0.0437913	166.209	147.204
20.3417	0.154649	0.755277	70.7245	127.799	1094.11	22.547	1	-1				20.5652	0.0437913	165.595	146.723
20.3403	0.15498	0.755168	70.7386	128.268	1094.48	22.564	1	-1				20.5652	0.0437913	166.757	147.7
20.3411	0.155106	0.755324	70.7433	127.799	1094.17	22.566	1	-1				20.5652	0.0437913	166.005	147.112
20.3415	0.155156	0.754996	70.7495	127.986	1093.48	22.579	1	-1				20.5652	0.0437913	165.555	146.751
20.3418	0.155556	0.755277	70.7277	127.549	1092.73	22.576	1	-1				20.5652	0.0437913	165.194	146.506
20.341	0.154949	0.755355	70.7652	127.455	1092.92	22.582	1	-1				20.5652	0.0437913	165.916	147.003
20.341	0.154812	0.755277	70.7167	127.08	1093.8	22.571	1	-1				20.5652	0.0437913	166.113	147.154
20.3418	0.155449	0.755559	70.748	127.424	1093.8	22.561	1	-1				20.5652	0.0437913	165.348	146.629
20.3416	0.155556	0.755605	70.7292	128.08	1094.3	22.58	1	-1				20.5652	0.0437913	165.537	146.801
20.3418	0.155393	0.756043	70.7292	127.424	1093.42	22.574	1	-1				20.5652	0.0437913	165.292	146.572
20.3408	0.155743	0.755683	70.7245	128.393	1092.67	22.538	1	-1				20.5652	0.0437913	165.909	147.101
20.3419	0.155374	0.755574	70.7308	127.924	1092.3	22.557	1	-1				20.5652	0.0437913	165.06	146.369
20.3412	0.155537	0.755887	70.7511	128.143	1093.42	22.596	1	-1				20.5652	0.0437913	165.753	146.959
20.341	0.155374	0.755934	70.7464	128.455	1093.92	22.56	1	-1				20.5652	0.0437913	165.988	147.131
20.3413	0.155318	0.756418	70.773	128.236	1093.8	22.582	1	-1				20.5652	0.0437913	165.798	146.97
20.3411	0.155368	0.756043	70.737	128.111	1093.61	22.578	1	-1				20.5652	0.0437913	165.884	147.043
20.3406	0.155824	0.755887	70.7527	127.893	1092.48	22.575	1	-1				20.5652	0.0437913	166.048	147.22
20.3402	0.155737	0.756449	70.7277	128.018	1092.55	22.594	1	-1				20.5652	0.0437913	166.384	147.477
20.3418	0.155812	0.756418	70.7073	128.268	1092.36	22.568	1	-1				20.5652	0.0437913	165.061	146.43
20.3404	0.155512	0.755746	70.7542	127.268	1092.98	22.594	1	-1				20.5652	0.0437913	166.357	147.432
20.3404	0.155755	0.756262	70.7605	128.424	1093.67	22.588	1	-1				20.5652	0.0437913	166.413	147.518
20.3403	0.155612	0.756652	70.7511	128.049	1093.05	22.59	1	-1				20.5652	0.0437913	166.416	147.492
20.3414	0.155599	0.756762	70.7042	127.518	1092.42	22.59	1	-1				20.5652	0.0437913	165.411	146.681
20.3404	0.155974	0.757262	70.7589	127.674	1091.92	22.572	1	-1				20.5652	0.0437913	166.11	147.282
20.3402	0.155718	0.75723	70.7542	127.549	1092.42	22.575	1	-1				20.5652	0.0437913	166.401	147.487
20.3413	0.155631	0.757168	70.7042	127.361	1093.36	22.564	1	-1				20.5652	0.0437913	165.638	146.879
20.3402	0.156043	0.757152	70.7464	127.174	1093.48	22.597	1	-1				20.5652	0.0437913	166.5	147.624
20.3406	0.15623	0.756855	70.7355	128.018	1093.61	22.571	1	-1				20.5652	0.0437913	166.143	147.365
20.3406	0.156643	0.756793	70.7495	128.486	1093.23	22.557	1	-1				20.5652	0.0437913	166.025	147.321
20.3409	0.156537	0.757559	70.7308	127.736	1092.05	22.582	1	-1				20.5652	0.0437913	165.657	146.997
20.3402	0.155699	0.757465	70.7308	127.893	1091.86	22.575	1	-1				20.5652	0.0437913	166.319	147.411
20.3409	0.155806	0.757262	70.7355	127.955	1092.36	22.606	1	-1				20.5652	0.0437913	165.827	147.039
20.3403	0.155755	0.757168	70.737	128.018	1093.42	22.574	1	-1				20.5652	0.0437913	166.473	147.563
20.3404	0.155381	0.75734	70.748	128.174	1093.11	22.586	1	-1				20.5652	0.0437913	166.398	147.448
20.3387	0.155843	0.757683	70.7136	128.361	1092.05	22.59	1	-1				20.5652	0.0437913	167.588	148.445

## Sheet: G2
O2	CO2	WVP	BP	FL_FMS	FLow	Deg_C	I_O_N	Marker				FiO2	FiCO2	VO2(ml/h)
20.5082	0.0449851	0.785699	70.737	127.799	849.107	22.94	0	-1				20.4966	0.0451476	-7.40028
20.5077	0.0450601	0.785543	70.7308	127.58	849.794	22.928	0	-1				20.4966	0.0451476	-7.08255
20.5078	0.0444976	0.785965	70.7214	127.83	849.482	22.94	0	-1				20.4966	0.0451476	-7.09576
20.5071	0.0444601	0.78645	70.7402	127.736	850.169	22.932	0	-1				20.4966	0.0451476	-6.61524
20.5075	0.0452038	0.7862	70.7448	127.518	850.169	22.947	0	-1				20.4966	0.0451476	-6.97624
20.5074	0.0452413	0.785981	70.7323	127.768	850.107	22.936	0	-1				20.4966	0.0451476	-6.94216
20.5076	0.0453538	0.786231	70.7433	127.111	849.857	22.922	0	-1				20.4966	0.0451476	-7.08323
20.506	0.0449226	0.786325	70.7386	127.236	849.982	22.918	0	-1				20.4966	0.0451476	-6.00733
20.5067	0.0453601	0.786559	70.7183	127.424	849.419	22.977	0	-1				20.4966	0.0451476	-6.45842
20.5067	0.0453976	0.786528	70.7152	127.33	849.794	22.938	0	-1				20.4966	0.0451476	-6.50469
20.5077	0.0452101	0.786793	70.7574	127.736	850.669	22.922	0	-1				20.4966	0.0451476	-7.09033
20.5061	0.0451226	0.786825	70.6917	127.861	849.669	22.944	0	-1				20.4966	0.0451476	-6.07632
20.5067	0.0451163	0.786668	70.7495	127.861	849.419	22.947	0	-1				20.4966	0.0451476	-6.4392
20.5075	0.0452413	0.786559	70.7433	127.705	849.607	22.95	0	-1				20.4966	0.0451476	-6.98297
20.5057	0.0450726	0.787043	70.7355	126.486	850.044	22.964	0	-1				20.4966	0.0451476	-5.80293
20.5069	0.0448226	0.786981	70.7105	127.549	850.294	22.93	0	-1				20.4966	0.0451476	-6.5548
20.5076	0.0456163	0.787278	70.7339	127.361	849.857	22.952	0	-1				20.4966	0.0451476	-7.11776
20.5066	0.0452351	0.78745	70.712	126.986	849.794	22.936	0	-1				20.4966	0.0451476	-6.39351
20.5059	0.0452538	0.786871	70.723	127.736	850.107	22.962	0	-1				20.4966	0.0451476	-5.94913
20.5057	0.0457351	0.787528	70.7448	127.393	849.982	22.934	0	-1				20.4966	0.0451476	-5.90249
20.5066	0.0460413	0.787418	70.7183	126.893	849.794	22.951	0	-1				20.4966	0.0451476	-6.51239
20.5067	0.0457413	0.787043	70.7574	127.736	849.732	22.952	0	-1				20.4966	0.0451476	-6.54301
20.5064	0.0458913	0.78745	70.7152	127.174	849.919	22.981	0	-1				20.4966	0.0451476	-6.35888
20.5067	0.0466351	0.787809	70.7339	127.736	850.544	22.951	0	-1				20.4966	0.0451476	-6.64767
20.5068	0.0471726	0.787168	70.687	127.986	849.857	22.928	0	-1				20.4966	0.0451476	-6.77074
20.5074	0.0474476	0.7877	70.7245	126.736	849.544	22.966	0	-1				20.4966	0.0451476	-7.17638
20.5067	0.0481601	0.7877	70.712	127.518	849.982	22.93	0	-1				20.4966	0.0451476	-6.86316
20.5065	0.0489101	0.788278	70.748	127.674	849.732	22.969	0	-1				20.4966	0.0451476	-6.79941
20.5064	0.0495789	0.787668	70.748	127.486	849.732	22.952	0	-1				20.4966	0.0451476	-6.81681
20.5053	0.0502539	0.788012	70.7198	126.986	849.982	22.972	0	-1				20.4966	0.0451476	-6.21462
20.5046	0.0514039	0.788372	70.7214	127.361	848.982	22.952	0	-1				20.4966	0.0451476	-5.92902
20.5051	0.0521477	0.788075	70.6995	126.924	849.669	22.94	0	-1				20.4966	0.0451476	-6.33309
20.5043	0.0521477	0.7882	70.7386	127.58	849.857	22.922	0	-1				20.4966	0.0451476	-5.85332
20.5033	0.0526539	0.788387	70.698	127.768	849.794	22.948	0	-1				20.4966	0.0451476	-5.25872
20.5022	0.0530414	0.788793	70.748	126.643	849.919	22.966	0	-1				20.4966	0.0451476	-4.5983
20.5018	0.0529602	0.7887	70.6933	127.893	850.419	22.938	0	-1				20.4966	0.0451476	-4.34637
20.5008	0.0530852	0.788793	70.698	127.08	849.669	22.986	0	-1				20.4966	0.0451476	-3.71118
20.5003	0.052929	0.788715	70.737	126.705	848.732	22.964	0	-1				20.4966	0.0451476	-3.34703
20.4991	0.053629	0.788887	70.7261	127.768	849.482	22.969	0	-1				20.4966	0.0451476	-2.67895
20.4975	0.0536227	0.788903	70.737	126.58	849.607	22.95	0	-1				20.4966	0.0451476	-1.64606
20.4964	0.0545352	0.789168	70.7214	127.236	849.544	22.988	0	-1				20.4966	0.0451476	-1.07334
20.4971	0.0554727	0.78895	70.7323	127.83	849.607	22.969	0	-1				20.4966	0.0451476	-1.67758
20.4952	0.056454	0.788996	70.7277	127.268	849.044	22.944	0	-1				20.4966	0.0451476	-0.581337
20.4958	0.0566915	0.788981	70.7417	127.768	849.044	22.96	0	-1				20.4966	0.0451476	-0.958579
20.4947	0.0573978	0.788903	70.7183	127.018	848.982	22.955	0	-1				20.4966	0.0451476	-0.378422
20.4935	0.057954	0.789543	70.748	127.58	849.544	22.99	0	-1				20.4966	0.0451476	0.311266
20.494	0.0581165	0.789215	70.7261	127.205	849.544	22.944	0	-1				20.4966	0.0451476	0.00137582
20.4932	0.0578853	0.789575	70.7323	126.986	849.169	22.966	0	-1				20.4966	0.0451476	0.499611
20.492	0.0572915	0.78945	70.7245	127.236	849.107	22.936	0	-1				20.4966	0.0451476	1.36578
20.4915	0.0565227	0.789684	70.7089	127.205	848.794	22.978	0	-1				20.4966	0.0451476	1.79929
20.4897	0.0556477	0.789575	70.7261	127.768	848.857	22.942	0	-1				20.4966	0.0451476	3.04815
20.4883	0.0548102	0.789575	70.7527	127.08	848.982	22.969	0	-1				20.4966	0.0451476	4.10032
20.4871	0.053779	0.789747	70.7308	127.236	849.669	22.966	0	-1				20.4966	0.0451476	4.98927
20.4848	0.0527664	0.789981	70.7245	127.361	849.294	22.978	0	-1				20.4966	0.0451476	6.5683
20.4854	0.0522477	0.789793	70.7136	126.861	849.232	22.969	0	-1				20.4966	0.0451476	6.2899
20.486	0.0514602	0.78934	70.7433	127.674	848.857	22.968	0	-1				20.4966	0.0451476	5.97413
20.487	0.0503789	0.790028	70.7558	127.893	848.732	22.959	0	-1				20.4966	0.0451476	5.51954
20.4873	0.0505664	0.78984	70.7417	127.361	849.357	22.988	0	-1				20.4966	0.0451476	5.28749
20.4881	0.0496977	0.790028	70.6995	127.518	849.107	22.966	0	-1				20.4966	0.0451476	4.90664
20.4884	0.0493851	0.790387	70.7011	126.611	849.482	22.98	0	-1				20.4966	0.0451476	4.71268
20.4887	0.0484351	0.79045	70.7355	127.611	849.169	22.984	0	-1				20.4966	0.0451476	4.63704
20.4901	0.0482539	0.790356	70.7495	127.424	848.982	22.954	0	-1				20.4966	0.0451476	3.80778
20.4913	0.0484914	0.789637	70.748	126.893	848.794	22.966	0	-1				20.4966	0.0451476	2.95592
20.4916	0.0478851	0.79045	70.712	127.861	849.607	22.966	0	-1				20.4966	0.0451476	2.85889
20.4932	0.0480976	0.79059	70.7339	127.361	849.232	22.99	0	-1				20.4966	0.0451476	1.83639
20.4938	0.0481039	0.790246	70.737	127.58	849.357	22.956	0	-1				20.4966	0.0451476	1.40639
20.4943	0.0473351	0.790481	70.7433	126.674	849.044	22.982	0	-1				20.4966	0.0451476	1.24412
20.4953	0.0467414	0.79084	70.7183	126.705	849.357	22.968	0	-1				20.4966	0.0451476	0.623904
20.4949	0.0471726	0.790887	70.7261	127.455	848.919	22.952	0	-1				20.4966	0.0451476	0.855253
20.4942	0.0467663	0.79034	70.7433	127.58	849.232	22.984	0	-1				20.4966	0.0451476	1.35114
20.4951	0.0466789	0.791293	70.712	127.33	849.419	22.964	0	-1				20.4966	0.0451476	0.792421
20.4961	0.0469601	0.791122	70.7152	127.424	849.107	22.978	0	-1				20.4966	0.0451476	0.133609
20.4958	0.0473226	0.791309	70.7308	126.518	849.482	22.972	0	-1				20.4966	0.0451476	0.271955
20.4962	0.0470726	0.791293	70.7464	126.611	849.294	22.981	0	-1				20.4966	0.0451476	0.0163067
20.4956	0.0470289	0.791512	70.7448	127.861	849.294	22.958	0	-1				20.4966	0.0451476	0.432264
20.4964	0.0467726	0.791793	70.7261	127.393	849.294	22.988	0	-1				20.4966	0.0451476	-0.0404246
20.4961	0.0461101	0.791325	70.7464	127.83	849.357	22.984	0	-1				20.4966	0.0451476	0.213273
20.4954	0.0469039	0.791809	70.748	127.58	849.857	22.954	0	-1				20.4966	0.0451476	0.583669
20.4967	0.0464789	0.791903	70.7214	127.299	849.919	22.95	0	-1				20.4966	0.0451476	-0.194265
20.4977	0.0465101	0.791325	70.7402	128.049	849.857	22.96	0	-1				20.4966	0.0451476	-0.891065
20.4966	0.0470164	0.792137	70.7589	127.705	849.294	22.991	0	-1				20.4966	0.0451476	-0.232688
20.4961	0.0468226	0.792059	70.7277	127.705	848.982	22.976	0	-1				20.4966	0.0451476	0.119612
20.4965	0.0465351	0.792543	70.7339	127.174	849.294	22.976	0	-1				20.4966	0.0451476	-0.124596
20.4961	0.0465851	0.792434	70.737	127.08	849.732	22.972	0	-1				20.4966	0.0451476	0.18941
20.4973	0.0465226	0.792918	70.7448	127.705	849.044	22.98	0	-1				20.4966	0.0451476	-0.629132
20.4962	0.0465913	0.792528	70.7495	127.486	849.544	22.977	0	-1				20.4966	0.0451476	0.0987874
20.4957	0.0461664	0.793356	70.7542	127.643	849.482	22.984	0	-1				20.4966	0.0451476	0.494401
20.496	0.0464601	0.79309	70.7323	126.955	848.982	22.972	0	-1				20.4966	0.0451476	0.26973
20.4976	0.0464914	0.79295	70.7605	127.736	849.107	22.998	0	-1				20.4966	0.0451476	-0.778873
20.4965	0.0460663	0.793668	70.7542	127.893	849.669	22.987	0	-1				20.4966	0.0451476	-0.0502174
20.4973	0.0463788	0.79384	70.737	127.518	849.419	22.981	0	-1				20.4966	0.0451476	-0.584879
20.4978	0.0458038	0.793793	70.7433	127.049	849.232	22.998	0	-1				20.4966	0.0451476	-0.836082
20.4982	0.0463163	0.793747	70.7308	127.549	849.169	22.982	0	-1				20.4966	0.0451476	-1.13406
20.4982	0.0460101	0.793918	70.7448	126.768	848.669	22.984	0	-1				20.4966	0.0451476	-1.13162
20.4992	0.0457913	0.79384	70.748	127.393	849.482	22.984	0	-1				20.4966	0.0451476	-1.70662
20.4978	0.0460788	0.793903	70.7214	127.486	849.419	22.888	0	-1				20.4966	0.0451476	-0.865991
20.4993	0.0453351	0.79409	70.7323	126.549	849.607	22.978	0	-1				20.4966	0.0451476	-1.71743
20.4994	0.0457226	0.794293	70.7574	127.736	849.482	22.986	0	-1				20.4966	0.0451476	-1.8194
20.4996	0.0450913	0.794403	70.723	127.361	849.419	22.998	0	-1				20.4966	0.0451476	-1.86453
20.4993	0.0461413	0.794512	70.737	127.736	849.107	22.992	0	-1				20.4966	0.0451476	-1.83515
20.4994	0.0455538	0.795137	70.7542	127.768	848.607	22.962	0	-1				20.4966	0.0451476	-1.81458
20.4996	0.0458101	0.794606	70.748	127.549	849.669	22.956	0	-1				20.4966	0.0451476	-2.01086
20.5002	0.0455851	0.794497	70.7417	127.424	849.419	22.969	0	-1				20.4966	0.0451476	-2.31407
20.4994	0.0460413	0.795028	70.7339	127.393	849.607	22.958	0	-1				20.4966	0.0451476	-1.90004
20.4998	0.0459851	0.7947	70.7042	127.143	849.794	22.978	0	-1				20.4966	0.0451476	-2.15603
20.4997	0.0457351	0.79495	70.723	126.361	849.794	22.969	0	-1				20.4966	0.0451476	-2.02054
20.4994	0.0459726	0.795372	70.7073	126.83	848.669	22.968	0	-1				20.4966	0.0451476	-1.85689
20.4993	0.0459538	0.795356	70.7417	127.174	848.919	22.969	0	-1				20.4966	0.0451476	-1.81012
20.5007	0.0456976	0.795387	70.7277	127.58	849.419	22.977	0	-1				20.4966	0.0451476	-2.68788
20.4999	0.0459538	0.795715	70.7167	127.861	849.169	22.978	0	-1				20.4966	0.0451476	-2.17597
20.5003	0.0460101	0.795794	70.6964	127.111	849.232	22.984	0	-1				20.4966	0.0451476	-2.43991
20.4999	0.0453476	0.795372	70.7511	126.768	849.232	22.98	0	-1				20.4966	0.0451476	-2.14775
20.5003	0.0455976	0.795653	70.7527	127.518	849.169	22.987	0	-1				20.4966	0.0451476	-2.37272
20.5008	0.0454726	0.795872	70.7308	127.893	849.232	22.97	0	-1				20.4966	0.0451476	-2.67695
20.5008	0.0458976	0.795794	70.7589	127.455	849.919	22.978	0	-1				20.4966	0.0451476	-2.78633
20.5014	0.0458976	0.796403	70.7027	127.049	849.857	22.974	0	-1				20.4966	0.0451476	-3.15816
20.5006	0.0462663	0.795856	70.7417	127.174	849.419	22.986	0	-1				20.4966	0.0451476	-2.71134
20.5011	0.0460726	0.795981	70.7464	126.643	848.919	22.966	0	-1				20.4966	0.0451476	-2.98544
20.5005	0.0461538	0.796372	70.7402	126.924	849.044	22.988	0	-1				20.4966	0.0451476	-2.60565
20.5004	0.0463163	0.796637	70.7105	127.424	849.544	22.996	0	-1				20.4966	0.0451476	-2.57724
20.5008	0.0457851	0.796543	70.7339	127.705	849.294	22.968	0	-1				20.4966	0.0451476	-2.75026
20.499	0.0459351	0.796278	70.7261	127.205	849.482	22.956	0	-1				20.4966	0.0451476	-1.61652
20.4998	0.0466976	0.796325	70.712	127.83	849.482	22.951	0	-1				20.4966	0.0451476	-2.21682
20.5007	0.0471539	0.796387	70.7308	127.486	849.232	22.96	0	-1				20.4966	0.0451476	-2.8594
20.5009	0.0466726	0.796903	70.7292	127.205	849.482	22.946	0	-1				20.4966	0.0451476	-2.92523
20.5004	0.0468976	0.796247	70.7433	127.174	849.419	22.968	0	-1				20.4966	0.0451476	-2.6212
20.5001	0.0463726	0.796528	70.7402	127.58	849.544	22.998	0	-1				20.4966	0.0451476	-2.39228
20.4995	0.0464101	0.796762	70.7402	127.33	849.732	22.97	0	-1				20.4966	0.0451476	-2.01934
20.4992	0.0473539	0.797325	70.6933	126.861	849.169	22.962	0	-1				20.4966	0.0451476	-1.94972
20.4999	0.0472039	0.796903	70.7261	127.143	849.607	22.981	0	-1				20.4966	0.0451476	-2.39271
20.5002	0.0471414	0.797075	70.7589	127.83	849.357	22.966	0	-1				20.4966	0.0451476	-2.55688
20.4999	0.0467476	0.797747	70.7292	126.611	848.669	22.955	0	-1				20.4966	0.0451476	-2.31094
20.4997	0.0474539	0.797481	70.6995	127.236	848.232	22.974	0	-1				20.4966	0.0451476	-2.26159
20.4985	0.0466976	0.797106	70.7152	127.486	849.232	22.951	0	-1				20.4966	0.0451476	-1.41497
20.499	0.0466789	0.797434	70.7323	126.768	849.044	22.962	0	-1				20.4966	0.0451476	-1.70056
20.4985	0.0477539	0.797184	70.7261	126.643	848.919	22.956	0	-1				20.4966	0.0451476	-1.53395
20.4978	0.0471664	0.797731	70.7574	127.205	849.232	22.969	0	-1				20.4966	0.0451476	-0.983033
20.498	0.0472851	0.797747	70.7323	127.486	848.669	22.93	0	-1				20.4966	0.0451476	-1.1517
20.4973	0.0475351	0.797903	70.7042	126.768	848.857	22.977	0	-1				20.4966	0.0451476	-0.723509
20.4966	0.0476039	0.798044	70.712	127.549	849.232	22.98	0	-1				20.4966	0.0451476	-0.309848
20.4975	0.0473601	0.798106	70.7433	127.361	848.544	22.99	0	-1				20.4966	0.0451476	-0.841162
20.4963	0.0472039	0.798153	70.7011	127.299	848.982	22.966	0	-1				20.4966	0.0451476	-0.0778222
20.4967	0.0469914	0.798278	70.7011	127.486	849.544	22.991	0	-1				20.4966	0.0451476	-0.293587
20.4966	0.0470164	0.7982	70.7448	127.643	849.107	22.959	0	-1				20.4966	0.0451476	-0.194187
20.4962	0.0474789	0.798293	70.7152	126.361	849.232	22.995	0	-1				20.4966	0.0451476	-0.0370608
20.4973	0.0473914	0.798606	70.6933	126.986	849.169	22.956	0	-1				20.4966	0.0451476	-0.71771
20.497	0.0468789	0.799122	70.762	127.736	849.232	22.964	0	-1				20.4966	0.0451476	-0.464567
20.4967	0.0471351	0.799012	70.7495	127.143	849.294	22.991	0	-1				20.4966	0.0451476	-0.293156
20.4965	0.0469539	0.798403	70.7292	127.268	849.919	22.974	0	-1				20.4966	0.0451476	-0.179742
20.4963	0.0468914	0.799247	70.7198	127.174	848.919	22.995	0	-1				20.4966	0.0451476	-0.017561
20.4961	0.0472976	0.799278	70.7073	126.768	849.232	22.987	0	-1				20.4966	0.0451476	0.0764772
20.4964	0.0466851	0.799293	70.7464	127.455	849.919	22.98	0	-1				20.4966	0.0451476	-0.0610225
20.4967	0.0472351	0.799215	70.723	126.674	849.919	22.98	0	-1				20.4966	0.0451476	-0.29369
20.4969	0.0469789	0.79934	70.7323	127.049	849.857	22.944	0	-1				20.4966	0.0451476	-0.38826
20.4971	0.0471539	0.799825	70.7355	127.58	849.732	22.978	0	-1				20.4966	0.0451476	-0.545879
20.4975	0.0464476	0.799887	70.7495	127.393	849.919	22.96	0	-1				20.4966	0.0451476	-0.728965
20.4981	0.0471351	0.799247	70.7433	126.518	849.169	22.972	0	-1				20.4966	0.0451476	-1.18394
20.4963	0.0467226	0.800028	70.7245	127.768	848.669	22.964	0	-1				20.4966	0.0451476	0.00459798
20.4964	0.0463476	0.799794	70.7542	127.83	849.169	22.994	0	-1				20.4966	0.0451476	-0.0294545
20.4973	0.0463413	0.8002	70.7277	127.674	848.919	22.984	0	-1				20.4966	0.0451476	-0.566795
20.4978	0.0471476	0.799465	70.7402	126.643	849.544	22.994	0	-1				20.4966	0.0451476	-1.03222
20.4972	0.0467538	0.800168	70.7136	126.736	849.232	22.981	0	-1				20.4966	0.0451476	-0.589148
20.4975	0.0468726	0.800044	70.7511	127.549	849.357	22.998	0	-1				20.4966	0.0451476	-0.797144
20.4976	0.0471101	0.800184	70.7417	126.705	849.232	22.98	0	-1				20.4966	0.0451476	-0.879503
20.4978	0.0469413	0.800465	70.737	127.518	849.419	22.984	0	-1				20.4966	0.0451476	-0.953683
20.4971	0.0466601	0.799934	70.7433	127.58	849.169	22.982	0	-1				20.4966	0.0451476	-0.499885
20.4974	0.0469289	0.800372	70.7417	127.643	849.794	22.977	0	-1				20.4966	0.0451476	-0.747228
20.4967	0.0468976	0.800184	70.7011	127.299	849.607	22.991	0	-1				20.4966	0.0451476	-0.249228
20.4977	0.0464101	0.800419	70.7495	127.268	849.169	22.987	0	-1				20.4966	0.0451476	-0.877208
20.4969	0.0460538	0.800887	70.7402	127.643	849.357	22.964	0	-1				20.4966	0.0451476	-0.292139
20.4983	0.0467414	0.800903	70.7245	127.736	848.857	22.986	0	-1				20.4966	0.0451476	-1.27915
20.4979	0.0463726	0.800653	70.7261	127.268	849.357	22.976	0	-1				20.4966	0.0451476	-0.994269
20.4982	0.0468601	0.801106	70.7167	127.08	849.419	22.984	0	-1				20.4966	0.0451476	-1.21867
20.4983	0.0464851	0.800731	70.6886	126.455	849.294	22.98	0	-1				20.4966	0.0451476	-1.23973
20.4975	0.0470351	0.801122	70.748	127.643	849.419	22.998	0	-1				20.4966	0.0451476	-0.767271
20.4966	0.0461351	0.801044	70.6949	126.736	848.669	22.987	0	-1				20.4966	0.0451476	-0.116827
20.4979	0.0463288	0.800965	70.7495	127.643	848.732	22.991	0	-1				20.4966	0.0451476	-0.94936
20.4978	0.0463913	0.801512	70.7042	127.455	849.294	22.946	0	-1				20.4966	0.0451476	-0.932561
20.4986	0.0461851	0.801606	70.7386	127.58	849.732	23.008	0	-1				20.4966	0.0451476	-1.36126
20.4972	0.0460101	0.801747	70.7323	127.018	849.732	22.988	0	49				20.4966	0.0451476	-0.485318
20.4971	0.0459226	0.801528	70.7152	127.111	1092.98	22.988	1	-1				20.4966	0.0451476	-0.543466
20.4978	0.0465663	0.801622	70.7245	127.049	1093.23	22.998	1	-1				20.4966	0.0451476	-1.19701
20.4972	0.0465038	0.80195	70.7136	126.736	1091.92	22.986	1	-1				20.4966	0.0451476	-0.690563
20.497	0.0464726	0.801887	70.7042	127.08	1091.11	22.995	1	-1				20.4966	0.0451476	-0.544785
20.4969	0.0458101	0.80259	70.7589	127.143	1090.73	22.962	1	-1				20.4966	0.0451476	-0.342267
20.4973	0.0462851	0.802012	70.7042	126.205	1091.61	22.987	1	-1				20.4966	0.0451476	-0.694619
20.497	0.0459163	0.802465	70.7089	126.549	1092.17	22.981	1	-1				20.4966	0.0451476	-0.434852
20.4966	0.0451476	0.802231	70.7448	127.455	1092.17	22.992	1	-1				20.4966	0.0451476	0
20.4971	0.0451976	0.802356	70.7198	127.111	1092.8	22.976	1	-1				20.4966	0.0451476	-0.354836
20.4969	0.0454226	0.8022	70.7464	127.705	1091.61	23.014	1	-1				20.4966	0.0451476	-0.227677
20.4975	0.0461351	0.802731	70.7167	126.486	1091.61	22.991	1	-1				20.4966	0.0451476	-0.899965
20.4968	0.0455038	0.802747	70.7402	127.799	1092.42	22.969	1	-1				20.4966	0.0451476	-0.216845
20.4972	0.0449413	0.80295	70.7448	127.174	1091.98	23.004	1	-1				20.4966	0.0451476	-0.426661
20.4976	0.0458726	0.80284	70.7448	127.893	1092.67	22.986	1	-1				20.4966	0.0451476	-0.93069
20.4979	0.0457788	0.803387	70.7261	127.455	1091.48	22.996	1	-1				20.4966	0.0451476	-1.15274
20.4969	0.0455038	0.803387	70.7417	127.486	1091.48	22.999	1	-1				20.4966	0.0451476	-0.290795
20.4974	0.0454288	0.803012	70.7402	127.58	1090.61	23.024	1	-1				20.4966	0.0451476	-0.664756
20.4985	0.0456038	0.803372	70.7402	127.736	1090.86	23.01	1	-1				20.4966	0.0451476	-1.59182
20.4976	0.0457601	0.803684	70.7386	127.549	1092.17	22.966	1	-1				20.4966	0.0451476	-0.903014
20.4974	0.0454851	0.803559	70.7323	127.643	1092.73	23.008	1	-1				20.4966	0.0451476	-0.65082
20.4982	0.0451413	0.803669	70.7167	126.143	1092.05	22.999	1	-1				20.4966	0.0451476	-1.25168
20.4982	0.0455288	0.803669	70.7245	127.486	1091.55	23.034	1	-1				20.4966	0.0451476	-1.34949
20.4979	0.0453413	0.8037	70.7448	127.486	1091.55	23.009	1	-1				20.4966	0.0451476	-1.10364
20.4987	0.0456226	0.803762	70.737	126.986	1091.73	23.039	1	-1				20.4966	0.0451476	-1.74458
20.4977	0.0458851	0.803669	70.7245	127.143	1091.8	23.02	1	-1				20.4966	0.0451476	-0.973256
20.4983	0.0456226	0.804169	70.7292	127.549	1092.86	23.026	1	-1				20.4966	0.0451476	-1.45769
20.4984	0.0462351	0.803903	70.7183	126.861	1092.86	23.02	1	-1				20.4966	0.0451476	-1.60249
20.497	0.0461601	0.804434	70.7433	127.549	1091.86	23.022	1	-1				20.4966	0.0451476	-0.467658
20.4967	0.0463664	0.803778	70.7261	126.611	1091.42	23.026	1	-1				20.4966	0.0451476	-0.255183
20.4987	0.0458788	0.804544	70.7058	126.986	1091.8	22.995	1	-1				20.4966	0.0451476	-1.84564
20.4971	0.0464851	0.804653	70.6995	126.486	1092.36	23.049	1	-1				20.4966	0.0451476	-0.56401
20.4979	0.0465851	0.804184	70.7011	127.674	1092.48	23.008	1	-1				20.4966	0.0451476	-1.24883
20.4979	0.0465038	0.804122	70.7183	127.424	1092.8	22.987	1	-1				20.4966	0.0451476	-1.27669
20.4987	0.0465351	0.804512	70.7527	127.08	1092.05	23.021	1	-1				20.4966	0.0451476	-1.95694
20.4981	0.0466913	0.804684	70.7042	127.049	1092.05	23.039	1	-1				20.4966	0.0451476	-1.49705
20.4982	0.0465288	0.804575	70.712	127.486	1091.98	23.024	1	-1				20.4966	0.0451476	-1.56017
20.4974	0.0468726	0.804825	70.7277	127.393	1092.98	23.05	1	-1				20.4966	0.0451476	-0.893813
20.4969	0.0462538	0.804794	70.698	127.143	1092.8	23.046	1	-1				20.4966	0.0451476	-0.417929
20.4971	0.0473601	0.804637	70.7292	127.549	1092.23	23.032	1	-1				20.4966	0.0451476	-0.785973
20.4968	0.0481476	0.805028	70.7386	126.768	1091.73	23.032	1	-1				20.4966	0.0451476	-0.638466
20.4967	0.0492039	0.805325	70.7308	127.33	1092.17	23.043	1	-1				20.4966	0.0451476	-0.710013
20.4949	0.0517414	0.804794	70.723	127.143	1092.17	23.075	1	-1				20.4966	0.0451476	0.353264
20.4957	0.0554915	0.805387	70.7558	127.299	1093.3	23.044	1	-1				20.4966	0.0451476	-0.940641
20.4964	0.0602103	0.80545	70.7308	126.986	1094.17	23.065	1	-1				20.4966	0.0451476	-2.38422
20.4962	0.0652729	0.805387	70.7323	127.361	1093.3	23.053	1	-1				20.4966	0.0451476	-2.99913
20.496	0.0712167	0.805544	70.7261	127.111	1093.17	23.074	1	-1				20.4966	0.0451476	-3.88006
20.4955	0.0785418	0.805606	70.7245	127.455	1091.86	23.043	1	-1				20.4966	0.0451476	-4.68387
20.4922	0.0854107	0.80584	70.7167	127.799	1091.48	23.092	1	-1				20.4966	0.0451476	-3.13064
20.4917	0.0934733	0.805544	70.7308	127.768	1093.17	23.158	1	-1				20.4966	0.0451476	-4.09403
20.4885	0.0993609	0.806075	70.7495	127.174	1093.42	23.084	1	-1				20.4966	0.0451476	-2.47327
20.4837	0.107155	0.805934	70.7417	127.799	1093.73	23.105	1	-1				20.4966	0.0451476	0.221711
20.4775	0.11253	0.806028	70.7652	127.768	1093.48	23.124	1	-1				20.4966	0.0451476	4.40718
20.4712	0.118267	0.806294	70.7308	127.549	1092.48	23.094	1	-1				20.4966	0.0451476	8.60606
20.4638	0.123555	0.806325	70.7105	127.549	1092.8	23.068	1	-1				20.4966	0.0451476	13.8866
20.454	0.127818	0.806012	70.7386	127.549	1092.98	23.075	1	-1				20.4966	0.0451476	21.1716
20.4441	0.131643	0.805887	70.7152	127.174	1093.55	23.071	1	-1				20.4966	0.0451476	28.7396
20.4341	0.135262	0.806778	70.7042	126.393	1093.3	23.086	1	-1				20.4966	0.0451476	36.3713
20.4235	0.13883	0.806528	70.7214	127.143	1092.8	23.088	1	-1				20.4966	0.0451476	44.5159
20.4143	0.141637	0.806294	70.7558	127.518	1092.92	23.1	1	-1				20.4966	0.0451476	51.6313
20.4052	0.14413	0.806809	70.6792	126.955	1092.55	23.086	1	-1				20.4966	0.0451476	58.6575
20.3957	0.145605	0.806559	70.7277	126.58	1092.61	23.072	1	-1				20.4966	0.0451476	66.2785
20.3882	0.148199	0.806559	70.7167	126.799	1093.55	23.082	1	-1				20.4966	0.0451476	72.0807
20.3802	0.149493	0.806684	70.7277	126.986	1092.8	23.065	1	-1				20.4966	0.0451476	78.3607
20.3724	0.150993	0.806809	70.7292	127.799	1092.42	23.078	1	-1				20.4966	0.0451476	84.5512
20.3669	0.152268	0.807294	70.7105	126.549	1091.67	23.062	1	-1				20.4966	0.0451476	88.7695
20.362	0.153268	0.806997	70.6917	126.736	1092.8	23.096	1	-1				20.4966	0.0451476	92.6936
20.3557	0.153943	0.8072	70.7402	127.768	1092.98	23.078	1	-1				20.4966	0.0451476	97.8561
20.3514	0.154612	0.807059	70.7417	127.205	1093.17	23.108	1	-1				20.4966	0.0451476	101.284
20.3471	0.154737	0.807169	70.7495	126.705	1092.55	23.086	1	-1				20.4966	0.0451476	104.742
20.3419	0.154574	0.807184	70.7136	127.705	1092.48	23.09	1	-1				20.4966	0.0451476	109.024
20.3406	0.155418	0.807075	70.7245	127.018	1091.92	23.088	1	-1				20.4966	0.0451476	109.871
20.3362	0.155474	0.807465	70.7277	126.799	1092.17	23.078	1	-1				20.4966	0.0451476	113.479
20.3345	0.154649	0.807622	70.7417	126.986	1092.8	23.083	1	-1				20.4966	0.0451476	115.162
20.3315	0.154656	0.807856	70.7073	127.58	1092.98	23.106	1	-1				20.4966	0.0451476	117.583
20.3303	0.15493	0.807356	70.7417	127.111	1092.92	23.086	1	-1				20.4966	0.0451476	118.55
20.3286	0.154512	0.808247	70.7417	127.518	1092.8	23.071	1	-1				20.4966	0.0451476	119.989
20.3286	0.153718	0.807684	70.6808	126.205	1092.73	23.112	1	-1				20.4966	0.0451476	120.139
20.3269	0.154218	0.808184	70.7667	126.549	1092.17	23.09	1	-1				20.4966	0.0451476	121.399
20.3258	0.15378	0.8082	70.7417	127.486	1092.42	23.108	1	-1				20.4966	0.0451476	122.412
20.3258	0.153524	0.808606	70.7417	126.33	1093.23	23.097	1	-1				20.4966	0.0451476	122.505
20.325	0.152837	0.808169	70.7136	126.83	1093.05	23.12	1	-1				20.4966	0.0451476	123.266
20.324	0.153018	0.808122	70.7027	126.924	1092.67	23.106	1	-1				20.4966	0.0451476	123.982
20.3255	0.153168	0.808372	70.748	127.268	1091.42	23.112	1	-1				20.4966	0.0451476	122.583
20.3247	0.153993	0.808622	70.7198	127.268	1091.48	23.101	1	-1				20.4966	0.0451476	123.167
20.3249	0.154737	0.808278	70.7308	127.393	1092.42	23.119	1	-1				20.4966	0.0451476	122.96
20.3242	0.155293	0.808716	70.7355	127.33	1092.98	23.108	1	-1				20.4966	0.0451476	123.53
20.3242	0.156106	0.808747	70.7464	127.111	1092.36	23.086	1	-1				20.4966	0.0451476	123.291
20.3241	0.156649	0.808966	70.7448	126.799	1092.05	23.1	1	-1				20.4966	0.0451476	123.263
20.3258	0.15748	0.80895	70.6917	126.611	1091.61	23.101	1	-1				20.4966	0.0451476	121.654
20.3247	0.158131	0.808653	70.7527	127.861	1091.05	23.105	1	-1				20.4966	0.0451476	122.394
20.326	0.159256	0.809231	70.7433	127.799	1091.61	23.098	1	-1				20.4966	0.0451476	121.226
20.3254	0.160806	0.809278	70.7433	126.674	1091.98	23.12	1	-1				20.4966	0.0451476	121.485
20.3239	0.161899	0.809544	70.7105	127.549	1091.42	23.096	1	-1				20.4966	0.0451476	122.505
20.3235	0.163737	0.809465	70.7198	126.705	1091.48	23.118	1	-1				20.4966	0.0451476	122.525
20.3226	0.164962	0.809528	70.712	126.986	1091.36	23.11	1	-1				20.4966	0.0451476	123.029
20.3204	0.165424	0.809356	70.7574	127.236	1091.05	23.115	1	-1				20.4966	0.0451476	124.748
20.321	0.167149	0.809403	70.748	126.455	1091.92	23.108	1	-1				20.4966	0.0451476	124.033
20.3184	0.167831	0.809997	70.7105	126.799	1092.86	23.105	1	-1				20.4966	0.0451476	126.197
20.3169	0.169056	0.809544	70.7152	127.486	1092.3	23.108	1	-1				20.4966	0.0451476	127.103
20.3154	0.169981	0.810044	70.723	127.236	1091.67	23.108	1	-1				20.4966	0.0451476	128.157
20.3131	0.170306	0.809841	70.7292	127.111	1091.42	23.127	1	-1				20.4966	0.0451476	129.962
20.3105	0.171156	0.810137	70.7277	127.361	1091.55	23.11	1	-1				20.4966	0.0451476	131.946
20.3098	0.171324	0.810247	70.7589	127.58	1091.86	23.118	1	-1				20.4966	0.0451476	132.571
20.3074	0.172287	0.810169	70.7073	127.361	1093.05	23.108	1	-1				20.4966	0.0451476	134.512
20.3051	0.172587	0.810387	70.7073	126.611	1092.55	23.122	1	-1				20.4966	0.0451476	136.274
20.3037	0.172993	0.810466	70.7558	126.768	1092.17	23.114	1	-1				20.4966	0.0451476	137.302
20.3012	0.173812	0.810794	70.7574	127.268	1091.86	23.093	1	-1				20.4966	0.0451476	139.138
20.3012	0.1737	0.810544	70.723	127.549	1091.48	23.112	1	-1				20.4966	0.0451476	139.166
20.2997	0.174175	0.811028	70.7167	126.861	1092.11	23.09	1	-1				20.4966	0.0451476	140.383
20.2985	0.175381	0.810434	70.7277	127.33	1092.67	23.126	1	-1				20.4966	0.0451476	141.232
20.2985	0.175556	0.811028	70.7323	127.205	1091.98	23.086	1	-1				20.4966	0.0451476	141.146
20.2968	0.176481	0.811137	70.7448	127.486	1091.55	23.122	1	-1				20.4966	0.0451476	142.323
20.2964	0.176362	0.810638	70.7386	127.236	1090.67	23.112	1	-1				20.4966	0.0451476	142.54
20.2943	0.177137	0.811575	70.6917	126.83	1090.55	23.128	1	-1				20.4966	0.0451476	144.101
20.2949	0.176581	0.811231	70.7527	126.924	1091.8	23.102	1	-1				20.4966	0.0451476	143.916
20.2937	0.177156	0.811512	70.7136	126.268	1091.98	23.09	1	-1				20.4966	0.0451476	144.813
20.2924	0.177293	0.811763	70.7464	126.674	1092.61	23.119	1	-1				20.4966	0.0451476	145.933
20.2919	0.177262	0.811606	70.7605	127.143	1091.98	23.083	1	-1				20.4966	0.0451476	146.241
20.2923	0.177975	0.811388	70.723	127.33	1091.36	23.124	1	-1				20.4966	0.0451476	145.743
20.2903	0.177393	0.811341	70.7355	126.893	1090.92	23.097	1	-1				20.4966	0.0451476	147.381
20.2915	0.176968	0.812153	70.7183	127.455	1091.11	23.13	1	-1				20.4966	0.0451476	146.542
20.2895	0.176337	0.811872	70.7089	127.174	1091.86	23.108	1	-1				20.4966	0.0451476	148.382
20.2895	0.175906	0.812325	70.7417	127.736	1091.86	23.118	1	-1				20.4966	0.0451476	148.405
20.2884	0.174868	0.812153	70.7152	126.861	1091.67	23.108	1	-1				20.4966	0.0451476	149.472
20.2869	0.174556	0.812262	70.7464	127.518	1090.55	23.122	1	-1				20.4966	0.0451476	150.592
20.286	0.173637	0.812294	70.7245	127.424	1091.36	23.105	1	-1				20.4966	0.0451476	151.595
20.286	0.171524	0.812247	70.7386	127.705	1091.86	23.112	1	-1				20.4966	0.0451476	152.075
20.2868	0.170456	0.812153	70.7027	127.518	1093.05	23.098	1	-1				20.4966	0.0451476	151.703
20.2868	0.169224	0.812731	70.748	127.393	1092.42	23.068	1	-1				20.4966	0.0451476	151.855
20.2879	0.168387	0.812637	70.7136	127.33	1091.92	23.108	1	-1				20.4966	0.0451476	150.989
20.2883	0.167506	0.812637	70.7308	126.674	1091.11	23.083	1	-1				20.4966	0.0451476	150.687
20.2883	0.166506	0.812981	70.7292	127.205	1091.73	23.12	1	-1				20.4966	0.0451476	150.981
20.2888	0.165987	0.812747	70.7152	127.205	1091.67	23.127	1	-1				20.4966	0.0451476	150.657
20.2894	0.165387	0.812841	70.7245	126.893	1092.48	23.124	1	-1				20.4966	0.0451476	150.335
20.2903	0.164687	0.812872	70.737	127.58	1092.61	23.134	1	-1				20.4966	0.0451476	149.796
20.292	0.164568	0.81295	70.7574	127.674	1092.55	23.108	1	-1				20.4966	0.0451476	148.394
20.293	0.164262	0.812966	70.7308	127.205	1091.48	23.123	1	-1				20.4966	0.0451476	147.472
20.2954	0.164287	0.813262	70.7214	127.549	1090.98	23.105	1	-1				20.4966	0.0451476	145.439
20.2971	0.163993	0.813216	70.7574	126.424	1092.17	23.108	1	-1				20.4966	0.0451476	144.184
20.2978	0.164087	0.813309	70.748	127.268	1092.61	23.096	1	-1				20.4966	0.0451476	143.676
20.3002	0.164193	0.813763	70.723	127.424	1092.73	23.108	1	-1				20.4966	0.0451476	141.719
20.3006	0.164631	0.813684	70.7292	127.361	1091.86	23.105	1	-1				20.4966	0.0451476	141.171
20.3021	0.165081	0.813606	70.7105	127.111	1091.42	23.108	1	-1				20.4966	0.0451476	139.808
20.3022	0.165299	0.813794	70.7136	127.393	1091.67	23.108	1	-1				20.4966	0.0451476	139.754
20.3038	0.166449	0.813153	70.7152	127.299	1092.86	23.124	1	-1				20.4966	0.0451476	138.391
20.3039	0.166568	0.814184	70.7464	126.549	1092.61	23.105	1	-1				20.4966	0.0451476	138.249
20.3043	0.167337	0.813684	70.7027	127.58	1092.92	23.093	1	-1				20.4966	0.0451476	137.881
20.3057	0.168425	0.814106	70.7558	127.486	1092.36	23.096	1	-1				20.4966	0.0451476	136.42
20.306	0.168231	0.814028	70.748	127.268	1091.55	23.086	1	-1				20.4966	0.0451476	136.105
20.3052	0.169218	0.814294	70.7261	127.08	1091.67	23.093	1	-1				20.4966	0.0451476	136.678
20.3069	0.169156	0.814294	70.7183	127.33	1092.36	23.102	1	-1				20.4966	0.0451476	135.32
20.3108	0.170418	0.814403	70.7542	127.143	1093.11	23.106	1	-1				20.4966	0.0451476	132.019
20.3087	0.170875	0.814481	70.6652	127.33	1093.42	23.12	1	-1				20.4966	0.0451476	133.7
20.3074	0.171056	0.814716	70.7339	127.549	1093.17	23.084	1	-1				20.4966	0.0451476	134.741
20.3039	0.171175	0.815075	70.7558	127.361	1092.86	23.105	1	-1				20.4966	0.0451476	137.56
20.3021	0.171281	0.814747	70.7339	127.486	1092.05	23.108	1	-1				20.4966	0.0451476	138.911
20.3002	0.171225	0.814903	70.7261	127.705	1092.98	23.124	1	-1				20.4966	0.0451476	140.577
20.2988	0.171931	0.815263	70.7542	127.611	1093.23	23.102	1	-1				20.4966	0.0451476	141.609
20.2981	0.171918	0.815528	70.7277	127.424	1093.05	23.093	1	-1				20.4966	0.0451476	142.228
20.297	0.172143	0.815091	70.7605	127.58	1092.11	23.098	1	-1				20.4966	0.0451476	142.939
20.2968	0.170868	0.815622	70.7167	126.893	1092.48	23.097	1	-1				20.4966	0.0451476	143.398
20.2954	0.171468	0.815638	70.7495	127.393	1092.42	23.106	1	-1				20.4966	0.0451476	144.416
20.294	0.171918	0.815528	70.7292	127.393	1093.11	23.112	1	-1				20.4966	0.0451476	145.574
20.2943	0.171168	0.815716	70.7011	127.299	1093.42	23.097	1	-1				20.4966	0.0451476	145.536
20.2937	0.171824	0.815512	70.7355	127.611	1093.3	23.12	1	-1				20.4966	0.0451476	145.82
20.2937	0.171787	0.815466	70.748	127.33	1093.05	23.079	1	-1				20.4966	0.0451476	145.851
20.2923	0.171706	0.815591	70.7355	127.518	1091.73	23.108	1	-1				20.4966	0.0451476	146.814
20.2924	0.172368	0.815606	70.7261	127.486	1091.36	23.114	1	-1				20.4966	0.0451476	146.604
20.2926	0.172087	0.815559	70.7277	126.518	1091.86	23.114	1	-1				20.4966	0.0451476	146.562
20.2934	0.172418	0.816044	70.7527	126.299	1093.11	23.092	1	-1				20.4966	0.0451476	145.943
20.2925	0.172493	0.816091	70.7527	126.674	1092.8	23.11	1	-1				20.4966	0.0451476	146.636
20.2925	0.172387	0.816372	70.737	127.205	1092.36	23.094	1	-1				20.4966	0.0451476	146.604
20.2915	0.172912	0.815981	70.748	127.393	1091.61	23.119	1	-1				20.4966	0.0451476	147.261
20.2927	0.173274	0.816309	70.7448	127.049	1091.8	23.093	1	-1				20.4966	0.0451476	146.241
20.292	0.172799	0.816044	70.7417	126.58	1092.23	23.122	1	-1				20.4966	0.0451476	146.929
20.2913	0.173131	0.816278	70.737	126.674	1092.61	23.104	1	-1				20.4966	0.0451476	147.54
20.2913	0.173131	0.816184	70.723	127.424	1093.05	23.112	1	-1				20.4966	0.0451476	147.55
20.2921	0.173487	0.816684	70.7433	127.611	1092.8	23.098	1	-1				20.4966	0.0451476	146.824
20.2903	0.173281	0.817044	70.7136	127.424	1091.61	23.115	1	-1				20.4966	0.0451476	148.176
20.2911	0.174525	0.816388	70.7355	127.549	1091.48	23.097	1	-1				20.4966	0.0451476	147.263
20.2901	0.17415	0.816841	70.7402	127.424	1092.48	23.116	1	-1				20.4966	0.0451476	148.331
20.2907	0.175031	0.816919	70.7167	127.08	1093.36	23.08	1	-1				20.4966	0.0451476	147.76
20.2903	0.174718	0.817184	70.748	127.518	1092.67	23.116	1	-1				20.4966	0.0451476	148.122
20.2902	0.175056	0.817013	70.7339	127.33	1092.48	23.09	1	-1				20.4966	0.0451476	148.089
20.2888	0.175168	0.817919	70.7527	127.486	1091.67	23.102	1	-1				20.4966	0.0451476	149.118
20.2887	0.175656	0.817122	70.7105	126.799	1091.36	23.104	1	-1				20.4966	0.0451476	149.043
20.2887	0.175593	0.8177	70.6933	126.893	1092.48	23.083	1	-1				20.4966	0.0451476	149.207
20.2884	0.17545	0.817294	70.7089	127.393	1092.42	23.105	1	-1				20.4966	0.0451476	149.477
20.2873	0.175343	0.8172	70.7558	126.455	1092.23	23.11	1	-1				20.4966	0.0451476	150.373
20.2869	0.1753	0.817591	70.6886	127.611	1091.61	23.08	1	-1				20.4966	0.0451476	150.672
20.2874	0.175037	0.817263	70.7027	126.611	1090.73	23.108	1	-1				20.4966	0.0451476	150.127
20.2878	0.175381	0.817481	70.7464	126.986	1090.61	23.112	1	-1				20.4966	0.0451476	149.782
20.2873	0.175887	0.817513	70.7183	126.549	1091.11	23.112	1	-1				20.4966	0.0451476	150.177
20.287	0.17535	0.817997	70.7511	126.83	1091.98	23.098	1	-1				20.4966	0.0451476	150.576
20.2869	0.175781	0.8182	70.7464	127.486	1091.92	23.084	1	-1				20.4966	0.0451476	150.577
20.2868	0.176006	0.818372	70.7292	127.33	1091.48	23.104	1	-1				20.4966	0.0451476	150.619
20.2869	0.176037	0.817622	70.7058	126.518	1090.92	23.071	1	-1				20.4966	0.0451476	150.429
20.2866	0.17595	0.818028	70.7511	127.33	1091.42	23.097	1	-1				20.4966	0.0451476	150.735
20.2873	0.17585	0.817966	70.7058	126.986	1091.11	23.092	1	-1				20.4966	0.0451476	150.142
20.2882	0.176493	0.818075	70.7511	127.518	1091.48	23.101	1	-1				20.4966	0.0451476	149.331
20.2877	0.176306	0.818403	70.737	127.018	1091.98	23.071	1	-1				20.4966	0.0451476	149.891
20.2876	0.176262	0.817997	70.712	127.049	1092.17	23.116	1	-1				20.4966	0.0451476	149.973
20.2865	0.176231	0.818497	70.7152	127.174	1091.05	23.094	1	-1				20.4966	0.0451476	150.726
20.2868	0.176256	0.818419	70.7574	127.018	1090.23	23.075	1	-1				20.4966	0.0451476	150.38
20.2868	0.175993	0.818669	70.7105	127.268	1090.48	23.105	1	-1				20.4966	0.0451476	150.491
20.2865	0.176168	0.818309	70.7448	126.58	1091.42	23.078	1	-1				20.4966	0.0451476	150.829
20.2866	0.17585	0.818685	70.723	127.393	1092.23	23.09	1	-1				20.4966	0.0451476	150.847
20.2861	0.176031	0.818934	70.748	127.361	1091.42	23.094	1	-1				20.4966	0.0451476	151.107
20.2857	0.175937	0.818669	70.7527	127.424	1090.42	23.108	1	-1				20.4966	0.0451476	151.378
20.2866	0.175268	0.818778	70.762	127.611	1091.11	23.106	1	-1				20.4966	0.0451476	150.829
20.2863	0.1753	0.818669	70.7355	126.393	1091.73	23.112	1	-1				20.4966	0.0451476	151.116
20.2861	0.175468	0.818997	70.7495	127.08	1091.42	23.097	1	-1				20.4966	0.0451476	151.225
20.2861	0.175837	0.819403	70.7433	127.268	1091.8	23.112	1	-1				20.4966	0.0451476	151.24
20.286	0.176056	0.819184	70.7542	127.393	1090.98	23.09	1	-1				20.4966	0.0451476	151.181
20.2861	0.176218	0.819106	70.7292	126.893	1090.8	23.09	1	-1				20.4966	0.0451476	150.997
20.2852	0.176325	0.819153	70.7042	126.83	1091.05	23.102	1	-1				20.4966	0.0451476	151.826
20.2848	0.176843	0.819169	70.7277	126.518	1091.92	23.086	1	-1				20.4966	0.0451476	152.133
20.2851	0.1776	0.819591	70.748	127.455	1092.67	23.102	1	-1				20.4966	0.0451476	151.905
20.2842	0.177837	0.819778	70.7433	126.33	1092.23	23.086	1	-1				20.4966	0.0451476	152.536
20.2843	0.178787	0.819559	70.7245	127.455	1092.05	23.094	1	-1				20.4966	0.0451476	152.22
20.2835	0.179425	0.819731	70.7402	126.893	1090.61	23.088	1	-1				20.4966	0.0451476	152.569
20.2837	0.179381	0.819794	70.7402	127.611	1089.92	23.112	1	-1				20.4966	0.0451476	152.325
20.2834	0.17955	0.819513	70.7386	127.58	1090.67	23.1	1	-1				20.4966	0.0451476	152.697
20.2832	0.179637	0.819872	70.7542	127.455	1091.61	23.13	1	-1				20.4966	0.0451476	152.969
20.2822	0.18005	0.819981	70.748	127.361	1091.67	23.108	1	-1				20.4966	0.0451476	153.689
20.281	0.179762	0.8202	70.7198	126.643	1090.67	23.127	1	-1				20.4966	0.0451476	154.597
20.2813	0.179275	0.819997	70.7214	126.955	1090.36	23.141	1	-1				20.4966	0.0451476	154.404
20.2803	0.180143	0.819934	70.7152	127.299	1090.67	23.128	1	-1				20.4966	0.0451476	155.148
20.2794	0.179643	0.820247	70.7183	126.518	1090.98	23.132	1	-1				20.4966	0.0451476	155.965
20.2788	0.180462	0.820278	70.7464	126.518	1091.48	23.127	1	-1				20.4966	0.0451476	156.393
20.2782	0.180493	0.82045	70.7355	127.174	1091.36	23.108	1	-1				20.4966	0.0451476	156.903
20.2783	0.180556	0.820247	70.7699	127.268	1090.73	23.132	1	-1				20.4966	0.0451476	156.704
20.2788	0.179881	0.819981	70.7464	127.455	1090.23	23.108	1	-1				20.4966	0.0451476	156.359
20.2782	0.180343	0.820044	70.7417	127.299	1090.67	23.128	1	-1				20.4966	0.0451476	156.829
20.2787	0.179981	0.820356	70.7386	126.361	1091.11	23.13	1	-1				20.4966	0.0451476	156.517
20.2787	0.180668	0.820606	70.712	127.549	1091.11	23.13	1	-1				20.4966	0.0451476	156.362
20.2787	0.180762	0.820684	70.7667	127.549	1091.67	23.207	1	-1				20.4966	0.0451476	156.468
20.2778	0.18095	0.820372	70.748	127.174	1090.55	23.132	1	-1				20.4966	0.0451476	157.005
20.2781	0.181143	0.820388	70.737	127.299	1090.17	23.128	1	-1				20.4966	0.0451476	156.681
20.277	0.1814	0.82045	70.7073	126.361	1090.17	23.146	1	-1				20.4966	0.0451476	157.573
20.2773	0.181437	0.82031	70.7448	127.205	1090.92	23.136	1	-1				20.4966	0.0451476	157.413
20.2765	0.181968	0.820434	70.7105	126.205	1091.3	23.18	1	-1				20.4966	0.0451476	158.035
20.2771	0.182137	0.8207	70.7339	126.33	1091.73	23.158	1	-1				20.4966	0.0451476	157.52
20.2763	0.1827	0.820888	70.7558	127.549	1090.67	23.128	1	-1				20.4966	0.0451476	158.003
20.277	0.18255	0.820684	70.7308	126.861	1089.8	23.163	1	-1				20.4966	0.0451476	157.262
20.277	0.182475	0.820763	70.7495	126.205	1090.23	23.152	1	-1				20.4966	0.0451476	157.362
20.277	0.182793	0.820841	70.7214	127.143	1090.36	23.158	1	-1				20.4966	0.0451476	157.352
20.2775	0.182918	0.820903	70.723	126.736	1091.11	23.16	1	-1				20.4966	0.0451476	157.029
20.2761	0.182893	0.821294	70.7417	127.111	1091.17	23.177	1	-1				20.4966	0.0451476	158.183
20.2766	0.182975	0.820716	70.7558	127.424	1091.23	23.146	1	-1				20.4966	0.0451476	157.751
20.2747	0.183206	0.820825	70.7402	127.08	1091.05	23.174	1	-1				20.4966	0.0451476	159.236
20.274	0.183062	0.821356	70.7511	127.736	1090.86	23.164	1	-1				20.4966	0.0451476	159.815
20.2735	0.182762	0.821091	70.7355	127.611	1091.73	23.127	1	-1				20.4966	0.0451476	160.428
20.273	0.182937	0.821294	70.748	126.736	1092.05	23.166	1	-1				20.4966	0.0451476	160.814
20.2727	0.182856	0.821247	70.7386	127.518	1092.61	23.16	1	-1				20.4966	0.0451476	161.198
20.2732	0.182193	0.821356	70.748	127.393	1091.3	23.186	1	-1				20.4966	0.0451476	160.688
20.2732	0.182606	0.821981	70.7495	126.424	1091.48	23.152	1	-1				20.4966	0.0451476	160.672
20.2728	0.181812	0.821403	70.6933	126.893	1091.23	23.19	1	-1				20.4966	0.0451476	161.038
20.2724	0.182425	0.821372	70.7292	127.174	1090.67	23.178	1	-1				20.4966	0.0451476	161.222
20.2731	0.18225	0.82145	70.7683	127.111	1091.36	23.196	1	-1				20.4966	0.0451476	160.737
20.273	0.181668	0.821653	70.7292	126.893	1091.05	23.176	1	-1				20.4966	0.0451476	160.878
20.2724	0.180762	0.821903	70.7073	127.486	1089.98	23.186	1	-1				20.4966	0.0451476	161.397
20.2723	0.181275	0.82206	70.7448	127.299	1089.92	23.19	1	-1				20.4966	0.0451476	161.384
20.2711	0.180656	0.821919	70.7152	127.268	1089.86	23.166	1	-1				20.4966	0.0451476	162.42
20.2722	0.180656	0.822278	70.7308	127.424	1090.36	23.206	1	-1				20.4966	0.0451476	161.617
20.2713	0.180387	0.822091	70.7198	126.736	1091.17	23.174	1	-1				20.4966	0.0451476	162.546
20.2717	0.180056	0.822294	70.7433	127.424	1091.23	23.194	1	-1				20.4966	0.0451476	162.306
20.273	0.179681	0.822544	70.712	126.768	1090.86	23.184	1	-1				20.4966	0.0451476	161.239
20.2733	0.179343	0.822356	70.7464	127.299	1090.36	23.212	1	-1				20.4966	0.0451476	160.934
20.2727	0.17885	0.821872	70.7495	126.643	1089.48	23.194	1	-1				20.4966	0.0451476	161.411
20.2732	0.178412	0.822606	70.7355	127.736	1089.42	23.206	1	-1				20.4966	0.0451476	161.057
20.2738	0.178525	0.822231	70.7652	127.361	1090.67	23.206	1	-1				20.4966	0.0451476	160.682
20.2734	0.177781	0.822731	70.7495	126.986	1090.42	23.168	1	-1				20.4966	0.0451476	161.113
20.2734	0.177775	0.822388	70.6886	127.018	1090.11	23.198	1	-1				20.4966	0.0451476	161.084
20.2744	0.178031	0.822716	70.7448	127.549	1089.73	23.208	1	-1				20.4966	0.0451476	160.175
20.2738	0.177693	0.82295	70.7339	127.143	1089.61	23.211	1	-1				20.4966	0.0451476	160.713
20.2743	0.177362	0.823247	70.7511	127.299	1091.3	23.196	1	-1				20.4966	0.0451476	160.623
20.2748	0.17735	0.823169	70.7323	127.486	1091.48	23.218	1	-1				20.4966	0.0451476	160.193
20.2752	0.177656	0.823403	70.7292	127.424	1091.42	23.2	1	-1				20.4966	0.0451476	159.838
20.276	0.17695	0.823278	70.7027	126.455	1090.73	23.218	1	-1				20.4966	0.0451476	159.158
20.277	0.1768	0.822747	70.7308	127.674	1089.92	23.192	1	-1				20.4966	0.0451476	158.302
20.2768	0.177437	0.823528	70.712	127.393	1089.73	23.19	1	-1				20.4966	0.0451476	158.308
20.2772	0.177718	0.823044	70.7605	126.393	1090.61	23.196	1	-1				20.4966	0.0451476	158.077
20.2774	0.177737	0.823903	70.7152	127.049	1090.86	23.196	1	-1				20.4966	0.0451476	157.954
20.2778	0.176918	0.823919	70.7292	126.955	1091.11	23.2	1	-1				20.4966	0.0451476	157.782
20.2772	0.176412	0.823685	70.7495	127.486	1090.55	23.192	1	-1				20.4966	0.0451476	158.261
20.2769	0.176881	0.824091	70.7245	126.861	1089.98	23.203	1	-1				20.4966	0.0451476	158.322
20.2779	0.177343	0.823716	70.7277	127.205	1089.8	23.194	1	-1				20.4966	0.0451476	157.448
20.2783	0.1771	0.823559	70.7214	127.549	1091.23	23.204	1	-1				20.4966	0.0451476	157.36
20.2782	0.176887	0.824106	70.7402	126.768	1091.05	23.18	1	-1				20.4966	0.0451476	157.417
20.2784	0.177118	0.824028	70.723	126.643	1091.8	23.194	1	-1				20.4966	0.0451476	157.364
20.2784	0.176987	0.824184	70.7808	126.674	1090.86	23.182	1	-1				20.4966	0.0451476	157.185
20.2778	0.176731	0.8242	70.7167	127.018	1090.55	23.177	1	-1				20.4966	0.0451476	157.748
20.2789	0.17705	0.8242	70.7339	127.393	1089.92	23.215	1	-1				20.4966	0.0451476	156.695
20.279	0.177025	0.823966	70.7511	127.08	1090.67	23.171	1	-1				20.4966	0.0451476	156.693
20.279	0.177018	0.824544	70.7214	127.518	1091.17	23.188	1	-1				20.4966	0.0451476	156.807
20.2783	0.177381	0.824075	70.7323	126.58	1091.3	23.163	1	-1				20.4966	0.0451476	157.314
20.2793	0.176606	0.824434	70.7402	127.424	1090.61	23.18	1	-1				20.4966	0.0451476	156.499
20.2786	0.176437	0.824356	70.7198	127.236	1090.11	23.178	1	-1				20.4966	0.0451476	157.013
20.2784	0.176412	0.824685	70.7261	126.861	1089.48	23.189	1	-1				20.4966	0.0451476	157.107
20.279	0.176887	0.824481	70.7355	127.268	1089.8	23.211	1	-1				20.4966	0.0451476	156.565
20.2795	0.175962	0.82495	70.7433	126.424	1090.61	23.184	1	-1				20.4966	0.0451476	156.451
20.2793	0.176281	0.824685	70.7339	127.486	1090.48	23.17	1	-1				20.4966	0.0451476	156.56
20.2779	0.175768	0.824653	70.6777	126.174	1090.23	23.186	1	-1				20.4966	0.0451476	157.749
20.2791	0.175731	0.825075	70.687	127.643	1089.48	23.174	1	-1				20.4966	0.0451476	156.688
20.2787	0.175143	0.824763	70.7464	126.549	1089.42	23.185	1	-1				20.4966	0.0451476	157.055
20.279	0.175375	0.825106	70.737	126.643	1090.55	23.167	1	-1				20.4966	0.0451476	156.949
20.2782	0.1751	0.82481	70.7464	127.143	1090.92	23.185	1	-1				20.4966	0.0451476	157.738
20.2797	0.175125	0.825575	70.6855	126.736	1091.11	23.189	1	-1				20.4966	0.0451476	156.498
20.2785	0.175281	0.825403	70.7402	126.893	1091.05	23.196	1	-1				20.4966	0.0451476	157.447
20.2789	0.175243	0.825325	70.7386	127.299	1089.98	23.163	1	-1				20.4966	0.0451476	156.98
20.2791	0.174581	0.825731	70.7511	127.143	1089.73	23.194	1	-1				20.4966	0.0451476	156.923
20.2799	0.174656	0.825716	70.7105	127.393	1090.42	23.19	1	-1				20.4966	0.0451476	156.28
20.2804	0.174325	0.825403	70.748	126.424	1090.86	23.215	1	-1				20.4966	0.0451476	155.988
20.2797	0.175268	0.825997	70.7323	127.33	1091.11	23.204	1	-1				20.4966	0.0451476	156.498
20.2808	0.174562	0.825466	70.7558	126.768	1090.73	23.218	1	-1				20.4966	0.0451476	155.685
20.2807	0.174762	0.82556	70.7417	126.986	1089.48	23.21	1	-1				20.4966	0.0451476	155.53
20.2809	0.174925	0.825841	70.7402	127.236	1089.42	23.211	1	-1				20.4966	0.0451476	155.322
20.2809	0.175125	0.826278	70.723	126.361	1090.61	23.208	1	-1				20.4966	0.0451476	155.458
20.2816	0.175275	0.825966	70.7277	126.393	1090.98	23.22	1	-1				20.4966	0.0451476	154.863
20.2817	0.174387	0.82606	70.7417	126.986	1090.73	23.215	1	-1				20.4966	0.0451476	154.935
20.2813	0.174606	0.826106	70.7292	127.049	1090.55	23.2	1	-1				20.4966	0.0451476	155.159
20.2821	0.174706	0.8262	70.7386	126.611	1090.23	23.215	1	-1				20.4966	0.0451476	154.507
20.2821	0.174456	0.825872	70.7433	127.299	1089.55	23.208	1	-1				20.4966	0.0451476	154.411
20.2816	0.17375	0.826341	70.7308	126.799	1089.98	23.234	1	-1				20.4966	0.0451476	155.024
20.2825	0.174131	0.82656	70.748	127.486	1090.73	23.2	1	-1				20.4966	0.0451476	154.362
20.282	0.173868	0.826466	70.7339	127.299	1091.05	23.222	1	-1				20.4966	0.0451476	154.795
20.2819	0.17425	0.826278	70.7167	126.986	1090.23	23.21	1	-1				20.4966	0.0451476	154.731
20.2826	0.174118	0.826591	70.7292	126.924	1089.86	23.233	1	-1				20.4966	0.0451476	154.151
20.2826	0.17415	0.82645	70.7136	127.049	1089.8	23.203	1	-1				20.4966	0.0451476	154.137
20.2817	0.17395	0.82645	70.7511	126.736	1090.23	23.23	1	-1				20.4966	0.0451476	154.912
20.2831	0.174225	0.826528	70.7511	127.33	1090.67	23.232	1	-1				20.4966	0.0451476	153.813
20.2819	0.17445	0.826841	70.723	127.018	1090.61	23.2	1	-1				20.4966	0.0451476	154.702
20.2824	0.174743	0.826716	70.7105	127.018	1090.11	23.216	1	-1				20.4966	0.0451476	154.197
20.2822	0.174943	0.826544	70.7089	126.361	1089.73	23.22	1	-1				20.4966	0.0451476	154.291
20.2819	0.17495	0.826544	70.7339	126.924	1088.8	23.234	1	-1				20.4966	0.0451476	154.361
20.2823	0.174543	0.825981	70.7292	126.518	1089.36	23.222	1	-1				20.4966	0.0451476	154.238
20.2826	0.17515	0.82681	70.7183	127.08	1090.36	23.226	1	-1				20.4966	0.0451476	153.984
20.2821	0.174331	0.826591	70.7448	127.424	1090.61	23.216	1	-1				20.4966	0.0451476	154.631
20.281	0.1747	0.826888	70.748	127.205	1090.23	23.196	1	-1				20.4966	0.0451476	155.353
20.2816	0.174456	0.826997	70.7245	127.018	1089.67	23.224	1	-1				20.4966	0.0451476	154.813
20.2815	0.174443	0.827388	70.7323	127.236	1088.98	23.2	1	-1				20.4966	0.0451476	154.832
20.2813	0.174481	0.8277	70.7073	127.424	1090.11	23.225	1	-1				20.4966	0.0451476	155.175
20.2804	0.174668	0.827606	70.7292	126.955	1088.67	23.188	1	-1				20.4966	0.0451476	155.692
20.2787	0.174443	0.82731	70.7339	126.861	1088.36	23.226	1	-1				20.4966	0.0451476	157.067
20.2791	0.174718	0.827357	70.7136	126.861	1087.73	23.212	1	-1				20.4966	0.0451476	156.613
20.2798	0.174737	0.827622	70.7323	126.643	1087.98	23.228	1	-1				20.4966	0.0451476	156.073
20.2796	0.174512	0.827591	70.723	126.955	1088.17	23.208	1	-1				20.4966	0.0451476	156.293
20.2792	0.174531	0.827825	70.7105	127.018	1088.73	23.22	1	-1				20.4966	0.0451476	156.649
20.2785	0.174693	0.827497	70.7402	127.33	1090.55	23.215	1	-1				20.4966	0.0451476	157.456
20.2803	0.174487	0.827638	70.7402	126.018	1090.48	23.189	1	-1				20.4966	0.0451476	156.047
20.2798	0.174393	0.827856	70.7292	126.799	1090.8	23.222	1	-1				20.4966	0.0451476	156.493
20.2797	0.173881	0.827653	70.7292	127.049	1090.05	23.206	1	-1				20.4966	0.0451476	156.536
20.2798	0.174262	0.827841	70.7089	127.236	1089.73	23.218	1	-1				20.4966	0.0451476	156.378
20.2798	0.173774	0.828028	70.737	127.268	1090.73	23.207	1	-1				20.4966	0.0451476	156.611
20.2796	0.1743	0.827794	70.7167	127.33	1091.42	23.178	1	-1				20.4966	0.0451476	156.795
20.2788	0.174237	0.827903	70.7292	127.111	1092.48	23.196	1	-1				20.4966	0.0451476	157.623
20.2804	0.174081	0.827981	70.7277	126.424	1091.73	23.189	1	-1				20.4966	0.0451476	156.203
20.2805	0.173893	0.8277	70.7167	126.893	1090.05	23.206	1	-1				20.4966	0.0451476	155.903
20.28	0.173656	0.828294	70.6823	127.143	1090.05	23.156	1	-1				20.4966	0.0451476	156.385
20.2802	0.173062	0.828325	70.7027	126.736	1090.61	23.21	1	-1				20.4966	0.0451476	156.392
20.2796	0.1732	0.82795	70.748	127.455	1091.17	23.196	1	-1				20.4966	0.0451476	156.95
20.2815	0.172725	0.828075	70.7105	126.361	1091.55	23.215	1	-1				20.4966	0.0451476	155.483
20.2818	0.173049	0.828466	70.6964	127.049	1091.17	23.226	1	-1				20.4966	0.0451476	155.097
20.2816	0.173206	0.828372	70.7089	126.986	1090.05	23.207	1	-1				20.4966	0.0451476	155.14
20.2812	0.172762	0.828622	70.7542	126.955	1090.42	23.172	1	-1				20.4966	0.0451476	155.612
20.2822	0.172087	0.828466	70.7277	126.08	1090.55	23.171	1	-1				20.4966	0.0451476	154.865
20.2834	0.17215	0.828763	70.7183	126.955	1090.8	23.2	1	-1				20.4966	0.0451476	153.947
20.2821	0.171725	0.828982	70.7386	127.33	1091.42	23.188	1	-1				20.4966	0.0451476	155.14
20.283	0.171975	0.828575	70.7261	127.236	1090.55	23.176	1	-1				20.4966	0.0451476	154.244
20.2838	0.172118	0.828497	70.7339	127.393	1090.23	23.19	1	-1				20.4966	0.0451476	153.487
20.2842	0.171843	0.829153	70.7542	126.893	1089.61	23.206	1	-1				20.4966	0.0451476	153.15
20.2834	0.1719	0.829185	70.7198	126.674	1090.05	23.196	1	-1				20.4966	0.0451476	153.882
20.2849	0.171981	0.829263	70.7417	127.268	1091.11	23.21	1	-1				20.4966	0.0451476	152.739
20.284	0.171793	0.829528	70.7136	127.049	1091.55	23.196	1	-1				20.4966	0.0451476	153.57
20.2832	0.172293	0.829341	70.7042	126.643	1091.23	23.212	1	-1				20.4966	0.0451476	154.116
20.2838	0.172681	0.829388	70.7198	126.549	1089.98	23.156	1	-1				20.4966	0.0451476	153.383
20.2848	0.173049	0.829513	70.7495	126.736	1089.98	23.212	1	-1				20.4966	0.0451476	152.543
20.2844	0.173049	0.829856	70.7042	127.08	1090.48	23.182	1	-1				20.4966	0.0451476	152.908
20.2841	0.173412	0.829466	70.7183	126.236	1090.8	23.215	1	-1				20.4966	0.0451476	153.171
20.2834	0.173568	0.830091	70.7058	126.611	1090.98	23.193	1	-1				20.4966	0.0451476	153.696
20.2834	0.173656	0.829278	70.7402	126.924	1091.3	23.214	1	-1				20.4966	0.0451476	153.742
20.2836	0.173418	0.829763	70.7464	127.236	1090.61	23.176	1	-1				20.4966	0.0451476	153.529
20.2835	0.173475	0.830028	70.7386	126.986	1089.67	23.222	1	-1				20.4966	0.0451476	153.477
20.2831	0.17375	0.829575	70.7417	127.455	1089.61	23.2	1	-1				20.4966	0.0451476	153.718
20.2842	0.173856	0.830185	70.7417	127.424	1090.61	23.229	1	-1				20.4966	0.0451476	152.972
20.2822	0.174156	0.82995	70.7136	126.518	1091.73	23.214	1	-1				20.4966	0.0451476	154.68
20.283	0.174624	0.829919	70.6745	127.08	1091.48	23.23	1	-1				20.4966	0.0451476	153.927
20.2827	0.174643	0.829966	70.7136	127.111	1090.67	23.208	1	-1				20.4966	0.0451476	154.088
20.2827	0.1742	0.830294	70.7495	127.736	1089.86	23.2	1	-1				20.4966	0.0451476	154.063
20.2823	0.173987	0.830388	70.7245	127.268	1090.05	23.22	1	-1				20.4966	0.0451476	154.42
20.2834	0.174274	0.830106	70.7214	126.83	1090.23	23.212	1	-1				20.4966	0.0451476	153.522
20.2831	0.17465	0.830435	70.7542	127.08	1091.05	23.224	1	-1				20.4966	0.0451476	153.746
20.2825	0.1747	0.830263	70.7433	127.08	1090.86	23.236	1	-1				20.4966	0.0451476	154.244
20.282	0.17515	0.830122	70.7292	126.955	1090.61	23.224	1	-1				20.4966	0.0451476	154.519
20.2827	0.174768	0.830763	70.6995	125.893	1090.17	23.24	1	-1				20.4966	0.0451476	153.947
20.2822	0.173743	0.830466	70.7105	126.58	1090.55	23.224	1	-1				20.4966	0.0451476	154.622
20.2823	0.174512	0.830638	70.7542	127.486	1091.11	23.234	1	-1				20.4966	0.0451476	154.442
20.2819	0.174768	0.83056	70.7136	126.736	1091.8	23.215	1	-1				20.4966	0.0451476	154.842
20.2825	0.17425	0.830325	70.6995	127.111	1091.92	23.218	1	-1				20.4966	0.0451476	154.503
20.2819	0.174293	0.830653	70.7042	126.83	1091.42	23.216	1	-1				20.4966	0.0451476	154.909
20.2817	0.174831	0.830497	70.7386	127.143	1091.11	23.224	1	-1				20.4966	0.0451476	154.939
20.2812	0.1746	0.830278	70.7245	127.111	1090.48	23.212	1	-1				20.4966	0.0451476	155.29
20.281	0.174381	0.831044	70.7152	127.174	1090.36	23.177	1	-1				20.4966	0.0451476	155.432
20.281	0.175068	0.830982	70.7214	126.768	1092.05	23.212	1	-1				20.4966	0.0451476	155.582
20.2809	0.175231	0.83081	70.7011	126.393	1092.05	23.229	1	-1				20.4966	0.0451476	155.621
20.281	0.174624	0.83095	70.712	126.393	1091.61	23.222	1	-1				20.4966	0.0451476	155.586
20.2807	0.174968	0.830935	70.7198	126.799	1091.11	23.222	1	-1				20.4966	0.0451476	155.736
20.2813	0.174668	0.830903	70.7527	126.33	1090.98	23.222	1	-1				20.4966	0.0451476	155.284
20.2798	0.174493	0.830513	70.6949	127.174	1091.17	23.207	1	-1				20.4966	0.0451476	156.554
20.2799	0.174606	0.83106	70.7042	126.549	1092.05	23.237	1	-1				20.4966	0.0451476	156.563
20.2811	0.174443	0.830935	70.7089	127.424	1091.67	23.216	1	-1				20.4966	0.0451476	155.535
20.2806	0.174006	0.830856	70.698	127.174	1091.23	23.222	1	-1				20.4966	0.0451476	155.939
20.2806	0.173793	0.831075	70.7058	126.049	1089.98	23.224	1	-1				20.4966	0.0451476	155.82
20.2803	0.173518	0.831075	70.7277	126.611	1089.61	23.229	1	-1				20.4966	0.0451476	156.075
20.28	0.173843	0.830935	70.7402	127.33	1089.92	23.234	1	-1				20.4966	0.0451476	156.278
20.2822	0.174181	0.831075	70.7198	126.268	1090.92	23.229	1	-1				20.4966	0.0451476	154.61
20.2812	0.174418	0.831169	70.7308	126.893	1090.67	23.218	1	-1				20.4966	0.0451476	155.372
20.2813	0.173862	0.830528	70.7136	126.018	1091.05	23.288	1	-1				20.4966	0.0451476	155.362
20.2815	0.174037	0.831013	70.7386	126.861	1090.73	23.228	1	-1				20.4966	0.0451476	155.124
20.281	0.173624	0.830778	70.6823	126.643	1090.3	23.207	1	-1				20.4966	0.0451476	155.573
20.2802	0.173406	0.830747	70.7589	127.205	1090.61	23.215	1	-1				20.4966	0.0451476	156.302
20.2816	0.173218	0.831544	70.6949	126.986	1091.48	23.218	1	-1				20.4966	0.0451476	155.318
20.2823	0.172975	0.831247	70.7058	126.83	1092.11	23.226	1	-1				20.4966	0.0451476	154.857
20.2819	0.172143	0.831263	70.7589	126.486	1091.55	23.21	1	-1				20.4966	0.0451476	155.26
20.2825	0.172537	0.831216	70.7042	127.424	1090.17	23.228	1	-1				20.4966	0.0451476	154.483
20.2825	0.172743	0.831481	70.7292	127.486	1090.11	23.212	1	-1				20.4966	0.0451476	154.497
20.2827	0.172562	0.831075	70.7027	126.143	1090.23	23.19	1	-1				20.4966	0.0451476	154.34
20.283	0.171912	0.830935	70.737	127.08	1091.61	23.204	1	-1				20.4966	0.0451476	154.421
20.2816	0.172706	0.831622	70.7183	126.893	1091.23	23.21	1	-1				20.4966	0.0451476	155.327
20.2829	0.172631	0.831091	70.7574	127.393	1091.3	23.212	1	-1				20.4966	0.0451476	154.347
20.2828	0.172512	0.83156	70.7027	126.955	1090.17	23.207	1	-1				20.4966	0.0451476	154.249
20.2838	0.171968	0.831185	70.7386	127.455	1088.86	23.216	1	-1				20.4966	0.0451476	153.368
20.2828	0.172556	0.831591	70.698	126.924	1089.67	23.2	1	-1				20.4966	0.0451476	154.155
20.2843	0.172081	0.831232	70.7245	126.955	1090.86	23.181	1	-1				20.4966	0.0451476	153.221
20.2839	0.172287	0.831653	70.7027	127.393	1090.98	23.202	1	-1				20.4966	0.0451476	153.548
20.284	0.171668	0.831731	70.748	127.143	1090.11	23.189	1	-1				20.4966	0.0451476	153.405
20.2842	0.172618	0.831544	70.7402	126.393	1090.3	23.192	1	-1				20.4966	0.0451476	153.134
20.2835	0.17245	0.831638	70.7105	126.611	1089.67	23.174	1	-1				20.4966	0.0451476	153.632
20.2843	0.172225	0.83131	70.723	127.424	1089.8	23.21	1	-1				20.4966	0.0451476	153.072
20.2844	0.172656	0.831747	70.7277	127.236	1090.86	23.192	1	-1				20.4966	0.0451476	153.051
20.2835	0.172962	0.832138	70.7277	126.83	1090.98	23.198	1	-1				20.4966	0.0451476	153.731
20.2833	0.172368	0.83156	70.7245	127.674	1091.55	23.19	1	-1				20.4966	0.0451476	154.065
20.2839	0.172506	0.831419	70.7402	126.299	1090.73	23.171	1	-1				20.4966	0.0451476	153.468
20.2834	0.172031	0.8317	70.7339	126.611	1089.8	23.254	1	-1				20.4966	0.0451476	153.76
20.2837	0.172337	0.831919	70.7073	127.33	1090.11	23.184	1	-1				20.4966	0.0451476	153.523
20.2835	0.171637	0.831888	70.7511	127.361	1091.61	23.182	1	-1				20.4966	0.0451476	154.032
20.2839	0.171943	0.831966	70.7167	127.049	1091.42	23.164	1	-1				20.4966	0.0451476	153.61
20.2834	0.171812	0.831841	70.7152	127.424	1091.3	23.206	1	-1				20.4966	0.0451476	154.057
20.2835	0.171737	0.831685	70.737	126.486	1090.92	23.159	1	-1				20.4966	0.0451476	153.943
20.2846	0.171906	0.832122	70.7355	127.361	1090.05	23.2	1	-1				20.4966	0.0451476	152.841
20.2836	0.172125	0.831497	70.7183	126.424	1089.98	23.176	1	-1				20.4966	0.0451476	153.664
20.284	0.171875	0.831856	70.7136	126.643	1090.48	23.2	1	-1				20.4966	0.0451476	153.399
20.2835	0.171612	0.831372	70.7542	127.174	1091.42	23.177	1	-1				20.4966	0.0451476	154.018
20.2842	0.171281	0.832013	70.7355	127.174	1090.92	23.189	1	-1				20.4966	0.0451476	153.42
20.2838	0.171574	0.83195	70.7542	126.174	1089.98	23.17	1	-1				20.4966	0.0451476	153.608
20.2848	0.171631	0.831653	70.7292	126.736	1089.17	23.192	1	-1				20.4966	0.0451476	152.641
20.2831	0.171537	0.8322	70.7308	126.768	1089.67	23.163	1	-1				20.4966	0.0451476	154.103
20.2835	0.172187	0.832075	70.7339	127.236	1090.23	23.203	1	-1				20.4966	0.0451476	153.787
20.2839	0.172068	0.83181	70.7339	127.049	1090.55	23.188	1	-1				20.4966	0.0451476	153.466
20.2836	0.171956	0.832138	70.7198	127.08	1090.61	23.204	1	-1				20.4966	0.0451476	153.772
20.283	0.172362	0.832622	70.7433	127.08	1089.48	23.185	1	-1				20.4966	0.0451476	154.021
20.2843	0.172237	0.831997	70.7183	126.393	1088.73	23.198	1	-1				20.4966	0.0451476	152.921
20.2845	0.171706	0.8322	70.7339	127.424	1089.86	23.185	1	-1				20.4966	0.0451476	152.929
20.2836	0.172318	0.832419	70.7058	127.549	1090.73	23.196	1	-1				20.4966	0.0451476	153.729
20.2835	0.171912	0.832481	70.7402	127.205	1090.86	23.166	1	-1				20.4966	0.0451476	153.856
20.2833	0.171543	0.832513	70.7417	127.361	1090.67	23.192	1	-1				20.4966	0.0451476	154.055
20.2829	0.171618	0.832013	70.7277	127.236	1090.61	23.171	1	-1				20.4966	0.0451476	154.369
20.284	0.171762	0.832669	70.7042	126.986	1089.8	23.185	1	-1				20.4966	0.0451476	153.321
20.2833	0.171868	0.832169	70.7386	127.174	1089.86	23.178	1	-1				20.4966	0.0451476	153.935
20.2847	0.171493	0.832607	70.7386	127.518	1089.98	23.174	1	-1				20.4966	0.0451476	152.868
20.2846	0.171799	0.832544	70.7136	126.705	1091.11	23.181	1	-1				20.4966	0.0451476	152.999
20.2845	0.171818	0.832622	70.7027	126.236	1091.05	23.182	1	-1				20.4966	0.0451476	153.077
20.2844	0.171906	0.832263	70.7339	126.83	1089.98	23.174	1	-1				20.4966	0.0451476	153.028
20.283	0.172225	0.832763	70.6917	126.393	1089.17	23.176	1	-1				20.4966	0.0451476	153.983
20.2847	0.172493	0.832622	70.7464	127.08	1089.48	23.15	1	-1				20.4966	0.0451476	152.574
20.2842	0.173231	0.832544	70.7167	127.299	1090.36	23.172	1	-1				20.4966	0.0451476	153.016
20.2844	0.173656	0.832872	70.7027	126.268	1090.42	23.176	1	-1				20.4966	0.0451476	152.831
20.2843	0.173812	0.832856	70.7136	126.861	1090.36	23.194	1	-1				20.4966	0.0451476	152.829
20.2841	0.174131	0.832481	70.7105	127.111	1089.61	23.16	1	-1				20.4966	0.0451476	152.819
20.2844	0.174693	0.832622	70.7433	126.768	1088.73	23.19	1	-1				20.4966	0.0451476	152.349
20.2839	0.174856	0.832528	70.7214	126.861	1088.3	23.152	1	-1				20.4966	0.0451476	152.735
20.2842	0.174556	0.832716	70.7245	127.018	1089.05	23.19	1	-1				20.4966	0.0451476	152.595
20.2837	0.175131	0.832731	70.7105	126.674	1089.98	23.152	1	-1				20.4966	0.0451476	153.041
20.2828	0.174806	0.832841	70.7355	127.018	1090.73	23.174	1	-1				20.4966	0.0451476	153.93
20.2818	0.175037	0.833216	70.7308	126.986	1089.3	23.166	1	-1				20.4966	0.0451476	154.5
20.2819	0.174918	0.83295	70.7402	126.861	1088.86	23.184	1	-1				20.4966	0.0451476	154.425
20.2802	0.174687	0.833091	70.7073	126.299	1089.05	23.154	1	-1				20.4966	0.0451476	155.89
20.281	0.174012	0.8332	70.6995	126.674	1089.61	23.186	1	-1				20.4966	0.0451476	155.444
20.2807	0.174156	0.833122	70.7292	127.08	1090.42	23.162	1	-1				20.4966	0.0451476	155.741
20.281	0.173837	0.833138	70.6964	126.799	1090.36	23.182	1	-1				20.4966	0.0451476	155.547
20.2792	0.173487	0.832763	70.7198	126.393	1089.8	23.16	1	-1				20.4966	0.0451476	157.016
20.2794	0.173849	0.833153	70.7183	127.049	1089.36	23.182	1	-1				20.4966	0.0451476	156.737
20.2804	0.173368	0.833325	70.6964	126.205	1089.05	23.172	1	-1				20.4966	0.0451476	155.913
20.2794	0.173524	0.833403	70.7433	127.08	1089.86	23.185	1	-1				20.4966	0.0451476	156.863
20.2806	0.173175	0.833731	70.7245	126.299	1090.36	23.168	1	-1				20.4966	0.0451476	155.952
20.28	0.173106	0.832997	70.7105	126.393	1090.42	23.174	1	-1				20.4966	0.0451476	156.489
20.2803	0.173256	0.833857	70.7261	127.205	1089.36	23.164	1	-1				20.4966	0.0451476	156.082
20.2795	0.173675	0.833872	70.723	126.674	1089.05	23.156	1	-1				20.4966	0.0451476	156.582
20.2814	0.173718	0.8337	70.7027	126.986	1089.42	23.17	1	-1				20.4966	0.0451476	155.13
20.2809	0.173925	0.8342	70.698	126.924	1089.55	23.156	1	-1				20.4966	0.0451476	155.498
20.2801	0.173874	0.833857	70.7308	126.861	1089.98	23.177	1	-1				20.4966	0.0451476	156.233
20.2813	0.173506	0.833903	70.7464	126.705	1089.36	23.134	1	-1				20.4966	0.0451476	155.197
20.2818	0.173143	0.834325	70.7011	126.924	1089.55	23.162	1	-1				20.4966	0.0451476	154.883
20.2806	0.172993	0.83431	70.7214	126.518	1089.05	23.162	1	-1				20.4966	0.0451476	155.86
20.2816	0.173112	0.834013	70.7527	126.236	1088.55	23.164	1	-1				20.4966	0.0451476	154.926
20.2823	0.173868	0.834091	70.7417	126.893	1089.8	23.166	1	-1				20.4966	0.0451476	154.405
20.2824	0.173606	0.834122	70.7245	126.924	1090.48	23.174	1	-1				20.4966	0.0451476	154.464
20.2825	0.173493	0.834278	70.7073	127.205	1090.67	23.159	1	-1				20.4966	0.0451476	154.419
20.2819	0.173812	0.834841	70.7339	126.611	1090.36	23.174	1	-1				20.4966	0.0451476	154.813
20.2827	0.173718	0.834872	70.7417	127.299	1089.55	23.152	1	-1				20.4966	0.0451476	154.034
20.282	0.174074	0.834622	70.7464	127.236	1088.73	23.167	1	-1				20.4966	0.0451476	154.457
20.2813	0.173837	0.834825	70.7417	127.299	1089.36	23.184	1	-1				20.4966	0.0451476	155.142
20.2817	0.173831	0.834794	70.7214	126.33	1089.61	23.17	1	-1				20.4966	0.0451476	154.843
20.2819	0.173656	0.834638	70.7355	126.955	1090.48	23.177	1	-1				20.4966	0.0451476	154.857
20.2819	0.173887	0.835279	70.7073	127.08	1090.36	23.167	1	-1				20.4966	0.0451476	154.825
20.2824	0.173912	0.834857	70.7339	127.268	1088.92	23.164	1	-1				20.4966	0.0451476	154.167
20.2822	0.173818	0.834794	70.7386	126.83	1088.8	23.152	1	-1				20.4966	0.0451476	154.328
20.2809	0.173675	0.834763	70.6855	126.799	1088.92	23.163	1	-1				20.4966	0.0451476	155.459
20.2816	0.173756	0.834778	70.7183	127.299	1090.48	23.15	1	-1				20.4966	0.0451476	155.095
20.2815	0.173806	0.835372	70.723	127.549	1091.05	23.16	1	-1				20.4966	0.0451476	155.265
20.2812	0.173124	0.835091	70.7402	127.236	1090.17	23.137	1	-1				20.4966	0.0451476	155.434
20.2811	0.173968	0.835122	70.7417	127.424	1089.61	23.152	1	-1				20.4966	0.0451476	155.32
20.2802	0.174306	0.835153	70.7308	126.893	1089.11	23.137	1	-1				20.4966	0.0451476	155.921
20.2818	0.173693	0.835263	70.7417	127.33	1088.55	23.141	1	-1				20.4966	0.0451476	154.617
20.2808	0.174037	0.835153	70.698	125.893	1090.17	23.108	1	-1				20.4966	0.0451476	155.667
20.2816	0.174787	0.835685	70.7402	126.049	1090.3	23.145	1	-1				20.4966	0.0451476	154.872
20.2814	0.17445	0.834794	70.7589	126.58	1090.17	23.116	1	-1				20.4966	0.0451476	155.049
20.2817	0.17455	0.835372	70.712	126.361	1089.67	23.142	1	-1				20.4966	0.0451476	154.781
20.281	0.175587	0.835232	70.7027	127.018	1088.23	23.128	1	-1				20.4966	0.0451476	154.969
20.2812	0.175381	0.834997	70.7355	127.268	1088.86	23.142	1	-1				20.4966	0.0451476	154.937
20.2813	0.175206	0.835497	70.6839	126.924	1090.3	23.11	1	-1				20.4966	0.0451476	155.073
20.281	0.175037	0.835091	70.6902	127.361	1090.23	23.137	1	-1				20.4966	0.0451476	155.297
20.2801	0.174993	0.835357	70.7386	127.111	1089.42	23.11	1	-1				20.4966	0.0451476	155.925
20.2805	0.175362	0.835435	70.6917	127.111	1089.11	23.142	1	-1				20.4966	0.0451476	155.557
20.2806	0.174968	0.835294	70.7011	125.893	1088.61	23.108	1	-1				20.4966	0.0451476	155.428
20.2802	0.174856	0.835778	70.7245	126.799	1088.86	23.13	1	-1				20.4966	0.0451476	155.818
20.2795	0.17455	0.835325	70.7448	126.643	1089.55	23.124	1	-1				20.4966	0.0451476	156.517
20.2803	0.174662	0.835778	70.7495	127.299	1090.92	23.134	1	-1				20.4966	0.0451476	156.08
20.2803	0.174912	0.835732	70.7511	127.549	1090.61	23.11	1	-1				20.4966	0.0451476	155.969
20.2798	0.17505	0.835575	70.7323	127.268	1089.98	23.134	1	-1				20.4966	0.0451476	156.291
20.2799	0.174325	0.835966	70.6917	126.455	1088.55	23.122	1	-1				20.4966	0.0451476	156.067
20.2802	0.174281	0.835747	70.7355	126.955	1088.92	23.132	1	-1				20.4966	0.0451476	155.939
20.2793	0.174493	0.835466	70.687	127.018	1089.42	23.106	1	-1				20.4966	0.0451476	156.664
20.2804	0.174312	0.835825	70.723	126.924	1090.42	23.132	1	-1				20.4966	0.0451476	155.977
20.2793	0.174531	0.836325	70.7183	127.205	1090.3	23.127	1	-1				20.4966	0.0451476	156.832
20.2793	0.174737	0.835904	70.6995	126.393	1090.11	23.13	1	-1				20.4966	0.0451476	156.738
20.2796	0.174362	0.835825	70.7214	126.705	1088.86	23.134	1	-1				20.4966	0.0451476	156.384
20.281	0.174681	0.836169	70.7183	126.986	1089.55	23.146	1	-1				20.4966	0.0451476	155.332
20.2803	0.174925	0.836138	70.6917	126.33	1090.3	23.115	1	-1				20.4966	0.0451476	155.964
20.2791	0.175081	0.83581	70.7152	127.049	1090.55	23.138	1	-1				20.4966	0.0451476	156.908
20.2797	0.175362	0.835841	70.7261	127.205	1090.23	23.119	1	-1				20.4966	0.0451476	156.3
20.2791	0.175587	0.836091	70.7448	127.018	1089.67	23.137	1	-1				20.4966	0.0451476	156.747
20.2805	0.175406	0.836685	70.7277	125.924	1089.23	23.122	1	-1				20.4966	0.0451476	155.535
20.2805	0.17525	0.836169	70.723	127.205	1089.05	23.118	1	-1				20.4966	0.0451476	155.526
20.2804	0.174843	0.836247	70.7089	126.955	1089.86	23.127	1	-1				20.4966	0.0451476	155.808
20.2793	0.175343	0.836716	70.7058	126.518	1089.86	23.122	1	-1				20.4966	0.0451476	156.634
20.2786	0.175787	0.836935	70.7011	126.08	1090.48	23.142	1	-1				20.4966	0.0451476	157.167
20.2786	0.175712	0.836638	70.712	126.611	1089.61	23.124	1	-1				20.4966	0.0451476	157.127
20.2793	0.176475	0.836732	70.7402	127.174	1089.17	23.137	1	-1				20.4966	0.0451476	156.298
20.2793	0.176337	0.836357	70.748	127.361	1089.17	23.106	1	-1				20.4966	0.0451476	156.321
20.2785	0.176512	0.836982	70.7152	126.799	1089.61	23.13	1	-1				20.4966	0.0451476	157.059
20.2786	0.176387	0.836654	70.7261	127.143	1090.48	23.115	1	-1				20.4966	0.0451476	157.075
20.2794	0.176293	0.836685	70.723	127.08	1089.92	23.09	1	-1				20.4966	0.0451476	156.387
20.2793	0.176018	0.836638	70.7089	126.861	1089.8	23.12	1	-1				20.4966	0.0451476	156.464
20.2785	0.176393	0.836732	70.7495	127.424	1089.23	23.106	1	-1				20.4966	0.0451476	156.984
20.2792	0.176175	0.837044	70.7089	126.549	1089.3	23.127	1	-1				20.4966	0.0451476	156.481
20.2785	0.1761	0.836982	70.6949	127.143	1090.3	23.092	1	-1				20.4966	0.0451476	157.203
20.2784	0.1754	0.83695	70.7292	127.049	1090.42	23.137	1	-1				20.4966	0.0451476	157.386
20.2775	0.175537	0.837075	70.748	126.674	1090.55	23.127	1	-1				20.4966	0.0451476	158.136
20.2777	0.175556	0.836888	70.7167	126.205	1090.05	23.124	1	-1				20.4966	0.0451476	157.945
20.2783	0.175425	0.836403	70.7323	126.018	1089.11	23.166	1	-1				20.4966	0.0451476	157.299
20.2772	0.175281	0.837122	70.7464	127.393	1089.11	23.115	1	-1				20.4966	0.0451476	158.215
20.2778	0.175218	0.837279	70.723	127.268	1089.17	23.104	1	-1				20.4966	0.0451476	157.735
20.2782	0.175006	0.837107	70.7261	127.486	1090.05	23.092	1	-1				20.4966	0.0451476	157.619
20.2777	0.175412	0.837044	70.737	127.424	1090.55	23.112	1	-1				20.4966	0.0451476	158.058
20.2775	0.174624	0.8372	70.6933	126.205	1089.36	23.142	1	-1				20.4966	0.0451476	158.14
20.2786	0.175156	0.837513	70.7058	126.643	1088.73	23.114	1	-1				20.4966	0.0451476	157.052
20.2788	0.175787	0.837638	70.7277	127.111	1088.67	23.104	1	-1				20.4966	0.0451476	156.775
20.2781	0.175568	0.837482	70.7308	127.143	1089.05	23.108	1	-1				20.4966	0.0451476	157.479
20.2783	0.175756	0.837778	70.7183	126.736	1089.61	23.127	1	-1				20.4966	0.0451476	157.3
20.2792	0.176606	0.837607	70.7058	127.143	1088.98	23.086	1	-1				20.4966	0.0451476	156.34
20.2778	0.177381	0.837497	70.7386	126.111	1089.23	23.088	1	-1				20.4966	0.0451476	157.434
20.279	0.177493	0.837497	70.737	126.924	1088.48	23.112	1	-1				20.4966	0.0451476	156.284
20.278	0.178087	0.838044	70.7292	126.518	1087.86	23.112	1	-1				20.4966	0.0451476	156.938
20.2788	0.178156	0.837794	70.7308	127.268	1089.36	23.112	1	-1				20.4966	0.0451476	156.48
20.2787	0.178356	0.837654	70.7402	126.174	1089.17	23.106	1	-1				20.4966	0.0451476	156.534
20.2782	0.178881	0.83781	70.748	126.924	1089.92	23.105	1	-1				20.4966	0.0451476	156.981
20.2777	0.179243	0.837825	70.7136	126.424	1089.3	23.098	1	-1				20.4966	0.0451476	157.183
20.2778	0.179068	0.837482	70.7433	126.861	1089.17	23.115	1	-1				20.4966	0.0451476	157.136
20.2778	0.179381	0.838075	70.7261	126.768	1088.8	23.115	1	-1				20.4966	0.0451476	157.006
20.2771	0.180112	0.838153	70.7214	127.174	1089.3	23.128	1	-1				20.4966	0.0451476	157.505
20.2769	0.180181	0.838091	70.7292	126.83	1089.61	23.11	1	-1				20.4966	0.0451476	157.776
20.2756	0.180668	0.838529	70.7323	127.174	1090.11	23.122	1	-1				20.4966	0.0451476	158.759
20.275	0.180706	0.838294	70.7323	126.236	1089.11	23.128	1	-1				20.4966	0.0451476	159.14
20.2751	0.181675	0.837857	70.7433	126.83	1089.17	23.126	1	-1				20.4966	0.0451476	158.939
20.2748	0.1814	0.838575	70.7308	126.893	1088.73	23.127	1	-1				20.4966	0.0451476	159.15
20.2741	0.181837	0.838669	70.7355	126.736	1089.55	23.134	1	-1				20.4966	0.0451476	159.712
20.2731	0.182681	0.838185	70.712	126.643	1089.11	23.13	1	-1				20.4966	0.0451476	160.334
20.2737	0.182906	0.838372	70.7402	125.955	1089.73	23.141	1	-1				20.4966	0.0451476	159.906
20.2732	0.183637	0.838591	70.7214	127.143	1089.42	23.115	1	-1				20.4966	0.0451476	160.148
20.2723	0.183568	0.838732	70.7105	127.08	1089.05	23.144	1	-1				20.4966	0.0451476	160.898
20.2715	0.184262	0.83881	70.7042	126.893	1088.05	23.13	1	-1				20.4966	0.0451476	161.257
20.2717	0.18485	0.839232	70.7136	126.518	1088.73	23.156	1	-1				20.4966	0.0451476	161.114
20.2701	0.185037	0.838778	70.7323	126.674	1088.92	23.158	1	-1				20.4966	0.0451476	162.396
20.2697	0.185462	0.838888	70.7402	126.768	1089.8	23.145	1	-1				20.4966	0.0451476	162.767
20.2698	0.185469	0.839122	70.7355	127.205	1088.42	23.114	1	-1				20.4966	0.0451476	162.536
20.2691	0.186525	0.839263	70.7308	127.361	1088.17	23.154	1	-1				20.4966	0.0451476	162.822
20.2691	0.186487	0.838966	70.7527	127.486	1087.61	23.122	1	-1				20.4966	0.0451476	162.752
20.2676	0.187125	0.838732	70.7245	126.893	1087.67	23.156	1	-1				20.4966	0.0451476	163.882
20.2676	0.18735	0.839185	70.7245	126.393	1089.17	23.132	1	-1				20.4966	0.0451476	164.071
20.2671	0.187675	0.839028	70.7245	126.955	1088.73	23.148	1	-1				20.4966	0.0451476	164.401
20.2665	0.187656	0.83895	70.7495	126.83	1088.67	23.137	1	-1				20.4966	0.0451476	164.845
20.2661	0.187737	0.839294	70.687	126.049	1087.86	23.158	1	-1				20.4966	0.0451476	165.036
20.2651	0.188331	0.839466	70.7027	126.643	1087.55	23.13	1	-1				20.4966	0.0451476	165.699
20.2642	0.18855	0.839654	70.7417	126.674	1088.42	23.18	1	-1				20.4966	0.0451476	166.614
20.2642	0.188856	0.839435	70.7058	127.393	1089.17	23.149	1	-1				20.4966	0.0451476	166.662
20.2632	0.188756	0.839497	70.7292	126.83	1089.23	23.181	1	-1				20.4966	0.0451476	167.457
20.2639	0.188943	0.839685	70.7089	127.393	1089.11	23.164	1	-1				20.4966	0.0451476	166.883
20.2616	0.189487	0.839982	70.7355	127.143	1088.23	23.178	1	-1				20.4966	0.0451476	168.54
20.2619	0.189269	0.839482	70.7261	126.111	1087.73	23.172	1	-1				20.4966	0.0451476	168.205
20.2612	0.189725	0.839794	70.7136	126.83	1088.42	23.174	1	-1				20.4966	0.0451476	168.816
20.2607	0.189819	0.839435	70.6964	126.393	1089.92	23.172	1	-1				20.4966	0.0451476	169.443
20.2611	0.189837	0.839591	70.7245	126.299	1089.48	23.188	1	-1				20.4966	0.0451476	169.028
20.2609	0.189975	0.839732	70.7011	126.486	1088.8	23.172	1	-1				20.4966	0.0451476	169.119
20.2597	0.190212	0.83981	70.7167	125.955	1088.17	23.186	1	-1				20.4966	0.0451476	169.94
20.2598	0.191006	0.839997	70.6886	126.83	1087.92	23.166	1	-1				20.4966	0.0451476	169.704
20.2593	0.1908	0.840044	70.7355	126.893	1089.23	23.158	1	-1				20.4966	0.0451476	170.303
20.2592	0.1908	0.840341	70.7558	126.924	1089.61	23.184	1	-1				20.4966	0.0451476	170.451
20.2594	0.190556	0.840388	70.7183	126.268	1089.8	23.142	1	-1				20.4966	0.0451476	170.415
20.2586	0.190019	0.840247	70.7152	126.268	1088.36	23.172	1	-1				20.4966	0.0451476	170.86
20.258	0.190706	0.84031	70.7339	126.611	1088.17	23.163	1	-1				20.4966	0.0451476	171.224
20.2579	0.190044	0.839841	70.7261	126.08	1088.05	23.176	1	-1				20.4966	0.0451476	171.445
20.2571	0.190762	0.840279	70.712	127.174	1088.55	23.17	1	-1				20.4966	0.0451476	172.059
20.2577	0.190269	0.840232	70.7152	127.299	1088.67	23.163	1	-1				20.4966	0.0451476	171.661
20.257	0.190075	0.840591	70.737	127.33	1089.42	23.166	1	-1				20.4966	0.0451476	172.36
20.2562	0.190469	0.840654	70.7339	126.361	1089.3	23.152	1	-1				20.4966	0.0451476	172.954
20.2565	0.190812	0.840575	70.7417	127.111	1088.3	23.148	1	-1				20.4966	0.0451476	172.493
20.2574	0.190494	0.840669	70.7339	126.893	1087.67	23.13	1	-1				20.4966	0.0451476	171.679
20.2559	0.190387	0.840732	70.7089	126.893	1088.48	23.156	1	-1				20.4966	0.0451476	173.092
20.258	0.190737	0.8407	70.7355	126.955	1089.3	23.154	1	-1				20.4966	0.0451476	171.461
20.2573	0.191169	0.840716	70.7261	126.924	1089.55	23.164	1	-1				20.4966	0.0451476	171.969
20.257	0.191425	0.840919	70.7386	126.393	1088.92	23.134	1	-1				20.4966	0.0451476	172.032
20.2564	0.190931	0.840575	70.7464	127.268	1088.48	23.176	1	-1				20.4966	0.0451476	172.593
20.2569	0.191587	0.840904	70.7089	126.83	1088.23	23.158	1	-1				20.4966	0.0451476	172.036
20.2567	0.192119	0.840622	70.7558	126.861	1087.86	23.14	1	-1				20.4966	0.0451476	172.068
20.2567	0.192025	0.841028	70.7198	126.018	1089.3	23.168	1	-1				20.4966	0.0451476	172.311
20.2559	0.191506	0.841075	70.7448	126.705	1089.17	23.154	1	-1				20.4966	0.0451476	172.951
20.2556	0.192556	0.841169	70.7245	126.861	1088.48	23.156	1	-1				20.4966	0.0451476	172.921
20.2563	0.192219	0.841169	70.7136	126.83	1088.05	23.158	1	-1				20.4966	0.0451476	172.384
20.2549	0.192106	0.841216	70.7464	127.236	1087.73	23.176	1	-1				20.4966	0.0451476	173.457
20.2542	0.192031	0.841357	70.7323	126.33	1088.11	23.16	1	-1				20.4966	0.0451476	174.126
20.2534	0.192056	0.840935	70.7448	127.08	1088.55	23.174	1	-1				20.4966	0.0451476	174.822
20.2556	0.191287	0.841575	70.7339	127.049	1089.05	23.166	1	-1				20.4966	0.0451476	173.245
20.2542	0.191712	0.841513	70.7495	127.33	1088.61	23.152	1	-1				20.4966	0.0451476	174.218
20.2536	0.191631	0.841575	70.6995	127.424	1088.61	23.158	1	-1				20.4966	0.0451476	174.771
20.254	0.191744	0.841279	70.7402	127.174	1087.3	23.122	1	-1				20.4966	0.0451476	174.199
20.2521	0.191737	0.8417	70.737	127.111	1088.11	23.167	1	-1				20.4966	0.0451476	175.875
20.2542	0.191269	0.841857	70.7323	125.986	1088.48	23.134	1	-1				20.4966	0.0451476	174.329
20.254	0.192069	0.841622	70.7089	126.393	1088.8	23.174	1	-1				20.4966	0.0451476	174.369
20.2529	0.192306	0.841263	70.7073	127.08	1088.55	23.149	1	-1				20.4966	0.0451476	175.189
20.2534	0.19305	0.841388	70.7167	126.518	1087.92	23.174	1	-1				20.4966	0.0451476	174.589
20.2528	0.193562	0.841466	70.7214	126.893	1086.98	23.156	1	-1				20.4966	0.0451476	174.852
20.2531	0.193556	0.842185	70.7214	126.049	1086.92	23.174	1	-1				20.4966	0.0451476	174.59
20.2541	0.193394	0.842122	70.7245	126.924	1087.92	23.167	1	-1				20.4966	0.0451476	173.911
20.2532	0.194431	0.842091	70.7167	126.705	1088.67	23.14	1	-1				20.4966	0.0451476	174.652
20.2524	0.194406	0.841935	70.7308	126.986	1088.05	23.174	1	-1				20.4966	0.0451476	175.218
20.2533	0.194275	0.842138	70.7198	127.018	1088.11	23.137	1	-1				20.4966	0.0451476	174.473
20.2531	0.193794	0.842138	70.7495	126.486	1087.67	23.178	1	-1				20.4966	0.0451476	174.63
20.253	0.194237	0.842263	70.7417	126.361	1086.92	23.16	1	-1				20.4966	0.0451476	174.551
20.2525	0.194569	0.842263	70.7261	126.799	1088.3	23.163	1	-1				20.4966	0.0451476	175.101
20.2528	0.194031	0.842654	70.7167	127.174	1089.3	23.162	1	-1				20.4966	0.0451476	175.097
20.2518	0.193612	0.842169	70.7417	127.049	1089.42	23.178	1	-1				20.4966	0.0451476	176.005
20.2516	0.19435	0.842669	70.6995	126.424	1089.17	23.163	1	-1				20.4966	0.0451476	176.047
20.2514	0.19415	0.842763	70.7245	126.393	1088.17	23.18	1	-1				20.4966	0.0451476	176.074
20.2514	0.193469	0.842482	70.6933	126.893	1087.8	23.162	1	-1				20.4966	0.0451476	176.086
20.2508	0.193412	0.8427	70.7433	126.486	1088.73	23.16	1	-1				20.4966	0.0451476	176.819
20.2509	0.1931	0.842279	70.7167	127.299	1089.17	23.158	1	-1				20.4966	0.0451476	176.828
20.2501	0.1923	0.842529	70.6777	127.018	1089.17	23.159	1	-1				20.4966	0.0451476	177.574
20.251	0.192569	0.842966	70.748	127.018	1088.67	23.176	1	-1				20.4966	0.0451476	176.712
20.2512	0.191925	0.842919	70.7386	126.83	1088.11	23.189	1	-1				20.4966	0.0451476	176.556
20.251	0.191656	0.842497	70.7323	126.143	1088.23	23.159	1	-1				20.4966	0.0451476	176.841
20.2498	0.19125	0.842669	70.7105	127.08	1089.17	23.196	1	-1				20.4966	0.0451476	177.994
20.2507	0.190481	0.842294	70.7386	127.33	1089.36	23.184	1	-1				20.4966	0.0451476	177.489
20.2511	0.190531	0.842935	70.7355	125.893	1089.61	23.127	1	-1				20.4966	0.0451476	177.161
20.2509	0.190137	0.842951	70.6808	126.736	1088.92	23.185	1	-1				20.4966	0.0451476	177.23
20.2522	0.190044	0.8427	70.7355	126.58	1088.42	23.148	1	-1				20.4966	0.0451476	176.182
20.2516	0.189725	0.84306	70.7448	126.58	1088.98	23.178	1	-1				20.4966	0.0451476	176.76
20.2526	0.189787	0.843325	70.7261	127.174	1089.86	23.142	1	-1				20.4966	0.0451476	176.122
20.2511	0.189269	0.843482	70.7089	125.986	1089.55	23.164	1	-1				20.4966	0.0451476	177.336
20.2533	0.189256	0.843279	70.6995	127.143	1090.3	23.146	1	-1				20.4966	0.0451476	175.666
20.2529	0.189343	0.843091	70.7183	126.986	1088.55	23.166	1	-1				20.4966	0.0451476	175.681
20.2533	0.188806	0.843357	70.7417	127.111	1089.61	23.142	1	-1				20.4966	0.0451476	175.655
20.2525	0.188769	0.843294	70.7448	126.361	1089.42	23.186	1	-1				20.4966	0.0451476	176.237
20.254	0.188712	0.842982	70.7448	127.268	1088.8	23.142	1	-1				20.4966	0.0451476	174.975
20.2543	0.18855	0.843419	70.7308	126.861	1088.98	23.184	1	-1				20.4966	0.0451476	174.77
20.2531	0.188719	0.843669	70.7042	126.705	1089.3	23.145	1	-1				20.4966	0.0451476	175.75
20.2537	0.188343	0.843591	70.7089	126.705	1089.42	23.178	1	-1				20.4966	0.0451476	175.398
20.2539	0.188006	0.843966	70.7183	126.33	1088.73	23.159	1	-1				20.4966	0.0451476	175.139
20.2547	0.187537	0.84406	70.7339	127.143	1088.36	23.168	1	-1				20.4966	0.0451476	174.478
20.255	0.187244	0.844029	70.6949	127.018	1088.42	23.141	1	-1				20.4966	0.0451476	174.357
20.2545	0.186162	0.843638	70.7167	126.018	1089.61	23.164	1	-1				20.4966	0.0451476	175.07
20.2538	0.187012	0.843826	70.6933	125.893	1089.8	23.116	1	-1				20.4966	0.0451476	175.565
20.2549	0.186418	0.844091	70.7089	127.361	1089.8	23.178	1	-1				20.4966	0.0451476	174.763
20.2557	0.186225	0.844044	70.7245	127.143	1088.67	23.166	1	-1				20.4966	0.0451476	173.928
20.2559	0.185537	0.844638	70.7042	126.643	1088.3	23.181	1	-1				20.4966	0.0451476	173.826
20.2559	0.185837	0.843716	70.7261	126.174	1089.11	23.17	1	-1				20.4966	0.0451476	173.931
20.2556	0.18575	0.844466	70.687	126.236	1090.36	23.18	1	-1				20.4966	0.0451476	174.407
20.2554	0.185625	0.844216	70.7152	127.205	1090.3	23.152	1	-1				20.4966	0.0451476	174.557
20.2559	0.185212	0.844654	70.7417	126.83	1089.98	23.178	1	-1				20.4966	0.0451476	174.166
20.2573	0.185687	0.844607	70.7073	126.58	1089.17	23.152	1	-1				20.4966	0.0451476	172.82
20.2573	0.185575	0.844576	70.7105	125.893	1088.98	23.171	1	-1				20.4966	0.0451476	172.817
20.257	0.185337	0.844544	70.7355	126.611	1088.67	23.152	1	-1				20.4966	0.0451476	173.069
20.2578	0.185437	0.844904	70.6761	127.08	1089.86	23.163	1	-1				20.4966	0.0451476	172.561
20.2578	0.186356	0.84481	70.737	126.611	1090.23	23.149	1	-1				20.4966	0.0451476	172.443
20.2571	0.187	0.844747	70.6964	126.236	1089.67	23.105	1	-1				20.4966	0.0451476	172.837
20.2579	0.187843	0.84495	70.7183	126.83	1089.36	23.164	1	-1				20.4966	0.0451476	171.976
20.2578	0.188431	0.845154	70.7292	126.236	1088.98	23.159	1	-1				20.4966	0.0451476	171.901
20.2569	0.188812	0.845013	70.673	125.736	1090.05	23.19	1	-1				20.4966	0.0451476	172.783
20.2567	0.188806	0.845216	70.7527	126.58	1090.05	23.144	1	-1				20.4966	0.0451476	172.948
20.2581	0.189925	0.845138	70.7167	127.205	1089.98	23.164	1	-1				20.4966	0.0451476	171.614
20.2575	0.189406	0.84556	70.7339	127.08	1089.11	23.152	1	-1				20.4966	0.0451476	171.988
20.2572	0.189825	0.845201	70.6995	127.049	1089.3	23.168	1	-1				20.4966	0.0451476	172.251
20.2551	0.190375	0.845279	70.7339	127.08	1088.61	23.138	1	-1				20.4966	0.0451476	173.712
20.2562	0.190019	0.845638	70.7277	126.705	1088.17	23.203	1	-1				20.4966	0.0451476	172.834
20.2558	0.190487	0.845279	70.6964	126.955	1088.61	23.162	1	-1				20.4966	0.0451476	173.145
20.2555	0.190143	0.845794	70.7073	126.143	1089.67	23.146	1	-1				20.4966	0.0451476	173.625
20.2548	0.190143	0.845529	70.712	126.143	1089.61	23.172	1	-1				20.4966	0.0451476	174.229
20.2546	0.190312	0.845404	70.7073	126.955	1089.05	23.14	1	-1				20.4966	0.0451476	174.258
20.2536	0.189806	0.845544	70.6995	126.33	1088.73	23.16	1	-1				20.4966	0.0451476	175.094
20.2535	0.190431	0.845779	70.7152	126.018	1087.92	23.162	1	-1				20.4966	0.0451476	174.925
20.2522	0.190112	0.845779	70.7277	126.924	1088.3	23.168	1	-1				20.4966	0.0451476	176.085
20.2526	0.189956	0.84581	70.7292	126.705	1089.36	23.154	1	-1				20.4966	0.0451476	176.005
20.2524	0.189887	0.846247	70.723	127.018	1089.61	23.13	1	-1				20.4966	0.0451476	176.179
20.2517	0.189587	0.846013	70.737	126.83	1089.23	23.162	1	-1				20.4966	0.0451476	176.75
20.2524	0.189556	0.845966	70.7042	126.83	1088.23	23.154	1	-1				20.4966	0.0451476	176.028
20.2523	0.189769	0.846029	70.7495	126.799	1087.92	23.162	1	-1				20.4966	0.0451476	176.008
20.252	0.189825	0.845966	70.7323	127.049	1088.36	23.142	1	-1				20.4966	0.0451476	176.331
20.2519	0.189362	0.84656	70.7073	126.768	1088.67	23.176	1	-1				20.4966	0.0451476	176.524
20.2524	0.189212	0.846497	70.7402	127.049	1088.92	23.137	1	-1				20.4966	0.0451476	176.18
20.2522	0.189118	0.846169	70.7339	126.768	1088.86	23.154	1	-1				20.4966	0.0451476	176.341
20.2516	0.189093	0.846372	70.7058	126.924	1087.17	23.146	1	-1				20.4966	0.0451476	176.554
20.2524	0.188825	0.84631	70.7214	127.33	1087.42	23.164	1	-1				20.4966	0.0451476	175.977
20.2526	0.189287	0.846341	70.6964	126.674	1088.3	23.142	1	-1				20.4966	0.0451476	175.944
20.2525	0.188868	0.846513	70.7308	126.143	1088.92	23.171	1	-1				20.4966	0.0451476	176.18
20.2531	0.189337	0.847075	70.7027	126.08	1089.05	23.144	1	-1				20.4966	0.0451476	175.631
20.2524	0.189643	0.846794	70.7245	126.268	1088.42	23.167	1	-1				20.4966	0.0451476	176.028
20.2541	0.189487	0.847169	70.712	127.236	1087.98	23.138	1	-1				20.4966	0.0451476	174.642
20.252	0.189506	0.846372	70.7448	126.799	1088.11	23.154	1	-1				20.4966	0.0451476	176.335
20.2522	0.189475	0.847029	70.7198	126.83	1088.86	23.126	1	-1				20.4966	0.0451476	176.323
20.2521	0.189193	0.846841	70.7152	127.33	1089.36	23.144	1	-1				20.4966	0.0451476	176.483
20.2535	0.189325	0.846466	70.7308	126.643	1088.98	23.12	1	-1				20.4966	0.0451476	175.329
20.2528	0.1895	0.84731	70.7292	126.986	1088.8	23.159	1	-1				20.4966	0.0451476	175.793
20.2525	0.18865	0.847029	70.7527	126.924	1088.3	23.149	1	-1				20.4966	0.0451476	176.115
20.2524	0.189412	0.846951	70.737	126.674	1087.73	23.159	1	-1				20.4966	0.0451476	176.004
20.2518	0.189506	0.847154	70.7198	126.955	1087.8	23.141	1	-1				20.4966	0.0451476	176.464
20.2522	0.188769	0.846716	70.7011	126.486	1089.17	23.156	1	-1				20.4966	0.0451476	176.45
20.2529	0.189519	0.847169	70.6964	126.705	1089.05	23.13	1	-1				20.4966	0.0451476	175.716
20.2532	0.189012	0.847341	70.6949	127.049	1089.3	23.144	1	-1				20.4966	0.0451476	175.677
20.2531	0.189175	0.847419	70.7214	126.018	1088.73	23.122	1	-1				20.4966	0.0451476	175.624
20.2531	0.189631	0.84781	70.7386	126.924	1087.8	23.145	1	-1				20.4966	0.0451476	175.357
20.2524	0.189269	0.84731	70.7058	127.174	1088.3	23.145	1	-1				20.4966	0.0451476	176.045
20.2519	0.189918	0.847529	70.7308	126.486	1088.73	23.14	1	-1				20.4966	0.0451476	176.483
20.2516	0.190062	0.847091	70.7214	126.58	1088.8	23.144	1	-1				20.4966	0.0451476	176.673
20.2511	0.190294	0.847529	70.6933	126.174	1089.42	23.144	1	-1				20.4966	0.0451476	177.162
20.2522	0.190418	0.847404	70.7589	126.955	1088.73	23.14	1	-1				20.4966	0.0451476	176.13
20.2518	0.189687	0.847482	70.7402	126.986	1088.42	23.144	1	-1				20.4966	0.0451476	176.568
20.2513	0.190175	0.847404	70.737	126.611	1088.36	23.136	1	-1				20.4966	0.0451476	176.862
20.2514	0.190056	0.847919	70.7152	126.893	1088.98	23.141	1	-1				20.4966	0.0451476	176.844
20.2513	0.189162	0.847685	70.7417	125.893	1088.92	23.12	1	-1				20.4966	0.0451476	177.064
20.2511	0.189612	0.847607	70.7245	126.018	1089.92	23.134	1	-1				20.4966	0.0451476	177.316
20.2517	0.189381	0.847872	70.698	126.955	1089.17	23.145	1	-1				20.4966	0.0451476	176.798
20.2493	0.188969	0.847951	70.6855	127.205	1087.48	23.152	1	-1				20.4966	0.0451476	178.521
20.2513	0.188868	0.847529	70.7402	126.955	1088.3	23.138	1	-1				20.4966	0.0451476	177.068
20.25	0.189225	0.848075	70.6917	125.986	1088.36	23.156	1	-1				20.4966	0.0451476	178.058
20.2505	0.188631	0.848201	70.7183	126.83	1089.3	23.146	1	-1				20.4966	0.0451476	177.876
20.2512	0.188643	0.847982	70.7308	126.643	1089.11	23.159	1	-1				20.4966	0.0451476	177.279
20.2512	0.187956	0.848091	70.687	125.924	1087.36	23.152	1	-1				20.4966	0.0451476	177.108
20.2516	0.187269	0.847982	70.7433	126.736	1085.98	23.164	1	-1				20.4966	0.0451476	176.72
20.2515	0.187231	0.848044	70.6823	126.33	1085.05	23.148	1	-1				20.4966	0.0451476	176.598
20.2515	0.1875	0.848169	70.7433	126.736	1085.17	23.172	1	-1				20.4966	0.0451476	176.607
20.2513	0.18705	0.848107	70.7245	126.83	1086.36	23.15	1	-1				20.4966	0.0451476	177.005
20.2525	0.186881	0.84831	70.7339	126.924	1086.61	23.134	1	-1				20.4966	0.0451476	176.135
20.2509	0.186775	0.847841	70.6792	126.955	1085.98	23.168	1	-1				20.4966	0.0451476	177.373
20.2522	0.18635	0.84831	70.723	126.705	1086.3	23.126	1	-1				20.4966	0.0451476	176.384
20.2526	0.186362	0.848091	70.7027	126.768	1086.11	23.152	1	-1				20.4966	0.0451476	176.017
20.253	0.185918	0.848357	70.7277	126.83	1087.23	23.141	1	-1				20.4966	0.0451476	175.946
20.2534	0.185756	0.847935	70.7277	126.518	1087.92	23.15	1	-1				20.4966	0.0451476	175.798
20.2529	0.185787	0.848372	70.7323	127.143	1089.11	23.132	1	-1				20.4966	0.0451476	176.361
20.2535	0.185362	0.848638	70.723	127.205	1089.92	23.166	1	-1				20.4966	0.0451476	176.064
20.2536	0.185912	0.848279	70.7277	127.049	1089.17	23.136	1	-1				20.4966	0.0451476	175.77
20.2535	0.184994	0.848232	70.7339	126.924	1088.48	23.152	1	-1				20.4966	0.0451476	175.958
20.2536	0.185262	0.847904	70.7433	126.799	1088.86	23.16	1	-1				20.4966	0.0451476	175.827
20.2531	0.18505	0.848685	70.698	126.799	1089.67	23.119	1	-1				20.4966	0.0451476	176.444
20.2549	0.184431	0.848826	70.6949	126.236	1089.98	23.148	1	-1				20.4966	0.0451476	175.09
20.2545	0.184793	0.848294	70.7277	126.611	1089.67	23.154	1	-1				20.4966	0.0451476	175.299
20.2535	0.184568	0.848294	70.7261	126.893	1089.67	23.162	1	-1				20.4966	0.0451476	176.18
20.2543	0.184012	0.84845	70.7183	125.83	1088.8	23.126	1	-1				20.4966	0.0451476	175.468
20.2544	0.184412	0.848154	70.7214	126.393	1089.05	23.17	1	-1				20.4966	0.0451476	175.401
20.2551	0.183906	0.848826	70.737	126.736	1090.42	23.145	1	-1				20.4966	0.0451476	175.092
20.2544	0.183825	0.848826	70.723	127.268	1090.05	23.162	1	-1				20.4966	0.0451476	175.611
20.2544	0.183743	0.848622	70.7261	126.018	1088.98	23.168	1	-1				20.4966	0.0451476	175.437
20.2543	0.183312	0.84845	70.7323	125.799	1088.73	23.146	1	-1				20.4966	0.0451476	175.607
20.2556	0.18355	0.848779	70.6839	127.049	1087.36	23.152	1	-1				20.4966	0.0451476	174.259
20.2555	0.183331	0.848029	70.7323	126.768	1088.17	23.142	1	-1				20.4966	0.0451476	174.516
20.2561	0.183281	0.848607	70.7152	126.955	1089.48	23.152	1	-1				20.4966	0.0451476	174.227
20.2562	0.1829	0.848622	70.7308	126.049	1089.42	23.137	1	-1				20.4966	0.0451476	174.239
20.257	0.182937	0.848482	70.7558	127.049	1088.92	23.156	1	-1				20.4966	0.0451476	173.466
20.2561	0.183193	0.848732	70.6917	127.205	1089.05	23.145	1	-1				20.4966	0.0451476	174.196
20.2564	0.182987	0.848732	70.7245	126.143	1088.55	23.145	1	-1				20.4966	0.0451476	173.929
20.2562	0.182756	0.848544	70.723	126.986	1088.11	23.13	1	-1				20.4966	0.0451476	174.069
20.2565	0.182725	0.848622	70.7339	126.268	1089.67	23.166	1	-1				20.4966	0.0451476	174.013
20.2566	0.182575	0.848982	70.7245	126.643	1090.11	23.152	1	-1				20.4966	0.0451476	174.075
20.2562	0.182687	0.848794	70.7198	126.924	1089.3	23.154	1	-1				20.4966	0.0451476	174.205
20.2575	0.181775	0.848779	70.6949	126.768	1089.36	23.112	1	-1				20.4966	0.0451476	173.327
20.2572	0.181893	0.8487	70.7198	126.83	1088.98	23.158	1	-1				20.4966	0.0451476	173.452
20.2574	0.182056	0.848747	70.723	126.455	1088.73	23.146	1	-1				20.4966	0.0451476	173.247
20.2571	0.182512	0.848669	70.6964	127.174	1089.23	23.154	1	-1				20.4966	0.0451476	173.48
20.2577	0.182325	0.84845	70.7073	126.018	1090.05	23.152	1	-1				20.4966	0.0451476	173.157
20.2579	0.181868	0.849107	70.6933	127.205	1089.98	23.138	1	-1				20.4966	0.0451476	173.092
20.2567	0.182387	0.849325	70.7292	126.611	1088.73	23.18	1	-1				20.4966	0.0451476	173.772
20.2581	0.182131	0.849497	70.7183	126.018	1088.23	23.14	1	-1				20.4966	0.0451476	172.598
20.2582	0.182356	0.849107	70.7245	126.518	1087.86	23.14	1	-1				20.4966	0.0451476	172.42
20.2575	0.182306	0.849122	70.7089	126.58	1088.73	23.141	1	-1				20.4966	0.0451476	173.107
20.2591	0.182375	0.849185	70.6995	127.205	1089.17	23.171	1	-1				20.4966	0.0451476	171.896
20.2588	0.182393	0.849279	70.7058	126.861	1089.8	23.136	1	-1				20.4966	0.0451476	172.262
20.2591	0.182412	0.849341	70.6886	126.705	1088.55	23.138	1	-1				20.4966	0.0451476	171.751
20.2587	0.182	0.849482	70.7073	127.049	1088.48	23.141	1	-1				20.4966	0.0451476	172.194
20.2587	0.181818	0.84931	70.6902	126.33	1088.42	23.134	1	-1				20.4966	0.0451476	172.214
20.2587	0.181137	0.849357	70.7323	126.049	1089.05	23.146	1	-1				20.4966	0.0451476	172.393
20.2601	0.180262	0.849779	70.6917	126.33	1089.61	23.097	1	-1				20.4966	0.0451476	171.514
20.2586	0.180093	0.849607	70.712	126.986	1089.61	23.122	1	-1				20.4966	0.0451476	172.705
20.2588	0.180331	0.849341	70.7339	127.08	1089.67	23.156	1	-1				20.4966	0.0451476	172.52
20.2585	0.179812	0.849591	70.7402	126.705	1088.48	23.114	1	-1				20.4966	0.0451476	172.728
20.2585	0.179081	0.849325	70.7136	126.674	1087.98	23.126	1	-1				20.4966	0.0451476	172.738
20.2592	0.179012	0.849372	70.6964	126.58	1088.92	23.118	1	-1				20.4966	0.0451476	172.301
20.2594	0.178381	0.849654	70.7417	126.643	1089.36	23.136	1	-1				20.4966	0.0451476	172.311
20.2595	0.178231	0.849607	70.7089	127.205	1089.23	23.134	1	-1				20.4966	0.0451476	172.259
20.2591	0.177	0.849826	70.7558	126.924	1089.3	23.134	1	-1				20.4966	0.0451476	172.792
20.2605	0.177387	0.8497	70.737	126.549	1087.61	23.12	1	-1				20.4966	0.0451476	171.3
20.2614	0.17695	0.849591	70.7402	126.799	1087.67	23.127	1	-1				20.4966	0.0451476	170.647
20.2625	0.17695	0.849997	70.7198	126.518	1088.61	23.108	1	-1				20.4966	0.0451476	169.894
20.2616	0.177293	0.850122	70.7261	126.549	1088.92	23.127	1	-1				20.4966	0.0451476	170.647
20.2633	0.177081	0.850029	70.7245	126.736	1089.17	23.098	1	-1				20.4966	0.0451476	169.362
20.2645	0.177375	0.849826	70.7105	126.393	1088.61	23.124	1	-1				20.4966	0.0451476	168.228
20.2648	0.1768	0.850529	70.7011	126.08	1087.36	23.134	1	-1				20.4966	0.0451476	167.86
20.264	0.176937	0.850279	70.7152	126.268	1087.67	23.156	1	-1				20.4966	0.0451476	168.564
20.2643	0.177156	0.849997	70.7339	126.705	1088.61	23.102	1	-1				20.4966	0.0451476	168.403
20.2664	0.177337	0.850279	70.7433	126.955	1089.05	23.14	1	-1				20.4966	0.0451476	166.714
20.2655	0.177756	0.849888	70.7073	126.83	1089.8	23.119	1	-1				20.4966	0.0451476	167.48
20.2662	0.177893	0.849997	70.723	126.674	1089.3	23.134	1	-1				20.4966	0.0451476	166.864
20.2652	0.177543	0.850325	70.7198	126.924	1088.61	23.106	1	-1				20.4966	0.0451476	167.635
20.2645	0.178175	0.849872	70.7198	126.08	1087.23	23.123	1	-1				20.4966	0.0451476	167.891
20.2658	0.17845	0.850279	70.7417	126.83	1087.86	23.108	1	-1				20.4966	0.0451476	166.863
20.2653	0.178218	0.850607	70.7261	127.018	1089.36	23.128	1	-1				20.4966	0.0451476	167.516
20.2653	0.178068	0.850794	70.7292	126.455	1089.3	23.108	1	-1				20.4966	0.0451476	167.556
20.2656	0.178068	0.851029	70.7027	125.768	1088.98	23.124	1	-1				20.4966	0.0451476	167.279
20.2657	0.178087	0.850826	70.737	126.768	1088.61	23.104	1	-1				20.4966	0.0451476	167.128
20.2657	0.178393	0.850372	70.7261	126.455	1088.3	23.105	1	-1				20.4966	0.0451476	167.054
20.2647	0.177868	0.850732	70.7058	126.955	1088.48	23.086	1	-1				20.4966	0.0451476	167.922
20.2656	0.178137	0.850966	70.7542	127.049	1089.61	23.134	1	-1				20.4966	0.0451476	167.347
20.2649	0.178293	0.850919	70.737	126.174	1090.11	23.105	1	-1				20.4966	0.0451476	167.922
20.2648	0.177537	0.851169	70.7355	126.861	1090.23	23.13	1	-1				20.4966	0.0451476	168.182
20.2641	0.177887	0.850888	70.7183	126.799	1089.05	23.108	1	-1				20.4966	0.0451476	168.53
20.2653	0.177937	0.850779	70.7042	127.111	1088.8	23.127	1	-1				20.4966	0.0451476	167.525
20.2644	0.177306	0.851044	70.737	126.518	1088.48	23.114	1	-1				20.4966	0.0451476	168.326
20.2648	0.1778	0.851044	70.7448	126.83	1090.05	23.134	1	-1				20.4966	0.0451476	168.15
20.2645	0.177387	0.851216	70.7105	126.018	1089.86	23.118	1	-1				20.4966	0.0451476	168.394
20.2643	0.177037	0.85131	70.7386	126.299	1089.86	23.11	1	-1				20.4966	0.0451476	168.657
20.2654	0.177456	0.851122	70.6933	126.955	1089.17	23.118	1	-1				20.4966	0.0451476	167.581
20.2647	0.177487	0.851372	70.6995	126.424	1088.48	23.08	1	-1				20.4966	0.0451476	167.985
20.2651	0.177043	0.85131	70.7167	126.08	1088.42	23.132	1	-1				20.4966	0.0451476	167.739
20.2658	0.177131	0.851419	70.7058	126.486	1090.23	23.119	1	-1				20.4966	0.0451476	167.454
20.265	0.176593	0.851513	70.7292	126.986	1090.3	23.132	1	-1				20.4966	0.0451476	168.193
20.2648	0.177437	0.851388	70.7448	126.893	1089.8	23.102	1	-1				20.4966	0.0451476	168.147
20.2651	0.177218	0.851357	70.7277	126.143	1089.36	23.123	1	-1				20.4966	0.0451476	167.895
20.2658	0.177706	0.851716	70.7105	125.736	1089.17	23.106	1	-1				20.4966	0.0451476	167.22
20.265	0.177293	0.851404	70.7167	125.924	1088.3	23.098	1	-1				20.4966	0.0451476	167.735
20.2647	0.1777	0.852122	70.7417	126.861	1089.42	23.108	1	-1				20.4966	0.0451476	168.095
20.2649	0.177262	0.851654	70.7308	126.58	1090.05	23.101	1	-1				20.4966	0.0451476	168.133
20.2654	0.177618	0.851747	70.7448	127.111	1088.98	23.108	1	-1				20.4966	0.0451476	167.492
20.266	0.177262	0.85206	70.7152	126.393	1089.8	23.112	1	-1				20.4966	0.0451476	167.202
20.2661	0.177056	0.85156	70.6964	126.486	1089.05	23.104	1	-1				20.4966	0.0451476	167.047
20.2659	0.177231	0.851638	70.7323	126.518	1088.55	23.102	1	-1				20.4966	0.0451476	167.089
20.2659	0.1773	0.851654	70.7245	126.799	1089.05	23.102	1	-1				20.4966	0.0451476	167.121
20.2668	0.177581	0.852169	70.6995	126.643	1090.05	23.114	1	-1				20.4966	0.0451476	166.499
20.2647	0.177325	0.852201	70.723	126.705	1089.42	23.114	1	-1				20.4966	0.0451476	168.157
20.2658	0.177237	0.852388	70.6933	126.018	1089.61	23.112	1	-1				20.4966	0.0451476	167.308
20.2659	0.177656	0.852013	70.7152	127.018	1088.67	23.114	1	-1				20.4966	0.0451476	167.005
20.2652	0.177256	0.852451	70.7417	127.111	1088.48	23.12	1	-1				20.4966	0.0451476	167.639
20.2655	0.177587	0.852138	70.7183	127.049	1089.11	23.119	1	-1				20.4966	0.0451476	167.427
20.2663	0.177487	0.852294	70.7277	126.799	1089.42	23.122	1	-1				20.4966	0.0451476	166.861
20.2659	0.1766	0.852622	70.723	126.705	1089.61	23.126	1	-1				20.4966	0.0451476	167.381
20.266	0.177018	0.852076	70.6964	126.893	1089.11	23.13	1	-1				20.4966	0.0451476	167.12
20.2653	0.176818	0.852185	70.7386	126.861	1088.86	23.108	1	-1				20.4966	0.0451476	167.671
20.265	0.176431	0.85231	70.7261	126.861	1088.67	23.141	1	-1				20.4966	0.0451476	167.936
20.2669	0.175968	0.85281	70.7355	125.799	1089.61	23.112	1	-1				20.4966	0.0451476	166.634
20.2664	0.175968	0.852576	70.6964	125.705	1090.98	23.137	1	-1				20.4966	0.0451476	167.23
20.2663	0.176337	0.852622	70.7277	125.643	1089.73	23.118	1	-1				20.4966	0.0451476	167.116
20.2668	0.17675	0.852435	70.7136	126.861	1089.8	23.141	1	-1				20.4966	0.0451476	166.631
20.2677	0.176656	0.85281	70.7245	126.174	1089.48	23.127	1	-1				20.4966	0.0451476	165.846
20.2665	0.177012	0.852544	70.7355	126.643	1088.36	23.112	1	-1				20.4966	0.0451476	166.597
20.2675	0.176687	0.852216	70.7355	127.111	1088.86	23.108	1	-1				20.4966	0.0451476	165.876
20.2662	0.177325	0.852294	70.7198	126.893	1089.67	23.098	1	-1				20.4966	0.0451476	167.008
20.2665	0.1766	0.852498	70.7355	127.049	1089.8	23.188	1	-1				20.4966	0.0451476	166.853
20.2655	0.176875	0.852138	70.748	126.893	1089.42	23.141	1	-1				20.4966	0.0451476	167.618
20.266	0.17695	0.852419	70.7152	126.58	1088.55	23.13	1	-1				20.4966	0.0451476	167.013
20.2664	0.176437	0.85256	70.7542	126.205	1088.73	23.096	1	-1				20.4966	0.0451476	166.865
20.2671	0.177	0.852904	70.7167	126.736	1089.17	23.138	1	-1				20.4966	0.0451476	166.216
20.2664	0.176768	0.85245	70.7152	125.736	1088.55	23.145	1	-1				20.4966	0.0451476	166.732
20.266	0.176412	0.852919	70.723	126.799	1089.23	23.159	1	-1				20.4966	0.0451476	167.256
20.2654	0.176025	0.85281	70.7339	126.643	1088.92	23.156	1	-1				20.4966	0.0451476	167.747
20.266	0.175381	0.852576	70.7183	126.799	1088.67	23.163	1	-1				20.4966	0.0451476	167.325
20.2673	0.174975	0.85306	70.7308	126.986	1087.92	23.176	1	-1				20.4966	0.0451476	166.255
20.2666	0.174975	0.853029	70.7308	126.174	1088.23	23.168	1	-1				20.4966	0.0451476	166.826
20.2657	0.174162	0.853404	70.7136	126.486	1089.11	23.164	1	-1				20.4966	0.0451476	167.856
20.2653	0.173331	0.853138	70.6995	126.83	1089.17	23.167	1	-1				20.4966	0.0451476	168.283
20.2667	0.173056	0.853326	70.7308	126.893	1088.92	23.148	1	-1				20.4966	0.0451476	167.152
20.2658	0.172131	0.852904	70.7402	126.143	1088.67	23.168	1	-1				20.4966	0.0451476	167.995
20.2655	0.171768	0.852669	70.6964	126.049	1087.86	23.172	1	-1				20.4966	0.0451476	168.184
20.2675	0.170856	0.853123	70.723	126.455	1087.67	23.171	1	-1				20.4966	0.0451476	166.696
20.2678	0.170675	0.853263	70.7245	126.518	1088.17	23.172	1	-1				20.4966	0.0451476	166.59
20.2679	0.170074	0.853185	70.7214	126.518	1088.67	23.166	1	-1				20.4966	0.0451476	166.651
20.2686	0.170012	0.853076	70.748	126.674	1089.3	23.142	1	-1				20.4966	0.0451476	166.152
20.2697	0.169318	0.852997	70.7042	126.455	1088.8	23.146	1	-1				20.4966	0.0451476	165.348
20.2704	0.169499	0.853201	70.7511	126.83	1088.23	23.146	1	-1				20.4966	0.0451476	164.643
20.2699	0.169056	0.853482	70.7183	126.143	1087.86	23.171	1	-1				20.4966	0.0451476	165.094
20.2721	0.168212	0.853513	70.7386	126.424	1087.73	23.162	1	-1				20.4966	0.0451476	163.367
20.2728	0.168193	0.853388	70.7527	126.611	1088.98	23.176	1	-1				20.4966	0.0451476	163.034
20.2739	0.168131	0.853466	70.7292	126.893	1088.61	23.16	1	-1				20.4966	0.0451476	162.039
20.2741	0.167893	0.853747	70.698	126.643	1087.92	23.134	1	-1				20.4966	0.0451476	161.837
20.273	0.167843	0.853529	70.7292	126.549	1087.61	23.158	1	-1				20.4966	0.0451476	162.69
20.2749	0.167574	0.853638	70.7542	127.049	1087.3	23.142	1	-1				20.4966	0.0451476	161.16
20.2761	0.167662	0.853873	70.7527	126.924	1088.17	23.193	1	-1				20.4966	0.0451476	160.252
20.2757	0.167206	0.853482	70.737	125.986	1089.23	23.204	1	-1				20.4966	0.0451476	160.82
20.2766	0.167281	0.853857	70.737	126.768	1088.98	23.167	1	-1				20.4966	0.0451476	160.026
20.2768	0.166543	0.853654	70.7245	126.174	1088.42	23.148	1	-1				20.4966	0.0451476	159.902
20.2761	0.166924	0.853779	70.7417	126.861	1088.05	23.162	1	-1				20.4966	0.0451476	160.365
20.277	0.166643	0.853826	70.7214	126.268	1088.23	23.171	1	-1				20.4966	0.0451476	159.686
20.2764	0.166962	0.854154	70.7308	126.799	1087.73	23.172	1	-1				20.4966	0.0451476	160.051
20.2771	0.166999	0.854216	70.7277	126.58	1088.36	23.163	1	-1				20.4966	0.0451476	159.621
20.2778	0.166656	0.854169	70.6839	126.83	1089.42	23.15	1	-1				20.4966	0.0451476	159.269
20.2771	0.166262	0.853966	70.7198	126.049	1088.8	23.167	1	-1				20.4966	0.0451476	159.734
20.2781	0.166574	0.853951	70.7245	126.549	1088.3	23.17	1	-1				20.4966	0.0451476	158.84
20.2787	0.166668	0.854326	70.7152	127.018	1087.92	23.159	1	-1				20.4966	0.0451476	158.246
20.2788	0.167324	0.854294	70.7152	125.986	1087.73	23.162	1	-1				20.4966	0.0451476	158.044
20.2781	0.166699	0.854513	70.7308	126.986	1088.67	23.15	1	-1				20.4966	0.0451476	158.866
20.2785	0.167043	0.854591	70.7277	126.111	1088.61	23.176	1	-1				20.4966	0.0451476	158.439
20.2794	0.166999	0.854638	70.7292	126.549	1088.11	23.149	1	-1				20.4966	0.0451476	157.679
20.2794	0.167593	0.855013	70.7245	126.111	1086.61	23.172	1	-1				20.4966	0.0451476	157.379
20.2777	0.167843	0.854622	70.7058	126.518	1086.55	23.144	1	-1				20.4966	0.0451476	158.717
20.2797	0.167756	0.854841	70.6902	126.455	1087.3	23.171	1	-1				20.4966	0.0451476	157.182
20.2782	0.167618	0.854951	70.7261	126.049	1088.23	23.116	1	-1				20.4966	0.0451476	158.551
20.2775	0.167549	0.854357	70.698	126.299	1088.42	23.154	1	-1				20.4966	0.0451476	159.203
20.2788	0.167374	0.855154	70.7292	126.486	1088.48	23.128	1	-1				20.4966	0.0451476	158.17
20.2777	0.168125	0.854904	70.7277	126.611	1088.17	23.188	1	-1				20.4966	0.0451476	158.908
20.2775	0.167293	0.855091	70.7073	126.83	1087.86	23.13	1	-1				20.4966	0.0451476	159.155
20.2784	0.167962	0.854873	70.737	126.986	1088.36	23.166	1	-1				20.4966	0.0451476	158.34
20.2781	0.168037	0.855294	70.6855	126.955	1088.73	23.154	1	-1				20.4966	0.0451476	158.636
20.2779	0.168062	0.855357	70.7292	126.705	1089.23	23.158	1	-1				20.4966	0.0451476	158.926
20.2773	0.167649	0.855357	70.723	126.83	1089.55	23.149	1	-1				20.4966	0.0451476	159.507
20.278	0.167812	0.855294	70.6839	126.205	1087.86	23.158	1	-1				20.4966	0.0451476	158.644
20.2767	0.167693	0.855513	70.7433	125.674	1087.42	23.144	1	-1				20.4966	0.0451476	159.655
20.2759	0.167187	0.855435	70.7308	126.799	1087.55	23.145	1	-1				20.4966	0.0451476	160.427
20.276	0.168299	0.855544	70.7136	127.018	1089.36	23.127	1	-1				20.4966	0.0451476	160.411
20.2767	0.1682	0.855997	70.7245	126.799	1089.36	23.137	1	-1				20.4966	0.0451476	159.904
20.2755	0.168218	0.85556	70.6839	126.143	1089.36	23.137	1	-1				20.4966	0.0451476	160.81
20.2756	0.168743	0.855294	70.7105	126.518	1088.05	23.145	1	-1				20.4966	0.0451476	160.463
20.2762	0.1689	0.855607	70.6933	126.361	1087.55	23.13	1	-1				20.4966	0.0451476	159.89
20.275	0.168274	0.856013	70.7198	126.611	1088.05	23.141	1	-1				20.4966	0.0451476	161.089
20.2762	0.169175	0.855794	70.7152	126.674	1088.17	23.124	1	-1				20.4966	0.0451476	159.96
20.2759	0.168981	0.856154	70.7058	127.08	1089.05	23.148	1	-1				20.4966	0.0451476	160.326
20.2755	0.1692	0.855997	70.748	127.111	1088.86	23.13	1	-1				20.4966	0.0451476	160.597
20.2762	0.169843	0.856091	70.723	126.611	1088.8	23.156	1	-1				20.4966	0.0451476	159.892
20.2737	0.170006	0.855763	70.7183	126.393	1087.73	23.122	1	-1				20.4966	0.0451476	161.802
20.2746	0.170862	0.856357	70.7495	125.861	1087.3	23.148	1	-1				20.4966	0.0451476	160.835
20.2745	0.170824	0.85631	70.737	126.799	1088.92	23.14	1	-1				20.4966	0.0451476	161.131
20.2749	0.171556	0.855888	70.7183	126.611	1089.05	23.162	1	-1				20.4966	0.0451476	160.741
20.2737	0.171806	0.85581	70.7058	126.361	1089.05	23.142	1	-1				20.4966	0.0451476	161.674
20.2735	0.172362	0.856654	70.7464	125.736	1088.8	23.162	1	-1				20.4966	0.0451476	161.741
20.2733	0.172962	0.856326	70.7167	126.705	1087.48	23.149	1	-1				20.4966	0.0451476	161.593
20.2731	0.172518	0.85656	70.7198	126.986	1087.42	23.156	1	-1				20.4966	0.0451476	161.821
20.2726	0.173193	0.856294	70.7339	126.486	1088.3	23.15	1	-1				20.4966	0.0451476	162.256
20.2726	0.173343	0.856794	70.7292	127.143	1088.86	23.162	1	-1				20.4966	0.0451476	162.25
20.2721	0.173181	0.856779	70.7245	125.986	1088.3	23.149	1	-1				20.4966	0.0451476	162.602
20.2697	0.173593	0.856404	70.723	126.236	1087.48	23.16	1	-1				20.4966	0.0451476	164.374
20.2697	0.173975	0.856747	70.7417	126.643	1086.73	23.15	1	-1				20.4966	0.0451476	164.23
20.2704	0.174318	0.856904	70.7073	125.861	1087.3	23.122	1	-1				20.4966	0.0451476	163.702
20.27	0.1743	0.857263	70.7073	125.643	1087.92	23.137	1	-1				20.4966	0.0451476	164.151
20.2701	0.174418	0.857123	70.7277	126.705	1088.67	23.124	1	-1				20.4966	0.0451476	164.138
20.2698	0.174225	0.856935	70.723	126.986	1088.73	23.149	1	-1				20.4966	0.0451476	164.433
20.2689	0.174331	0.857154	70.6777	125.674	1087.55	23.128	1	-1				20.4966	0.0451476	164.939
20.2685	0.17445	0.856997	70.7167	126.705	1086.36	23.141	1	-1				20.4966	0.0451476	165.083
20.2691	0.174443	0.856966	70.737	127.143	1086.61	23.12	1	-1				20.4966	0.0451476	164.64
20.2687	0.173731	0.857544	70.7308	127.049	1087.92	23.15	1	-1				20.4966	0.0451476	165.317
20.2684	0.17415	0.857607	70.7448	126.736	1088.61	23.123	1	-1				20.4966	0.0451476	165.556
20.2691	0.17445	0.857435	70.7073	125.986	1088.05	23.142	1	-1				20.4966	0.0451476	164.873
20.2684	0.174356	0.857701	70.7292	126.361	1088.48	23.178	1	-1				20.4966	0.0451476	165.478
20.2681	0.174412	0.858248	70.712	126.861	1087.17	23.127	1	-1				20.4966	0.0451476	165.572
20.2681	0.173881	0.858091	70.7355	126.236	1087.42	23.15	1	-1				20.4966	0.0451476	165.649
20.2687	0.174462	0.85806	70.7277	126.83	1087.61	23.14	1	-1				20.4966	0.0451476	165.099
20.2688	0.174643	0.857451	70.7073	126.424	1087.73	23.15	1	-1				20.4966	0.0451476	165.047
20.2688	0.174793	0.858013	70.7464	126.736	1088.17	23.142	1	-1				20.4966	0.0451476	165.047
20.268	0.174325	0.858248	70.6949	126.393	1088.48	23.162	1	-1				20.4966	0.0451476	165.803
20.2681	0.174137	0.858076	70.7495	126.986	1087.3	23.144	1	-1				20.4966	0.0451476	165.628
20.2677	0.174437	0.858279	70.7277	126.549	1087.3	23.16	1	-1				20.4966	0.0451476	165.865
20.2683	0.174675	0.858294	70.7308	126.393	1087.67	23.167	1	-1				20.4966	0.0451476	165.392
20.2675	0.174581	0.858326	70.6995	126.924	1088.55	23.108	1	-1				20.4966	0.0451476	166.203
20.2677	0.17485	0.85856	70.7011	126.268	1088.55	23.154	1	-1				20.4966	0.0451476	165.979
20.268	0.174187	0.858419	70.7214	126.361	1088.67	23.145	1	-1				20.4966	0.0451476	165.879
20.2664	0.174237	0.857997	70.7277	126.174	1087.55	23.174	1	-1				20.4966	0.0451476	166.99
20.2658	0.174887	0.858654	70.7495	126.893	1087.23	23.158	1	-1				20.4966	0.0451476	167.39
20.2665	0.175387	0.858607	70.737	126.768	1087.8	23.16	1	-1				20.4966	0.0451476	166.756
20.2668	0.175468	0.859091	70.7214	126.643	1088.55	23.152	1	-1				20.4966	0.0451476	166.669
20.2669	0.175368	0.858544	70.737	126.674	1088.8	23.156	1	-1				20.4966	0.0451476	166.61
20.2675	0.174987	0.858638	70.6902	125.736	1088.23	23.16	1	-1				20.4966	0.0451476	166.113
20.2669	0.176037	0.858607	70.6949	125.58	1087.86	23.177	1	-1				20.4966	0.0451476	166.363
20.2663	0.1757	0.858982	70.7105	126.486	1087.11	23.154	1	-1				20.4966	0.0451476	166.77
20.2663	0.176281	0.858341	70.6808	126.83	1087.61	23.15	1	-1				20.4966	0.0451476	166.759
20.2665	0.17605	0.85906	70.712	126.799	1088.55	23.164	1	-1				20.4966	0.0451476	166.753
20.2649	0.175993	0.859044	70.6761	126.924	1088.67	23.148	1	-1				20.4966	0.0451476	168.131
20.2649	0.176625	0.859513	70.7355	126.643	1089.17	23.178	1	-1				20.4966	0.0451476	168.071
20.2665	0.176281	0.859701	70.7027	125.986	1087.55	23.15	1	-1				20.4966	0.0451476	166.627
20.2659	0.176143	0.859591	70.6886	126.58	1087.42	23.168	1	-1				20.4966	0.0451476	167.072
20.2659	0.176225	0.859294	70.7152	126.986	1087.42	23.159	1	-1				20.4966	0.0451476	167.099
20.2654	0.17615	0.859232	70.6917	126.205	1088.23	23.193	1	-1				20.4966	0.0451476	167.645
20.2656	0.176206	0.859107	70.6964	126.611	1088.98	23.137	1	-1				20.4966	0.0451476	167.547
20.2647	0.176081	0.859482	70.7433	126.58	1088.42	23.16	1	-1				20.4966	0.0451476	168.193
20.2646	0.175831	0.859888	70.7511	126.736	1087.8	23.156	1	-1				20.4966	0.0451476	168.219
20.2643	0.175406	0.859013	70.7464	126.955	1087.3	23.166	1	-1				20.4966	0.0451476	168.466
20.2643	0.17545	0.859701	70.7105	126.58	1087.17	23.171	1	-1				20.4966	0.0451476	168.439
20.2643	0.174612	0.859498	70.7198	126.018	1088.17	23.177	1	-1				20.4966	0.0451476	168.733
20.2651	0.17395	0.860498	70.712	125.518	1088.8	23.154	1	-1				20.4966	0.0451476	168.277
20.2654	0.174081	0.860529	70.7355	126.893	1088.05	23.17	1	-1				20.4966	0.0451476	167.935
20.2653	0.173693	0.859747	70.7214	126.611	1087.67	23.154	1	-1				20.4966	0.0451476	168.032
20.265	0.173824	0.859794	70.7433	126.674	1088.17	23.178	1	-1				20.4966	0.0451476	168.341
20.2645	0.173493	0.860623	70.7542	125.83	1086.48	23.164	1	-1				20.4966	0.0451476	168.518
20.2659	0.173618	0.860372	70.712	126.049	1088.05	23.182	1	-1				20.4966	0.0451476	167.587
20.265	0.173056	0.860654	70.7245	126.518	1088.86	23.172	1	-1				20.4966	0.0451476	168.574
20.2654	0.173043	0.860529	70.723	126.861	1089.42	23.178	1	-1				20.4966	0.0451476	168.328
20.2662	0.173231	0.860685	70.6902	126.361	1088.92	23.154	1	-1				20.4966	0.0451476	167.557
20.2661	0.173106	0.860607	70.7167	126.424	1087.23	23.177	1	-1				20.4966	0.0451476	167.391
20.2675	0.172681	0.860451	70.7105	126.205	1087.67	23.164	1	-1				20.4966	0.0451476	166.368
20.2666	0.1727	0.860326	70.748	126.486	1087.48	23.176	1	-1				20.4966	0.0451476	167.088
20.268	0.173349	0.860357	70.7042	126.049	1088.67	23.171	1	-1				20.4966	0.0451476	166.018
20.2674	0.173624	0.860748	70.7198	126.236	1089.23	23.172	1	-1				20.4966	0.0451476	166.598
20.2669	0.173618	0.860888	70.7386	126.486	1088.36	23.17	1	-1				20.4966	0.0451476	166.809
20.2676	0.173181	0.860904	70.7073	126.049	1088.05	23.154	1	-1				20.4966	0.0451476	166.286
20.2684	0.173381	0.861435	70.7433	125.83	1087.92	23.163	1	-1				20.4966	0.0451476	165.579
20.2681	0.173225	0.860888	70.7386	125.768	1088.42	23.167	1	-1				20.4966	0.0451476	165.927
20.2681	0.173374	0.861185	70.7339	126.643	1088.67	23.184	1	-1				20.4966	0.0451476	165.899
20.269	0.173581	0.861232	70.7323	126.361	1089.23	23.144	1	-1				20.4966	0.0451476	165.222
20.2683	0.173306	0.860857	70.7464	126.393	1088.48	23.182	1	-1				20.4966	0.0451476	165.743
20.2688	0.1734	0.861232	70.7058	126.299	1088.48	23.174	1	-1				20.4966	0.0451476	165.367
20.2677	0.173193	0.861076	70.7245	126.674	1087.3	23.176	1	-1				20.4966	0.0451476	166.046
20.2679	0.173406	0.861326	70.7417	126.674	1087.98	23.142	1	-1				20.4966	0.0451476	165.977
20.2682	0.173762	0.861373	70.7277	126.924	1088.17	23.174	1	-1				20.4966	0.0451476	165.734
20.2682	0.173556	0.86156	70.6886	126.33	1088.55	23.166	1	-1				20.4966	0.0451476	165.768
20.2676	0.1739	0.861466	70.7339	126.361	1088.36	23.16	1	-1				20.4966	0.0451476	166.181
20.2667	0.174031	0.861576	70.7245	126.611	1087.36	23.17	1	-1				20.4966	0.0451476	166.75
20.2681	0.173324	0.861779	70.7042	126.393	1087.36	23.148	1	-1				20.4966	0.0451476	165.707
20.2671	0.173568	0.861044	70.7339	126.83	1088.05	23.162	1	-1				20.4966	0.0451476	166.614
20.2687	0.173274	0.861279	70.7574	125.924	1089.3	23.156	1	-1				20.4966	0.0451476	165.577
20.2675	0.172731	0.861591	70.6995	125.955	1089.11	23.174	1	-1				20.4966	0.0451476	166.572
20.2675	0.172868	0.861841	70.7198	126.236	1088.73	23.162	1	-1				20.4966	0.0451476	166.5
20.2676	0.172862	0.861482	70.7198	126.174	1087.67	23.142	1	-1				20.4966	0.0451476	166.314
20.2683	0.17365	0.861623	70.7214	126.205	1087.3	23.174	1	-1				20.4966	0.0451476	165.505
20.2684	0.173631	0.862263	70.7214	126.455	1087.73	23.164	1	-1				20.4966	0.0451476	165.534
20.2686	0.173893	0.861654	70.7323	126.611	1088.55	23.171	1	-1				20.4966	0.0451476	165.45
20.2678	0.173056	0.862123	70.7245	126.393	1088.36	23.15	1	-1				20.4966	0.0451476	166.15
20.2683	0.173406	0.86156	70.7245	127.049	1088.73	23.17	1	-1				20.4966	0.0451476	165.764
20.2686	0.173181	0.861654	70.7261	126.549	1087.92	23.15	1	-1				20.4966	0.0451476	165.457
20.2677	0.173099	0.862326	70.7089	126.674	1087.67	23.158	1	-1				20.4966	0.0451476	166.135
20.2676	0.173218	0.861857	70.7152	126.236	1088.48	23.166	1	-1				20.4966	0.0451476	166.371
20.2684	0.172581	0.861888	70.7198	126.174	1087.92	23.16	1	-1				20.4966	0.0451476	165.712
20.268	0.172556	0.861888	70.7339	126.393	1088.3	23.162	1	-1				20.4966	0.0451476	166.125
20.2682	0.172156	0.862201	70.6933	126.861	1088.73	23.176	1	-1				20.4966	0.0451476	166.045
20.2682	0.172549	0.862123	70.712	126.58	1088.23	23.163	1	-1				20.4966	0.0451476	165.887
20.268	0.172556	0.861795	70.7073	126.986	1087.67	23.185	1	-1				20.4966	0.0451476	166.029
20.2695	0.172512	0.86206	70.7027	126.424	1088.17	23.164	1	-1				20.4966	0.0451476	164.878
20.2675	0.173049	0.862623	70.7308	126.611	1088.92	23.171	1	-1				20.4966	0.0451476	166.49
20.2687	0.172599	0.862357	70.7261	126.955	1089.36	23.159	1	-1				20.4966	0.0451476	165.698
20.2693	0.172431	0.862013	70.7011	126.83	1089.17	23.174	1	-1				20.4966	0.0451476	165.174
20.2687	0.173131	0.862201	70.7339	126.486	1088.05	23.166	1	-1				20.4966	0.0451476	165.411
20.2694	0.173412	0.862466	70.7183	126.424	1087.92	23.156	1	-1				20.4966	0.0451476	164.764
20.2692	0.1729	0.862435	70.7136	126.83	1088.11	23.126	1	-1				20.4966	0.0451476	164.992
20.2681	0.173468	0.862701	70.7448	126.143	1088.73	23.172	1	-1				20.4966	0.0451476	165.942
20.268	0.173556	0.862513	70.7277	126.268	1088.73	23.167	1	-1				20.4966	0.0451476	166.001
20.2686	0.173437	0.86231	70.6933	126.174	1088.55	23.166	1	-1				20.4966	0.0451476	165.485
20.2676	0.1735	0.862498	70.7152	127.049	1087.98	23.148	1	-1				20.4966	0.0451476	166.248
20.2685	0.17395	0.862904	70.7245	126.924	1087.23	23.168	1	-1				20.4966	0.0451476	165.266
20.268	0.173731	0.862748	70.7198	125.83	1087.86	23.156	1	-1				20.4966	0.0451476	165.83
20.2682	0.173337	0.86231	70.7073	125.799	1088.23	23.171	1	-1				20.4966	0.0451476	165.781
20.2688	0.173406	0.862623	70.7339	126.736	1089.23	23.164	1	-1				20.4966	0.0451476	165.488
20.2681	0.173562	0.862451	70.7308	126.705	1088.55	23.171	1	-1				20.4966	0.0451476	165.898
20.2673	0.174187	0.862654	70.712	126.049	1088.17	23.176	1	-1				20.4966	0.0451476	166.399
20.2684	0.174362	0.862576	70.7308	126.924	1087.61	23.164	1	-1				20.4966	0.0451476	165.377
20.2673	0.173606	0.86242	70.6917	126.424	1087.11	23.146	1	-1				20.4966	0.0451476	166.35
20.2679	0.174062	0.863279	70.7105	126.674	1087.98	23.177	1	-1				20.4966	0.0451476	165.909
20.2675	0.173943	0.862763	70.7198	126.768	1089.05	23.164	1	-1				20.4966	0.0451476	166.426
20.2672	0.174787	0.862748	70.7089	126.33	1088.73	23.174	1	-1				20.4966	0.0451476	166.468
20.267	0.174012	0.863404	70.687	126.018	1088.48	23.152	1	-1				20.4966	0.0451476	166.672
20.2685	0.174274	0.862857	70.7214	126.736	1087.42	23.166	1	-1				20.4966	0.0451476	165.249
20.267	0.174312	0.862513	70.7214	127.268	1087.11	23.16	1	-1				20.4966	0.0451476	166.412
20.2683	0.174143	0.862888	70.7495	126.924	1086.86	23.156	1	-1				20.4966	0.0451476	165.405
20.2668	0.174831	0.86317	70.7089	125.768	1088.11	23.156	1	-1				20.4966	0.0451476	166.659
20.2674	0.17455	0.863185	70.7277	125.955	1087.61	23.149	1	-1				20.4966	0.0451476	166.163
20.2679	0.174462	0.862826	70.748	125.83	1087.55	23.178	1	-1				20.4966	0.0451476	165.76
20.2681	0.174706	0.863107	70.7308	125.861	1087.48	23.148	1	-1				20.4966	0.0451476	165.571
20.2675	0.174656	0.863091	70.7167	126.549	1086.8	23.16	1	-1				20.4966	0.0451476	165.964
20.2677	0.174925	0.862982	70.7323	126.768	1087.17	23.159	1	-1				20.4966	0.0451476	165.765
20.2675	0.174393	0.862998	70.7464	126.611	1088.92	23.137	1	-1				20.4966	0.0451476	166.333
20.267	0.174787	0.863076	70.7245	126.674	1089.48	23.172	1	-1				20.4966	0.0451476	166.771
20.2677	0.174725	0.863451	70.7339	126.236	1088.67	23.134	1	-1				20.4966	0.0451476	166.043
20.2678	0.174906	0.862873	70.737	126.924	1087.61	23.168	1	-1				20.4966	0.0451476	165.728
20.2659	0.174881	0.863545	70.7323	126.361	1087.11	23.152	1	-1				20.4966	0.0451476	167.274
20.2672	0.17515	0.863498	70.7448	126.799	1087.55	23.162	1	-1				20.4966	0.0451476	166.21
20.267	0.174456	0.863685	70.687	126.674	1088.17	23.156	1	-1				20.4966	0.0451476	166.6
20.2664	0.174743	0.863545	70.7245	125.861	1088.67	23.104	1	-1				20.4966	0.0451476	167.087
20.2669	0.175387	0.862873	70.6933	125.736	1087.55	23.156	1	-1				20.4966	0.0451476	166.415
20.2668	0.175793	0.863591	70.7167	126.924	1087.17	23.158	1	-1				20.4966	0.0451476	166.364
20.2674	0.175887	0.863841	70.7011	126.455	1086.3	23.159	1	-1				20.4966	0.0451476	165.741
20.2675	0.17485	0.863623	70.7152	126.236	1087.3	23.126	1	-1				20.4966	0.0451476	165.951
20.2667	0.174281	0.863466	70.7261	126.83	1088.92	23.156	1	-1				20.4966	0.0451476	166.998
20.2668	0.174868	0.863716	70.6902	126.518	1088.23	23.156	1	-1				20.4966	0.0451476	166.697
20.2668	0.175112	0.863795	70.698	126.799	1088.8	23.17	1	-1				20.4966	0.0451476	166.701
20.2668	0.174806	0.864248	70.6949	126.674	1088.11	23.159	1	-1				20.4966	0.0451476	166.688
20.2666	0.1748	0.864107	70.7073	126.955	1088.11	23.188	1	-1				20.4966	0.0451476	166.877
20.2663	0.174725	0.864185	70.6917	126.643	1087.61	23.185	1	-1				20.4966	0.0451476	167.058
20.2668	0.175312	0.864248	70.7261	126.549	1087.98	23.167	1	-1				20.4966	0.0451476	166.56
20.266	0.175012	0.864279	70.7089	126.486	1089.3	23.194	1	-1				20.4966	0.0451476	167.474
20.2668	0.175443	0.864513	70.7245	126.736	1089.3	23.176	1	-1				20.4966	0.0451476	166.772
20.2671	0.175412	0.863623	70.7433	125.674	1088.67	23.164	1	-1				20.4966	0.0451476	166.452
20.2654	0.175875	0.864638	70.6964	126.049	1088.05	23.164	1	-1				20.4966	0.0451476	167.646
20.2652	0.175606	0.863826	70.7448	126.893	1087.61	23.177	1	-1				20.4966	0.0451476	167.778
20.2662	0.175781	0.864248	70.7261	126.736	1087.98	23.164	1	-1				20.4966	0.0451476	167.006
20.2669	0.175718	0.864388	70.6855	126.361	1088.55	23.181	1	-1				20.4966	0.0451476	166.546
20.2665	0.176906	0.864232	70.7198	126.361	1088.73	23.132	1	-1				20.4966	0.0451476	166.664
20.2663	0.1774	0.864248	70.7105	126.893	1088.17	23.174	1	-1				20.4966	0.0451476	166.635
20.2656	0.177675	0.864201	70.6995	126.893	1087.11	23.171	1	-1				20.4966	0.0451476	166.999
20.2656	0.177562	0.864607	70.7198	126.111	1086.73	23.12	1	-1				20.4966	0.0451476	166.984
20.266	0.178062	0.864529	70.7355	126.424	1087.17	23.16	1	-1				20.4966	0.0451476	166.625
20.2657	0.178218	0.86442	70.7152	125.924	1088.05	23.154	1	-1				20.4966	0.0451476	166.979
20.2659	0.178106	0.864669	70.737	125.861	1087.98	23.177	1	-1				20.4966	0.0451476	166.882
20.2644	0.178481	0.86406	70.7292	126.768	1087.61	23.166	1	-1				20.4966	0.0451476	167.931
20.2653	0.178137	0.86442	70.7152	126.799	1086.98	23.194	1	-1				20.4966	0.0451476	167.213
20.2661	0.177462	0.864013	70.6949	125.83	1086.86	23.148	1	-1				20.4966	0.0451476	166.603
20.2646	0.177718	0.864248	70.7323	126.736	1087.8	23.185	1	-1				20.4966	0.0451476	167.915
20.2645	0.177975	0.864732	70.7042	126.799	1088.55	23.152	1	-1				20.4966	0.0451476	168.102
20.2653	0.177362	0.864248	70.7448	126.924	1089.17	23.178	1	-1				20.4966	0.0451476	167.613
20.2649	0.1772	0.864216	70.6886	126.924	1087.98	23.17	1	-1				20.4966	0.0451476	167.825
20.265	0.1772	0.864669	70.7417	126.455	1087.42	23.19	1	-1				20.4966	0.0451476	167.64
20.2646	0.176775	0.864623	70.7277	126.486	1086.73	23.171	1	-1				20.4966	0.0451476	167.94
20.2645	0.177337	0.864294	70.737	126.705	1086.98	23.162	1	-1				20.4966	0.0451476	167.942
20.264	0.176693	0.864841	70.7433	126.518	1087.98	23.174	1	-1				20.4966	0.0451476	168.612
20.2642	0.17685	0.865044	70.7152	126.768	1087.86	23.182	1	-1				20.4966	0.0451476	168.444
20.2647	0.175993	0.864623	70.7198	126.674	1087.36	23.177	1	-1				20.4966	0.0451476	168.1
20.2647	0.176543	0.865029	70.7011	125.674	1086.98	23.176	1	-1				20.4966	0.0451476	167.951
20.2642	0.17625	0.86517	70.7308	125.643	1086.36	23.185	1	-1				20.4966	0.0451476	168.271
20.2641	0.175968	0.864529	70.7292	126.205	1087.48	23.158	1	-1				20.4966	0.0451476	168.606
20.2647	0.175693	0.86481	70.7198	126.549	1087.73	23.18	1	-1				20.4966	0.0451476	168.175
20.2643	0.174624	0.864576	70.7433	125.736	1088.11	23.162	1	-1				20.4966	0.0451476	168.787
20.2649	0.174343	0.865107	70.6964	126.174	1087.67	23.194	1	-1				20.4966	0.0451476	168.243
20.2635	0.174068	0.864951	70.6964	125.705	1086.86	23.174	1	-1				20.4966	0.0451476	169.339
20.2653	0.173274	0.865013	70.7261	126.611	1086.92	23.189	1	-1				20.4966	0.0451476	167.944
20.2658	0.173218	0.864919	70.7417	126.861	1086.61	23.18	1	-1				20.4966	0.0451476	167.57
20.2652	0.173606	0.864763	70.7339	126.58	1087.17	23.196	1	-1				20.4966	0.0451476	168.034
20.2655	0.172981	0.864998	70.737	126.83	1087.23	23.18	1	-1				20.4966	0.0451476	167.943
20.2668	0.17295	0.865044	70.6823	125.299	1086.86	23.185	1	-1				20.4966	0.0451476	166.788
20.2662	0.173225	0.864732	70.6964	126.674	1086.23	23.171	1	-1				20.4966	0.0451476	167.169
20.2685	0.17325	0.865701	70.6933	125.424	1085.67	23.198	1	-1				20.4966	0.0451476	165.201
20.2682	0.1725	0.864951	70.7152	126.018	1085.98	23.18	1	-1				20.4966	0.0451476	165.61
20.2696	0.173099	0.865013	70.7042	126.393	1086.67	23.182	1	-1				20.4966	0.0451476	164.48
20.2699	0.173756	0.865232	70.6949	126.861	1087.17	23.182	1	-1				20.4966	0.0451476	164.185
20.2698	0.174406	0.86517	70.7277	126.768	1086.73	23.22	1	-1				20.4966	0.0451476	164.052
20.2712	0.175075	0.86517	70.6995	126.736	1086.17	23.196	1	-1				20.4966	0.0451476	162.73
20.2727	0.17475	0.865404	70.712	126.736	1085.73	23.156	1	-1				20.4966	0.0451476	161.527
20.2719	0.1759	0.865341	70.7245	126.018	1086.17	23.192	1	-1				20.4966	0.0451476	162.063
20.2734	0.176093	0.865654	70.7323	126.736	1087.3	23.19	1	-1				20.4966	0.0451476	160.948
20.2724	0.176268	0.865294	70.7448	125.736	1087.48	23.178	1	-1				20.4966	0.0451476	161.764
20.2716	0.177312	0.865576	70.7464	126.018	1086.23	23.141	1	-1				20.4966	0.0451476	162.058
20.27	0.177875	0.865451	70.7073	126.549	1085.98	23.168	1	-1				20.4966	0.0451476	163.266
20.2696	0.177875	0.865716	70.7402	126.736	1085.42	23.159	1	-1				20.4966	0.0451476	163.484
20.2696	0.178118	0.865404	70.7136	125.393	1086.23	23.168	1	-1				20.4966	0.0451476	163.541
20.2687	0.178543	0.86581	70.7292	126.861	1086.92	23.152	1	-1				20.4966	0.0451476	164.351
20.2675	0.1786	0.865451	70.7339	126.58	1087.11	23.193	1	-1				20.4966	0.0451476	165.293
20.2679	0.179037	0.865685	70.712	126.736	1087.3	23.158	1	-1				20.4966	0.0451476	164.938
20.2666	0.179225	0.865498	70.6808	126.861	1087.3	23.185	1	-1				20.4966	0.0451476	165.97
20.266	0.178825	0.865904	70.7339	125.955	1086.3	23.215	1	-1				20.4966	0.0451476	166.422
20.2651	0.179068	0.865607	70.723	126.705	1086.11	23.176	1	-1				20.4966	0.0451476	167.039
20.2637	0.179737	0.865576	70.7105	126.174	1086.61	23.159	1	-1				20.4966	0.0451476	168.189
20.2637	0.179512	0.865998	70.7277	125.455	1086.92	23.181	1	-1				20.4966	0.0451476	168.25
20.263	0.179331	0.865482	70.6792	125.83	1087.36	23.164	1	-1				20.4966	0.0451476	168.887
20.2629	0.1793	0.866201	70.7214	126.143	1086.73	23.196	1	-1				20.4966	0.0451476	168.885
20.2626	0.180068	0.866294	70.7323	126.268	1085.73	23.163	1	-1				20.4966	0.0451476	168.896
20.2615	0.179587	0.866154	70.7183	126.705	1086.48	23.192	1	-1				20.4966	0.0451476	169.958
20.2619	0.179618	0.866029	70.7292	126.424	1086.05	23.178	1	-1				20.4966	0.0451476	169.525
20.2613	0.17975	0.866154	70.7386	126.705	1087.05	23.208	1	-1				20.4966	0.0451476	170.174
20.2619	0.17975	0.86656	70.6792	126.799	1087.86	23.17	1	-1				20.4966	0.0451476	169.835
20.2619	0.179687	0.866638	70.7277	126.361	1086.92	23.177	1	-1				20.4966	0.0451476	169.724
20.2611	0.179981	0.866107	70.712	126.83	1086.23	23.162	1	-1				20.4966	0.0451476	170.213
20.2615	0.179631	0.866248	70.7292	126.143	1086.42	23.162	1	-1				20.4966	0.0451476	169.917
20.2604	0.180256	0.865982	70.737	126.643	1086.86	23.174	1	-1				20.4966	0.0451476	170.812
20.2605	0.180156	0.866404	70.7011	125.549	1087.8	23.193	1	-1				20.4966	0.0451476	170.887
20.2603	0.180543	0.865873	70.6902	126.893	1088.17	23.171	1	-1				20.4966	0.0451476	171.02
20.2611	0.180331	0.865951	70.723	126.799	1087.8	23.193	1	-1				20.4966	0.0451476	170.408
20.2599	0.180793	0.866388	70.7152	126.455	1086.98	23.162	1	-1				20.4966	0.0451476	171.184
20.2605	0.182075	0.86656	70.6823	126.549	1086.55	23.189	1	-1				20.4966	0.0451476	170.348
20.2616	0.182468	0.866607	70.7152	126.33	1086.36	23.152	1	-1				20.4966	0.0451476	169.347
20.2619	0.183043	0.866669	70.7152	126.549	1087.11	23.19	1	-1				20.4966	0.0451476	169.148
20.2597	0.183431	0.866357	70.7323	126.58	1087.8	23.168	1	-1				20.4966	0.0451476	170.981
20.261	0.183868	0.866841	70.7527	126.393	1086.92	23.186	1	-1				20.4966	0.0451476	169.725
20.2605	0.184875	0.866373	70.7448	126.268	1086.73	23.2	1	-1				20.4966	0.0451476	169.921
20.26	0.185637	0.867357	70.7136	126.08	1086.36	23.2	1	-1				20.4966	0.0451476	170.186
20.2597	0.185706	0.866857	70.7433	126.768	1086.48	23.181	1	-1				20.4966	0.0451476	170.398
20.2588	0.186418	0.866951	70.7214	126.736	1087.73	23.204	1	-1				20.4966	0.0451476	171.244
20.2589	0.186925	0.866701	70.7308	126.518	1087.86	23.18	1	-1				20.4966	0.0451476	171.115
20.2581	0.187325	0.866982	70.7245	126.361	1087.23	23.156	1	-1				20.4966	0.0451476	171.579
20.2581	0.18785	0.867123	70.7277	126.518	1087.17	23.172	1	-1				20.4966	0.0451476	171.507
20.2575	0.188906	0.86642	70.7277	126.893	1086.8	23.18	1	-1				20.4966	0.0451476	171.73
20.2561	0.189025	0.86706	70.7308	126.83	1086.3	23.188	1	-1				20.4966	0.0451476	172.774
20.2571	0.189887	0.867185	70.7214	126.893	1087.23	23.174	1	-1				20.4966	0.0451476	171.972
20.2554	0.190331	0.86742	70.7183	125.736	1087.36	23.174	1	-1				20.4966	0.0451476	173.331
20.2541	0.1911	0.867013	70.7198	126.361	1086.8	23.148	1	-1				20.4966	0.0451476	174.16
20.2547	0.191306	0.867498	70.737	125.861	1086.98	23.142	1	-1				20.4966	0.0451476	173.698
20.2546	0.191256	0.866951	70.7167	126.33	1085.8	23.18	1	-1				20.4966	0.0451476	173.558
20.2538	0.192631	0.867388	70.7027	126.486	1086.8	23.168	1	-1				20.4966	0.0451476	174.151
20.2525	0.192769	0.867498	70.7386	126.83	1087.3	23.176	1	-1				20.4966	0.0451476	175.255
20.2523	0.193206	0.867935	70.6933	126.611	1087.11	23.154	1	-1				20.4966	0.0451476	175.315
20.2511	0.192931	0.86781	70.7214	126.83	1087.36	23.19	1	-1				20.4966	0.0451476	176.349
20.2504	0.193106	0.867576	70.6792	126.424	1086.48	23.166	1	-1				20.4966	0.0451476	176.831
20.2497	0.193794	0.867435	70.6823	126.518	1086.23	23.167	1	-1				20.4966	0.0451476	177.183
20.2499	0.193919	0.867498	70.6964	125.83	1086.8	23.132	1	-1				20.4966	0.0451476	177.148
20.249	0.194087	0.867888	70.723	126.83	1087.17	23.152	1	-1				20.4966	0.0451476	177.859
20.2481	0.194344	0.867841	70.7292	126.705	1086.61	23.17	1	-1				20.4966	0.0451476	178.508
20.2478	0.19425	0.867841	70.7136	125.986	1088.05	23.154	1	-1				20.4966	0.0451476	178.948
20.2466	0.194612	0.867638	70.6933	126.83	1086.73	23.178	1	-1				20.4966	0.0451476	179.709
20.2458	0.194556	0.867826	70.7089	126.205	1086.23	23.2	1	-1				20.4966	0.0451476	180.297
20.2455	0.194356	0.867966	70.7464	126.705	1087.23	23.171	1	-1				20.4966	0.0451476	180.749
20.2452	0.195069	0.867904	70.7339	126.674	1087.67	23.167	1	-1				20.4966	0.0451476	180.925
20.245	0.19545	0.868607	70.7214	126.486	1087.8	23.176	1	-1				20.4966	0.0451476	181.029
20.2454	0.195581	0.868279	70.712	125.861	1087.48	23.162	1	-1				20.4966	0.0451476	180.629
20.2438	0.195837	0.868326	70.7277	126.393	1086.05	23.168	1	-1				20.4966	0.0451476	181.669
20.2443	0.196106	0.868295	70.723	126.83	1086.48	23.167	1	-1				20.4966	0.0451476	181.306
20.243	0.195819	0.868373	70.6823	126.643	1086.55	23.171	1	-1				20.4966	0.0451476	182.368
20.2416	0.1963	0.868826	70.7152	126.518	1086.73	23.171	1	-1				20.4966	0.0451476	183.455
20.2429	0.195694	0.868216	70.7214	126.518	1087.73	23.166	1	-1				20.4966	0.0451476	182.695
20.2411	0.196581	0.86831	70.7355	126.643	1086.73	23.149	1	-1				20.4966	0.0451476	183.874
20.2409	0.196819	0.869092	70.7042	126.705	1086.73	23.164	1	-1				20.4966	0.0451476	183.982
20.2415	0.197444	0.868951	70.723	126.174	1086.42	23.17	1	-1				20.4966	0.0451476	183.303
20.2403	0.197825	0.86856	70.7417	126.049	1086.3	23.17	1	-1				20.4966	0.0451476	184.231
20.2415	0.197644	0.868591	70.6933	125.799	1087.3	23.162	1	-1				20.4966	0.0451476	183.483
20.2406	0.198306	0.868732	70.7105	126.611	1087.92	23.177	1	-1				20.4966	0.0451476	184.173
20.2392	0.199012	0.869138	70.712	126.361	1087.36	23.163	1	-1				20.4966	0.0451476	185.08
20.2401	0.198412	0.86831	70.7261	125.58	1086.42	23.171	1	-1				20.4966	0.0451476	184.318
20.2401	0.198956	0.868717	70.7292	125.83	1086.8	23.167	1	-1				20.4966	0.0451476	184.316
20.24	0.199131	0.869045	70.7183	125.643	1086.11	23.167	1	-1				20.4966	0.0451476	184.26
20.2401	0.199119	0.869326	70.7402	126.924	1087.73	23.164	1	-1				20.4966	0.0451476	184.424
20.24	0.198719	0.868904	70.7214	126.299	1087.61	23.166	1	-1				20.4966	0.0451476	184.51
20.2381	0.198925	0.868482	70.7261	126.611	1087.61	23.162	1	-1				20.4966	0.0451476	186.085
20.2379	0.198262	0.868966	70.7136	125.893	1086.98	23.172	1	-1				20.4966	0.0451476	186.235
20.2373	0.198375	0.868826	70.7308	126.674	1086.73	23.16	1	-1				20.4966	0.0451476	186.663
20.2376	0.197862	0.868685	70.7183	126.549	1086.36	23.182	1	-1				20.4966	0.0451476	186.398
20.2384	0.19775	0.868966	70.7464	126.08	1087.8	23.156	1	-1				20.4966	0.0451476	186.042
20.2386	0.197869	0.868873	70.7277	126.83	1087.48	23.172	1	-1				20.4966	0.0451476	185.765
20.2368	0.197794	0.86892	70.7323	126.611	1087.86	23.146	1	-1				20.4966	0.0451476	187.345
20.2367	0.198344	0.868826	70.7277	126.549	1087.42	23.174	1	-1				20.4966	0.0451476	187.293
20.2383	0.198487	0.869232	70.6761	125.861	1086.11	23.16	1	-1				20.4966	0.0451476	185.721
20.2376	0.198856	0.869341	70.7183	126.643	1086.11	23.182	1	-1				20.4966	0.0451476	186.223
20.2372	0.199681	0.868951	70.7089	125.549	1087.17	23.105	1	-1				20.4966	0.0451476	186.596
20.2386	0.199919	0.868857	70.7339	127.143	1087.86	23.137	1	-1				20.4966	0.0451476	185.498
20.2377	0.200025	0.86917	70.7277	126.549	1087.8	23.159	1	-1				20.4966	0.0451476	186.238
20.238	0.200106	0.86917	70.7183	126.018	1087.17	23.137	1	-1				20.4966	0.0451476	185.905
20.2373	0.200606	0.869185	70.7167	125.83	1086.17	23.164	1	-1				20.4966	0.0451476	186.181
20.2368	0.201275	0.869326	70.712	126.549	1086.55	23.156	1	-1				20.4966	0.0451476	186.56
20.2379	0.201256	0.869123	70.7323	126.736	1087.3	23.171	1	-1				20.4966	0.0451476	185.785
20.2366	0.201181	0.869092	70.7386	125.924	1087.61	23.146	1	-1				20.4966	0.0451476	186.921
20.2365	0.200194	0.86942	70.7136	126.08	1087.36	23.149	1	-1				20.4966	0.0451476	187.107
20.2356	0.2012	0.869092	70.7058	125.58	1086.86	23.142	1	-1				20.4966	0.0451476	187.556
20.2353	0.201544	0.869373	70.7214	126.424	1086.3	23.148	1	-1				20.4966	0.0451476	187.68
20.2353	0.201313	0.868826	70.7183	126.33	1086.67	23.124	1	-1				20.4966	0.0451476	187.808
20.2343	0.200606	0.869279	70.7308	126.174	1087.36	23.172	1	-1				20.4966	0.0451476	188.86
20.2325	0.201056	0.869576	70.7323	126.236	1088.17	23.142	1	-1				20.4966	0.0451476	190.373
20.234	0.200794	0.86981	70.7027	126.861	1088.67	23.176	1	-1				20.4966	0.0451476	189.261
20.2331	0.200906	0.869654	70.7277	126.955	1087.73	23.132	1	-1				20.4966	0.0451476	189.84
20.233	0.20045	0.869717	70.7198	126.174	1087.36	23.177	1	-1				20.4966	0.0451476	189.923
20.2326	0.200944	0.869373	70.7495	125.549	1086.67	23.137	1	-1				20.4966	0.0451476	190.04
20.2328	0.200512	0.869451	70.7292	125.768	1086.86	23.19	1	-1				20.4966	0.0451476	190.03
20.2339	0.201038	0.86992	70.6964	126.33	1087.61	23.14	1	-1				20.4966	0.0451476	189.183
20.2328	0.200569	0.869732	70.7058	126.83	1088.3	23.144	1	-1				20.4966	0.0451476	190.231
20.2341	0.200756	0.869623	70.7089	126.299	1088.23	23.15	1	-1				20.4966	0.0451476	189.102
20.234	0.2008	0.869654	70.7308	126.549	1086.42	23.174	1	-1				20.4966	0.0451476	188.861
20.2331	0.201887	0.869873	70.7277	126.424	1085.61	23.154	1	-1				20.4966	0.0451476	189.266
20.2321	0.201981	0.869701	70.7167	126.424	1086.61	23.167	1	-1				20.4966	0.0451476	190.29
20.2335	0.202038	0.869982	70.7386	126.893	1087.11	23.166	1	-1				20.4966	0.0451476	189.258
20.2331	0.203069	0.869873	70.7011	126.736	1087.73	23.168	1	-1				20.4966	0.0451476	189.465
20.2328	0.203475	0.869685	70.737	125.893	1087.48	23.132	1	-1				20.4966	0.0451476	189.6
20.2331	0.203662	0.870201	70.737	126.768	1086.3	23.17	1	-1				20.4966	0.0451476	189.117
20.2321	0.204056	0.870076	70.7308	126.486	1085.73	23.128	1	-1				20.4966	0.0451476	189.818
20.233	0.203931	0.869717	70.7277	126.768	1087.17	23.176	1	-1				20.4966	0.0451476	189.355
20.2319	0.204419	0.86981	70.7339	126.674	1087.05	23.156	1	-1				20.4966	0.0451476	190.118
20.2313	0.204069	0.86956	70.7277	126.518	1087.86	23.168	1	-1				20.4966	0.0451476	190.768
20.2305	0.204444	0.870295	70.7245	126.705	1087.48	23.15	1	-1				20.4966	0.0451476	191.375
20.2307	0.20465	0.870482	70.7167	127.018	1086.61	23.164	1	-1				20.4966	0.0451476	190.975
20.2307	0.204237	0.870013	70.7183	126.424	1086.55	23.166	1	-1				20.4966	0.0451476	191.032
20.2287	0.204269	0.870279	70.7198	126.018	1086.8	23.168	1	-1				20.4966	0.0451476	192.736
20.2303	0.2044	0.869982	70.7058	126.518	1087.3	23.14	1	-1				20.4966	0.0451476	191.488
20.2301	0.204594	0.870092	70.6995	126.549	1088.17	23.171	1	-1				20.4966	0.0451476	191.782
20.2289	0.205281	0.87031	70.698	125.924	1087.61	23.145	1	-1				20.4966	0.0451476	192.509
20.2284	0.20605	0.870232	70.7011	125.643	1087.23	23.172	1	-1				20.4966	0.0451476	192.723
20.2289	0.205888	0.870623	70.737	125.424	1086.11	23.152	1	-1				20.4966	0.0451476	192.143
20.2281	0.205919	0.869857	70.7277	126.768	1086.3	23.096	1	-1				20.4966	0.0451476	192.865
20.2288	0.206281	0.87042	70.7011	125.986	1087.05	23.152	1	-1				20.4966	0.0451476	192.309
20.2283	0.206725	0.870451	70.7152	126.018	1087.67	23.145	1	-1				20.4966	0.0451476	192.796
20.2286	0.206719	0.870013	70.723	126.143	1087.67	23.154	1	-1				20.4966	0.0451476	192.568
20.2282	0.207044	0.870513	70.7042	126.205	1086.98	23.167	1	-1				20.4966	0.0451476	192.67
20.2278	0.206875	0.870404	70.6933	125.768	1086.48	23.145	1	-1				20.4966	0.0451476	192.976
20.2268	0.207813	0.870388	70.7152	126.33	1087.23	23.164	1	-1				20.4966	0.0451476	193.739
20.2268	0.209056	0.870029	70.7277	126.455	1087.3	23.156	1	-1				20.4966	0.0451476	193.593
20.2263	0.209713	0.871013	70.7245	126.236	1087.61	23.171	1	-1				20.4966	0.0451476	193.932
20.2255	0.210613	0.870701	70.6886	126.861	1087.48	23.142	1	-1				20.4966	0.0451476	194.414
20.2265	0.211338	0.870326	70.7355	125.611	1086.3	23.148	1	-1				20.4966	0.0451476	193.283
20.2261	0.212813	0.870966	70.7245	126.299	1086.11	23.159	1	-1				20.4966	0.0451476	193.324
20.2259	0.213556	0.870732	70.7027	125.799	1085.8	23.158	1	-1				20.4966	0.0451476	193.284
20.2242	0.214844	0.870732	70.7089	126.236	1087.05	23.118	1	-1				20.4966	0.0451476	194.698
20.2231	0.215113	0.870826	70.7027	126.299	1087.67	23.152	1	-1				20.4966	0.0451476	195.648
20.2227	0.215413	0.870623	70.6823	126.111	1087.17	23.149	1	-1				20.4966	0.0451476	195.851
20.2221	0.215244	0.870966	70.6855	126.58	1086.67	23.17	1	-1				20.4966	0.0451476	196.23
20.2212	0.215113	0.870685	70.7042	125.893	1085.48	23.152	1	-1				20.4966	0.0451476	196.779
20.2187	0.215406	0.870732	70.6964	125.955	1086.42	23.136	1	-1				20.4966	0.0451476	198.989
20.2186	0.214675	0.870888	70.6949	126.861	1087.11	23.148	1	-1				20.4966	0.0451476	199.261
20.2173	0.214325	0.870779	70.6995	126.58	1087.36	23.148	1	-1				20.4966	0.0451476	200.442
20.2161	0.2135	0.87131	70.7245	126.705	1087.3	23.159	1	-1				20.4966	0.0451476	201.571
20.2158	0.212763	0.871154	70.7308	125.705	1086.36	23.184	1	-1				20.4966	0.0451476	201.789
20.2153	0.211894	0.870873	70.7277	126.83	1086.48	23.158	1	-1				20.4966	0.0451476	202.363
20.2138	0.210731	0.871185	70.7105	126.455	1086.3	23.152	1	-1				20.4966	0.0451476	203.728
20.2148	0.210931	0.871138	70.7105	126.549	1087.23	23.176	1	-1				20.4966	0.0451476	203.07
20.215	0.210619	0.870857	70.7089	126.643	1087.36	23.14	1	-1				20.4966	0.0451476	202.917
20.2147	0.210331	0.87167	70.6808	126.361	1087.17	23.166	1	-1				20.4966	0.0451476	203.174
20.2148	0.210056	0.871482	70.6949	126.643	1086.42	23.144	1	-1				20.4966	0.0451476	203.039
20.2153	0.209994	0.871435	70.6995	126.018	1086.8	23.171	1	-1				20.4966	0.0451476	202.719
20.2159	0.210388	0.871482	70.7261	126.83	1086.8	23.186	1	-1				20.4966	0.0451476	202.148
20.2165	0.21125	0.871341	70.6949	126.236	1086.55	23.156	1	-1				20.4966	0.0451476	201.437
20.2164	0.211744	0.871107	70.6964	126.705	1087.3	23.146	1	-1				20.4966	0.0451476	201.625
20.2178	0.212863	0.871685	70.7339	126.736	1087.61	23.144	1	-1				20.4966	0.0451476	200.354
20.218	0.212988	0.871529	70.7308	126.018	1087.05	23.134	1	-1				20.4966	0.0451476	200.059
20.2185	0.213581	0.871326	70.6995	126.611	1086.3	23.14	1	-1				20.4966	0.0451476	199.374
20.2175	0.213738	0.871654	70.7136	125.83	1086.55	23.164	1	-1				20.4966	0.0451476	200.251
20.2166	0.214238	0.87156	70.7386	126.236	1087.05	23.16	1	-1				20.4966	0.0451476	200.995
20.2177	0.213519	0.872045	70.7011	125.83	1087.48	23.17	1	-1				20.4966	0.0451476	200.264
20.2161	0.213831	0.87181	70.7339	126.705	1087.61	23.149	1	-1				20.4966	0.0451476	201.591
20.2158	0.213138	0.871795	70.7198	126.143	1086.73	23.16	1	-1				20.4966	0.0451476	201.796
20.2159	0.212338	0.872076	70.7167	126.393	1086.86	23.174	1	-1				20.4966	0.0451476	201.846
20.2159	0.211644	0.871404	70.7073	125.924	1086.17	23.142	1	-1				20.4966	0.0451476	201.833
20.215	0.211181	0.872373	70.6855	126.861	1086.61	23.158	1	-1				20.4966	0.0451476	202.733
20.2146	0.210081	0.871935	70.7261	126.236	1087.11	23.124	1	-1				20.4966	0.0451476	203.277
20.2146	0.210338	0.87206	70.6761	126.768	1087.23	23.163	1	-1				20.4966	0.0451476	203.307
20.2139	0.209969	0.872029	70.7198	126.611	1086.67	23.144	1	-1				20.4966	0.0451476	203.802
20.2135	0.209888	0.872232	70.698	126.205	1086.11	23.174	1	-1				20.4966	0.0451476	204.027
20.2139	0.209625	0.872107	70.7355	125.83	1085.98	23.16	1	-1				20.4966	0.0451476	203.754
20.2135	0.210469	0.871935	70.7183	126.236	1086.55	23.128	1	-1				20.4966	0.0451476	204.038
20.2147	0.211425	0.872045	70.7152	126.424	1087.55	23.11	1	-1				20.4966	0.0451476	203.096
20.2141	0.211775	0.872482	70.7292	125.455	1087.23	23.145	1	-1				20.4966	0.0451476	203.47
20.2154	0.212431	0.872732	70.7323	126.111	1086.61	23.181	1	-1				20.4966	0.0451476	202.192
20.2152	0.212919	0.872654	70.6949	125.58	1086.23	23.163	1	-1				20.4966	0.0451476	202.213
20.216	0.21365	0.872357	70.7277	125.58	1086.11	23.162	1	-1				20.4966	0.0451476	201.367
20.2147	0.214194	0.872357	70.7073	126.018	1087.11	23.132	1	-1				20.4966	0.0451476	202.573
20.2146	0.215456	0.872498	70.698	126.643	1087.42	23.158	1	-1				20.4966	0.0451476	202.472
20.2147	0.215744	0.872482	70.7105	126.08	1086.86	23.16	1	-1				20.4966	0.0451476	202.23
20.2146	0.21645	0.872795	70.7308	126.424	1086.8	23.174	1	-1				20.4966	0.0451476	202.175
20.2125	0.217188	0.872638	70.7261	126.861	1086.05	23.167	1	-1				20.4966	0.0451476	203.7
20.2132	0.217775	0.872623	70.7355	126.674	1086.48	23.17	1	-1				20.4966	0.0451476	203.048
20.2125	0.217619	0.872373	70.7183	126.049	1086.61	23.159	1	-1				20.4966	0.0451476	203.669
20.2115	0.218513	0.872966	70.7027	126.768	1087.8	23.172	1	-1				20.4966	0.0451476	204.577
20.2112	0.2185	0.873045	70.6777	126.143	1087.73	23.136	1	-1				20.4966	0.0451476	204.82
20.2116	0.219006	0.872748	70.7183	125.986	1087.36	23.171	1	-1				20.4966	0.0451476	204.307
20.2107	0.218744	0.873123	70.687	126.736	1086.61	23.152	1	-1				20.4966	0.0451476	204.968
20.2096	0.219138	0.873404	70.7042	125.924	1086.55	23.17	1	-1				20.4966	0.0451476	205.78
20.209	0.218357	0.872935	70.7261	126.486	1086.86	23.16	1	-1				20.4966	0.0451476	206.515
20.2072	0.219119	0.873216	70.7339	126.424	1087.61	23.168	1	-1				20.4966	0.0451476	207.937
20.2077	0.218582	0.872888	70.7105	125.893	1087.55	23.156	1	-1				20.4966	0.0451476	207.597
20.2073	0.218956	0.872935	70.6933	126.799	1087.36	23.174	1	-1				20.4966	0.0451476	207.85
20.2057	0.218531	0.873185	70.698	126.361	1085.92	23.156	1	-1				20.4966	0.0451476	208.958
20.2061	0.218225	0.87306	70.7105	126.705	1086.23	23.163	1	-1				20.4966	0.0451476	208.751
20.2062	0.21795	0.873295	70.748	126.705	1086.73	23.154	1	-1				20.4966	0.0451476	208.778
20.2056	0.217181	0.873591	70.7073	126.08	1086.67	23.156	1	-1				20.4966	0.0451476	209.44
20.206	0.217169	0.873201	70.7323	125.58	1087.42	23.148	1	-1				20.4966	0.0451476	209.203
20.2043	0.216744	0.873185	70.6839	126.861	1086.92	23.159	1	-1				20.4966	0.0451476	210.605
20.2052	0.216813	0.873763	70.7277	126.393	1086.3	23.144	1	-1				20.4966	0.0451476	209.722
20.2047	0.216838	0.873279	70.6855	126.861	1086.23	23.178	1	-1				20.4966	0.0451476	210.138
20.2034	0.217106	0.873607	70.698	126.486	1086.73	23.138	1	-1				20.4966	0.0451476	211.227
20.2047	0.216413	0.873529	70.7089	125.674	1087.3	23.168	1	-1				20.4966	0.0451476	210.414
20.2052	0.216557	0.873482	70.7261	126.143	1086.86	23.141	1	-1				20.4966	0.0451476	209.832
20.2043	0.216519	0.873513	70.7355	125.736	1086.86	23.162	1	-1				20.4966	0.0451476	210.622
20.2046	0.21625	0.87367	70.6995	126.674	1085.42	23.134	1	-1				20.4966	0.0451476	210.167
20.2058	0.215838	0.873732	70.7292	126.611	1085.61	23.158	1	-1				20.4966	0.0451476	209.253
20.2059	0.216344	0.873873	70.7261	126.799	1086.23	23.149	1	-1				20.4966	0.0451476	209.257
20.2055	0.216563	0.873904	70.7323	126.455	1086.3	23.156	1	-1				20.4966	0.0451476	209.551
20.2064	0.216219	0.873779	70.6933	126.33	1087.11	23.176	1	-1				20.4966	0.0451476	209.022
20.2056	0.216494	0.873732	70.7417	126.674	1086.48	23.17	1	-1				20.4966	0.0451476	209.509
20.2063	0.216513	0.874232	70.698	126.736	1086.3	23.167	1	-1				20.4966	0.0451476	208.907
20.2067	0.216313	0.873966	70.737	126.549	1085.48	23.171	1	-1				20.4966	0.0451476	208.45
20.2061	0.216025	0.874498	70.7058	126.861	1086.23	23.164	1	-1				20.4966	0.0451476	209.138
20.2066	0.216506	0.874248	70.7183	126.268	1087.42	23.142	1	-1				20.4966	0.0451476	208.83
20.2063	0.216325	0.874295	70.6964	126.33	1087.48	23.174	1	-1				20.4966	0.0451476	209.101
20.2068	0.2166	0.874513	70.7245	125.924	1086.86	23.164	1	-1				20.4966	0.0451476	208.544
20.2058	0.216288	0.874013	70.698	126.018	1085.86	23.154	1	-1				20.4966	0.0451476	209.251
20.2069	0.216713	0.874279	70.712	126.424	1086.05	23.142	1	-1				20.4966	0.0451476	208.329
20.2072	0.216588	0.874498	70.7245	126.486	1086.98	23.176	1	-1				20.4966	0.0451476	208.251
20.2076	0.21675	0.87431	70.723	126.393	1087.36	23.154	1	-1				20.4966	0.0451476	207.978
20.2073	0.216569	0.87406	70.7339	125.736	1087.11	23.174	1	-1				20.4966	0.0451476	208.197
20.2077	0.216331	0.874685	70.7308	126.424	1087.61	23.163	1	-1				20.4966	0.0451476	208.038
20.2063	0.216456	0.874295	70.7183	126.486	1085.92	23.174	1	-1				20.4966	0.0451476	208.828
20.207	0.216425	0.874826	70.712	126.643	1086.48	23.159	1	-1				20.4966	0.0451476	208.321
20.2085	0.2159	0.874654	70.7292	126.049	1087.23	23.176	1	-1				20.4966	0.0451476	207.392
20.2082	0.215981	0.874701	70.7073	126.705	1088.61	23.156	1	-1				20.4966	0.0451476	207.821
20.2086	0.215831	0.874935	70.7261	126.33	1088.23	23.177	1	-1				20.4966	0.0451476	207.48
20.2088	0.215738	0.87442	70.7011	126.58	1087.17	23.156	1	-1				20.4966	0.0451476	207.138
20.2077	0.215713	0.874888	70.7292	125.424	1086.92	23.142	1	-1				20.4966	0.0451476	207.96
20.2092	0.215656	0.874748	70.6964	126.174	1086.8	23.176	1	-1				20.4966	0.0451476	206.721
20.2089	0.214725	0.875263	70.7167	126.236	1087.17	23.15	1	-1				20.4966	0.0451476	207.256
20.2086	0.215244	0.874998	70.7214	126.361	1087.92	23.185	1	-1				20.4966	0.0451476	207.485
20.2095	0.21505	0.875295	70.6949	126.393	1087.73	23.158	1	-1				20.4966	0.0451476	206.779
20.2087	0.215094	0.874857	70.6949	126.893	1086.92	23.166	1	-1				20.4966	0.0451476	207.27
20.2104	0.215038	0.875216	70.6917	125.549	1086.8	23.163	1	-1				20.4966	0.0451476	205.893
20.2097	0.214269	0.875185	70.7355	126.643	1086.8	23.182	1	-1				20.4966	0.0451476	206.567
20.2099	0.213913	0.874873	70.7277	126.768	1087.92	23.162	1	-1				20.4966	0.0451476	206.684
20.2096	0.214556	0.875216	70.7011	126.018	1088.11	23.137	1	-1				20.4966	0.0451476	206.85
20.2101	0.214381	0.875279	70.698	125.955	1087.23	23.174	1	-1				20.4966	0.0451476	206.337
20.2098	0.214231	0.874888	70.6949	126.299	1086.67	23.163	1	-1				20.4966	0.0451476	206.435
20.2113	0.214013	0.875498	70.7214	126.33	1086.55	23.181	1	-1				20.4966	0.0451476	205.272
20.2106	0.2138	0.875498	70.7277	125.268	1086.36	23.159	1	-1				20.4966	0.0451476	205.835
20.2112	0.213913	0.875451	70.7089	125.455	1087.3	23.182	1	-1				20.4966	0.0451476	205.496
20.2115	0.2131	0.875623	70.723	126.705	1087.11	23.171	1	-1				20.4966	0.0451476	205.366
20.2116	0.213494	0.875326	70.6949	126.455	1087.23	23.188	1	-1				20.4966	0.0451476	205.251
20.2118	0.213663	0.875263	70.7183	126.518	1086.61	23.177	1	-1				20.4966	0.0451476	204.877
20.2125	0.212638	0.875482	70.723	126.268	1085.92	23.204	1	-1				20.4966	0.0451476	204.354
20.2126	0.212856	0.87581	70.7167	126.018	1086.73	23.163	1	-1				20.4966	0.0451476	204.43
20.2116	0.21315	0.875998	70.7136	125.893	1086.86	23.176	1	-1				20.4966	0.0451476	205.204
20.2129	0.213613	0.876123	70.7136	126.705	1087.61	23.19	1	-1				20.4966	0.0451476	204.216
20.2127	0.213719	0.87567	70.7198	126.611	1087.98	23.178	1	-1				20.4966	0.0451476	204.457
20.2115	0.213494	0.875623	70.7214	126.643	1086.8	23.18	1	-1				20.4966	0.0451476	205.242
20.2117	0.212781	0.875873	70.7198	125.955	1086.48	23.16	1	-1				20.4966	0.0451476	205.089
20.2137	0.212575	0.875545	70.698	126.018	1086.61	23.186	1	-1				20.4966	0.0451476	203.547
20.2132	0.213125	0.875998	70.6995	126.299	1087.98	23.171	1	-1				20.4966	0.0451476	204.098
20.2131	0.213363	0.876107	70.723	126.174	1087.73	23.203	1	-1				20.4966	0.0451476	204.142
20.2135	0.213156	0.875951	70.6964	125.455	1087.36	23.17	1	-1				20.4966	0.0451476	203.73
20.2132	0.213138	0.876185	70.7339	126.299	1086.48	23.202	1	-1				20.4966	0.0451476	203.798
20.2143	0.213263	0.87617	70.6995	125.893	1086.42	23.222	1	-1				20.4966	0.0451476	202.925
20.2141	0.2127	0.875951	70.7323	126.361	1086.92	23.198	1	-1				20.4966	0.0451476	203.258
20.2143	0.21245	0.876529	70.7183	125.924	1087.55	23.196	1	-1				20.4966	0.0451476	203.286
20.2147	0.212844	0.876279	70.7042	126.674	1087.48	23.193	1	-1				20.4966	0.0451476	202.842
20.2145	0.213288	0.876232	70.7105	126.643	1088.05	23.182	1	-1				20.4966	0.0451476	203.078
20.2147	0.212638	0.876201	70.7198	126.268	1086.55	23.166	1	-1				20.4966	0.0451476	202.734
20.2153	0.2129	0.876123	70.7386	126.549	1086.36	23.204	1	-1				20.4966	0.0451476	202.133
20.2161	0.212788	0.876732	70.7152	126.611	1086.61	23.196	1	-1				20.4966	0.0451476	201.537
20.2156	0.212006	0.875951	70.7245	126.736	1087.73	23.196	1	-1				20.4966	0.0451476	202.332
20.2149	0.211888	0.876138	70.7167	126.393	1088.05	23.192	1	-1				20.4966	0.0451476	202.958
20.2156	0.211244	0.876654	70.6933	126.236	1087.61	23.145	1	-1				20.4966	0.0451476	202.403
20.2158	0.211163	0.876826	70.7089	125.799	1086.67	23.188	1	-1				20.4966	0.0451476	202.095
20.2165	0.210125	0.876185	70.7214	126.486	1086.67	23.174	1	-1				20.4966	0.0451476	201.711
20.2154	0.209844	0.876795	70.6839	126.455	1086.98	23.207	1	-1				20.4966	0.0451476	202.681
20.2161	0.209369	0.87631	70.6777	126.768	1087.42	23.189	1	-1				20.4966	0.0451476	202.237
20.2155	0.20955	0.87656	70.7214	126.424	1087.23	23.186	1	-1				20.4966	0.0451476	202.735
20.2153	0.208856	0.876513	70.7058	126.08	1086.86	23.184	1	-1				20.4966	0.0451476	202.935
20.2155	0.208694	0.876857	70.7261	126.768	1086.23	23.204	1	-1				20.4966	0.0451476	202.617
20.2163	0.206944	0.876592	70.6933	126.518	1086.42	23.188	1	-1				20.4966	0.0451476	202.329
20.2177	0.206613	0.87692	70.6902	126.174	1087.3	23.174	1	-1				20.4966	0.0451476	201.42
20.2176	0.206712	0.87656	70.7167	125.549	1087.61	23.192	1	-1				20.4966	0.0451476	201.486
20.2187	0.205856	0.876982	70.6902	126.424	1088.42	23.172	1	-1				20.4966	0.0451476	200.887
20.2195	0.205556	0.877201	70.7198	126.018	1087.55	23.196	1	-1				20.4966	0.0451476	200.138
20.221	0.205125	0.876795	70.7027	125.393	1087.3	23.238	1	-1				20.4966	0.0451476	198.914
20.221	0.205419	0.877279	70.6761	126.736	1086.92	23.192	1	-1				20.4966	0.0451476	198.805
20.2211	0.204662	0.87756	70.7198	126.736	1087.36	23.162	1	-1				20.4966	0.0451476	198.986
20.223	0.205606	0.877263	70.7136	126.268	1087.11	23.194	1	-1				20.4966	0.0451476	197.241
20.2233	0.205331	0.876764	70.7402	126.736	1087.61	23.171	1	-1				20.4966	0.0451476	197.083
20.2234	0.205412	0.877029	70.6652	125.518	1086.98	23.21	1	-1				20.4966	0.0451476	196.899
20.2251	0.204831	0.877185	70.7214	126.486	1086.42	23.18	1	-1				20.4966	0.0451476	195.515
20.2255	0.204588	0.877185	70.7214	126.799	1086.3	23.196	1	-1				20.4966	0.0451476	195.19
20.2264	0.205019	0.877092	70.7245	125.799	1086.8	23.188	1	-1				20.4966	0.0451476	194.506
20.2256	0.204544	0.876795	70.7183	126.549	1087.48	23.2	1	-1				20.4966	0.0451476	195.288
20.2264	0.204619	0.877576	70.6933	126.361	1087.92	23.181	1	-1				20.4966	0.0451476	194.708
20.2273	0.20435	0.877123	70.7214	125.924	1087.3	23.192	1	-1				20.4966	0.0451476	193.971
20.2277	0.204056	0.876935	70.7261	126.455	1086.42	23.186	1	-1				20.4966	0.0451476	193.513
20.2275	0.203381	0.877373	70.6839	126.111	1086.73	23.193	1	-1				20.4966	0.0451476	193.802
20.227	0.203906	0.876842	70.6886	126.643	1087.73	23.188	1	-1				20.4966	0.0451476	194.343
20.227	0.203494	0.877263	70.7261	126.674	1087.36	23.202	1	-1				20.4966	0.0451476	194.345
20.2279	0.2036	0.877701	70.737	126.799	1087.3	23.156	1	-1				20.4966	0.0451476	193.565
20.2265	0.203519	0.877701	70.6823	125.955	1086.92	23.192	1	-1				20.4966	0.0451476	194.67
20.2283	0.203237	0.877638	70.7073	125.643	1086.11	23.167	1	-1				20.4966	0.0451476	193.095
20.2275	0.202944	0.877513	70.673	126.268	1086.92	23.19	1	-1				20.4966	0.0451476	193.925
20.2286	0.203237	0.877451	70.7339	126.736	1087.61	23.178	1	-1				20.4966	0.0451476	193.141
20.2294	0.203406	0.877654	70.7355	126.518	1087.8	23.172	1	-1				20.4966	0.0451476	192.468
20.2293	0.202794	0.877951	70.7245	126.08	1087.86	23.178	1	-1				20.4966	0.0451476	192.646
20.2295	0.202956	0.877857	70.7292	126.455	1087.11	23.174	1	-1				20.4966	0.0451476	192.307
20.2296	0.202581	0.877607	70.723	126.611	1086.11	23.184	1	-1				20.4966	0.0451476	192.094
20.2295	0.203175	0.87731	70.6902	126.611	1087.3	23.177	1	-1				20.4966	0.0451476	192.344
20.229	0.2026	0.877654	70.7214	126.486	1088.36	23.185	1	-1				20.4966	0.0451476	193.02
20.2297	0.201863	0.87756	70.7042	125.549	1088.17	23.174	1	-1				20.4966	0.0451476	192.512
20.2302	0.202481	0.878217	70.7183	126.455	1087.92	23.192	1	-1				20.4966	0.0451476	191.998
20.2287	0.202712	0.878029	70.7308	126.861	1087.8	23.196	1	-1				20.4966	0.0451476	193.171
20.2296	0.202425	0.877857	70.7089	126.268	1086.36	23.2	1	-1				20.4966	0.0451476	192.237
20.2291	0.202887	0.877748	70.7245	126.361	1086.73	23.163	1	-1				20.4966	0.0451476	192.611
20.2288	0.202869	0.878045	70.6855	126.08	1087.11	23.171	1	-1				20.4966	0.0451476	192.884
20.2302	0.202538	0.87781	70.6605	126.611	1087.61	23.156	1	-1				20.4966	0.0451476	191.892
20.2307	0.202406	0.878076	70.6949	126.611	1087.42	23.192	1	-1				20.4966	0.0451476	191.497
20.2302	0.202569	0.878357	70.7183	126.424	1087.05	23.182	1	-1				20.4966	0.0451476	191.788
20.2309	0.20245	0.878638	70.7245	126.299	1086.48	23.196	1	-1				20.4966	0.0451476	191.145
20.2298	0.202256	0.878467	70.7323	126.268	1086.92	23.185	1	-1				20.4966	0.0451476	192.202
20.2306	0.20205	0.878529	70.7167	126.236	1087.61	23.2	1	-1				20.4966	0.0451476	191.655
20.2303	0.201531	0.878451	70.712	126.518	1087.73	23.166	1	-1				20.4966	0.0451476	192.008
20.231	0.201394	0.878451	70.7198	125.611	1087.23	23.19	1	-1				20.4966	0.0451476	191.403
20.2313	0.201187	0.878545	70.7198	126.424	1087.11	23.156	1	-1				20.4966	0.0451476	191.138
20.2319	0.201281	0.878295	70.712	126.08	1086.55	23.185	1	-1				20.4966	0.0451476	190.525
20.2317	0.201481	0.87892	70.6964	126.174	1086.48	23.164	1	-1				20.4966	0.0451476	190.644
20.2309	0.200925	0.87906	70.737	125.986	1087.73	23.192	1	-1				20.4966	0.0451476	191.61
20.232	0.201006	0.879029	70.7073	126.549	1087.86	23.162	1	-1				20.4966	0.0451476	190.711
20.2332	0.201219	0.879014	70.6855	126.518	1086.8	23.192	1	-1				20.4966	0.0451476	189.543
20.2329	0.20065	0.878764	70.698	126.674	1085.98	23.196	1	-1				20.4966	0.0451476	189.723
20.2315	0.200131	0.879263	70.7136	126.236	1086.42	23.189	1	-1				20.4966	0.0451476	191.02
20.2323	0.19995	0.879217	70.698	126.611	1087.11	23.17	1	-1				20.4966	0.0451476	190.575
20.2331	0.200606	0.878998	70.7323	126.736	1087.67	23.193	1	-1				20.4966	0.0451476	189.838
20.2335	0.200069	0.879123	70.7152	126.643	1087.48	23.174	1	-1				20.4966	0.0451476	189.649
20.2329	0.20045	0.878935	70.7386	126.611	1087.11	23.184	1	-1				20.4966	0.0451476	189.977
20.2325	0.200425	0.87892	70.7198	125.486	1086.61	23.178	1	-1				20.4966	0.0451476	190.253
20.2332	0.200306	0.879014	70.7058	126.174	1086.98	23.172	1	-1				20.4966	0.0451476	189.751
20.2325	0.200369	0.879326	70.6902	125.893	1086.86	23.178	1	-1				20.4966	0.0451476	190.266
20.2338	0.20025	0.879342	70.7058	126.393	1087.55	23.138	1	-1				20.4966	0.0451476	189.36
20.2329	0.199969	0.879576	70.7261	125.705	1088.05	23.174	1	-1				20.4966	0.0451476	190.172
20.2347	0.199756	0.879373	70.723	126.049	1087.92	23.163	1	-1				20.4966	0.0451476	188.78
20.235	0.1996	0.87981	70.687	125.893	1086.8	23.164	1	-1				20.4966	0.0451476	188.349
20.2351	0.19935	0.879373	70.6808	126.549	1086.73	23.152	1	-1				20.4966	0.0451476	188.322
20.235	0.1991	0.879467	70.7105	125.486	1086.98	23.192	1	-1				20.4966	0.0451476	188.489
20.2342	0.199219	0.879482	70.7198	125.799	1087.42	23.159	1	-1				20.4966	0.0451476	189.19
20.2348	0.199562	0.879513	70.7136	126.768	1087.92	23.186	1	-1				20.4966	0.0451476	188.689
20.2355	0.199612	0.879498	70.7058	126.205	1087.05	23.158	1	-1				20.4966	0.0451476	187.982
20.2342	0.199325	0.879607	70.673	126.299	1085.86	23.178	1	-1				20.4966	0.0451476	188.893
20.2345	0.199012	0.879842	70.7198	126.268	1086.05	23.172	1	-1				20.4966	0.0451476	188.749
20.2343	0.19865	0.879107	70.7261	125.83	1086.73	23.186	1	-1				20.4966	0.0451476	189.067
20.2341	0.198937	0.880279	70.7152	125.736	1087.23	23.168	1	-1				20.4966	0.0451476	189.245
20.2347	0.198669	0.879717	70.6761	125.643	1087.48	23.156	1	-1				20.4966	0.0451476	188.859
20.2348	0.198512	0.879779	70.7214	125.549	1086.8	23.17	1	-1				20.4966	0.0451476	188.652
20.2356	0.19785	0.879873	70.7042	126.205	1086.05	23.17	1	-1				20.4966	0.0451476	187.978
20.2357	0.198069	0.879935	70.6855	126.611	1085.8	23.174	1	-1				20.4966	0.0451476	187.874
20.236	0.1981	0.880357	70.7292	126.393	1086.86	23.164	1	-1				20.4966	0.0451476	187.816
20.2358	0.197819	0.880217	70.6777	126.174	1087.17	23.172	1	-1				20.4966	0.0451476	188.08
20.2344	0.197294	0.88006	70.7308	125.455	1087.05	23.171	1	-1				20.4966	0.0451476	189.256
20.2356	0.197175	0.880342	70.7323	125.393	1086.61	23.152	1	-1				20.4966	0.0451476	188.228
20.2355	0.196631	0.880357	70.723	126.361	1085.92	23.174	1	-1				20.4966	0.0451476	188.289
20.2366	0.197012	0.880092	70.7011	126.361	1086.42	23.146	1	-1				20.4966	0.0451476	187.406
20.2367	0.196181	0.880404	70.7292	126.58	1086.61	23.16	1	-1				20.4966	0.0451476	187.486
20.2361	0.196256	0.88017	70.7073	126.768	1086.48	23.158	1	-1				20.4966	0.0451476	187.942
20.2376	0.196281	0.880435	70.7073	126.58	1086.67	23.159	1	-1				20.4966	0.0451476	186.77
20.2372	0.195856	0.879951	70.7136	125.611	1086.3	23.163	1	-1				20.4966	0.0451476	187.054
20.2373	0.195569	0.880029	70.7214	125.861	1086.11	23.168	1	-1				20.4966	0.0451476	187.044
20.2371	0.195294	0.880748	70.7167	126.299	1085.92	23.168	1	-1				20.4966	0.0451476	187.155
20.2381	0.195719	0.880701	70.7105	126.799	1086.3	23.23	1	-1				20.4966	0.0451476	186.399
20.2391	0.194544	0.880904	70.6761	126.58	1086.67	23.17	1	-1				20.4966	0.0451476	185.833
20.2378	0.194975	0.88067	70.7292	126.143	1086.42	23.13	1	-1				20.4966	0.0451476	186.723
20.2385	0.194919	0.880404	70.7277	125.705	1086.36	23.174	1	-1				20.4966	0.0451476	186.224
20.2387	0.194537	0.88067	70.7152	126.58	1085.73	23.186	1	-1				20.4966	0.0451476	185.943
20.2387	0.194637	0.880467	70.7261	126.486	1085.8	23.185	1	-1				20.4966	0.0451476	185.986
20.238	0.194112	0.880873	70.7167	126.58	1086.86	23.212	1	-1				20.4966	0.0451476	186.827
20.241	0.1946	0.880717	70.7073	125.736	1086.23	23.166	1	-1				20.4966	0.0451476	184.215
20.2399	0.194712	0.880779	70.6902	126.643	1087.3	23.163	1	-1				20.4966	0.0451476	185.275
20.2412	0.194837	0.880685	70.7198	126.518	1086.98	23.168	1	-1				20.4966	0.0451476	184.115
20.2403	0.194606	0.881014	70.7167	126.205	1085.73	23.166	1	-1				20.4966	0.0451476	184.651
20.2401	0.194569	0.881435	70.6933	125.58	1085.55	23.174	1	-1				20.4966	0.0451476	184.805
20.2407	0.1949	0.881107	70.7167	126.393	1086.73	23.159	1	-1				20.4966	0.0451476	184.471
20.2406	0.195106	0.881107	70.6808	126.424	1087.11	23.181	1	-1				20.4966	0.0451476	184.565
20.2409	0.194656	0.88131	70.6745	125.33	1086.55	23.156	1	-1				20.4966	0.0451476	184.3
20.2408	0.194912	0.881576	70.7058	126.518	1086.42	23.185	1	-1				20.4966	0.0451476	184.301
20.2403	0.194937	0.88142	70.7042	126.143	1086.55	23.207	1	-1				20.4966	0.0451476	184.735
20.2413	0.195194	0.881154	70.7152	126.58	1086.42	23.162	1	-1				20.4966	0.0451476	183.847
20.2413	0.194606	0.881107	70.7183	126.143	1087.67	23.174	1	-1				20.4966	0.0451476	184.205
20.2415	0.194531	0.88181	70.7386	125.549	1087.3	23.144	1	-1				20.4966	0.0451476	183.949
20.2421	0.194512	0.881201	70.7261	125.83	1087.73	23.163	1	-1				20.4966	0.0451476	183.536
20.2418	0.194469	0.881326	70.7245	125.861	1087.05	23.158	1	-1				20.4966	0.0451476	183.672
20.2424	0.193712	0.881951	70.7183	126.268	1086.11	23.171	1	-1				20.4966	0.0451476	183.19
20.2406	0.19335	0.881779	70.7058	125.361	1086.86	23.142	1	-1				20.4966	0.0451476	184.846
20.2424	0.193094	0.881467	70.6949	126.486	1087.3	23.178	1	-1				20.4966	0.0451476	183.436
20.2424	0.191875	0.881764	70.6636	126.705	1088.05	23.16	1	-1				20.4966	0.0451476	183.813
20.2418	0.190825	0.881717	70.7089	126.33	1087.67	23.16	1	-1				20.4966	0.0451476	184.398
20.2419	0.188544	0.881857	70.6745	125.455	1087.61	23.166	1	-1				20.4966	0.0451476	184.683
20.2412	0.185944	0.881826	70.7058	126.674	1086.98	23.142	1	-1				20.4966	0.0451476	185.563
20.2424	0.184618	0.881592	70.7027	125.611	1086.8	23.156	1	-1				20.4966	0.0451476	184.811
20.243	0.181075	0.881873	70.6995	126.643	1086.92	23.164	1	-1				20.4966	0.0451476	184.913
20.2439	0.178856	0.882092	70.6808	125.768	1088.36	23.18	1	-1				20.4966	0.0451476	184.797
20.2453	0.1756	0.88217	70.7198	126.393	1087.61	23.166	1	-1				20.4966	0.0451476	184.049
20.2451	0.173556	0.882467	70.6933	125.111	1086.8	23.177	1	-1				20.4966	0.0451476	184.373
20.2481	0.172312	0.882076	70.6839	126.705	1085.86	23.156	1	-1				20.4966	0.0451476	182.029
20.249	0.171231	0.881857	70.7027	125.893	1086.48	23.172	1	-1				20.4966	0.0451476	181.53
20.2514	0.170687	0.881748	70.7152	125.455	1086.98	23.156	1	-1				20.4966	0.0451476	179.768
20.2543	0.170099	0.882498	70.7152	126.424	1087.67	23.174	1	-1				20.4966	0.0451476	177.618
20.2554	0.170531	0.882201	70.6714	125.955	1087.92	23.152	1	-1				20.4966	0.0451476	176.704
20.2602	0.170768	0.882123	70.7308	125.986	1087.17	23.14	1	-1				20.4966	0.0451476	172.622
20.261	0.1717	0.882389	70.7152	125.924	1086.23	23.156	1	-1				20.4966	0.0451476	171.617
20.2653	0.172187	0.882513	70.7183	126.455	1086.42	23.156	1	-1				20.4966	0.0451476	168.121
20.2666	0.173718	0.882029	70.7089	126.455	1087.73	23.136	1	-1				20.4966	0.0451476	166.933
20.2682	0.174868	0.882279	70.6855	125.924	1087.55	23.158	1	-1				20.4966	0.0451476	165.398
20.2701	0.17665	0.882342	70.7011	126.611	1087.36	23.149	1	-1				20.4966	0.0451476	163.554
20.2718	0.178193	0.882857	70.7417	126.361	1086.92	23.156	1	-1				20.4966	0.0451476	161.86
20.2713	0.179462	0.882623	70.7308	126.736	1086.86	23.156	1	-1				20.4966	0.0451476	162.032
20.2724	0.179962	0.882764	70.7089	125.986	1087.23	23.138	1	-1				20.4966	0.0451476	161.073
20.2724	0.181681	0.882873	70.7089	125.361	1087.67	23.154	1	-1				20.4966	0.0451476	160.926
20.2719	0.183	0.883014	70.687	126.455	1088.61	23.137	1	-1				20.4966	0.0451476	161.206
20.2698	0.1838	0.882889	70.687	126.549	1087.3	23.158	1	-1				20.4966	0.0451476	162.596
20.2697	0.184437	0.88292	70.7183	126.58	1087.98	23.128	1	-1				20.4966	0.0451476	162.707
20.2673	0.184919	0.882904	70.7292	126.018	1087.48	23.181	1	-1				20.4966	0.0451476	164.482
20.2663	0.185456	0.883139	70.687	125.455	1087.8	23.177	1	-1				20.4966	0.0451476	165.241
20.2662	0.186194	0.882857	70.7198	126.611	1088.67	23.104	1	-1				20.4966	0.0451476	165.325
20.2642	0.186762	0.882857	70.7261	126.268	1088.61	23.168	1	-1				20.4966	0.0451476	166.874
20.2636	0.186981	0.882764	70.7323	126.33	1088.11	23.134	1	-1				20.4966	0.0451476	167.309
20.2625	0.187431	0.883201	70.7355	126.455	1087.36	23.13	1	-1				20.4966	0.0451476	167.985
20.2601	0.187962	0.883154	70.7308	125.643	1087.23	23.176	1	-1				20.4966	0.0451476	169.864
20.2592	0.187825	0.882982	70.7277	126.018	1087.23	23.158	1	-1				20.4966	0.0451476	170.573
20.2587	0.187612	0.883092	70.698	126.549	1088.11	23.148	1	-1				20.4966	0.0451476	171.171
20.2574	0.18835	0.883201	70.7105	126.049	1088.23	23.141	1	-1				20.4966	0.0451476	172.098
20.2573	0.188581	0.88367	70.7448	126.018	1087.61	23.237	1	-1				20.4966	0.0451476	172.117
20.2565	0.189343	0.883279	70.7355	126.674	1087.23	23.16	1	-1				20.4966	0.0451476	172.544
20.2559	0.190062	0.883592	70.7136	126.393	1086.92	23.168	1	-1				20.4966	0.0451476	172.898
20.2557	0.190037	0.883217	70.7136	126.049	1086.92	23.13	1	-1				20.4966	0.0451476	173.008
20.2544	0.190556	0.883685	70.6745	125.893	1088.61	23.174	1	-1				20.4966	0.0451476	174.295
20.2549	0.190937	0.883607	70.7073	125.518	1088.23	23.134	1	-1				20.4966	0.0451476	173.779
20.2529	0.191337	0.883389	70.6964	125.924	1088.17	23.16	1	-1				20.4966	0.0451476	175.273
20.2537	0.191694	0.883764	70.7261	125.83	1087.55	23.13	1	-1				20.4966	0.0451476	174.5
20.2512	0.191262	0.883826	70.7105	126.299	1087.48	23.167	1	-1				20.4966	0.0451476	176.621
20.2527	0.191431	0.883373	70.6761	126.611	1087.3	23.128	1	-1				20.4966	0.0451476	175.337
20.2517	0.192394	0.883857	70.6949	126.455	1088.61	23.142	1	-1				20.4966	0.0451476	176.232
20.2513	0.192981	0.88417	70.6886	126.736	1088.48	23.145	1	-1				20.4966	0.0451476	176.384
20.2508	0.193587	0.883935	70.7167	126.518	1087.86	23.158	1	-1				20.4966	0.0451476	176.624
20.2485	0.192844	0.884107	70.6917	125.08	1087.23	23.146	1	-1				20.4966	0.0451476	178.508
20.2496	0.193431	0.884279	70.7355	125.768	1086.55	23.159	1	-1				20.4966	0.0451476	177.367
20.2489	0.193131	0.884389	70.712	126.049	1086.98	23.145	1	-1				20.4966	0.0451476	178.125
20.2482	0.19375	0.884389	70.6777	125.893	1088.3	23.13	1	-1				20.4966	0.0451476	178.802
20.2489	0.19395	0.883982	70.698	126.299	1087.86	23.162	1	-1				20.4966	0.0451476	178.1
20.248	0.193894	0.88431	70.7355	125.705	1087.23	23.142	1	-1				20.4966	0.0451476	178.775
20.2482	0.194262	0.884185	70.7323	126.174	1086.48	23.154	1	-1				20.4966	0.0451476	178.387
20.2466	0.194269	0.883982	70.6823	126.549	1086.3	23.144	1	-1				20.4966	0.0451476	179.677
20.2473	0.194294	0.883951	70.7245	126.299	1086.8	23.163	1	-1				20.4966	0.0451476	179.168
20.2467	0.194687	0.884217	70.712	125.768	1087.17	23.15	1	-1				20.4966	0.0451476	179.679
20.2463	0.194425	0.88431	70.6964	125.83	1087.42	23.154	1	-1				20.4966	0.0451476	180.066
20.2469	0.193787	0.884279	70.698	125.611	1087.42	23.137	1	-1				20.4966	0.0451476	179.714
20.2465	0.194056	0.884795	70.7058	125.705	1086.73	23.114	1	-1				20.4966	0.0451476	179.826
20.245	0.193869	0.88431	70.6683	125.33	1086.3	23.145	1	-1				20.4966	0.0451476	181.033
20.2457	0.194206	0.884498	70.6917	126.455	1086.36	23.138	1	-1				20.4966	0.0451476	180.465
20.246	0.193937	0.884717	70.6902	125.58	1087.86	23.158	1	-1				20.4966	0.0451476	180.448
20.246	0.193944	0.884482	70.737	126.58	1087.05	23.119	1	-1				20.4966	0.0451476	180.313
20.2461	0.194337	0.884654	70.7261	126.424	1086.98	23.163	1	-1				20.4966	0.0451476	180.204
20.2457	0.19465	0.884701	70.7152	125.643	1083.42	23.142	1	-1				20.4966	0.0451476	179.888
20.2446	0.194537	0.884779	70.7183	126.33	1083.11	23.112	1	-1				20.4966	0.0451476	180.693
20.2443	0.194069	0.884638	70.7183	126.268	1083.61	23.15	1	-1				20.4966	0.0451476	181.114
20.2454	0.193681	0.884764	70.7042	125.486	1084.8	23.138	1	-1				20.4966	0.0451476	180.472
20.2449	0.193787	0.884967	70.6792	125.924	1085.48	23.141	1	-1				20.4966	0.0451476	180.984
20.2453	0.193506	0.885482	70.7214	126.174	1085.92	23.148	1	-1				20.4966	0.0451476	180.761
20.2443	0.192981	0.885373	70.7198	126.549	1085.48	23.164	1	-1				20.4966	0.0451476	181.615
20.2444	0.192612	0.884638	70.7011	125.861	1085.73	23.144	1	-1				20.4966	0.0451476	181.653
20.245	0.192444	0.884545	70.6902	126.174	1086.17	23.163	1	-1				20.4966	0.0451476	181.289
20.2453	0.192306	0.885185	70.7245	125.799	1087.36	23.136	1	-1				20.4966	0.0451476	181.224
20.2452	0.191687	0.884826	70.7073	126.518	1087.17	23.15	1	-1				20.4966	0.0451476	181.352
20.2454	0.191562	0.885092	70.7261	126.361	1086.73	23.137	1	-1				20.4966	0.0451476	181.153
20.2461	0.1909	0.885139	70.7198	126.236	1086.11	23.148	1	-1				20.4966	0.0451476	180.595
20.2459	0.190544	0.885029	70.6995	126.455	1086.3	23.184	1	-1				20.4966	0.0451476	180.89
20.2454	0.189668	0.884951	70.7089	125.424	1086.42	23.156	1	-1				20.4966	0.0451476	181.414
20.2467	0.189581	0.884904	70.7058	125.549	1086.55	23.115	1	-1				20.4966	0.0451476	180.364
20.2462	0.1891	0.88506	70.7027	125.924	1086.92	23.152	1	-1				20.4966	0.0451476	180.947
20.2475	0.188912	0.885154	70.723	126.58	1086.55	23.112	1	-1				20.4966	0.0451476	179.838
20.2463	0.188868	0.885014	70.723	126.236	1085.48	23.152	1	-1				20.4966	0.0451476	180.664
20.2461	0.188531	0.885513	70.7167	126.33	1085.48	23.149	1	-1				20.4966	0.0451476	180.883
20.2473	0.188412	0.885326	70.7027	126.455	1086.36	23.159	1	-1				20.4966	0.0451476	180.069
20.2483	0.187987	0.885514	70.7214	126.08	1087.3	23.14	1	-1				20.4966	0.0451476	179.494
20.2491	0.187525	0.885498	70.6886	126.236	1087.48	23.159	1	-1				20.4966	0.0451476	178.932
20.2498	0.187244	0.885326	70.7011	125.705	1086.61	23.138	1	-1				20.4966	0.0451476	178.255
20.2502	0.187143	0.885576	70.7136	125.58	1086.36	23.105	1	-1				20.4966	0.0451476	177.92
20.2498	0.187143	0.885623	70.7183	126.143	1085.98	23.142	1	-1				20.4966	0.0451476	178.201
20.2493	0.187194	0.885076	70.7339	126.361	1086.3	23.168	1	-1				20.4966	0.0451476	178.62
20.2504	0.186562	0.885795	70.6855	125.736	1087.8	23.145	1	-1				20.4966	0.0451476	178.088
20.2502	0.187	0.885498	70.7402	126.049	1087.73	23.17	1	-1				20.4966	0.0451476	178.194
20.2508	0.187325	0.885717	70.7042	126.268	1087.55	23.146	1	-1				20.4966	0.0451476	177.578
20.2499	0.187219	0.88581	70.6605	125.486	1085.86	23.159	1	-1				20.4966	0.0451476	178.071
20.2506	0.186487	0.885779	70.698	126.455	1085.73	23.142	1	-1				20.4966	0.0451476	177.633
20.2517	0.187012	0.885436	70.7089	126.018	1085.73	23.16	1	-1				20.4966	0.0451476	176.608
20.2514	0.1869	0.885842	70.7183	126.424	1086.23	23.138	1	-1				20.4966	0.0451476	176.936
20.2513	0.186381	0.886279	70.7058	125.549	1087.05	23.13	1	-1				20.4966	0.0451476	177.293
20.2531	0.186462	0.885951	70.6902	126.486	1086.42	23.134	1	-1				20.4966	0.0451476	175.708
20.2523	0.186612	0.886201	70.6995	126.424	1085.86	23.145	1	-1				20.4966	0.0451476	176.196
20.2514	0.185931	0.886576	70.7152	125.674	1086.17	23.149	1	-1				20.4966	0.0451476	177.086
20.2514	0.186587	0.886295	70.7323	126.674	1086.42	23.156	1	-1				20.4966	0.0451476	177.027
20.2512	0.186225	0.88667	70.6714	126.424	1087.55	23.13	1	-1				20.4966	0.0451476	177.45
20.2507	0.186519	0.886201	70.7136	125.861	1087.55	23.166	1	-1				20.4966	0.0451476	177.826
20.2496	0.1868	0.886326	70.7464	126.768	1088.05	23.185	1	-1				20.4966	0.0451476	178.769
20.2511	0.186075	0.886701	70.6917	126.424	1086.92	23.134	1	-1				20.4966	0.0451476	177.413
20.2515	0.186087	0.886639	70.7027	126.111	1086.92	23.146	1	-1				20.4966	0.0451476	177.126
20.251	0.185581	0.886404	70.6995	126.143	1086.23	23.146	1	-1				20.4966	0.0451476	177.497
20.2507	0.185562	0.886404	70.7136	126.424	1087.05	23.156	1	-1				20.4966	0.0451476	177.911
20.2512	0.185769	0.886639	70.6698	126.268	1087.55	23.136	1	-1				20.4966	0.0451476	177.484
20.251	0.185237	0.88667	70.6933	125.83	1087.92	23.154	1	-1				20.4966	0.0451476	177.854
20.2512	0.18545	0.886639	70.737	125.705	1087.3	23.136	1	-1				20.4966	0.0451476	177.513
20.2503	0.18485	0.886482	70.712	125.611	1086.23	23.162	1	-1				20.4966	0.0451476	178.238
20.2521	0.184818	0.887389	70.7245	125.924	1086.86	23.122	1	-1				20.4966	0.0451476	176.86
20.2522	0.18415	0.887123	70.7183	125.986	1087.42	23.156	1	-1				20.4966	0.0451476	176.948
20.2519	0.184225	0.887076	70.6886	125.705	1088.36	23.128	1	-1				20.4966	0.0451476	177.35
20.252	0.18375	0.886935	70.7042	126.674	1088.42	23.167	1	-1				20.4966	0.0451476	177.381
20.2531	0.183668	0.887467	70.7198	126.049	1086.8	23.132	1	-1				20.4966	0.0451476	176.224
20.2514	0.184269	0.887139	70.7355	126.424	1086.42	23.17	1	-1				20.4966	0.0451476	177.402
20.2523	0.183912	0.886748	70.6761	126.174	1086.86	23.132	1	-1				20.4966	0.0451476	176.855
20.2524	0.184475	0.887436	70.6917	125.674	1087.23	23.154	1	-1				20.4966	0.0451476	176.733
20.2519	0.184056	0.887732	70.7152	126.58	1087.48	23.127	1	-1				20.4966	0.0451476	177.202
20.253	0.184525	0.887326	70.7261	126.33	1087.67	23.146	1	-1				20.4966	0.0451476	176.256
20.2514	0.1836	0.887514	70.7339	126.455	1086.8	23.137	1	-1				20.4966	0.0451476	177.558
20.2527	0.184368	0.887545	70.7152	126.143	1085.98	23.156	1	-1				20.4966	0.0451476	176.27
20.2517	0.184031	0.887623	70.6964	125.611	1086.61	23.154	1	-1				20.4966	0.0451476	177.227
20.2529	0.184362	0.88767	70.6949	125.986	1087.61	23.166	1	-1				20.4966	0.0451476	176.379
20.2529	0.184512	0.887779	70.737	125.799	1088.17	23.159	1	-1				20.4966	0.0451476	176.478
20.2541	0.184612	0.887264	70.7073	126.018	1087.98	23.159	1	-1				20.4966	0.0451476	175.45
20.2551	0.185	0.887732	70.7261	125.893	1087.86	23.159	1	-1				20.4966	0.0451476	174.499
20.2543	0.185031	0.887967	70.7323	126.486	1087.05	23.156	1	-1				20.4966	0.0451476	174.993
20.2556	0.184625	0.888061	70.7308	126.361	1086.48	23.14	1	-1				20.4966	0.0451476	173.957
20.2553	0.185112	0.888045	70.6886	125.924	1087.8	23.159	1	-1				20.4966	0.0451476	174.332
20.2538	0.185025	0.887842	70.7073	125.83	1088.17	23.137	1	-1				20.4966	0.0451476	175.584
20.2535	0.184781	0.887857	70.7105	126.549	1088.23	23.156	1	-1				20.4966	0.0451476	175.896
20.2535	0.184981	0.888061	70.723	125.674	1087.86	23.158	1	-1				20.4966	0.0451476	175.794
20.2539	0.184531	0.887764	70.6933	126.393	1087.48	23.158	1	-1				20.4966	0.0451476	175.473
20.2534	0.185125	0.887982	70.7198	126.455	1086.8	23.16	1	-1				20.4966	0.0451476	175.737
20.2538	0.184625	0.888107	70.7027	126.33	1087.48	23.159	1	-1				20.4966	0.0451476	175.547
20.252	0.184637	0.888654	70.6839	125.017	1088.3	23.15	1	-1				20.4966	0.0451476	177.148
20.2538	0.184731	0.888467	70.6714	126.518	1088.17	23.168	1	-1				20.4966	0.0451476	175.641
20.2537	0.184375	0.888451	70.7027	126.236	1087.48	23.13	1	-1				20.4966	0.0451476	175.703
20.2544	0.184531	0.888107	70.7152	125.705	1087.23	23.178	1	-1				20.4966	0.0451476	175.073
20.253	0.18445	0.888904	70.7183	126.236	1087.3	23.158	1	-1				20.4966	0.0451476	176.232
20.2542	0.184137	0.888248	70.7058	125.518	1087.86	23.174	1	-1				20.4966	0.0451476	175.394
20.2529	0.18425	0.88881	70.698	125.768	1088.23	23.178	1	-1				20.4966	0.0451476	176.507
20.2541	0.183562	0.88842	70.7183	126.58	1089.11	23.16	1	-1				20.4966	0.0451476	175.798
20.2528	0.18345	0.888701	70.7339	126.33	1087.42	23.174	1	-1				20.4966	0.0451476	176.574
20.2543	0.183662	0.888498	70.6933	126.518	1086.98	23.156	1	-1				20.4966	0.0451476	175.218
20.2544	0.183944	0.888623	70.7183	126.018	1087.05	23.218	1	-1				20.4966	0.0451476	175.157
20.2538	0.183531	0.889154	70.6917	126.58	1087.48	23.185	1	-1				20.4966	0.0451476	175.729
20.254	0.183625	0.888826	70.712	126.705	1087.98	23.158	1	-1				20.4966	0.0451476	175.663
20.2544	0.1835	0.889076	70.7277	126.58	1088.42	23.185	1	-1				20.4966	0.0451476	175.386
20.2553	0.183568	0.88867	70.7105	126.424	1088.3	23.14	1	-1				20.4966	0.0451476	174.668
20.254	0.183131	0.88881	70.7292	126.08	1087.98	23.144	1	-1				20.4966	0.0451476	175.745
20.2543	0.183412	0.889185	70.6933	125.986	1087.55	23.158	1	-1				20.4966	0.0451476	175.399
20.2535	0.1828	0.889467	70.7136	126.33	1087.05	23.14	1	-1				20.4966	0.0451476	176.024
20.2543	0.182868	0.889342	70.7339	126.33	1088.11	23.185	1	-1				20.4966	0.0451476	175.555
20.2551	0.183143	0.889014	70.7245	126.33	1087.98	23.145	1	-1				20.4966	0.0451476	174.868
20.2555	0.183225	0.88981	70.687	126.674	1088.11	23.166	1	-1				20.4966	0.0451476	174.499
20.2545	0.182387	0.88981	70.6855	125.705	1086.55	23.114	1	-1				20.4966	0.0451476	175.22
20.2554	0.182918	0.889295	70.7214	125.893	1086.42	23.164	1	-1				20.4966	0.0451476	174.369
20.255	0.182681	0.889451	70.7089	125.674	1087.05	23.152	1	-1				20.4966	0.0451476	174.851
20.2549	0.18275	0.889623	70.7261	126.518	1088.05	23.166	1	-1				20.4966	0.0451476	175.083
20.2557	0.183243	0.889607	70.7308	126.205	1088.05	23.148	1	-1				20.4966	0.0451476	174.347
20.2547	0.182687	0.889482	70.6886	126.174	1087.05	23.174	1	-1				20.4966	0.0451476	175.071
20.2555	0.182968	0.889451	70.7183	126.268	1086.67	23.146	1	-1				20.4966	0.0451476	174.302
20.256	0.183118	0.889154	70.7198	126.58	1086.55	23.18	1	-1				20.4966	0.0451476	173.882
20.2545	0.183037	0.889904	70.7339	126.236	1087.98	23.138	1	-1				20.4966	0.0451476	175.327
20.2554	0.18295	0.889779	70.7105	126.08	1088.11	23.128	1	-1				20.4966	0.0451476	174.659
20.2556	0.182868	0.890061	70.6839	126.393	1088.48	23.142	1	-1				20.4966	0.0451476	174.585
20.2557	0.183668	0.890498	70.6855	126.361	1087.8	23.176	1	-1				20.4966	0.0451476	174.236
20.2551	0.183612	0.890045	70.7261	126.08	1086.86	23.152	1	-1				20.4966	0.0451476	174.569
20.2547	0.183331	0.890451	70.7214	125.549	1086.86	23.19	1	-1				20.4966	0.0451476	174.975
20.2541	0.182975	0.890326	70.7292	126.33	1088.36	23.132	1	-1				20.4966	0.0451476	175.75
20.2542	0.183456	0.89017	70.6995	125.893	1088.48	23.156	1	-1				20.4966	0.0451476	175.567
20.2543	0.183806	0.890451	70.6886	125.393	1088.05	23.162	1	-1				20.4966	0.0451476	175.414
20.2552	0.183462	0.89067	70.7308	125.893	1087.23	23.16	1	-1				20.4966	0.0451476	174.629
20.2542	0.183593	0.890295	70.6949	126.361	1086.42	23.162	1	-1				20.4966	0.0451476	175.277
20.2543	0.183625	0.890389	70.7214	126.299	1086.73	23.159	1	-1				20.4966	0.0451476	175.2
20.2543	0.18405	0.890951	70.7339	125.236	1087.48	23.148	1	-1				20.4966	0.0451476	175.226
20.2545	0.184312	0.890467	70.7105	125.58	1088.11	23.158	1	-1				20.4966	0.0451476	175.185
20.2525	0.184843	0.891045	70.6839	126.518	1087.98	23.152	1	-1				20.4966	0.0451476	176.704
20.2542	0.185444	0.890732	70.7245	126.424	1087.55	23.164	1	-1				20.4966	0.0451476	175.144
20.2541	0.185587	0.890873	70.7011	126.486	1086.61	23.162	1	-1				20.4966	0.0451476	175.067
20.2538	0.185987	0.890795	70.7261	126.236	1087.61	23.164	1	-1				20.4966	0.0451476	175.383
20.2545	0.1863	0.890529	70.7167	126.049	1087.73	23.159	1	-1				20.4966	0.0451476	174.787
20.2537	0.186287	0.89092	70.7261	126.393	1088.73	23.156	1	-1				20.4966	0.0451476	175.563
20.2525	0.185712	0.891076	70.7292	126.643	1088.17	23.166	1	-1				20.4966	0.0451476	176.59
20.2532	0.186506	0.891092	70.7105	126.299	1087.42	23.164	1	-1				20.4966	0.0451476	175.789
20.2528	0.186694	0.891123	70.7058	126.174	1087.23	23.137	1	-1				20.4966	0.0451476	176.022
20.252	0.186662	0.891201	70.7042	126.018	1087.23	23.158	1	-1				20.4966	0.0451476	176.673
20.2518	0.186487	0.890732	70.7214	126.361	1088.05	23.144	1	-1				20.4966	0.0451476	177.038
20.2516	0.186081	0.891623	70.7089	125.549	1088.23	23.174	1	-1				20.4966	0.0451476	177.226
20.2514	0.186006	0.891373	70.7292	125.83	1088.3	23.163	1	-1				20.4966	0.0451476	177.453
20.2508	0.186506	0.891592	70.698	126.424	1087.23	23.171	1	-1				20.4966	0.0451476	177.671
20.2505	0.185487	0.891342	70.6777	126.455	1086.61	23.164	1	-1				20.4966	0.0451476	177.982
20.2502	0.185862	0.891514	70.7105	126.174	1086.8	23.171	1	-1				20.4966	0.0451476	178.179
20.2497	0.186093	0.891592	70.7152	126.424	1088.17	23.166	1	-1				20.4966	0.0451476	178.8
20.2503	0.1854	0.891592	70.7198	125.83	1088.48	23.178	1	-1				20.4966	0.0451476	178.508
20.2496	0.185312	0.891514	70.6917	125.674	1088.11	23.174	1	-1				20.4966	0.0451476	179.009
20.2512	0.185362	0.891623	70.7011	126.299	1087.05	23.152	1	-1				20.4966	0.0451476	177.47
20.2514	0.185812	0.891732	70.7323	126.361	1086.98	23.168	1	-1				20.4966	0.0451476	177.238
20.2511	0.185093	0.89167	70.7198	126.111	1087.3	23.171	1	-1				20.4966	0.0451476	177.637
20.2517	0.185969	0.892076	70.7152	126.111	1088.61	23.189	1	-1				20.4966	0.0451476	177.232
20.2516	0.185187	0.892248	70.7355	126.049	1088.67	23.164	1	-1				20.4966	0.0451476	177.486
20.2514	0.185618	0.891795	70.6964	125.486	1088.11	23.174	1	-1				20.4966	0.0451476	177.454
20.2507	0.184806	0.892014	70.6777	126.549	1087.98	23.184	1	-1				20.4966	0.0451476	178.181
20.2507	0.185187	0.892373	70.6808	125.205	1087.3	23.189	1	-1				20.4966	0.0451476	178.014
20.2501	0.185156	0.892389	70.7152	125.924	1087.8	23.196	1	-1				20.4966	0.0451476	178.567
20.2506	0.185343	0.892201	70.7277	125.799	1089.11	23.16	1	-1				20.4966	0.0451476	178.366
20.2513	0.185262	0.892404	70.7261	125.643	1089.23	23.156	1	-1				20.4966	0.0451476	177.811
20.2507	0.18555	0.892654	70.6745	126.236	1088.36	23.164	1	-1				20.4966	0.0451476	178.087

## Sheet: G3
O2	CO2	WVP	BP	FL_FMS	FLow	Deg_C	I_O_N	Marker				FiO2	FiCO2	VO2(ml/h)
20.4195	0.0735605	0.906983	70.7198	125.986	845.732	23.269	0	-1				20.4127	0.0755793	-4.08587
20.4188	0.0736668	0.907389	70.7339	125.299	845.232	23.276	0	-1				20.4127	0.0755793	-3.67029
20.4193	0.0735043	0.907045	70.7136	125.08	845.482	23.298	0	-1				20.4127	0.0755793	-3.96259
20.4189	0.0737543	0.907983	70.648	125.736	845.544	23.304	0	-1				20.4127	0.0755793	-3.70216
20.4191	0.0737855	0.90728	70.712	126.143	845.232	23.29	0	-1				20.4127	0.0755793	-3.85781
20.4192	0.0741293	0.907748	70.6792	125.924	845.419	23.321	0	-1				20.4127	0.0755793	-3.97353
20.4187	0.073198	0.907592	70.7136	126.174	845.482	23.31	0	-1				20.4127	0.0755793	-3.53387
20.4181	0.0731543	0.907451	70.7105	125.986	845.669	23.336	0	-1				20.4127	0.0755793	-3.15914
20.4183	0.0736105	0.907545	70.6949	125.83	845.857	23.314	0	-1				20.4127	0.0755793	-3.29578
20.4187	0.0736605	0.90767	70.6902	125.393	845.419	23.336	0	-1				20.4127	0.0755793	-3.58105
20.4196	0.073023	0.907795	70.687	125.111	845.544	23.31	0	-1				20.4127	0.0755793	-4.08512
20.4184	0.0729355	0.908123	70.6683	126.268	844.544	23.343	0	-1				20.4127	0.0755793	-3.28569
20.4175	0.072923	0.907983	70.7058	126.174	844.419	23.296	0	-1				20.4127	0.0755793	-2.72331
20.418	0.073223	0.90767	70.6761	126.205	844.857	23.342	0	-1				20.4127	0.0755793	-3.09497
20.4182	0.072798	0.908326	70.6964	125.893	844.982	23.314	0	-1				20.4127	0.0755793	-3.16757
20.4179	0.0733543	0.908045	70.6902	125.924	844.482	23.336	0	-1				20.4127	0.0755793	-3.02789
20.4188	0.0730855	0.908264	70.6683	125.924	844.294	23.334	0	-1				20.4127	0.0755793	-3.5843
20.418	0.072973	0.908154	70.6995	125.643	844.357	23.343	0	-1				20.4127	0.0755793	-3.04155
20.4168	0.0734543	0.908311	70.7089	126.174	844.669	23.33	0	-1				20.4127	0.0755793	-2.31556
20.4183	0.0735355	0.908373	70.6652	125.986	845.232	23.32	0	-1				20.4127	0.0755793	-3.29633
20.4182	0.0732793	0.908592	70.6917	125.393	844.419	23.33	0	-1				20.4127	0.0755793	-3.17708
20.4187	0.0734355	0.908764	70.7042	126.049	844.544	23.314	0	-1				20.4127	0.0755793	-3.52262
20.4204	0.0729917	0.908717	70.6995	125.549	844.607	23.334	0	-1				20.4127	0.0755793	-4.59237
20.4205	0.0732918	0.908561	70.6917	125.955	844.169	23.326	0	-1				20.4127	0.0755793	-4.66081
20.4199	0.073973	0.908561	70.6839	125.643	844.919	23.33	0	-1				20.4127	0.0755793	-4.38406
20.4199	0.0734793	0.908514	70.7011	126.424	844.857	23.338	0	-1				20.4127	0.0755793	-4.29403
20.4193	0.074198	0.909295	70.7058	125.986	844.794	23.35	0	-1				20.4127	0.0755793	-4.05597
20.4198	0.0751168	0.908404	70.7136	125.049	844.544	23.307	0	-1				20.4127	0.0755793	-4.45442
20.4193	0.0766918	0.909264	70.6792	125.205	844.357	23.346	0	-1				20.4127	0.0755793	-4.3462
20.4195	0.0783981	0.90867	70.6511	125.736	845.107	23.332	0	-1				20.4127	0.0755793	-4.725
20.4197	0.0799544	0.909217	70.7011	125.768	844.232	23.332	0	-1				20.4127	0.0755793	-5.0115
20.4199	0.0825794	0.909545	70.7105	126.049	844.919	23.33	0	-1				20.4127	0.0755793	-5.49722
20.4193	0.0837919	0.909045	70.698	125.268	844.669	23.312	0	-1				20.4127	0.0755793	-5.28384
20.4196	0.0853982	0.909467	70.6777	126.018	844.169	23.336	0	-1				20.4127	0.0755793	-5.69954
20.418	0.0876107	0.909795	70.7027	125.736	844.419	23.31	0	-1				20.4127	0.0755793	-4.93179
20.4156	0.0896483	0.909342	70.698	125.58	844.732	23.33	0	-1				20.4127	0.0755793	-3.70796
20.4141	0.091617	0.909811	70.6636	125.174	844.857	23.321	0	-1				20.4127	0.0755793	-2.95792
20.4126	0.0935671	0.90928	70.6839	125.142	844.169	23.33	0	-1				20.4127	0.0755793	-2.30494
20.4112	0.0957671	0.909733	70.662	125.268	844.919	23.332	0	-1				20.4127	0.0755793	-1.65647
20.4102	0.0981859	0.909826	70.698	126.236	844.232	23.326	0	-1				20.4127	0.0755793	-1.35183
20.4069	0.100673	0.90992	70.6917	125.58	843.669	23.312	0	-1				20.4127	0.0755793	0.412797
20.4059	0.102874	0.909795	70.6714	125.361	844.294	23.306	0	-1				20.4127	0.0755793	0.75124
20.4036	0.103992	0.909545	70.7042	125.768	844.544	23.338	0	-1				20.4127	0.0755793	2.07075
20.4009	0.104811	0.909936	70.7073	125.455	844.107	23.316	0	-1				20.4127	0.0755793	3.68174
20.3998	0.105149	0.91017	70.6777	125.736	844.169	23.336	0	-1				20.4127	0.0755793	4.36375
20.3974	0.104405	0.910295	70.6886	125.486	844.294	23.322	0	-1				20.4127	0.0755793	6.00768
20.3951	0.10283	0.91003	70.6964	125.518	844.419	23.348	0	-1				20.4127	0.0755793	7.68348
20.3925	0.100055	0.910264	70.6839	125.393	844.169	23.31	0	-1				20.4127	0.0755793	9.66388
20.3902	0.0981984	0.910608	70.6886	125.643	844.294	23.334	0	-1				20.4127	0.0755793	11.3952
20.3858	0.0953046	0.910233	70.712	125.893	844.544	23.325	0	-1				20.4127	0.0755793	14.5491
20.3842	0.0932108	0.910561	70.7058	126.018	844.607	23.295	0	-1				20.4127	0.0755793	15.8466
20.3812	0.0905108	0.910639	70.6949	126.08	844.732	23.33	0	-1				20.4127	0.0755793	18.1151
20.3806	0.0877982	0.910311	70.6558	124.955	844.607	23.312	0	-1				20.4127	0.0755793	18.8079
20.3803	0.0862857	0.910561	70.6777	126.174	844.482	23.336	0	-1				20.4127	0.0755793	19.2176
20.3814	0.0846544	0.910889	70.6902	125.955	844.294	23.326	0	-1				20.4127	0.0755793	18.7061
20.3821	0.0821606	0.91067	70.698	126.205	844.419	23.332	0	-1				20.4127	0.0755793	18.5997
20.3838	0.0811919	0.910702	70.6902	125.643	844.169	23.304	0	-1				20.4127	0.0755793	17.6323
20.3849	0.0794169	0.910639	70.7261	126.049	844.544	23.336	0	-1				20.4127	0.0755793	17.1642
20.3875	0.0778856	0.910936	70.7152	125.83	844.232	23.312	0	-1				20.4127	0.0755793	15.7281
20.3914	0.0783043	0.910983	70.6792	125.986	843.732	23.336	0	-1				20.4127	0.0755793	13.2042
20.3924	0.0768918	0.911108	70.6808	125.361	844.544	23.32	0	-1				20.4127	0.0755793	12.7703
20.3951	0.0765543	0.911061	70.7073	125.955	844.294	23.282	0	-1				20.4127	0.0755793	11.0798
20.3972	0.0766606	0.910936	70.7089	126.111	844.294	23.306	0	-1				20.4127	0.0755793	9.73626
20.4003	0.075723	0.911217	70.6855	125.58	843.794	23.312	0	-1				20.4127	0.0755793	7.86174
20.4018	0.0763793	0.911451	70.7027	126.111	843.482	23.254	0	-1				20.4127	0.0755793	6.79471
20.4037	0.0759418	0.911139	70.7011	125.83	844.232	23.322	0	-1				20.4127	0.0755793	5.68039
20.4052	0.0764418	0.911061	70.6698	125.924	844.732	23.29	0	-1				20.4127	0.0755793	4.67647
20.4062	0.0763605	0.911186	70.6917	126.018	844.232	23.326	0	-1				20.4127	0.0755793	4.02881
20.4072	0.0761668	0.911358	70.698	124.986	844.169	23.32	0	-1				20.4127	0.0755793	3.43644
20.4085	0.0763543	0.911155	70.687	125.33	844.107	23.292	0	-1				20.4127	0.0755793	2.58466
20.41	0.0760105	0.91142	70.712	125.986	844.232	23.325	0	-1				20.4127	0.0755793	1.64963
20.41	0.0767106	0.912327	70.7136	126.299	844.419	23.292	0	-1				20.4127	0.0755793	1.56541
20.4106	0.0763981	0.91192	70.7042	126.143	844.419	23.33	0	-1				20.4127	0.0755793	1.19861
20.4118	0.0762293	0.911842	70.7073	125.736	844.044	23.292	0	-1				20.4127	0.0755793	0.462801
20.4109	0.0764043	0.912373	70.7011	126.268	843.982	23.325	0	-1				20.4127	0.0755793	1.01903
20.4103	0.0764168	0.912295	70.712	124.767	843.482	23.321	0	-1				20.4127	0.0755793	1.40468
20.4111	0.0763481	0.911686	70.673	124.892	844.044	23.321	0	-1				20.4127	0.0755793	0.918239
20.4122	0.0761668	0.912405	70.7167	125.674	844.544	23.285	0	-1				20.4127	0.0755793	0.235623
20.4116	0.0761043	0.912248	70.7011	125.299	844.607	23.298	0	-1				20.4127	0.0755793	0.632169
20.4123	0.0759293	0.912014	70.7198	126.049	844.482	23.285	0	-1				20.4127	0.0755793	0.234638
20.4118	0.0756043	0.912045	70.6964	125.736	843.982	23.324	0	-1				20.4127	0.0755793	0.569388
20.4134	0.0751605	0.912123	70.6839	125.08	843.732	23.294	0	-1				20.4127	0.0755793	-0.390885
20.4111	0.0751418	0.912623	70.6855	125.017	844.044	23.317	0	-1				20.4127	0.0755793	1.03673
20.4117	0.075098	0.912483	70.6636	126.08	844.419	23.286	0	-1				20.4127	0.0755793	0.724587
20.4127	0.0749105	0.912373	70.687	125.674	844.419	23.339	0	-1				20.4127	0.0755793	0.0487063
20.413	0.0747293	0.912561	70.6886	126.143	844.419	23.294	0	-1				20.4127	0.0755793	-0.105987
20.4118	0.0748605	0.912811	70.712	126.205	843.607	23.286	0	-1				20.4127	0.0755793	0.665685
20.4118	0.0747668	0.912655	70.6933	125.986	843.669	23.304	0	-1				20.4127	0.0755793	0.665186
20.4139	0.074123	0.912639	70.6808	125.799	843.919	23.32	0	-1				20.4127	0.0755793	-0.612511
20.4138	0.0744043	0.912842	70.6792	125.174	844.294	23.29	0	-1				20.4127	0.0755793	-0.528392
20.4142	0.0739605	0.912702	70.6855	125.955	844.294	23.31	0	-1				20.4127	0.0755793	-0.769892
20.4143	0.074448	0.91292	70.6558	126.205	844.232	23.306	0	-1				20.4127	0.0755793	-0.884096
20.414	0.0740668	0.912952	70.7058	125.393	843.607	23.314	0	-1				20.4127	0.0755793	-0.643141
20.4134	0.073923	0.913389	70.6714	125.111	843.732	23.299	0	-1				20.4127	0.0755793	-0.230199
20.415	0.0740355	0.912764	70.6902	125.58	844.419	23.316	0	-1				20.4127	0.0755793	-1.28905
20.4141	0.0736543	0.913108	70.6761	126.174	844.169	23.325	0	-1				20.4127	0.0755793	-0.679075
20.4152	0.0738043	0.913514	70.698	125.955	844.107	23.31	0	-1				20.4127	0.0755793	-1.37944
20.4153	0.0736168	0.913467	70.7042	125.955	844.607	23.384	0	-1				20.4127	0.0755793	-1.39409
20.4158	0.0736668	0.913655	70.6761	126.049	844.107	23.3	0	-1				20.4127	0.0755793	-1.75614
20.4164	0.073873	0.913967	70.6902	125.455	844.044	23.28	0	-1				20.4127	0.0755793	-2.1328
20.4157	0.074073	0.913436	70.6777	125.33	844.232	23.314	0	-1				20.4127	0.0755793	-1.70099
20.4171	0.0739918	0.913811	70.6902	125.268	844.169	23.3	0	-1				20.4127	0.0755793	-2.62589
20.4168	0.0734293	0.91442	70.6902	125.924	844.607	23.34	0	-1				20.4127	0.0755793	-2.32488
20.4171	0.0733043	0.913842	70.6808	125.924	844.419	23.288	0	-1				20.4127	0.0755793	-2.52457
20.4168	0.0733355	0.914108	70.7292	125.736	844.419	23.292	0	-1				20.4127	0.0755793	-2.29944
20.4171	0.0734668	0.914139	70.698	125.736	844.107	23.316	0	-1				20.4127	0.0755793	-2.5193
20.4166	0.0734418	0.914139	70.6792	125.142	844.107	23.32	0	-1				20.4127	0.0755793	-2.21694
20.4168	0.0730105	0.914592	70.7105	125.736	844.044	23.321	0	-1				20.4127	0.0755793	-2.30074
20.4172	0.073098	0.914498	70.7152	126.143	844.044	23.317	0	-1				20.4127	0.0755793	-2.52847
20.4163	0.0730168	0.91442	70.6698	126.205	844.357	23.273	0	-1				20.4127	0.0755793	-1.97138
20.4166	0.0725293	0.914608	70.7042	125.861	843.919	23.306	0	-1				20.4127	0.0755793	-2.05973
20.4155	0.0731855	0.914498	70.6917	125.736	843.919	23.282	0	-1				20.4127	0.0755793	-1.46419
20.4155	0.073323	0.914592	70.698	125.736	844.607	23.314	0	-1				20.4127	0.0755793	-1.48325
20.4169	0.072648	0.914358	70.6761	125.768	844.044	23.288	0	-1				20.4127	0.0755793	-2.27273
20.4171	0.0727668	0.914967	70.6902	125.549	844.357	23.373	0	-1				20.4127	0.0755793	-2.44816
20.4171	0.0730605	0.914764	70.712	125.33	843.982	23.288	0	-1				20.4127	0.0755793	-2.46615
20.4175	0.073373	0.914936	70.7058	125.299	843.794	23.329	0	-1				20.4127	0.0755793	-2.76066
20.4165	0.073223	0.914748	70.7167	126.018	844.107	23.29	0	-1				20.4127	0.0755793	-2.10578
20.4177	0.0727105	0.91528	70.723	125.986	844.419	23.288	0	-1				20.4127	0.0755793	-2.83575
20.4161	0.073498	0.91467	70.6808	125.393	844.044	23.284	0	-1				20.4127	0.0755793	-1.88681
20.4165	0.0734105	0.914983	70.6949	125.393	844.294	23.325	0	-1				20.4127	0.0755793	-2.14335
20.4168	0.073198	0.915373	70.6902	125.611	844.607	23.282	0	-1				20.4127	0.0755793	-2.30755
20.4163	0.0734543	0.914764	70.6777	125.455	843.982	23.314	0	-1				20.4127	0.0755793	-1.98916
20.4161	0.0734418	0.915045	70.7027	126.143	844.044	23.282	0	-1				20.4127	0.0755793	-1.89859
20.416	0.0738793	0.915186	70.6995	125.017	844.607	23.304	0	-1				20.4127	0.0755793	-1.88669
20.4158	0.0741605	0.915061	70.6855	125.58	844.607	23.288	0	-1				20.4127	0.0755793	-1.77043
20.4165	0.0740855	0.915139	70.687	125.83	843.857	23.296	0	-1				20.4127	0.0755793	-2.23628
20.4164	0.0741605	0.915186	70.687	125.674	844.419	23.295	0	-1				20.4127	0.0755793	-2.17748
20.4159	0.074098	0.91492	70.6995	125.986	844.169	23.296	0	-1				20.4127	0.0755793	-1.84413
20.4178	0.0740168	0.914577	70.7042	126.018	843.919	23.296	0	-1				20.4127	0.0755793	-3.04831
20.4182	0.0746105	0.915295	70.7152	125.705	843.357	23.288	0	-1				20.4127	0.0755793	-3.34592
20.4172	0.0737918	0.915373	70.7011	125.893	843.982	23.336	0	-1				20.4127	0.0755793	-2.61842
20.4168	0.0745293	0.914873	70.7042	126.018	844.482	23.28	0	-1				20.4127	0.0755793	-2.46752
20.4163	0.074623	0.915577	70.7308	125.549	844.732	23.292	0	-1				20.4127	0.0755793	-2.16837
20.4166	0.0745918	0.91528	70.6636	125.861	843.919	23.262	0	-1				20.4127	0.0755793	-2.36583
20.4164	0.0750043	0.915186	70.7073	126.111	844.357	23.272	0	-1				20.4127	0.0755793	-2.26789
20.4162	0.0742418	0.915436	70.7245	125.236	844.107	23.278	0	-1				20.4127	0.0755793	-2.05359
20.4162	0.074323	0.915764	70.6933	125.611	844.419	23.302	0	-1				20.4127	0.0755793	-2.09037
20.4156	0.0749293	0.915561	70.6808	125.924	844.169	23.276	0	-1				20.4127	0.0755793	-1.75484
20.4159	0.0750355	0.915842	70.673	124.705	844.419	23.31	0	-1				20.4127	0.0755793	-1.96652
20.4157	0.074698	0.916108	70.6933	125.643	844.044	23.277	0	-1				20.4127	0.0755793	-1.79453
20.4152	0.075323	0.915436	70.7058	125.674	843.982	23.303	0	-1				20.4127	0.0755793	-1.54471
20.4164	0.0752105	0.915998	70.6511	126.143	843.732	23.285	0	-1				20.4127	0.0755793	-2.31208
20.4153	0.075448	0.916014	70.673	125.955	844.294	23.3	0	-1				20.4127	0.0755793	-1.66974
20.415	0.0751543	0.915905	70.7058	124.767	843.607	23.282	0	-1				20.4127	0.0755793	-1.42035
20.4143	0.074848	0.915295	70.6823	125.455	844.357	23.306	0	-1				20.4127	0.0755793	-0.917109
20.4143	0.0754293	0.915733	70.7027	125.893	843.732	23.295	0	-1				20.4127	0.0755793	-0.991909
20.415	0.075498	0.915889	70.6917	126.049	844.169	23.304	0	-1				20.4127	0.0755793	-1.44686
20.4143	0.0750543	0.915608	70.6792	125.549	844.294	23.288	0	-1				20.4127	0.0755793	-0.982033
20.4144	0.0758793	0.916452	70.7073	125.674	843.982	23.292	0	-1				20.4127	0.0755793	-1.13974
20.4147	0.075773	0.91603	70.6902	125.549	844.544	23.303	0	-1				20.4127	0.0755793	-1.28587
20.4143	0.0756605	0.916233	70.6527	125.58	843.669	23.262	0	-1				20.4127	0.0755793	-1.06003
20.414	0.075523	0.91628	70.6995	125.424	843.982	23.303	0	-1				20.4127	0.0755793	-0.858034
20.4139	0.0759543	0.916155	70.6589	125.893	844.044	23.281	0	-1				20.4127	0.0755793	-0.812304
20.4135	0.0762793	0.916686	70.7089	125.893	843.607	23.274	0	-1				20.4127	0.0755793	-0.625115
20.4141	0.0759168	0.916358	70.6745	125.455	843.982	23.277	0	-1				20.4127	0.0755793	-0.972809
20.4141	0.0756418	0.916561	70.6964	124.924	844.669	23.294	0	-1				20.4127	0.0755793	-0.893275
20.4138	0.0760105	0.916795	70.6745	125.643	844.044	23.284	0	-1				20.4127	0.0755793	-0.78143
20.4145	0.0766231	0.916311	70.7167	125.017	843.857	23.294	0	-1				20.4127	0.0755793	-1.30615
20.414	0.0762543	0.916436	70.6589	124.799	843.482	23.303	0	-1				20.4127	0.0755793	-0.939734
20.4133	0.076123	0.916373	70.7198	126.018	843.544	23.262	0	-1				20.4127	0.0755793	-0.483953
20.4135	0.0761605	0.91692	70.6792	126.08	844.357	23.321	0	-1				20.4127	0.0755793	-0.578411
20.4136	0.0758231	0.916936	70.6933	125.83	844.294	23.273	0	-1				20.4127	0.0755793	-0.623629
20.4131	0.0759356	0.91717	70.6823	125.986	843.857	23.292	0	-1				20.4127	0.0755793	-0.319822
20.4132	0.0758418	0.916826	70.7058	126.08	844.107	23.262	0	-1				20.4127	0.0755793	-0.377739
20.4127	0.0760543	0.917123	70.712	125.643	843.607	23.281	0	-1				20.4127	0.0755793	-0.0998261
20.4132	0.0756105	0.916952	70.7011	125.049	843.794	23.294	0	-1				20.4127	0.0755793	-0.347569
20.4122	0.0761481	0.917202	70.698	126.08	843.982	23.273	0	-1				20.4127	0.0755793	0.244263
20.4125	0.0755043	0.916764	70.7152	125.799	844.607	23.274	0	-1				20.4127	0.0755793	0.12436
20.4122	0.0760481	0.917295	70.7011	126.018	844.482	23.302	0	-1				20.4127	0.0755793	0.231939
20.4126	0.0753293	0.917436	70.7089	125.893	843.794	23.284	0	-1				20.4127	0.0755793	0.0769901
20.413	0.0752543	0.917264	70.7198	125.955	843.607	23.228	0	-1				20.4127	0.0755793	-0.174043
20.4124	0.075348	0.916858	70.6589	125.549	843.732	23.284	0	-1				20.4127	0.0755793	0.23357
20.4123	0.0753105	0.91728	70.7011	125.924	843.919	23.295	0	-1				20.4127	0.0755793	0.314837
20.4132	0.0756105	0.917311	70.698	125.705	843.794	23.215	0	-1				20.4127	0.0755793	-0.296678
20.4133	0.075073	0.917014	70.6792	125.986	843.732	23.284	0	-1				20.4127	0.0755793	-0.290472
20.4127	0.0749043	0.917592	70.6698	125.799	843.419	23.254	0	-1				20.4127	0.0755793	0.0494599
20.4136	0.0750355	0.917764	70.6777	125.393	843.919	23.244	0	-1				20.4127	0.0755793	-0.514708
20.413	0.0746543	0.917873	70.6683	126.049	843.607	23.269	0	-1				20.4127	0.0755793	-0.0961471
20.4137	0.0754293	0.917686	70.7073	125.674	844.107	23.268	0	49				20.4127	0.0755793	-0.610521
20.413	0.0751918	0.917655	70.6933	125.799	1084.05	23.285	1	-1				20.4127	0.0755793	-0.172359
20.4132	0.0756168	0.917983	70.6964	125.955	1084.8	23.28	1	-1				20.4127	0.0755793	-0.447886
20.4126	0.0753043	0.917826	70.712	126.049	1085.17	23.286	1	-1				20.4127	0.0755793	0.152276
20.4139	0.0753293	0.917795	70.7027	125.83	1084.55	23.266	1	-1				20.4127	0.0755793	-0.980324
20.4126	0.0747355	0.917811	70.6823	125.705	1084.42	23.295	1	-1				20.4127	0.0755793	0.247086
20.4135	0.0754168	0.917983	70.6917	125.955	1083.73	23.266	1	-1				20.4127	0.0755793	-0.618348
20.4132	0.074823	0.917373	70.7058	125.893	1084.3	23.238	1	-1				20.4127	0.0755793	-0.315226
20.4133	0.0748918	0.918389	70.673	124.83	1085.17	23.27	1	-1				20.4127	0.0755793	-0.343324
20.4124	0.0749105	0.917811	70.6777	125.049	1085.36	23.266	1	-1				20.4127	0.0755793	0.316256
20.4128	0.075598	0.91828	70.7058	125.736	1085.17	23.288	1	-1				20.4127	0.0755793	-0.0603999
20.4133	0.0754793	0.918342	70.7011	125.893	1084.73	23.292	1	-1				20.4127	0.0755793	-0.48215
20.4135	0.0746668	0.918123	70.6855	125.768	1083.98	23.272	1	-1				20.4127	0.0755793	-0.493372
20.4137	0.0755543	0.918498	70.7073	125.674	1084.3	23.269	1	-1				20.4127	0.0755793	-0.780582
20.4133	0.0755793	0.918077	70.7277	125.986	1085.3	23.281	1	-1				20.4127	0.0755793	-0.458192
20.4138	0.0760918	0.918748	70.6667	125.736	1085.36	23.215	1	-1				20.4127	0.0755793	-0.961137
20.4136	0.0761481	0.918577	70.7042	125.924	1085.3	23.25	1	-1				20.4127	0.0755793	-0.831382
20.4139	0.0754105	0.918155	70.673	125.705	1084.05	23.277	1	-1				20.4127	0.0755793	-0.928045
20.4131	0.075048	0.918639	70.6855	125.861	1084.17	23.26	1	-1				20.4127	0.0755793	-0.262823
20.413	0.0753668	0.918545	70.6902	125.049	1083.92	23.273	1	-1				20.4127	0.0755793	-0.193359
20.4137	0.075523	0.918358	70.7105	125.861	1085.36	23.264	1	-1				20.4127	0.0755793	-0.817038
20.4146	0.0752355	0.91878	70.6839	125.736	1086.11	23.273	1	-1				20.4127	0.0755793	-1.47374
20.4134	0.074848	0.91878	70.6933	126.111	1085.36	23.259	1	-1				20.4127	0.0755793	-0.475177
20.4126	0.0759231	0.918592	70.6605	125.361	1085.23	23.278	1	-1				20.4127	0.0755793	-0.0165024
20.4135	0.0756355	0.918639	70.6745	125.924	1084.05	23.316	1	-1				20.4127	0.0755793	-0.679538
20.4138	0.0755418	0.918983	70.6714	125.455	1085.36	23.322	1	-1				20.4127	0.0755793	-0.869266
20.413	0.0756105	0.919233	70.6745	125.986	1085.3	23.266	1	-1				20.4127	0.0755793	-0.242497
20.4127	0.0755793	0.918889	70.698	125.83	1085.61	23.258	1	-1				20.4127	0.0755793	0
20.4129	0.0755293	0.919123	70.7089	125.518	1085.48	23.28	1	-1				20.4127	0.0755793	-0.138948
20.4136	0.0758356	0.918874	70.6792	125.674	1085.05	23.262	1	-1				20.4127	0.0755793	-0.803546
20.4134	0.075523	0.919123	70.6558	125.955	1084.67	23.281	1	-1				20.4127	0.0755793	-0.563022
20.4134	0.0756168	0.918874	70.662	126.174	1085.98	23.266	1	-1				20.4127	0.0755793	-0.562998
20.4129	0.0758481	0.919077	70.6917	125.611	1086.36	23.282	1	-1				20.4127	0.0755793	-0.192351
20.4134	0.0758543	0.919373	70.7011	126.08	1086.05	23.252	1	-1				20.4127	0.0755793	-0.6191
20.414	0.0750668	0.91953	70.7058	125.861	1085.61	23.282	1	-1				20.4127	0.0755793	-0.96198
20.4124	0.0755918	0.919186	70.6839	125.518	1084.86	23.238	1	-1				20.4127	0.0755793	0.202377
20.4129	0.075998	0.919514	70.6745	125.549	1085.42	23.282	1	-1				20.4127	0.0755793	-0.233606
20.4136	0.075448	0.919733	70.6949	125.736	1086.67	23.266	1	-1				20.4127	0.0755793	-0.682596
20.4141	0.0762043	0.91942	70.6839	126.174	1086.48	23.244	1	-1				20.4127	0.0755793	-1.29221
20.4139	0.0767981	0.91953	70.6792	125.455	1086.3	23.251	1	-1				20.4127	0.0755793	-1.1947
20.4145	0.0780418	0.919655	70.7073	125.393	1085.61	23.242	1	-1				20.4127	0.0755793	-1.90102
20.4135	0.0805044	0.919624	70.7089	125.893	1084.55	23.274	1	-1				20.4127	0.0755793	-1.45979
20.4132	0.0840982	0.919811	70.6902	126.018	1084.61	23.278	1	-1				20.4127	0.0755793	-1.86348
20.4143	0.0897608	0.919811	70.6823	124.924	1085.23	23.284	1	-1				20.4127	0.0755793	-3.69405
20.413	0.0975421	0.92042	70.698	125.955	1085.73	23.252	1	-1				20.4127	0.0755793	-3.90705
20.413	0.105899	0.919389	70.6995	125.736	1085.42	23.269	1	-1				20.4127	0.0755793	-5.30175
20.413	0.117286	0.920123	70.6839	125.83	1085.42	23.274	1	-1				20.4127	0.0755793	-7.24487
20.4101	0.127674	0.920139	70.6808	126.111	1084.48	23.277	1	-1				20.4127	0.0755793	-6.55886
20.4089	0.140324	0.920467	70.698	125.924	1084.36	23.24	1	-1				20.4127	0.0755793	-7.69519
20.4055	0.151174	0.919874	70.7073	126.268	1085.11	23.274	1	-1				20.4127	0.0755793	-6.72011
20.4017	0.163268	0.920123	70.6573	125.111	1085.42	23.255	1	-1				20.4127	0.0755793	-5.66999
20.3943	0.173468	0.91992	70.7011	126.205	1085.61	23.28	1	-1				20.4127	0.0755793	-1.29592
20.3858	0.184118	0.920014	70.6698	125.486	1085.05	23.259	1	-1				20.4127	0.0755793	3.91157
20.3758	0.193244	0.919936	70.7042	126.049	1084.98	23.282	1	-1				20.4127	0.0755793	10.5754
20.3629	0.20205	0.919999	70.6745	125.424	1085.05	23.264	1	-1				20.4127	0.0755793	19.65
20.3502	0.209913	0.920405	70.6636	124.861	1085.86	23.27	1	-1				20.4127	0.0755793	28.7133
20.3338	0.217194	0.920342	70.6745	125.268	1086.17	23.24	1	-1				20.4127	0.0755793	40.9466
20.3189	0.224169	0.920186	70.648	126.205	1085.8	23.292	1	-1				20.4127	0.0755793	51.9738
20.304	0.228563	0.920436	70.687	125.236	1085.05	23.273	1	-1				20.4127	0.0755793	63.4301
20.2894	0.234638	0.920405	70.6855	125.986	1084.98	23.29	1	-1				20.4127	0.0755793	74.2929
20.2737	0.238825	0.920827	70.6886	125.518	1084.92	23.25	1	-1				20.4127	0.0755793	86.4201
20.2588	0.242976	0.920436	70.6777	125.611	1086.36	23.306	1	-1				20.4127	0.0755793	98.055
20.2469	0.246538	0.920561	70.7027	125.861	1086.48	23.274	1	-1				20.4127	0.0755793	107.246
20.2326	0.249788	0.92078	70.698	126.143	1086.05	23.247	1	-1				20.4127	0.0755793	118.291
20.2218	0.252376	0.920405	70.6933	124.799	1084.92	23.281	1	-1				20.4127	0.0755793	126.57
20.2096	0.254126	0.920874	70.6933	126.268	1084.61	23.248	1	-1				20.4127	0.0755793	136.169
[truncated: 1,734 more rows]

## Sheet: G4
O2	CO2	WVP	BP	FL_FMS	FLow	Deg_C	I_O_N	Marker				FiO2	FiCO2	VO2(ml/h)
[truncated: 1,979 more rows]

[truncated: 7 more sheets: G5, G6, G7, G8, G9, G10, summary]
