# Supplementary material for: Differential Expression of Metabolism-Related Genes in Plateau Pika (Ochotona curzoniae) at Different Altitudes on the Qinghai–Tibet Plateau
Source: Front Genet. 2022 Jan 20;12:784811. doi: 10.3389/fgene.2021.784811 (PMC8811202; doi:10.3389/fgene.2021.784811)
Supplement: Supplementary file 1 [file DataSheet2.zip › UPLOAD/8.XLSX]

## Sheet: L1
O2	CO2	WVP	BP	FL_FMS	FLow	Deg_C	I_O_N	Marker				FiO2	FiCO2	VO2(ml/h)	Oxygen consumption(ml/h)
20.7374	0.0589728	0.909826	77.5153	127.361	963.671	23.298	0	-1				20.7416	0.058129	2.94346	2.43445
20.7367	0.059129	0.909733	77.5309	127.861	963.296	23.286	0	-1				20.7416	0.058129	3.43639	2.8439
20.7369	0.059179	0.909639	77.5278	127.393	963.734	23.28	0	-1				20.7416	0.058129	3.32826	2.76423
20.7364	0.059179	0.909498	77.5481	127.393	963.796	23.29	0	-1				20.7416	0.058129	3.66405	3.03044
20.7379	0.0589165	0.909779	77.4871	126.955	963.421	23.288	0	-1				20.7416	0.058129	2.63033	2.17945
20.737	0.0593478	0.909873	77.5575	127.924	963.734	23.286	0	-1				20.7416	0.058129	3.2006	2.68327
20.7364	0.0593728	0.910092	77.5371	127.83	963.234	23.28	0	-1				20.7416	0.058129	3.66179	3.05179
20.738	0.059154	0.909764	77.5121	127.986	964.046	23.288	0	-1				20.7416	0.058129	2.46474	2.07674
20.7376	0.0585228	0.909811	77.5528	127.986	964.046	23.286	0	-1				20.7416	0.058129	2.89595	2.34284
20.7379	0.058829	0.910014	77.545	127.799	967.546	23.282	0	-1				20.7416	0.058129	2.61826	2.15975
20.7366	0.058779	0.910092	77.534	127.955	969.046	23.277	0	-1				20.7416	0.058129	3.56148	2.90158
20.7379	0.0588478	0.910123	77.5137	127.049	969.046	23.288	0	-1				20.7416	0.058129	2.65614	2.19217
20.7375	0.0590103	0.91017	77.5199	126.893	968.296	23.281	0	-1				20.7416	0.058129	2.92257	2.42289
20.7376	0.0590728	0.909811	77.5512	127.205	968.671	23.273	0	-1				20.7416	0.058129	2.80421	2.33664
20.7376	0.0588978	0.909764	77.5418	128.018	969.421	23.28	0	-1				20.7416	0.058129	2.85503	2.3559
20.7381	0.059104	0.910186	77.5121	127.33	969.484	23.277	0	-1				20.7416	0.058129	2.44222	2.05355
20.7375	0.0589228	0.910498	77.5293	127.58	970.671	23.278	0	-1				20.7416	0.058129	2.89898	2.39388
20.7364	0.0590603	0.909983	77.5059	127.361	971.359	23.276	0	-1				20.7416	0.058129	3.6815	3.0309
20.7386	0.0582353	0.910311	77.5434	127.861	970.609	23.264	0	-1				20.7416	0.058129	2.21007	1.76472
20.7377	0.0591603	0.910327	77.5653	128.018	970.109	23.285	0	-1				20.7416	0.058129	2.69958	2.26443
20.7381	0.0590853	0.910436	77.5246	127.486	970.296	23.29	0	-1				20.7416	0.058129	2.46181	2.06691
20.7381	0.0586415	0.910327	77.5434	127.611	970.671	23.288	0	-1				20.7416	0.058129	2.53773	2.07353
20.738	0.059054	0.910233	77.5465	127.83	971.921	23.292	0	-1				20.7416	0.058129	2.50013	2.0937
20.7377	0.0587728	0.910139	77.5153	126.549	970.609	23.288	0	-1				20.7416	0.058129	2.81145	2.30637
20.7379	0.0585478	0.910327	77.5059	126.893	971.546	23.294	0	-1				20.7416	0.058129	2.70875	2.19783
20.7376	0.0585978	0.910264	77.5278	127.924	971.484	23.294	0	-1				20.7416	0.058129	2.91421	2.36674
20.7367	0.0588853	0.910233	77.5637	127.924	970.734	23.302	0	-1				20.7416	0.058129	3.49271	2.86003
20.7375	0.0587165	0.910217	77.5465	128.018	971.109	23.295	0	-1				20.7416	0.058129	2.90968	2.37748
20.7371	0.0593415	0.91017	77.5324	127.705	970.484	23.292	0	-1				20.7416	0.058129	3.13582	2.63218
20.7362	0.0601103	0.91017	77.5293	127.799	969.546	23.308	0	-1				20.7416	0.058129	3.66895	3.14742
20.7377	0.0608791	0.910061	77.5434	128.018	970.421	23.292	0	-1				20.7416	0.058129	2.43127	2.25934
20.7378	0.0616228	0.910373	77.5481	127.424	970.921	23.286	0	-1				20.7416	0.058129	2.26772	2.21972
20.738	0.0623791	0.90992	77.4934	128.018	969.171	23.292	0	-1				20.7416	0.058129	2.00184	2.09941
20.7399	0.0643854	0.910123	77.4809	126.924	968.234	23.296	0	-1				20.7416	0.058129	0.353606	1.03416
20.7386	0.0660479	0.910436	77.534	127.705	968.109	23.296	0	-1				20.7416	0.058129	1.03898	1.7776
20.7383	0.0662729	0.91042	77.5559	128.174	967.421	23.276	0	-1				20.7416	0.058129	1.22379	1.95049
20.7371	0.0669042	0.91003	77.559	128.143	967.109	23.288	0	-1				20.7416	0.058129	1.99878	2.64044
20.7354	0.0683604	0.910764	77.5231	127.736	967.921	23.286	0	-1				20.7416	0.058129	2.99553	3.60679
20.7349	0.0684604	0.910358	77.5246	127.643	967.296	23.288	0	-1				20.7416	0.058129	3.3665	3.91209
20.7333	0.0682604	0.91103	77.5324	126.893	967.734	23.295	0	-1				20.7416	0.058129	4.54117	4.81973
20.7321	0.0678604	0.910186	77.5137	126.486	967.296	23.288	0	-1				20.7416	0.058129	5.52239	5.54889
20.729	0.0677354	0.910467	77.5028	126.705	964.984	23.292	0	-1				20.7416	0.058129	7.75582	7.3017
20.729	0.0664917	0.910686	77.5403	126.924	965.171	23.29	0	-1				20.7416	0.058129	7.9822	7.33208
20.727	0.0658542	0.910592	77.5481	127.705	965.046	23.292	0	-1				20.7416	0.058129	9.52384	8.4777
20.7261	0.0651104	0.910655	77.5199	126.643	965.546	23.288	0	-1				20.7416	0.058129	10.2625	8.97457
20.7248	0.0641416	0.910264	77.509	127.893	965.421	23.28	0	-1				20.7416	0.058129	11.3869	9.74967
20.7243	0.0635479	0.910717	77.5465	128.205	965.296	23.288	0	-1				20.7416	0.058129	11.826	10.0264
20.7244	0.0633166	0.910983	77.5418	127.924	964.921	23.28	0	-1				20.7416	0.058129	11.8126	9.9878
20.7246	0.0626041	0.910826	77.5278	127.736	965.421	23.285	0	-1				20.7416	0.058129	11.7878	9.88291
20.7252	0.0621978	0.910655	77.5418	128.205	965.546	23.286	0	-1				20.7416	0.058129	11.3613	9.49601
20.7255	0.0613541	0.910561	77.5371	127.018	965.734	23.28	0	-1				20.7416	0.058129	11.3086	9.35298
20.7256	0.0609666	0.910826	77.4996	127.049	965.796	23.277	0	-1				20.7416	0.058129	11.2657	9.27245
20.7274	0.0608728	0.910733	77.5387	127.736	964.859	23.277	0	-1				20.7416	0.058129	9.96931	8.23289
20.7281	0.0605853	0.910873	77.5559	127.58	964.921	23.278	0	-1				20.7416	0.058129	9.50232	7.82812
20.7296	0.0605291	0.910826	77.5465	127.955	965.734	23.277	0	-1				20.7416	0.058129	8.44448	6.98286
20.7308	0.0599416	0.910826	77.5621	127.299	965.546	23.285	0	-1				20.7416	0.058129	7.64034	6.27467
20.7316	0.0597915	0.910905	77.5371	127.674	966.109	23.276	0	-1				20.7416	0.058129	7.10452	5.83194
20.7322	0.0595103	0.910889	77.4996	126.924	965.796	23.269	0	-1				20.7416	0.058129	6.69165	5.47075
20.7323	0.0586915	0.910998	77.5231	127.611	964.859	23.273	0	-1				20.7416	0.058129	6.7507	5.41912
20.7341	0.0593791	0.91067	77.4996	126.986	965.609	23.264	0	-1				20.7416	0.058129	5.32896	4.37459
20.7343	0.0587665	0.911201	77.5215	128.018	965.609	23.282	0	-1				20.7416	0.058129	5.26099	4.24712
20.7347	0.0593478	0.910623	77.5278	126.799	965.734	23.26	0	-1				20.7416	0.058129	4.84464	3.9869
20.735	0.0587728	0.91103	77.5309	127.111	966.296	23.266	0	-1				20.7416	0.058129	4.72988	3.82687
20.736	0.059079	0.910936	77.545	126.83	966.234	23.266	0	-1				20.7416	0.058129	4.00298	3.28741
20.7357	0.0585415	0.910983	77.5278	127.393	965.796	23.256	0	-1				20.7416	0.058129	4.28733	3.44819
20.7373	0.058779	0.910905	77.545	128.018	965.421	23.262	0	-1				20.7416	0.058129	3.06586	2.50838
20.7369	0.0589415	0.910733	77.5371	127.768	966.046	23.266	0	-1				20.7416	0.058129	3.37226	2.77086
20.736	0.0580603	0.911248	77.4981	127.643	965.109	23.258	0	-1				20.7416	0.058129	4.12342	3.26042
20.7374	0.058879	0.911155	77.5278	127.33	965.484	23.262	0	-1				20.7416	0.058129	2.97051	2.44482
20.737	0.058929	0.910873	77.5293	127.705	965.921	23.259	0	-1				20.7416	0.058129	3.27136	2.68936
20.7383	0.0587103	0.911014	77.5387	128.049	965.296	23.254	0	-1				20.7416	0.058129	2.3452	1.92883
20.7377	0.0585915	0.911311	77.5465	128.111	965.609	23.244	0	-1				20.7416	0.058129	2.76597	2.24813
20.7387	0.0585915	0.911092	77.5012	127.58	965.171	23.247	0	-1				20.7416	0.058129	2.04143	1.67375
20.7377	0.058204	0.91103	77.5387	127.861	965.734	23.252	0	-1				20.7416	0.058129	2.86893	2.28319
20.7383	0.058704	0.911405	77.5559	127.83	964.734	23.25	0	-1				20.7416	0.058129	2.34478	1.92771
20.7379	0.058354	0.91142	77.5356	127.455	964.734	23.254	0	-1				20.7416	0.058129	2.7264	2.18821
20.7387	0.0586853	0.911889	77.5137	126.893	964.296	23.259	0	-1				20.7416	0.058129	2.07648	1.71274
20.7389	0.0580103	0.911092	77.534	127.861	964.859	23.254	0	-1				20.7416	0.058129	2.00465	1.57479
20.7384	0.0580978	0.911405	77.5387	127.611	964.671	23.264	0	-1				20.7416	0.058129	2.39993	1.89864
20.7382	0.0580415	0.91128	77.5121	127.643	965.046	23.262	0	-1				20.7416	0.058129	2.54087	2.00361
20.7376	0.058229	0.911498	77.5418	127.486	965.171	23.25	0	-1				20.7416	0.058129	2.92192	2.3282
20.7374	0.0581415	0.911405	77.534	128.049	964.671	23.259	0	-1				20.7416	0.058129	3.05779	2.42539
20.7378	0.0581853	0.911842	77.5512	128.08	964.671	23.259	0	-1				20.7416	0.058129	2.79559	2.2228
20.7381	0.0587228	0.911358	77.5278	127.799	965.171	23.262	0	-1				20.7416	0.058129	2.48181	2.03862
20.7373	0.0578853	0.911358	77.4981	127.611	965.296	23.264	0	-1				20.7416	0.058129	3.21551	2.51964
20.7379	0.0588853	0.911483	77.5496	127.799	964.359	23.266	0	-1				20.7416	0.058129	2.62302	2.17
20.7376	0.0587165	0.91178	77.5668	128.018	964.921	23.272	0	-1				20.7416	0.058129	2.8254	2.31022
20.7385	0.0588728	0.911655	77.5434	128.018	964.984	23.278	0	-1				20.7416	0.058129	2.15912	1.80082
20.7384	0.0587728	0.911514	77.5387	127.83	965.734	23.278	0	-1				20.7416	0.058129	2.24906	1.86016
20.7397	0.0585603	0.911467	77.509	127.424	966.421	23.288	0	-1				20.7416	0.058129	1.35383	1.12501
20.7394	0.0584103	0.912061	77.5324	127.611	965.046	23.285	0	-1				20.7416	0.058129	1.62301	1.3203
20.7389	0.0585853	0.911889	77.5324	127.58	965.671	23.281	0	-1				20.7416	0.058129	1.93378	1.5877
20.7396	0.0583728	0.911295	77.5278	127.393	965.234	23.299	0	-1				20.7416	0.058129	1.44634	1.17576
20.7395	0.0587353	0.911811	77.5293	127.705	964.734	23.31	0	-1				20.7416	0.058129	1.47102	1.23883
20.7394	0.0586728	0.911795	77.4871	126.924	965.359	23.303	0	-1				20.7416	0.058129	1.51798	1.26859
20.7377	0.058529	0.911983	77.5403	127.924	965.484	23.304	0	-1				20.7416	0.058129	2.81893	2.2826
20.7386	0.058254	0.911295	77.5309	127.861	965.421	23.312	0	-1				20.7416	0.058129	2.19542	1.75529
20.7384	0.058704	0.911842	77.4887	127.955	964.921	23.312	0	-1				20.7416	0.058129	2.25759	1.8586
20.7394	0.0586415	0.911842	77.5184	128.049	965.671	23.326	0	-1				20.7416	0.058129	1.52321	1.269
20.7397	0.0580353	0.911826	77.545	127.893	965.546	23.334	0	-1				20.7416	0.058129	1.4395	1.12979
20.7387	0.0581665	0.912358	77.5199	127.83	965.359	23.336	0	-1				20.7416	0.058129	2.12085	1.68566
20.7394	0.0582415	0.91203	77.4965	127.736	966.171	23.35	0	-1				20.7416	0.058129	1.60662	1.28705
20.7396	0.0582665	0.91192	77.5231	127.393	966.234	23.352	0	-1				20.7416	0.058129	1.49321	1.20017
20.74	0.0582665	0.911405	77.5262	127.893	966.046	23.352	0	-1				20.7416	0.058129	1.20041	0.968063
20.7399	0.0584728	0.911936	77.5309	126.986	965.984	23.364	0	-1				20.7416	0.058129	1.19099	0.985389
20.7399	0.0582728	0.912076	77.5356	127.643	966.671	23.361	0	-1				20.7416	0.058129	1.22219	0.98609
20.7402	0.0585478	0.91228	77.5262	127.955	966.171	23.362	0	-1				20.7416	0.058129	0.997	0.840642
20.7403	0.058254	0.912248	77.4965	126.768	966.546	23.356	0	-1				20.7416	0.058129	0.939531	0.759771
20.7392	0.057479	0.911983	77.534	128.08	967.171	23.369	0	-1				20.7416	0.058129	1.84852	1.38704
20.7405	0.057804	0.912498	77.5293	127.955	966.734	23.368	0	-1				20.7416	0.058129	0.861653	0.643901
20.74	0.0580603	0.912217	77.5387	127.768	965.984	23.356	0	-1				20.7416	0.058129	1.23161	0.968
20.7399	0.0581665	0.911983	77.5184	127.143	966.296	23.369	0	-1				20.7416	0.058129	1.23784	0.985708
20.7384	0.058354	0.91203	77.5418	128.08	965.921	23.37	0	-1				20.7416	0.058129	2.32031	1.86632
20.7391	0.0581228	0.912108	77.4965	127.049	965.609	23.377	0	-1				20.7416	0.058129	1.86489	1.47751
20.7403	0.0580228	0.912483	77.5528	127.236	966.359	23.361	0	-1				20.7416	0.058129	0.989067	0.771221
20.7406	0.0576853	0.911936	77.5371	127.861	965.734	23.358	0	-1				20.7416	0.058129	0.798353	0.579491
20.7402	0.0578353	0.911998	77.5528	127.174	965.296	23.372	0	-1				20.7416	0.058129	1.09677	0.834088
20.7397	0.058054	0.912295	77.5418	127.643	965.921	23.364	0	-1				20.7416	0.058129	1.45184	1.14182
20.7414	0.0578228	0.912514	77.5434	127.643	965.484	23.358	0	-1				20.7416	0.058129	0.243765	0.156422
20.7408	0.0581353	0.912467	77.5575	127.861	966.171	23.358	0	-1				20.7416	0.058129	0.584171	0.463803
20.7405	0.0576478	0.91253	77.5231	126.861	966.609	23.354	0	-1				20.7416	0.058129	0.921842	0.672818
20.7405	0.0580853	0.912498	77.5496	127.861	965.671	23.361	0	-1				20.7416	0.058129	0.854616	0.672166
20.7403	0.0581665	0.912295	77.5481	126.549	966.046	23.358	0	-1				20.7416	0.058129	0.981568	0.782565
20.7408	0.0575353	0.912092	77.5481	127.799	965.671	23.36	0	-1				20.7416	0.058129	0.674843	0.463562
20.7402	0.057904	0.912217	77.5278	127.361	965.046	23.362	0	-1				20.7416	0.058129	1.04955	0.804919
20.7406	0.0578228	0.912311	77.5528	127.893	964.984	23.361	0	-1				20.7416	0.058129	0.798815	0.596412
20.7406	0.0571915	0.912217	77.5684	127.955	965.546	23.352	0	-1				20.7416	0.058129	0.87305	0.579378
20.7414	0.057979	0.912201	77.5168	127.174	965.421	23.358	0	-1				20.7416	0.058129	0.161597	0.110068
20.7399	0.0579728	0.912295	77.5246	128.111	965.484	23.354	0	-1				20.7416	0.058129	1.30271	1.01385
20.7394	0.0576228	0.912389	77.5575	127.83	966.296	23.361	0	-1				20.7416	0.058129	1.71532	1.29882
20.7397	0.0580853	0.912561	77.5324	127.611	965.984	23.354	0	-1				20.7416	0.058129	1.41063	1.11291
20.7409	0.0572353	0.912826	77.5387	127.768	966.234	23.358	0	-1				20.7416	0.058129	0.676862	0.429045
20.7411	0.0578978	0.913014	77.5387	127.924	965.546	23.356	0	-1				20.7416	0.058129	0.415141	0.301277
20.7405	0.0579728	0.91292	77.5528	127.205	965.046	23.364	0	-1				20.7416	0.058129	0.871107	0.671731
20.7397	0.057279	0.912889	77.5512	127.674	965.609	23.354	0	-1				20.7416	0.058129	1.51038	1.0951
20.7402	0.0581103	0.912717	77.545	127.736	965.921	23.368	0	-1				20.7416	0.058129	1.01191	0.799852
20.7401	0.0579353	0.912405	77.5059	126.893	966.546	23.364	0	-1				20.7416	0.058129	1.1196	0.864168
20.7405	0.0570728	0.912514	77.5043	126.955	966.734	23.372	0	-1				20.7416	0.058129	0.972648	0.643901
20.7412	0.0579478	0.913045	77.5168	126.83	965.296	23.37	0	-1				20.7416	0.058129	0.348998	0.25486
20.7404	0.058004	0.912936	77.5246	127.236	965.421	23.366	0	-1				20.7416	0.058129	0.888635	0.689371
20.7409	0.0580978	0.912764	77.5199	127.424	965.046	23.364	0	-1				20.7416	0.058129	0.545341	0.428518
20.74	0.058204	0.912764	77.5153	127.58	965.671	23.373	0	-1				20.7416	0.058129	1.20942	0.967687
20.7411	0.0584415	0.913108	77.5293	128.111	966.109	23.369	0	-1				20.7416	0.058129	0.376782	0.336235
20.7409	0.0579853	0.91278	77.5356	127.518	966.109	23.365	0	-1				20.7416	0.058129	0.57032	0.434787
20.7412	0.0579978	0.91267	77.5434	127.986	965.421	23.364	0	-1				20.7416	0.058129	0.363389	0.272272
20.7406	0.0581415	0.912702	77.5043	126.955	964.734	23.356	0	-1				20.7416	0.058129	0.764931	0.607835
20.7411	0.058129	0.91303	77.5465	127.424	965.421	23.368	0	-1				20.7416	0.058129	0.35811	0.283859
20.7422	0.0582165	0.91328	77.5153	127.799	964.984	23.365	0	-1				20.7416	0.058129	-0.407738	-0.312682
20.7411	0.058379	0.913373	77.5465	127.768	966.109	23.365	0	-1				20.7416	0.058129	0.371635	0.324641
20.7422	0.0580853	0.912889	77.5153	127.705	966.234	23.37	0	-1				20.7416	0.058129	-0.439554	-0.353672
20.7418	0.057904	0.912873	77.5231	128.08	965.546	23.366	0	-1				20.7416	0.058129	-0.126694	-0.127463
20.7423	0.0579915	0.912983	77.5059	126.893	965.234	23.364	0	-1				20.7416	0.058129	-0.490654	-0.405433
20.7419	0.0573353	0.913201	77.5199	127.518	965.046	23.373	0	-1				20.7416	0.058129	-0.0842766	-0.162142
20.741	0.0579478	0.913311	77.5356	128.111	965.171	23.38	0	-1				20.7416	0.058129	0.465855	0.347492
20.7406	0.0582478	0.912936	77.5324	127.924	964.921	23.373	0	-1				20.7416	0.058129	0.748983	0.607953
20.7414	0.0582603	0.913014	77.5231	127.611	965.546	23.366	0	-1				20.7416	0.058129	0.140907	0.127463
20.7416	0.058129	0.913405	77.5199	127.205	965.921	23.374	0	-1				20.7416	0.058129	0	0
20.7415	0.0580603	0.913483	77.5168	128.174	964.734	23.364	0	-1				20.7416	0.058129	0.127264	0.0926225
20.7397	0.0585228	0.912998	77.5309	127.799	965.046	23.366	0	-1				20.7416	0.058129	1.36489	1.1292
20.7424	0.057954	0.913123	77.5465	127.955	965.171	23.361	0	-1				20.7416	0.058129	-0.521472	-0.434365
20.7422	0.0582915	0.912889	77.5575	127.893	965.109	23.364	0	-1				20.7416	0.058129	-0.448381	-0.335887
20.7416	0.0582165	0.913358	77.5309	126.799	966.109	23.361	0	-1				20.7416	0.058129	0.00866743	0.0173915
20.7407	0.0578665	0.91342	77.5387	127.736	965.609	23.347	0	-1				20.7416	0.058129	0.690365	0.51568
20.7415	0.0577665	0.913702	77.5059	127.299	965.484	23.36	0	-1				20.7416	0.058129	0.179204	0.0984879
20.7418	0.0581415	0.913295	77.5231	126.83	965.421	23.358	0	-1				20.7416	0.058129	-0.162682	-0.127447
20.7414	0.0576415	0.913295	77.5559	127.986	965.421	23.36	0	-1				20.7416	0.058129	0.212758	0.110068
20.7421	0.0582228	0.913577	77.5075	127.299	965.109	23.364	0	-1				20.7416	0.058129	-0.357595	-0.272184
20.7417	0.0575665	0.913498	77.545	126.955	965.546	23.374	0	-1				20.7416	0.058129	0.0414236	-0.0347627
20.7419	0.057779	0.91392	77.5137	127.58	965.921	23.373	0	-1				20.7416	0.058129	-0.115097	-0.133309
20.741	0.0582165	0.913436	77.5403	127.736	965.859	23.377	0	-1				20.7416	0.058129	0.454675	0.370922
20.74	0.0579978	0.913389	77.5168	127.174	965.671	23.376	0	-1				20.7416	0.058129	1.24069	0.967687
20.7415	0.0583353	0.91353	77.5324	128.018	964.859	23.377	0	-1				20.7416	0.058129	0.0637057	0.0752655
20.7407	0.0578728	0.913717	77.5496	127.83	965.734	23.394	0	-1				20.7416	0.058129	0.747991	0.562106
20.7417	0.058429	0.914092	77.5262	127.08	965.921	23.386	0	-1				20.7416	0.058129	-0.0747505	-0.0231841
20.7417	0.0581728	0.91392	77.5215	126.705	965.171	23.391	0	-1				20.7416	0.058129	-0.0943087	-0.0694984
20.741	0.0578665	0.913998	77.5043	127.674	965.984	23.388	0	-1				20.7416	0.058129	0.500508	0.365174
20.742	0.058004	0.914248	77.5137	126.799	966.171	23.399	0	-1				20.7416	0.058129	-0.222402	-0.191319
20.7417	0.0582603	0.913905	77.5278	127.861	965.671	23.39	0	-1				20.7416	0.058129	-0.0783852	-0.0463562
20.7411	0.0574853	0.913655	77.5309	127.643	965.484	23.395	0	-1				20.7416	0.058129	0.506884	0.324431
20.7414	0.058354	0.91378	77.5356	127.736	965.234	23.396	0	49				20.7416	0.058129	0.170493	0.162173
20.7397	0.0580165	0.91417	77.5184	127.518	987.359	23.399	1	-1				20.7416	0.058129	1.43008	1.11976
20.7398	0.0581165	0.913936	77.5528	127.424	987.234	23.402	1	-1				20.7416	0.058129	1.34714	1.06631
20.741	0.0580478	0.913858	77.5184	127.236	986.671	23.395	1	-1				20.7416	0.058129	0.513023	0.396676
20.7407	0.0579603	0.914327	77.5215	128.08	985.421	23.406	1	-1				20.7416	0.058129	0.704944	0.538087
20.7414	0.0580228	0.913905	77.5231	127.58	985.609	23.402	1	-1				20.7416	0.058129	0.202973	0.147854
20.7413	0.0581665	0.91428	77.5481	127.768	986.921	23.409	1	-1				20.7416	0.058129	0.240735	0.195427
20.7413	0.057779	0.913811	77.5575	127.643	986.859	23.416	1	-1				20.7416	0.058129	0.315706	0.207258
20.7412	0.0577415	0.913717	77.5121	126.674	986.984	23.424	1	-1				20.7416	0.058129	0.411216	0.278354
20.7414	0.0579915	0.914202	77.5184	127.799	985.671	23.41	1	-1				20.7416	0.058129	0.200361	0.141949
20.7413	0.0574228	0.913889	77.5231	126.705	985.171	23.408	1	-1				20.7416	0.058129	0.370275	0.206904
20.7415	0.057054	0.914327	77.5324	127.674	986.671	23.404	1	-1				20.7416	0.058129	0.286053	0.0947287
20.7414	0.0579415	0.913889	77.5231	126.736	987.171	23.409	1	-1				20.7416	0.058129	0.185995	0.124394
20.7423	0.0581665	0.914358	77.5215	126.549	987.921	23.417	1	-1				20.7416	0.058129	-0.506899	-0.397179
20.7412	0.057854	0.914748	77.5324	127.236	986.296	23.417	1	-1				20.7416	0.058129	0.393508	0.27816
20.7418	0.0582915	0.91417	77.5231	126.455	985.546	23.417	1	-1				20.7416	0.058129	-0.129599	-0.0827931
20.741	0.0576353	0.91417	77.5137	127.049	985.484	23.414	1	-1				20.7416	0.058129	0.568774	0.390286
20.7414	0.0583353	0.91417	77.5278	127.861	986.234	23.409	1	-1				20.7416	0.058129	0.16964	0.159784
20.7423	0.0581728	0.914889	77.5184	128.08	986.671	23.417	1	-1				20.7416	0.058129	-0.522163	-0.408518
20.7428	0.0582415	0.91403	77.5106	126.83	985.796	23.424	1	-1				20.7416	0.058129	-0.905486	-0.70392
20.7431	0.0585353	0.914358	77.5106	127.33	985.109	23.402	1	-1				20.7416	0.058129	-1.12928	-0.845297
20.7417	0.0584353	0.914342	77.5199	127.111	984.421	23.416	1	-1				20.7416	0.058129	-0.106957	-0.0472563
20.7419	0.0577853	0.914311	77.5278	127.893	985.109	23.42	1	-1				20.7416	0.058129	-0.11835	-0.135957
20.7414	0.0584228	0.914842	77.5371	127.768	986.609	23.421	1	-1				20.7416	0.058129	0.141212	0.148004
20.7419	0.0585978	0.914498	77.5356	127.674	987.046	23.422	1	-1				20.7416	0.058129	-0.24451	-0.136224
20.7418	0.0576978	0.914826	77.5324	127.455	987.046	23.425	1	-1				20.7416	0.058129	-0.0826051	-0.118456
20.742	0.0581478	0.914873	77.5356	127.799	986.109	23.425	1	-1				20.7416	0.058129	-0.271647	-0.213018
20.7414	0.0584603	0.91503	77.5246	127.643	985.609	23.424	1	-1				20.7416	0.058129	0.105421	0.124198
20.7424	0.0588853	0.914811	77.5106	127.861	986.234	23.43	1	-1				20.7416	0.058129	-0.721868	-0.479351
20.7411	0.0614478	0.915014	77.5199	127.861	986.796	23.428	1	-1				20.7416	0.058129	-0.140707	0.296065
20.7418	0.0677479	0.914905	77.5371	127.955	987.046	23.435	1	-1				20.7416	0.058129	-1.61782	-0.100688
20.7428	0.0768668	0.914873	77.5293	128.299	986.546	23.428	1	-1				20.7416	0.058129	-3.79154	-0.704455
20.7426	0.091092	0.914983	77.5575	128.08	986.546	23.436	1	-1				20.7416	0.058129	-5.79353	-0.544621
20.7412	0.111649	0.915014	77.5465	128.018	985.609	23.432	1	-1				20.7416	0.058129	-7.93168	0.277966
20.7408	0.13528	0.915264	77.5184	127.736	985.359	23.434	1	-1				20.7416	0.058129	-11.3394	0.473013
20.7409	0.167387	0.915233	77.5512	128.361	986.796	23.446	1	-1				20.7416	0.058129	-16.3903	0.426333
20.7373	0.199769	0.91517	77.5199	127.83	987.109	23.447	1	-1				20.7416	0.058129	-18.697	2.57658
20.7329	0.240426	0.915545	77.5528	128.455	986.984	23.45	1	-1				20.7416	0.058129	-21.6992	5.18212
20.7246	0.279782	0.915577	77.5371	128.518	986.296	23.454	1	-1				20.7416	0.058129	-21.5635	10.0907
20.7111	0.319995	0.915483	77.5012	127.58	985.296	23.452	1	-1				20.7416	0.058129	-17.6822	18.0443
20.6947	0.360221	0.915952	77.5309	128.268	986.234	23.454	1	-1				20.7416	0.058129	-11.6453	27.761
20.6706	0.398328	0.915358	77.5387	128.361	986.796	23.452	1	-1				20.7416	0.058129	0.558993	42.0826
20.6351	0.433772	0.915061	77.5403	128.455	987.296	23.465	1	-1				20.7416	0.058129	21.6572	63.1115
20.5701	0.465979	0.915342	77.5028	128.58	986.421	23.47	1	-1				20.7416	0.058129	65.3139	101.541
20.5082	0.497242	0.91567	77.545	127.893	985.609	23.472	1	-1				20.7416	0.058129	106.684	138.072
20.444	0.522505	0.915842	77.5278	128.299	985.046	23.483	1	-1				20.7416	0.058129	150.575	175.917
20.3874	0.547412	0.915952	77.5324	128.424	985.421	23.473	1	-1				20.7416	0.058129	188.999	209.464
20.3269	0.565374	0.915358	77.4965	128.33	986.421	23.486	1	-1				20.7416	0.058129	231.519	245.504
20.2758	0.585318	0.915811	77.5356	128.518	985.921	23.488	1	-1				20.7416	0.058129	266.302	275.563
20.2216	0.601306	0.915483	77.5184	127.393	985.296	23.488	1	-1				20.7416	0.058129	303.932	307.433
20.1742	0.615325	0.916264	77.5371	127.455	984.734	23.483	1	-1				20.7416	0.058129	336.826	335.319
20.1323	0.627888	0.915889	77.5481	128.143	985.046	23.484	1	-1				20.7416	0.058129	365.989	360.133
20.0902	0.639394	0.916014	77.5293	128.705	985.421	23.478	1	-1				20.7416	0.058129	395.604	385.205
20.0543	0.649763	0.916092	77.5231	128.361	986.421	23.504	1	-1				20.7416	0.058129	420.969	406.804
20.0196	0.659413	0.916045	77.5528	127.83	986.234	23.492	1	-1				20.7416	0.058129	445.117	427.274
19.9905	0.668645	0.915889	77.5324	127.236	985.484	23.506	1	-1				20.7416	0.058129	464.873	444.145
19.9618	0.677432	0.916092	77.5371	128.518	985.421	23.496	1	-1				20.7416	0.058129	484.77	461.135
19.9374	0.68682	0.916108	77.495	128.58	985.296	23.502	1	-1				20.7416	0.058129	501.307	475.502
19.9139	0.693864	0.916217	77.5371	128.455	985.421	23.496	1	-1				20.7416	0.058129	517.647	489.458
19.8971	0.703983	0.916577	77.5324	128.33	985.484	23.508	1	-1				20.7416	0.058129	528.543	499.406
19.8782	0.710408	0.916186	77.5278	127.549	985.671	23.504	1	-1				20.7416	0.058129	541.631	510.691
19.8614	0.717533	0.916186	77.5418	128.361	985.234	23.506	1	-1				20.7416	0.058129	552.67	520.367
19.8465	0.724221	0.916327	77.5246	128.236	984.796	23.512	1	-1				20.7416	0.058129	562.422	528.959
19.8331	0.730471	0.91628	77.509	128.049	985.234	23.508	1	-1				20.7416	0.058129	571.625	537.127
19.8187	0.735596	0.916342	77.5356	128.486	986.296	23.513	1	-1				20.7416	0.058129	582.067	546.211
19.8077	0.740989	0.916498	77.5231	127.799	985.984	23.513	1	-1				20.7416	0.058129	589.199	552.558
19.7955	0.745508	0.916842	77.5371	128.049	986.546	23.52	1	-1				20.7416	0.058129	597.872	560.113
19.7835	0.75014	0.916373	77.5309	127.705	985.671	23.514	1	-1				20.7416	0.058129	605.463	566.696
19.7746	0.754521	0.916608	77.5371	128.393	984.921	23.506	1	-1				20.7416	0.058129	610.869	571.501
19.7647	0.758709	0.916467	77.5418	128.049	985.609	23.526	1	-1				20.7416	0.058129	617.972	577.767
19.755	0.761821	0.916577	77.5059	128.424	986.671	23.521	1	-1				20.7416	0.058129	625.353	584.162
19.7471	0.764965	0.916452	77.5371	128.518	986.734	23.532	1	-1				20.7416	0.058129	630.727	588.865
19.739	0.76779	0.916655	77.5356	127.705	986.359	23.536	1	-1				20.7416	0.058129	635.998	593.412
19.7315	0.770534	0.916905	77.5575	128.768	985.671	23.53	1	-1				20.7416	0.058129	640.64	597.416
19.7252	0.773446	0.916577	77.5324	128.455	985.421	23.539	1	-1				20.7416	0.058129	644.706	601.014
19.7192	0.776359	0.916436	77.5168	128.111	986.109	23.543	1	-1				20.7416	0.058129	649.109	604.959
19.7123	0.779984	0.916967	77.5215	128.393	987.234	23.532	1	-1				20.7416	0.058129	654.423	609.761
19.7079	0.78374	0.916498	77.4996	128.205	987.109	23.535	1	-1				20.7416	0.058129	657.005	612.272
19.7025	0.786259	0.916342	77.5215	128.268	986.671	23.539	1	-1				20.7416	0.058129	660.351	615.227
19.6989	0.789528	0.917045	77.545	128.174	984.796	23.535	1	-1				20.7416	0.058129	661.246	616.174
19.6946	0.793209	0.917545	77.5293	127.768	985.234	23.534	1	-1				20.7416	0.058129	664.181	619.007
19.691	0.798134	0.916936	77.534	127.861	986.234	23.532	1	-1				20.7416	0.058129	666.798	621.778
19.6868	0.800822	0.916952	77.5184	127.268	986.921	23.54	1	-1				20.7416	0.058129	669.95	624.693
19.6813	0.805215	0.916858	77.5215	128.643	986.421	23.558	1	-1				20.7416	0.058129	672.981	627.608
19.6765	0.807715	0.916998	77.5199	128.674	985.671	23.576	1	-1				20.7416	0.058129	675.642	629.982
19.673	0.811153	0.916874	77.5528	128.111	985.109	23.572	1	-1				20.7416	0.058129	677.317	631.685
19.6689	0.814772	0.916983	77.5215	128.424	985.921	23.576	1	-1				20.7416	0.058129	680.373	634.644
19.6644	0.818778	0.916826	77.509	128.08	987.296	23.57	1	-1				20.7416	0.058129	684.039	638.189
19.6603	0.822128	0.916561	77.5199	128.361	987.421	23.569	1	-1				20.7416	0.058129	686.666	640.711
19.6552	0.826147	0.91678	77.5481	128.424	987.671	23.58	1	-1				20.7416	0.058129	689.99	643.884
19.6498	0.829378	0.917077	77.509	127.768	987.859	23.576	1	-1				20.7416	0.058129	693.649	647.23
19.6456	0.83306	0.917139	77.4981	128.549	987.546	23.576	1	-1				20.7416	0.058129	695.981	649.514
19.6416	0.837678	0.917202	77.4887	128.799	987.484	23.569	1	-1				20.7416	0.058129	698.184	651.826
19.6375	0.841279	0.917123	77.5371	128.705	988.171	23.6	1	-1				20.7416	0.058129	701.132	654.687
19.6329	0.845185	0.917311	77.5278	128.424	988.109	23.602	1	-1				20.7416	0.058129	703.923	657.391
19.6281	0.847985	0.91767	77.5231	128.393	987.796	23.625	1	-1				20.7416	0.058129	706.806	660.016
19.6232	0.851079	0.91717	77.5481	128.111	988.296	23.629	1	-1				20.7416	0.058129	710.316	663.256
19.6189	0.853222	0.917373	77.534	128.705	987.359	23.624	1	-1				20.7416	0.058129	712.467	665.157
19.6153	0.856341	0.917358	77.5184	128.268	987.671	23.651	1	-1				20.7416	0.058129	714.914	667.525
19.6102	0.858123	0.917327	77.5418	128.986	988.359	23.656	1	-1				20.7416	0.058129	718.871	670.99
19.6049	0.860585	0.917452	77.5403	128.799	988.546	23.677	1	-1				20.7416	0.058129	722.59	674.297
19.6	0.861954	0.917717	77.5293	128.424	988.984	23.692	1	-1				20.7416	0.058129	726.306	677.497
19.5969	0.86451	0.917686	77.5278	128.361	988.671	23.707	1	-1				20.7416	0.058129	727.94	679.087
19.5925	0.866391	0.917295	77.534	128.611	986.046	23.704	1	-1				20.7416	0.058129	728.982	679.905
19.5887	0.867766	0.91753	77.5059	128.705	987.359	23.724	1	-1				20.7416	0.058129	732.585	683.097
19.5851	0.868548	0.917592	77.5168	128.236	987.421	23.729	1	-1				20.7416	0.058129	735.16	685.273
19.5822	0.869116	0.91728	77.5059	128.736	987.296	23.736	1	-1				20.7416	0.058129	737.09	686.886
19.5787	0.870429	0.917624	77.5371	127.986	986.421	23.738	1	-1				20.7416	0.058129	738.812	688.349
19.5766	0.870916	0.917233	77.5278	127.486	985.734	23.751	1	-1				20.7416	0.058129	739.728	689.082
19.5721	0.871748	0.917967	77.5293	127.486	985.484	23.758	1	-1				20.7416	0.058129	742.78	691.622
19.5712	0.871417	0.91767	77.5106	127.955	986.859	23.77	1	-1				20.7416	0.058129	744.51	693.108
19.5683	0.87186	0.917655	77.5028	127.705	986.859	23.774	1	-1				20.7416	0.058129	746.564	694.819
19.5658	0.87196	0.918295	77.5075	127.736	986.484	23.77	1	-1				20.7416	0.058129	748.119	696.053
19.5641	0.871973	0.91778	77.5137	128.299	985.421	23.772	1	-1				20.7416	0.058129	748.555	696.308
19.5612	0.871366	0.91803	77.5324	128.424	984.734	23.763	1	-1				20.7416	0.058129	750.226	697.524
19.5602	0.872304	0.918233	77.4918	128.611	985.234	23.759	1	-1				20.7416	0.058129	751.189	698.458
19.558	0.873785	0.917967	77.5324	128.518	986.609	23.752	1	-1				20.7416	0.058129	753.629	700.729
19.5582	0.874523	0.918498	77.5324	128.424	987.171	23.752	1	-1				20.7416	0.058129	753.776	700.986
19.5554	0.874585	0.917936	77.5215	128.393	986.796	23.75	1	-1				20.7416	0.058129	755.547	702.39
19.5549	0.874629	0.917764	77.5528	128.486	985.984	23.744	1	-1				20.7416	0.058129	755.27	702.095
19.5541	0.876185	0.918155	77.5075	128.143	984.921	23.744	1	-1				20.7416	0.058129	754.818	701.812
19.5518	0.877854	0.91803	77.5403	128.611	984.921	23.744	1	-1				20.7416	0.058129	756.289	703.195
19.5502	0.88006	0.918217	77.5512	128.361	986.234	23.747	1	-1				20.7416	0.058129	758.136	705.067
19.55	0.882017	0.917608	77.5496	128.83	987.171	23.74	1	-1				20.7416	0.058129	758.759	705.885
19.5495	0.884485	0.917952	77.5043	128.143	986.734	23.734	1	-1				20.7416	0.058129	758.433	705.868
19.5469	0.887335	0.91803	77.5168	128.486	985.546	23.74	1	-1				20.7416	0.058129	758.955	706.509
19.545	0.891354	0.91817	77.5434	128.049	984.296	23.747	1	-1				20.7416	0.058129	758.826	706.753
19.5446	0.895123	0.918452	77.5496	128.33	984.484	23.732	1	-1				20.7416	0.058129	758.715	707.118
19.5428	0.898598	0.918092	77.5137	127.611	985.671	23.74	1	-1				20.7416	0.058129	760.492	709.071
19.5405	0.901123	0.918545	77.5465	128.924	986.171	23.738	1	-1				20.7416	0.058129	762.155	710.756
19.5377	0.904823	0.918514	77.509	128.08	986.234	23.74	1	-1				20.7416	0.058129	763.743	712.476
19.5343	0.908567	0.918545	77.545	128.58	984.609	23.736	1	-1				20.7416	0.058129	764.426	713.305
19.5315	0.911967	0.918639	77.5324	128.205	984.171	23.73	1	-1				20.7416	0.058129	765.674	714.665
19.5287	0.91533	0.91853	77.5309	127.611	985.171	23.73	1	-1				20.7416	0.058129	768.017	717.047
19.5255	0.916923	0.918795	77.5387	128.455	986.296	23.725	1	-1				20.7416	0.058129	770.949	719.712
19.5216	0.917855	0.918577	77.5106	128.143	986.296	23.724	1	-1				20.7416	0.058129	773.7	722.044
19.5179	0.919392	0.918514	77.5231	127.955	985.796	23.733	1	-1				20.7416	0.058129	775.787	723.86
19.5142	0.919567	0.918936	77.5184	128.674	984.796	23.736	1	-1				20.7416	0.058129	777.716	725.342
19.5096	0.919505	0.918483	77.5028	128.268	984.671	23.728	1	-1				20.7416	0.058129	780.994	727.974
19.5073	0.919142	0.918608	77.4965	127.33	985.734	23.724	1	-1				20.7416	0.058129	783.513	730.072
19.5035	0.918142	0.918936	77.5434	128.299	986.609	23.725	1	-1				20.7416	0.058129	787.148	732.982
19.4988	0.917411	0.918999	77.5231	128.361	987.171	23.726	1	-1				20.7416	0.058129	791.195	736.226
19.4969	0.915773	0.918905	77.5387	128.268	986.171	23.722	1	-1				20.7416	0.058129	791.996	736.586
19.4955	0.915236	0.91878	77.5153	128.58	984.734	23.729	1	-1				20.7416	0.058129	791.962	736.358
19.4932	0.913979	0.918717	77.5246	128.018	984.984	23.722	1	-1				20.7416	0.058129	793.965	737.857
19.4923	0.913986	0.918889	77.5371	128.83	985.921	23.706	1	-1				20.7416	0.058129	795.393	739.103
19.4914	0.913355	0.918686	77.5528	128.643	985.734	23.717	1	-1				20.7416	0.058129	795.982	739.489
19.4917	0.914136	0.918889	77.5403	128.049	987.109	23.714	1	-1				20.7416	0.058129	796.739	740.325
19.4908	0.91463	0.91917	77.5309	128.674	986.296	23.717	1	-1				20.7416	0.058129	796.722	740.29
19.491	0.915142	0.919061	77.5434	128.799	985.109	23.717	1	-1				20.7416	0.058129	795.565	739.298
19.4898	0.916511	0.919233	77.5075	128.799	985.109	23.717	1	-1				20.7416	0.058129	796.18	739.954
19.4895	0.918386	0.918623	77.534	127.893	985.984	23.704	1	-1				20.7416	0.058129	796.868	740.813
19.491	0.920136	0.918952	77.5309	128.174	986.234	23.703	1	-1				20.7416	0.058129	795.744	740.13
19.4902	0.922911	0.918999	77.5199	128.268	986.859	23.703	1	-1				20.7416	0.058129	796.443	741.079
19.4875	0.925155	0.919514	77.5121	128.236	985.484	23.702	1	-1				20.7416	0.058129	796.971	741.631
19.4872	0.929099	0.919327	77.5465	128.299	984.984	23.703	1	-1				20.7416	0.058129	796.229	741.438
19.4858	0.931642	0.91967	77.5356	128.58	985.796	23.706	1	-1				20.7416	0.058129	797.545	742.878
19.4843	0.93528	0.918764	77.5059	127.518	986.859	23.714	1	-1				20.7416	0.058129	798.938	744.531
19.4818	0.939336	0.919155	77.5434	127.455	986.171	23.718	1	-1				20.7416	0.058129	799.651	745.51
19.4764	0.942799	0.918999	77.5262	128.58	985.171	23.722	1	-1				20.7416	0.058129	802.297	747.952
19.475	0.946543	0.91928	77.5324	128.111	985.484	23.716	1	-1				20.7416	0.058129	802.996	748.982
19.4702	0.95088	0.919342	77.5324	127.674	984.234	23.714	1	-1				20.7416	0.058129	804.927	750.92
19.4671	0.954799	0.919342	77.5231	128.143	985.734	23.721	1	-1				20.7416	0.058129	807.867	753.904
19.4641	0.958086	0.919545	77.5324	128.705	987.546	23.714	1	-1				20.7416	0.058129	811.078	757.068
19.4595	0.960774	0.919311	77.5106	128.705	988.171	23.712	1	-1				20.7416	0.058129	814.577	760.274
19.454	0.962112	0.91928	77.5371	128.268	986.109	23.724	1	-1				20.7416	0.058129	816.663	761.906
19.4495	0.963293	0.91953	77.545	128.455	984.984	23.724	1	-1				20.7416	0.058129	818.834	763.685
19.4438	0.96398	0.919483	77.5418	128.705	985.171	23.736	1	-1				20.7416	0.058129	823.076	767.218
19.4408	0.964455	0.919811	77.5481	128.549	986.234	23.737	1	-1				20.7416	0.058129	826.067	769.803
19.4354	0.963593	0.920139	77.5293	127.83	987.171	23.74	1	-1				20.7416	0.058129	830.955	773.757
19.4312	0.962605	0.919233	77.5324	128.58	989.484	23.721	1	-1				20.7416	0.058129	836.093	778.04
19.4266	0.960812	0.919498	77.5512	128.486	987.421	23.726	1	-1				20.7416	0.058129	837.987	779.155
19.4225	0.958399	0.920139	77.4887	127.643	986.484	23.738	1	-1				20.7416	0.058129	840.532	780.842
19.4188	0.954768	0.919608	77.5403	128.299	989.796	23.744	1	-1				20.7416	0.058129	846.572	785.65
19.4179	0.951849	0.91942	77.5231	127.768	991.359	23.752	1	-1				20.7416	0.058129	849.017	787.449
19.4165	0.947743	0.919889	77.5012	128.486	987.484	23.748	1	-1				20.7416	0.058129	847.294	785.189
19.4129	0.94333	0.919983	77.5543	128.424	989.171	23.766	1	-1				20.7416	0.058129	852.046	788.698
19.4154	0.939249	0.919952	77.5215	128.955	986.046	23.759	1	-1				20.7416	0.058129	848.067	784.691
19.4156	0.934424	0.919764	77.5481	128.143	984.671	23.77	1	-1				20.7416	0.058129	847.447	783.496
19.4165	0.930367	0.91992	77.5528	128.861	984.234	23.774	1	-1				20.7416	0.058129	847.021	782.64
19.4189	0.926405	0.919967	77.5293	127.705	985.046	23.767	1	-1				20.7416	0.058129	846.49	781.832
19.4219	0.923036	0.919577	77.5387	128.643	985.671	23.778	1	-1				20.7416	0.058129	845.318	780.554
19.4247	0.919655	0.920295	77.5481	128.143	985.734	23.792	1	-1				20.7416	0.058129	843.84	778.971
19.429	0.917205	0.920045	77.4996	127.705	985.296	23.793	1	-1				20.7416	0.058129	840.692	776.095
19.4324	0.915617	0.920014	77.5465	128.611	985.046	23.8	1	-1				20.7416	0.058129	838.195	773.865
19.4381	0.914005	0.920092	77.5215	128.643	985.734	23.8	1	-1				20.7416	0.058129	834.857	771.039
19.4414	0.914098	0.919733	77.5324	127.768	986.859	23.806	1	-1				20.7416	0.058129	833.399	769.977
19.4451	0.914811	0.920014	77.5184	127.768	987.234	23.802	1	-1				20.7416	0.058129	830.908	768.078
19.4492	0.915717	0.919999	77.5262	128.58	986.484	23.798	1	-1				20.7416	0.058129	827.144	765.061
19.453	0.916692	0.919889	77.5168	127.861	985.484	23.796	1	-1				20.7416	0.058129	823.384	762.033
19.4556	0.919474	0.920358	77.4809	128.361	984.796	23.806	1	-1				20.7416	0.058129	820.486	759.941
19.4577	0.92103	0.920389	77.5496	128.018	986.296	23.8	1	-1				20.7416	0.058129	820.015	759.885
19.4599	0.924299	0.920342	77.559	128.455	986.734	23.81	1	-1				20.7416	0.058129	818.31	758.926
19.4592	0.926092	0.920405	77.5137	128.705	986.796	23.808	1	-1				20.7416	0.058129	818.588	759.365
19.4592	0.928661	0.920077	77.5324	127.799	985.671	23.808	1	-1				20.7416	0.058129	817.266	758.481
19.4594	0.929324	0.920561	77.4965	128.299	984.609	23.806	1	-1				20.7416	0.058129	816.159	757.557
19.4598	0.930667	0.920373	77.4996	127.986	984.796	23.806	1	-1				20.7416	0.058129	815.838	757.471
19.4567	0.931055	0.920436	77.4809	128.643	985.609	23.806	1	-1				20.7416	0.058129	818.742	759.947
19.4534	0.931455	0.92003	77.5465	128.236	985.921	23.793	1	-1				20.7416	0.058129	821.341	762.128
19.4537	0.931255	0.920561	77.509	128.361	985.734	23.788	1	-1				20.7416	0.058129	820.972	761.788
19.4513	0.930155	0.920827	77.5246	128.049	985.859	23.792	1	-1				20.7416	0.058129	822.979	763.299
19.4499	0.930605	0.920748	77.5184	128.518	984.734	23.793	1	-1				20.7416	0.058129	823.012	763.267
19.4479	0.929067	0.920233	77.534	128.143	984.921	23.796	1	-1				20.7416	0.058129	824.855	764.6
19.4461	0.92868	0.920717	77.5059	128.455	985.171	23.785	1	-1				20.7416	0.058129	826.427	765.852
19.4439	0.92743	0.920514	77.5293	127.424	986.921	23.793	1	-1				20.7416	0.058129	829.675	768.51
19.4425	0.925648	0.920327	77.5309	128.236	986.609	23.789	1	-1				20.7416	0.058129	830.726	769.125
19.4427	0.924399	0.920249	77.5356	128.174	985.859	23.789	1	-1				20.7416	0.058129	830.105	768.404
19.4428	0.923574	0.920373	77.5371	128.33	984.296	23.792	1	-1				20.7416	0.058129	828.849	767.139
19.4435	0.921824	0.920545	77.5356	128.268	984.171	23.796	1	-1				20.7416	0.058129	828.483	766.628
19.4426	0.921036	0.920264	77.5137	128.08	985.359	23.792	1	-1				20.7416	0.058129	830.23	768.067
19.4436	0.920486	0.920327	77.5075	128.205	986.234	23.8	1	-1				20.7416	0.058129	830.337	768.175
19.4467	0.920011	0.920764	77.5387	128.424	985.546	23.796	1	-1				20.7416	0.058129	827.57	765.813
19.448	0.91978	0.920748	77.5246	128.643	985.046	23.789	1	-1				20.7416	0.058129	826.198	764.626
19.449	0.91913	0.920874	77.509	128.549	984.671	23.806	1	-1				20.7416	0.058129	825.275	763.768
19.4506	0.919255	0.920748	77.5356	128.455	985.109	23.789	1	-1				20.7416	0.058129	824.435	763.144
19.4519	0.92018	0.920952	77.5184	128.549	986.046	23.789	1	-1				20.7416	0.058129	824.115	763.083
19.453	0.921042	0.920123	77.5356	128.643	986.421	23.781	1	-1				20.7416	0.058129	823.567	762.775
19.4554	0.92183	0.920764	77.4856	128.393	985.921	23.782	1	-1				20.7416	0.058129	821.24	760.933
19.4576	0.922548	0.920967	77.5215	128.424	985.171	23.784	1	-1				20.7416	0.058129	818.899	759.048
19.4576	0.924605	0.921155	77.5231	127.799	984.984	23.778	1	-1				20.7416	0.058129	818.472	758.921
19.4581	0.925186	0.920952	77.534	128.361	986.234	23.784	1	-1				20.7416	0.058129	819.084	759.606
19.4575	0.926336	0.920577	77.5028	127.799	986.671	23.777	1	-1				20.7416	0.058129	819.67	760.257
19.4569	0.927017	0.921311	77.5012	128.299	986.296	23.776	1	-1				20.7416	0.058129	819.744	760.359
19.4566	0.929236	0.920717	77.5403	127.58	985.484	23.776	1	-1				20.7416	0.058129	818.92	759.868
19.4553	0.930967	0.921077	77.5231	128.143	984.734	23.77	1	-1				20.7416	0.058129	819.02	760.076
19.453	0.93293	0.921077	77.5371	127.393	984.734	23.78	1	-1				20.7416	0.058129	820.418	761.435
19.4509	0.932774	0.921577	77.534	128.268	986.421	23.766	1	-1				20.7416	0.058129	823.411	764.007
19.4501	0.933549	0.920983	77.5356	128.268	986.609	23.782	1	-1				20.7416	0.058129	824.005	764.596
19.4475	0.934667	0.92117	77.5387	128.611	986.421	23.776	1	-1				20.7416	0.058129	825.582	765.983
19.446	0.934686	0.921327	77.495	127.549	984.984	23.774	1	-1				20.7416	0.058129	825.485	765.766
19.4425	0.93563	0.921436	77.5309	127.58	984.171	23.774	1	-1				20.7416	0.058129	827.222	767.201
19.4422	0.936005	0.921264	77.5168	127.893	984.609	23.768	1	-1				20.7416	0.058129	827.741	767.707
19.4404	0.935911	0.921295	77.4981	127.424	986.421	23.766	1	-1				20.7416	0.058129	830.615	770.204
19.4396	0.936724	0.921405	77.5231	128.268	986.671	23.77	1	-1				20.7416	0.058129	831.309	770.884
19.4382	0.937468	0.920952	77.509	128.455	986.296	23.763	1	-1				20.7416	0.058129	831.873	771.39
19.4353	0.937874	0.921498	77.5293	128.174	985.921	23.763	1	-1				20.7416	0.058129	833.668	772.854
19.4353	0.938536	0.921702	77.545	128.018	984.671	23.768	1	-1				20.7416	0.058129	832.459	771.827
19.4339	0.938474	0.921561	77.5559	128.393	985.734	23.76	1	-1				20.7416	0.058129	834.403	773.5
19.4341	0.939136	0.921436	77.5496	128.486	986.359	23.781	1	-1				20.7416	0.058129	834.669	773.854
19.4322	0.939555	0.921545	77.4934	127.486	985.546	23.776	1	-1				20.7416	0.058129	835.345	774.37
19.4313	0.941118	0.921061	77.5106	127.705	985.171	23.77	1	-1				20.7416	0.058129	835.476	774.619
19.4314	0.942049	0.921514	77.5496	128.018	984.734	23.785	1	-1				20.7416	0.058129	834.907	774.222
19.4312	0.942236	0.921498	77.5293	128.549	983.296	23.788	1	-1				20.7416	0.058129	833.793	773.198
19.4306	0.943286	0.921655	77.5121	127.58	985.109	23.79	1	-1				20.7416	0.058129	835.647	775.001
19.4292	0.944155	0.921967	77.4981	128.08	986.234	23.788	1	-1				20.7416	0.058129	837.485	776.703
19.4277	0.944949	0.921373	77.4996	128.33	986.171	23.786	1	-1				20.7416	0.058129	838.356	777.494
19.4286	0.946199	0.921389	77.5184	128.705	985.546	23.794	1	-1				20.7416	0.058129	837.019	776.493
19.4269	0.94838	0.921608	77.5199	128.799	984.046	23.777	1	-1				20.7416	0.058129	836.703	776.339
19.4246	0.949449	0.921764	77.5059	127.705	984.234	23.772	1	-1				20.7416	0.058129	838.372	777.833
19.4231	0.950986	0.921858	77.5012	128.455	984.984	23.781	1	-1				20.7416	0.058129	839.865	779.295
19.4229	0.95243	0.921999	77.5153	128.08	985.484	23.803	1	-1				20.7416	0.058129	840.275	779.844
19.4204	0.95343	0.921952	77.5106	128.236	985.234	23.806	1	-1				20.7416	0.058129	841.744	781.124
19.4196	0.954337	0.921842	77.5387	127.924	985.046	23.815	1	-1				20.7416	0.058129	842.045	781.454
19.4171	0.955349	0.921936	77.5043	128.174	984.546	23.811	1	-1				20.7416	0.058129	843.268	782.511
19.4153	0.955774	0.922061	77.5168	128.955	985.234	23.808	1	-1				20.7416	0.058129	845.131	784.139
19.4144	0.956155	0.921514	77.5293	128.455	986.171	23.8	1	-1				20.7416	0.058129	846.531	785.412
19.4137	0.956949	0.921827	77.5184	127.768	986.796	23.803	1	-1				20.7416	0.058129	847.466	786.324
19.4122	0.958924	0.921717	77.5278	128.611	985.671	23.814	1	-1				20.7416	0.058129	847.321	786.321
19.4105	0.963099	0.922061	77.5293	129.018	984.484	23.811	1	-1				20.7416	0.058129	846.916	786.354
19.409	0.969493	0.922405	77.5215	128.799	984.484	23.818	1	-1				20.7416	0.058129	847.136	787.27
19.4084	0.977143	0.922045	77.5293	128.455	984.984	23.81	1	-1				20.7416	0.058129	846.865	787.983
19.408	0.985618	0.922077	77.5356	128.424	986.046	23.81	1	-1				20.7416	0.058129	846.848	789.058
19.4053	0.996699	0.922217	77.534	127.924	986.546	23.814	1	-1				20.7416	0.058129	847.73	791.104
19.4021	1.00603	0.921967	77.5199	128.143	985.984	23.808	1	-1				20.7416	0.058129	848.218	792.516
19.399	1.01499	0.922436	77.559	128.174	984.859	23.823	1	-1				20.7416	0.058129	848.267	793.467
19.3984	1.02176	0.921436	77.5575	128.736	984.859	23.834	1	-1				20.7416	0.058129	847.728	793.81
19.3915	-1.02027	0.921842	77.5106	128.424	985.859	23.84	1	-1				20.7416	0.058129	1144.17	798.669
19.3843	-1.02031	0.921905	77.4887	128.205	986.296	23.849	1	-1				20.7416	0.058129	1149.85	803.32
19.3739	-1.02027	0.921967	77.5199	127.861	986.359	23.841	1	-1				20.7416	0.058129	1157.31	809.514
19.3652	1.0217	0.922186	77.5512	128.518	986.234	23.85	1	-1				20.7416	0.058129	873.147	814.548
19.3537	1.0147	0.922139	77.5137	127.705	984.109	23.842	1	-1				20.7416	0.058129	880.656	819.602
19.3411	1.00595	0.922514	77.5309	128.705	984.734	23.849	1	-1				20.7416	0.058129	891.613	827.55
19.3325	0.996281	0.922827	77.5043	127.768	985.859	23.844	1	-1				20.7416	0.058129	900.325	833.624
19.3243	0.985787	0.922405	77.5199	128.393	985.921	23.842	1	-1				20.7416	0.058129	907.788	838.481
19.3192	0.976574	0.922077	77.5387	128.143	986.484	23.841	1	-1				20.7416	0.058129	913.389	842.026
19.3171	0.966724	0.922342	77.5543	128.018	984.921	23.848	1	-1				20.7416	0.058129	914.82	841.897
19.3168	0.958199	0.922155	77.534	127.799	984.359	23.844	1	-1				20.7416	0.058129	915.721	841.594
19.3223	0.950011	0.922608	77.5293	128.268	984.734	23.858	1	-1				20.7416	0.058129	913.249	838.682
19.3274	0.943611	0.92242	77.5262	128.705	985.296	23.874	1	-1				20.7416	0.058129	910.928	836.117
19.3333	0.936786	0.922436	77.5262	127.83	985.484	23.87	1	-1				20.7416	0.058129	907.801	832.81
19.3429	0.931911	0.922405	77.5121	127.986	985.359	23.901	1	-1				20.7416	0.058129	901.401	827.04
19.3527	0.927405	0.922717	77.5559	127.924	984.484	23.906	1	-1				20.7416	0.058129	894.123	820.529
19.3634	0.924049	0.922483	77.5246	128.299	983.984	23.923	1	-1				20.7416	0.058129	886.346	813.782
19.3724	0.920692	0.922514	77.4996	127.674	984.859	23.942	1	-1				20.7416	0.058129	881.042	809.175
19.3831	0.918236	0.922202	77.5465	128.174	985.734	23.927	1	-1				20.7416	0.058129	874.396	803.583
19.3929	0.916886	0.922608	77.5262	127.924	985.796	23.938	1	-1				20.7416	0.058129	867.497	797.837
19.4008	0.915073	0.92278	77.5293	128.424	984.484	23.934	1	-1				20.7416	0.058129	860.794	792.067
19.4096	0.913055	0.922936	77.5309	128.143	985.046	23.952	1	-1				20.7416	0.058129	855.144	787.306
19.4165	0.911692	0.922905	77.5215	128.018	984.484	23.962	1	-1				20.7416	0.058129	849.85	782.804
19.4218	0.910611	0.922827	77.5028	128.518	985.546	23.987	1	-1				20.7416	0.058129	847.077	780.532
19.4276	0.909579	0.922545	77.5168	128.486	985.796	23.999	1	-1				20.7416	0.058129	843.184	777.281
19.431	0.907948	0.922748	77.5496	128.268	985.859	24.025	1	-1				20.7416	0.058129	841.017	775.343
19.4377	0.908842	0.922217	77.5309	128.174	984.796	24.036	1	-1				20.7416	0.058129	835.098	770.548
19.4396	0.908217	0.92317	77.5481	128.58	984.546	24.044	1	-1				20.7416	0.058129	833.604	769.242
19.4438	0.908617	0.923233	77.5168	127.424	984.921	24.042	1	-1				20.7416	0.058129	830.757	767.017
19.4462	0.908555	0.922827	77.5293	127.924	985.859	24.052	1	-1				20.7416	0.058129	829.819	766.339
19.4474	0.910054	0.922889	77.4996	127.518	985.484	24.046	1	-1				20.7416	0.058129	828.413	765.338
19.4503	0.911561	0.923139	77.5278	128.611	985.734	24.048	1	-1				20.7416	0.058129	826.261	763.793
19.4519	0.913155	0.92328	77.5168	128.205	984.609	24.04	1	-1				20.7416	0.058129	823.931	761.982
19.452	0.915673	0.923249	77.5528	127.986	984.546	24.033	1	-1				20.7416	0.058129	823.424	761.857
19.4534	0.917986	0.92292	77.5403	127.924	985.796	24.028	1	-1				20.7416	0.058129	823.139	762.014
19.4545	0.919498	0.923514	77.5512	128.58	985.921	24.017	1	-1				20.7416	0.058129	822.253	761.484
19.4532	0.921898	0.923092	77.509	128.643	986.359	24.026	1	-1				20.7416	0.058129	823.188	762.561
19.452	0.92383	0.923155	77.4918	128.08	985.734	24.016	1	-1				20.7416	0.058129	823.311	762.823
19.4517	0.925805	0.923202	77.5371	128.299	984.796	24.017	1	-1				20.7416	0.058129	822.429	762.246
19.4505	0.928373	0.923092	77.5231	128.549	984.421	24.025	1	-1				20.7416	0.058129	822.602	762.646
19.4473	0.930286	0.923811	77.5403	128.143	985.484	24.008	1	-1				20.7416	0.058129	825.59	765.391
19.4454	0.932617	0.923592	77.4996	128.393	986.484	24.003	1	-1				20.7416	0.058129	827.455	767.269
19.444	0.934199	0.923014	77.5512	128.174	986.234	23.994	1	-1				20.7416	0.058129	828.071	767.927
19.4408	0.936105	0.923577	77.5293	128.268	984.921	24.004	1	-1				20.7416	0.058129	829.011	768.778
19.4372	0.93853	0.923498	77.5059	128.799	983.921	24.012	1	-1				20.7416	0.058129	830.47	770.141
19.4348	0.939949	0.923358	77.5371	128.424	983.796	24.028	1	-1				20.7416	0.058129	831.911	771.46
19.4319	0.940286	0.923249	77.5418	128.705	985.671	24.014	1	-1				20.7416	0.058129	835.588	774.663
19.4287	0.940955	0.923874	77.4918	128.518	986.171	24.002	1	-1				20.7416	0.058129	838.254	776.95
19.4243	0.940867	0.923467	77.5262	128.33	986.046	23.999	1	-1				20.7416	0.058129	841.323	779.413
19.4206	0.940349	0.923827	77.5262	128.049	984.171	23.992	1	-1				20.7416	0.058129	842.508	780.128
19.418	0.93943	0.924092	77.4903	128.143	983.859	23.99	1	-1				20.7416	0.058129	844.28	781.427
19.4151	0.938011	0.924264	77.5137	128.549	984.671	23.982	1	-1				20.7416	0.058129	847.301	783.792
19.4112	0.935536	0.923717	77.5121	127.393	984.984	23.98	1	-1				20.7416	0.058129	850.766	786.346
19.409	0.932636	0.923733	77.4918	128.268	985.296	23.974	1	-1				20.7416	0.058129	853.069	787.908
19.4084	0.930355	0.923545	77.509	128.33	985.171	23.978	1	-1				20.7416	0.058129	853.723	788.162
19.4075	0.927355	0.923749	77.5168	128.361	984.359	23.957	1	-1				20.7416	0.058129	854.079	788.026
19.4074	0.923742	0.923655	77.5356	128.299	984.296	23.97	1	-1				20.7416	0.058129	854.633	788.053
19.4056	0.919798	0.923545	77.5262	127.643	985.109	23.964	1	-1				20.7416	0.058129	857.205	789.762
19.4076	0.915136	0.924217	77.5262	127.799	985.859	23.957	1	-1				20.7416	0.058129	857.063	789.18
19.4076	0.911117	0.923827	77.5059	127.424	985.796	23.952	1	-1				20.7416	0.058129	857.595	789.142
19.4106	0.906911	0.923702	77.5059	128.236	984.734	23.95	1	-1				20.7416	0.058129	855.062	786.501
19.4106	0.901204	0.924014	77.5137	128.049	983.859	23.953	1	-1				20.7416	0.058129	855.091	785.784
19.4159	0.896967	0.924014	77.545	128.424	984.046	23.942	1	-1				20.7416	0.058129	852.012	782.816
19.4176	0.892173	0.924077	77.4871	128.736	985.109	23.932	1	-1				20.7416	0.058129	852.368	782.65
19.4209	0.885867	0.923967	77.5262	128.299	985.734	23.943	1	-1				20.7416	0.058129	851.415	781.207
19.4268	0.88156	0.923655	77.4871	128.705	985.484	23.94	1	-1				20.7416	0.058129	847.502	777.514
19.4311	0.876254	0.92403	77.5215	128.955	984.984	23.94	1	-1				20.7416	0.058129	844.664	774.554
19.4361	0.870629	0.923874	77.5168	128.611	984.796	23.936	1	-1				20.7416	0.058129	841.697	771.482
19.4392	0.866229	0.924014	77.5465	127.674	985.734	23.93	1	-1				20.7416	0.058129	840.857	770.377
19.4463	0.861748	0.923483	77.5153	127.83	986.671	23.92	1	-1				20.7416	0.058129	837.09	766.888
19.4499	0.85766	0.924217	77.5481	128.455	986.609	23.931	1	-1				20.7416	0.058129	834.984	764.702
19.4567	0.852791	0.924389	77.5012	127.361	985.796	23.926	1	-1				20.7416	0.058129	830.022	760.044
19.4608	0.84801	0.924374	77.5356	128.549	984.734	23.916	1	-1				20.7416	0.058129	826.893	756.861
19.4674	0.843622	0.924092	77.5293	128.049	984.609	23.913	1	-1				20.7416	0.058129	822.573	752.842
19.4732	0.83851	0.924233	77.5356	128.018	985.859	23.909	1	-1				20.7416	0.058129	820.093	750.349
19.478	0.834697	0.924233	77.5512	128.174	986.359	23.92	1	-1				20.7416	0.058129	817.548	747.889
19.4842	0.830678	0.924514	77.5075	128.674	986.109	23.898	1	-1				20.7416	0.058129	813.424	744.06
19.4891	0.82641	0.923998	77.5199	128.393	984.859	23.905	1	-1				20.7416	0.058129	809.414	740.21
19.4952	0.822147	0.924514	77.4981	128.486	984.546	23.89	1	-1				20.7416	0.058129	805.296	736.353
19.4981	0.817903	0.924358	77.5403	128.299	984.984	23.898	1	-1				20.7416	0.058129	804.153	734.972
19.5036	0.813247	0.92453	77.5028	128.174	985.796	23.897	1	-1				20.7416	0.058129	801.51	732.361
19.5076	0.809953	0.924858	77.5621	128.486	985.046	23.893	1	-1				20.7416	0.058129	798.423	729.416
19.5139	0.806328	0.924545	77.5215	128.549	985.359	23.88	1	-1				20.7416	0.058129	794.574	725.904
19.5182	0.802747	0.92417	77.5356	128.205	984.171	23.89	1	-1				20.7416	0.058129	790.993	722.49
19.5241	0.799572	0.924608	77.509	128.393	984.484	23.893	1	-1				20.7416	0.058129	787.417	719.252
19.5283	0.796471	0.92453	77.5293	128.361	985.171	23.884	1	-1				20.7416	0.058129	785.315	717.248
19.5323	0.792465	0.924374	77.5403	128.08	986.234	23.89	1	-1				20.7416	0.058129	783.835	715.672
19.5353	0.790015	0.924514	77.5434	128.393	986.609	23.886	1	-1				20.7416	0.058129	782.328	714.197
19.5387	0.786959	0.924374	77.5168	127.205	985.296	23.888	1	-1				20.7416	0.058129	779.206	711.207
19.5434	0.783809	0.924764	77.5371	128.143	983.921	23.889	1	-1				20.7416	0.058129	775.106	707.411
19.5482	0.780846	0.924546	77.5528	128.268	983.859	23.888	1	-1				20.7416	0.058129	772.039	704.579
19.5517	0.777771	0.924717	77.4996	127.643	984.484	23.882	1	-1				20.7416	0.058129	770.401	702.947
19.5561	0.775346	0.924389	77.5512	128.205	985.734	23.871	1	-1				20.7416	0.058129	768.475	701.208
19.5589	0.771959	0.924545	77.545	127.986	985.671	23.889	1	-1				20.7416	0.058129	766.904	699.537
19.5605	0.76999	0.92453	77.5199	128.018	984.734	23.88	1	-1				20.7416	0.058129	765.281	697.92
19.5656	0.767127	0.924733	77.5528	127.861	983.859	23.876	1	-1				20.7416	0.058129	761.306	694.301
19.568	0.764684	0.924952	77.5371	128.174	984.234	23.876	1	-1				20.7416	0.058129	760.188	693.142
19.5704	0.762315	0.924545	77.5418	127.518	985.296	23.878	1	-1				20.7416	0.058129	759.603	692.477
19.5744	0.760184	0.924905	77.5231	128.299	985.671	23.876	1	-1				20.7416	0.058129	757.245	690.351
19.5765	0.757709	0.924905	77.5465	127.83	985.421	23.878	1	-1				20.7416	0.058129	755.867	688.929
19.5792	0.755971	0.92503	77.5293	128.455	984.796	23.863	1	-1				20.7416	0.058129	753.673	686.902
19.5798	0.753883	0.924748	77.5106	128.393	983.984	23.86	1	-1				20.7416	0.058129	752.928	685.993
19.5834	0.751633	0.925014	77.5293	128.049	984.984	23.852	1	-1				20.7416	0.058129	751.379	684.556
19.5852	0.749183	0.925045	77.5309	127.143	985.734	23.871	1	-1				20.7416	0.058129	750.988	684.013
19.5873	0.747508	0.924467	77.5121	128.674	985.734	23.867	1	-1				20.7416	0.058129	749.737	682.806
19.5891	0.746477	0.924811	77.4715	127.236	984.984	23.863	1	-1				20.7416	0.058129	747.942	681.176
19.5935	0.745077	0.924983	77.534	127.893	984.609	23.868	1	-1				20.7416	0.058129	744.688	678.352
19.594	0.743314	0.925077	77.5153	127.799	985.171	23.868	1	-1				20.7416	0.058129	744.98	678.426
19.5963	0.741408	0.925499	77.5012	127.33	985.671	23.871	1	-1				20.7416	0.058129	743.973	677.428
19.5982	0.739733	0.925233	77.5434	128.455	986.046	23.874	1	-1				20.7416	0.058129	743.071	676.532
19.5999	0.738446	0.925186	77.5153	128.08	985.609	23.87	1	-1				20.7416	0.058129	741.683	675.227
19.6014	0.736808	0.925139	77.5012	128.205	985.234	23.864	1	-1				20.7416	0.058129	740.57	674.106
19.6041	0.735889	0.924874	77.5512	128.111	984.984	23.875	1	-1				20.7416	0.058129	738.563	672.357
19.6066	0.734196	0.924889	77.5356	128.33	985.421	23.878	1	-1				20.7416	0.058129	737.249	671.13
19.6069	0.732808	0.925264	77.5137	128.455	985.796	23.882	1	-1				20.7416	0.058129	737.547	671.238
19.6081	0.731514	0.924764	77.4981	127.143	986.609	23.892	1	-1				20.7416	0.058129	737.463	671.081
19.6085	0.730727	0.925124	77.5168	127.361	986.359	23.9	1	-1				20.7416	0.058129	737.089	670.668
19.6116	0.728952	0.925717	77.5324	127.83	984.546	23.89	1	-1				20.7416	0.058129	733.697	667.581
19.613	0.727202	0.925233	77.5153	127.705	985.109	23.898	1	-1				20.7416	0.058129	733.388	667.17
19.6132	0.727252	0.925577	77.5309	128.174	985.109	23.894	1	-1				20.7416	0.058129	733.198	667.022
19.6145	0.725652	0.925436	77.5387	128.705	985.921	23.89	1	-1				20.7416	0.058129	733.083	666.803
19.6156	0.724302	0.925483	77.5278	128.236	986.796	23.886	1	-1				20.7416	0.058129	733.108	666.732
19.6166	0.723252	0.924983	77.4996	128.174	985.671	23.892	1	-1				20.7416	0.058129	731.736	665.416
19.6173	0.722595	0.926014	77.5387	128.08	985.046	23.893	1	-1				20.7416	0.058129	730.855	664.58
19.6196	0.722127	0.925514	77.5121	127.018	984.234	23.892	1	-1				20.7416	0.058129	728.64	662.674
19.6205	0.720895	0.925499	77.5168	128.549	984.984	23.884	1	-1				20.7416	0.058129	728.722	662.652
19.621	0.720227	0.925827	77.5418	128.049	985.421	23.888	1	-1				20.7416	0.058129	728.733	662.616
19.6201	0.719608	0.926014	77.5184	128.049	985.671	23.884	1	-1				20.7416	0.058129	729.666	663.316
19.6219	0.718514	0.925577	77.5215	127.611	984.984	23.868	1	-1				20.7416	0.058129	728.05	661.831
19.6232	0.717352	0.925483	77.5246	128.361	983.859	23.882	1	-1				20.7416	0.058129	726.436	660.308
19.6237	0.716658	0.925514	77.5121	128.361	984.421	23.87	1	-1				20.7416	0.058129	726.586	660.39
19.6232	0.716277	0.92567	77.5231	128.33	984.921	23.875	1	-1				20.7416	0.058129	727.317	660.973
19.6245	0.715233	0.925499	77.5168	127.424	985.859	23.866	1	-1				20.7416	0.058129	727.26	660.875
19.6254	0.714476	0.925436	77.5356	127.83	985.359	23.876	1	-1				20.7416	0.058129	726.291	659.966
19.6268	0.712864	0.925561	77.5356	127.799	984.859	23.872	1	-1				20.7416	0.058129	725.183	658.845
19.6277	0.712133	0.92578	77.5246	128.111	983.859	23.86	1	-1				20.7416	0.058129	723.873	657.627
19.6262	0.710651	0.925749	77.545	128.174	984.171	23.86	1	-1				20.7416	0.058129	725.405	658.716
19.628	0.708995	0.926186	77.495	127.268	985.234	23.838	1	-1				20.7416	0.058129	725.126	658.375
19.6279	0.706976	0.925795	77.5309	127.33	985.859	23.849	1	-1				20.7416	0.058129	725.907	658.816
19.6284	0.704533	0.926045	77.5324	127.986	984.921	23.838	1	-1				20.7416	0.058129	725.269	657.947
19.6287	0.702758	0.925764	77.5278	128.205	984.359	23.833	1	-1				20.7416	0.058129	724.863	657.371
19.6305	0.700733	0.925811	77.5028	128.361	984.609	23.83	1	-1				20.7416	0.058129	724.009	656.462
19.6323	0.698882	0.925608	77.5324	128.299	984.234	23.826	1	-1				20.7416	0.058129	722.714	655.173
19.6335	0.696695	0.926561	77.4981	128.174	986.171	23.83	1	-1				20.7416	0.058129	723.546	655.729
19.6343	0.695539	0.925905	77.5278	128.424	986.171	23.82	1	-1				20.7416	0.058129	723.142	655.267
19.6361	0.693483	0.926389	77.5028	128.674	985.796	23.836	1	-1				20.7416	0.058129	721.818	653.93
19.6386	0.692383	0.926374	77.5356	128.361	984.484	23.832	1	-1				20.7416	0.058129	719.196	651.588
19.6408	0.69117	0.926186	77.5121	128.205	984.046	23.832	1	-1				20.7416	0.058129	717.481	650.029
19.6417	0.689807	0.925608	77.5215	128.049	984.671	23.816	1	-1				20.7416	0.058129	717.446	649.887
19.6436	0.689401	0.926264	77.5324	127.861	985.546	23.82	1	-1				20.7416	0.058129	716.796	649.376
19.6448	0.688857	0.926374	77.5231	128.08	986.171	23.82	1	-1				20.7416	0.058129	716.437	649.066
19.6481	0.689139	0.926483	77.545	127.768	985.671	23.815	1	-1				20.7416	0.058129	713.581	646.755
19.6489	0.689495	0.926108	77.5278	127.518	984.421	23.816	1	-1				20.7416	0.058129	712.055	645.474
19.6507	0.690251	0.926108	77.5106	128.236	985.109	23.806	1	-1				20.7416	0.058129	711.155	644.885
19.6524	0.690164	0.92667	77.5387	127.861	985.796	23.819	1	-1				20.7416	0.058129	710.406	644.318
19.6535	0.69077	0.92628	77.5387	127.924	986.484	23.814	1	-1				20.7416	0.058129	710.008	644.116
19.6539	0.692226	0.926452	77.5231	128.549	986.046	23.819	1	-1				20.7416	0.058129	709.211	643.611
19.654	0.692514	0.926358	77.5278	127.549	985.546	23.82	1	-1				20.7416	0.058129	708.737	643.226
19.6556	0.693789	0.926249	77.5106	128.486	984.234	23.837	1	-1				20.7416	0.058129	706.403	641.394
19.6543	0.694283	0.926514	77.534	128.486	984.796	23.842	1	-1				20.7416	0.058129	707.671	642.517
19.6541	0.694901	0.926342	77.5075	128.299	985.609	23.832	1	-1				20.7416	0.058129	708.334	643.184
19.6534	0.69622	0.926811	77.509	127.143	985.359	23.83	1	-1				20.7416	0.058129	708.483	643.44
19.655	0.69812	0.926389	77.5246	127.393	985.109	23.848	1	-1				20.7416	0.058129	706.814	642.296
19.653	0.698739	0.926733	77.5153	127.361	984.421	23.837	1	-1				20.7416	0.058129	707.708	643.041
19.6529	0.699758	0.926436	77.5184	127.58	983.546	23.841	1	-1				20.7416	0.058129	706.998	642.522
19.6529	0.699864	0.926499	77.5293	128.236	985.359	23.844	1	-1				20.7416	0.058129	708.322	643.736
19.6507	0.700989	0.926405	77.5371	127.549	985.859	23.848	1	-1				20.7416	0.058129	710.092	645.334
19.6514	0.702501	0.92653	77.5371	127.455	985.921	23.842	1	-1				20.7416	0.058129	709.428	644.979
19.6496	0.703458	0.92667	77.4918	127.861	984.546	23.841	1	-1				20.7416	0.058129	709.602	645.131
19.6489	0.704645	0.926577	77.5465	128.268	983.046	23.838	1	-1				20.7416	0.058129	708.846	644.549
19.6466	0.706208	0.926999	77.5418	128.236	983.234	23.848	1	-1				20.7416	0.058129	710.486	646.07
19.6452	0.706814	0.926921	77.4856	128.236	984.734	23.836	1	-1				20.7416	0.058129	712.513	647.889
19.6433	0.708576	0.926764	77.4809	128.58	985.296	23.844	1	-1				20.7416	0.058129	714.004	649.341
19.6425	0.710714	0.92703	77.5106	128.205	984.609	23.852	1	-1				20.7416	0.058129	713.775	649.355
19.6413	0.711526	0.92642	77.5137	127.549	985.421	23.848	1	-1				20.7416	0.058129	715.147	650.618
19.6397	0.71257	0.926811	77.5543	127.893	984.171	23.849	1	-1				20.7416	0.058129	715.258	650.738
19.6395	0.712927	0.926983	77.5121	128.08	984.109	23.858	1	-1				20.7416	0.058129	715.329	650.832
19.6382	0.713695	0.926999	77.5356	128.361	985.359	23.852	1	-1				20.7416	0.058129	717.1	652.445
19.6373	0.713764	0.926952	77.5012	128.174	985.796	23.867	1	-1				20.7416	0.058129	718.074	653.273
19.6357	0.714333	0.926764	77.5403	128.643	985.484	23.879	1	-1				20.7416	0.058129	718.869	653.959
19.6343	0.715333	0.926842	77.5434	128.455	985.109	23.886	1	-1				20.7416	0.058129	719.541	654.591
19.6329	0.715377	0.927061	77.5371	127.643	984.046	23.875	1	-1				20.7416	0.058129	719.76	654.694
19.6329	0.71647	0.926811	77.5215	127.518	984.734	23.872	1	-1				20.7416	0.058129	720.075	655.128
19.6321	0.717245	0.92667	77.534	127.986	985.859	23.872	1	-1				20.7416	0.058129	721.386	656.361
19.6319	0.718227	0.927014	77.5199	127.549	985.984	23.886	1	-1				20.7416	0.058129	721.519	656.592
19.6301	0.718145	0.926686	77.4934	128.33	985.671	23.904	1	-1				20.7416	0.058129	722.575	657.413
19.6294	0.71872	0.926795	77.5075	128.268	984.796	23.904	1	-1				20.7416	0.058129	722.355	657.237
19.6284	0.719452	0.926717	77.5387	128.08	984.546	23.922	1	-1				20.7416	0.058129	722.797	657.661
19.6281	0.720383	0.92728	77.5262	128.486	984.984	23.926	1	-1				20.7416	0.058129	723.196	658.125
19.6277	0.721008	0.926842	77.559	127.861	985.359	23.943	1	-1				20.7416	0.058129	723.659	658.6
19.6266	0.721433	0.926889	77.5184	128.143	985.546	23.946	1	-1				20.7416	0.058129	724.555	659.388
19.626	0.72182	0.926749	77.5418	127.486	985.484	23.954	1	-1				20.7416	0.058129	724.914	659.719
19.6246	0.72182	0.926999	77.5168	127.893	983.859	23.95	1	-1				20.7416	0.058129	724.733	659.451
19.6239	0.722658	0.927233	77.5137	128.393	984.734	23.961	1	-1				20.7416	0.058129	725.783	660.463
19.6242	0.722952	0.927405	77.5293	127.736	985.796	23.948	1	-1				20.7416	0.058129	726.319	661.01
19.6226	0.723227	0.927092	77.5293	127.986	986.171	23.962	1	-1				20.7416	0.058129	727.72	662.203
19.6214	0.723089	0.926967	77.5371	128.174	985.984	23.969	1	-1				20.7416	0.058129	728.435	662.751
19.6223	0.723795	0.927405	77.5278	127.018	984.984	23.954	1	-1				20.7416	0.058129	726.944	661.553
19.6209	0.724214	0.92703	77.5012	128.299	983.734	23.956	1	-1				20.7416	0.058129	727.013	661.564
19.6214	0.724452	0.92728	77.5356	128.299	983.796	23.938	1	-1				20.7416	0.058129	726.66	661.31
19.6201	0.724239	0.927702	77.5246	127.33	985.234	23.946	1	-1				20.7416	0.058129	728.725	663.063
19.6206	0.724402	0.927342	77.4918	127.143	985.796	23.943	1	-1				20.7416	0.058129	728.737	663.134
19.6188	0.724939	0.927311	77.5184	127.83	985.671	23.936	1	-1				20.7416	0.058129	729.84	664.079
19.6196	0.724352	0.927608	77.509	127.58	984.859	23.936	1	-1				20.7416	0.058129	728.738	663.059
19.619	0.724495	0.92753	77.5137	126.861	983.859	23.934	1	-1				20.7416	0.058129	728.43	662.752
19.6171	0.72417	0.927374	77.5293	128.518	984.046	23.926	1	-1				20.7416	0.058129	729.996	663.994
19.6173	0.724033	0.92753	77.534	128.174	985.046	23.92	1	-1				20.7416	0.058129	730.648	664.58
19.6173	0.723952	0.927717	77.5137	127.205	984.796	23.92	1	-1				20.7416	0.058129	730.482	664.417
19.6176	0.724295	0.927358	77.5356	128.143	984.796	23.905	1	-1				20.7416	0.058129	730.206	664.234
19.6181	0.724395	0.92767	77.5262	128.424	983.671	23.906	1	-1				20.7416	0.058129	728.948	663.145
19.6181	0.72482	0.927827	77.5293	127.986	983.171	23.888	1	-1				20.7416	0.058129	728.524	662.814
19.617	0.725189	0.927171	77.5403	127.893	984.671	23.892	1	-1				20.7416	0.058129	730.393	664.481
19.6177	0.72482	0.927639	77.5215	127.799	985.984	23.89	1	-1				20.7416	0.058129	730.944	664.982
19.6182	0.724664	0.928092	77.5496	127.986	986.171	23.886	1	-1				20.7416	0.058129	730.725	664.801
19.6165	0.724445	0.927655	77.5606	127.924	985.421	23.89	1	-1				20.7416	0.058129	731.466	665.318
19.6172	0.724177	0.927686	77.5153	128.049	984.171	23.896	1	-1				20.7416	0.058129	730.008	664.013
19.6184	0.72382	0.927858	77.5153	128.143	984.234	23.897	1	-1				20.7416	0.058129	729.243	663.359
19.6179	0.723514	0.92803	77.5387	128.236	985.296	23.884	1	-1				20.7416	0.058129	730.462	664.388
19.6169	0.722639	0.928077	77.4825	127.955	985.859	23.882	1	-1				20.7416	0.058129	731.701	665.329
19.617	0.72332	0.927795	77.5168	128.018	985.671	23.882	1	-1				20.7416	0.058129	731.441	665.185
19.6185	0.723364	0.927889	77.5356	128.205	985.421	23.884	1	-1				20.7416	0.058129	730.13	664.112
19.6186	0.722964	0.927764	77.5231	127.955	984.546	23.882	1	-1				20.7416	0.058129	729.459	663.457
19.6173	0.722495	0.927983	77.5434	128.049	985.609	23.888	1	-1				20.7416	0.058129	731.236	664.918
19.6182	0.72242	0.927655	77.5199	128.049	985.984	23.874	1	-1				20.7416	0.058129	730.866	664.639
19.6173	0.721895	0.928233	77.5293	128.424	985.984	23.88	1	-1				20.7416	0.058129	731.615	665.183
19.6185	0.721452	0.927764	77.5012	127.455	985.984	23.875	1	-1				20.7416	0.058129	730.801	664.473
19.6183	0.721377	0.927608	77.5278	127.955	985.859	23.879	1	-1				20.7416	0.058129	730.881	664.519
19.6191	0.72157	0.927936	77.5324	127.455	984.609	23.875	1	-1				20.7416	0.058129	729.378	663.233
19.6205	0.721752	0.927546	77.4856	127.33	985.796	23.871	1	-1				20.7416	0.058129	729.185	663.187
19.62	0.721433	0.928139	77.5324	128.424	986.046	23.879	1	-1				20.7416	0.058129	729.797	663.663
19.6209	0.72167	0.927389	77.5075	128.518	986.359	23.867	1	-1				20.7416	0.058129	729.298	663.311
19.6207	0.721689	0.927858	77.4981	127.361	985.671	23.864	1	-1				20.7416	0.058129	728.948	662.979
19.6205	0.72147	0.928186	77.5215	127.799	984.609	23.867	1	-1				20.7416	0.058129	728.347	662.388
19.6213	0.721114	0.927952	77.5387	128.361	984.484	23.872	1	-1				20.7416	0.058129	727.736	661.843
19.6216	0.721083	0.928405	77.4996	127.924	985.296	23.864	1	-1				20.7416	0.058129	728.071	662.171
19.6215	0.721245	0.928483	77.559	127.705	986.171	23.87	1	-1				20.7416	0.058129	728.804	662.848
19.6227	0.720833	0.928233	77.5387	128.393	986.359	23.86	1	-1				20.7416	0.058129	728.145	662.281
19.6219	0.721033	0.928702	77.4934	128.205	985.671	23.867	1	-1				20.7416	0.058129	728.172	662.275
19.6211	0.720877	0.928155	77.5168	127.486	984.734	23.868	1	-1				20.7416	0.058129	728.116	662.142
19.6225	0.72052	0.928467	77.5418	128.236	984.984	23.866	1	-1				20.7416	0.058129	727.3	661.459
19.6215	0.720277	0.928327	77.4981	128.299	984.921	23.856	1	-1				20.7416	0.058129	728.034	662.019
19.6224	0.719802	0.928327	77.5262	127.143	985.546	23.876	1	-1				20.7416	0.058129	727.855	661.866
19.6234	0.719777	0.928342	77.5309	128.174	985.171	23.87	1	-1				20.7416	0.058129	726.895	661.058
19.6226	0.71937	0.928764	77.5028	128.268	984.421	23.867	1	-1				20.7416	0.058129	726.962	661.01
19.6231	0.718395	0.92853	77.5231	128.486	983.609	23.872	1	-1				20.7416	0.058129	726.174	660.199
19.6234	0.718795	0.928514	77.5137	128.518	984.296	23.88	1	-1				20.7416	0.058129	726.347	660.436
19.6235	0.71847	0.927921	77.4996	127.424	985.484	23.868	1	-1				20.7416	0.058129	727.226	661.197
19.6226	0.718814	0.928249	77.4996	127.455	985.109	23.864	1	-1				20.7416	0.058129	727.565	661.483
19.6232	0.718902	0.928405	77.5512	127.955	984.859	23.863	1	-1				20.7416	0.058129	726.915	660.949
19.6249	0.718233	0.928249	77.5481	127.986	984.359	23.858	1	-1				20.7416	0.058129	725.371	659.586
19.624	0.718745	0.928358	77.545	128.299	983.484	23.868	1	-1				20.7416	0.058129	725.324	659.542
19.6244	0.718395	0.928577	77.5293	128.299	985.046	23.849	1	-1				20.7416	0.058129	726.249	660.366
19.6253	0.719083	0.928639	77.5231	127.58	985.734	23.858	1	-1				20.7416	0.058129	725.998	660.294
19.6258	0.719883	0.928561	77.5262	127.924	985.609	23.856	1	-1				20.7416	0.058129	725.41	659.903
19.6256	0.720858	0.928608	77.5293	127.393	985.046	23.852	1	-1				20.7416	0.058129	724.994	659.639
19.6244	0.721508	0.928483	77.5293	128.236	983.671	23.845	1	-1				20.7416	0.058129	724.757	659.42
19.6241	0.722383	0.92853	77.5231	127.674	984.671	23.848	1	-1				20.7416	0.058129	725.616	660.291
19.6242	0.723402	0.928842	77.4965	128.361	984.296	23.845	1	-1				20.7416	0.058129	725.091	659.957
19.6234	0.724908	0.928921	77.509	127.174	984.671	23.854	1	-1				20.7416	0.058129	725.764	660.705
19.6234	0.726033	0.928624	77.545	127.799	985.546	23.848	1	-1				20.7416	0.058129	726.246	661.292
19.623	0.72682	0.929139	77.5012	127.486	985.546	23.86	1	-1				20.7416	0.058129	726.418	661.523
19.6223	0.728339	0.928795	77.5028	128.299	984.671	23.852	1	-1				20.7416	0.058129	726.058	661.343
19.6202	0.730114	0.929202	77.4965	127.768	984.546	23.845	1	-1				20.7416	0.058129	727.252	662.506
19.6193	0.732377	0.928874	77.534	128.268	985.484	23.848	1	-1				20.7416	0.058129	728.262	663.657
19.6177	0.734114	0.929061	77.5199	128.424	985.671	23.84	1	-1				20.7416	0.058129	729.349	664.753
19.6166	0.735877	0.928936	77.4965	128.143	985.859	23.842	1	-1				20.7416	0.058129	730.017	665.513
19.6158	0.737371	0.928999	77.545	127.393	984.609	23.842	1	-1				20.7416	0.058129	729.46	665.142
19.6132	0.739377	0.928764	77.5215	127.924	984.734	23.832	1	-1				20.7416	0.058129	731.186	666.78
19.6108	0.740677	0.928999	77.5231	128.361	985.359	23.841	1	-1				20.7416	0.058129	733.232	668.634
19.6099	0.742821	0.928811	77.5012	128.705	985.796	23.836	1	-1				20.7416	0.058129	733.9	669.458
19.6071	0.744377	0.929092	77.5137	127.455	985.734	23.828	1	-1				20.7416	0.058129	735.685	671.077
19.6058	0.745414	0.929311	77.5199	128.361	984.734	23.832	1	-1				20.7416	0.058129	735.717	671.147
19.6017	0.745983	0.928967	77.5387	127.361	983.671	23.828	1	-1				20.7416	0.058129	737.827	672.837
19.601	0.74664	0.928952	77.5278	127.924	984.421	23.824	1	-1				20.7416	0.058129	738.843	673.793
19.5987	0.746608	0.929358	77.4934	128.361	985.734	23.836	1	-1				20.7416	0.058129	741.5	676.04
19.5966	0.746602	0.929389	77.5434	128.455	986.296	23.826	1	-1				20.7416	0.058129	743.469	677.674
19.5962	0.747327	0.928842	77.5199	128.018	985.859	23.814	1	-1				20.7416	0.058129	743.298	677.587
19.5948	0.747952	0.929186	77.5371	127.861	984.296	23.83	1	-1				20.7416	0.058129	743.081	677.363
19.5936	0.748208	0.929061	77.4918	128.268	983.609	23.815	1	-1				20.7416	0.058129	743.416	677.61
19.5922	0.748558	0.928889	77.5215	127.174	984.421	23.826	1	-1				20.7416	0.058129	744.936	678.944
19.5906	0.748789	0.929202	77.5184	127.268	984.859	23.834	1	-1				20.7416	0.058129	746.476	680.25
19.5899	0.748633	0.929749	77.5371	128.486	985.359	23.834	1	-1				20.7416	0.058129	747.338	680.968
19.5881	0.748208	0.92953	77.534	128.83	985.359	23.83	1	-1				20.7416	0.058129	748.737	682.05
19.5898	0.748558	0.92942	77.5199	128.299	983.234	23.841	1	-1				20.7416	0.058129	745.839	679.582
19.5879	0.747777	0.929608	77.5028	127.924	983.421	23.856	1	-1				20.7416	0.058129	747.495	680.845
19.5882	0.747127	0.92953	77.5606	127.768	984.171	23.867	1	-1				20.7416	0.058129	747.932	681.181
19.5882	0.747377	0.929514	77.5543	128.236	985.234	23.864	1	-1				20.7416	0.058129	748.711	681.922
19.5883	0.746327	0.929561	77.495	127.33	985.421	23.874	1	-1				20.7416	0.058129	748.902	681.969
19.5883	0.745827	0.929045	77.5387	127.674	984.296	23.89	1	-1				20.7416	0.058129	748.09	681.167
19.5876	0.745308	0.929436	77.5246	128.361	984.234	23.89	1	-1				20.7416	0.058129	748.665	681.567
19.5886	0.744152	0.929764	77.534	128.393	983.859	23.897	1	-1				20.7416	0.058129	747.787	680.693
19.5898	0.743658	0.929577	77.5184	127.393	984.984	23.916	1	-1				20.7416	0.058129	747.872	680.792
19.589	0.743314	0.929561	77.5262	128.08	984.859	23.922	1	-1				20.7416	0.058129	748.375	681.148
19.5906	0.742464	0.929233	77.545	128.174	985.234	23.942	1	-1				20.7416	0.058129	747.628	680.474
19.5914	0.742177	0.929686	77.545	128.049	984.421	23.957	1	-1				20.7416	0.058129	746.49	679.458
19.5914	0.741552	0.929483	77.534	128.268	983.796	23.98	1	-1				20.7416	0.058129	746.121	679.038
19.5932	0.740777	0.929639	77.5309	126.799	984.546	23.98	1	-1				20.7416	0.058129	745.486	678.492
19.5928	0.739677	0.93003	77.4871	127.611	985.484	23.984	1	-1				20.7416	0.058129	746.632	679.363
19.5944	0.737858	0.929436	77.5403	128.143	986.296	23.984	1	-1				20.7416	0.058129	746.354	678.988
19.5953	0.737177	0.92978	77.4887	128.049	984.984	23.998	1	-1				20.7416	0.058129	744.809	677.559
19.5963	0.735983	0.929858	77.5371	127.08	984.671	24.014	1	-1				20.7416	0.058129	744.014	676.753
19.5976	0.735252	0.929592	77.5199	127.955	984.796	24.017	1	-1				20.7416	0.058129	743.242	676.053
19.5969	0.734333	0.929811	77.5262	127.643	985.671	24.021	1	-1				20.7416	0.058129	744.517	677.044
19.599	0.733014	0.929389	77.5184	128.018	986.046	24.026	1	-1				20.7416	0.058129	743.447	676.053
19.5997	0.732683	0.930014	77.5543	128.236	986.671	24.025	1	-1				20.7416	0.058129	743.461	676.073
19.6014	0.732408	0.93003	77.5324	127.893	985.046	24.032	1	-1				20.7416	0.058129	741.034	673.955
19.6025	0.732583	0.930108	77.5246	128.33	984.296	24.01	1	-1				20.7416	0.058129	739.685	672.827
19.6037	0.732752	0.929514	77.5543	127.268	984.796	24.006	1	-1				20.7416	0.058129	739.159	672.46
19.6047	0.732746	0.929842	77.5278	128.299	985.546	24.006	1	-1				20.7416	0.058129	738.933	672.333
19.6054	0.732677	0.929967	77.5199	127.33	986.671	24.004	1	-1				20.7416	0.058129	739.296	672.704
19.6059	0.733039	0.929733	77.5246	127.611	985.609	24.002	1	-1				20.7416	0.058129	738.06	671.666
19.6069	0.733702	0.930249	77.5278	128.174	984.546	23.998	1	-1				20.7416	0.058129	736.497	670.399
19.6064	0.734483	0.93003	77.5043	128.424	984.359	24	1	-1				20.7416	0.058129	736.588	670.549
19.6073	0.734802	0.92978	77.5137	127.455	984.796	23.998	1	-1				20.7416	0.058129	736.197	670.303
19.6058	0.735246	0.929983	77.5168	127.986	985.546	23.99	1	-1				20.7416	0.058129	737.769	671.683
19.6044	0.735177	0.930186	77.5231	128.268	985.984	23.992	1	-1				20.7416	0.058129	739.189	672.857
19.6048	0.735327	0.93028	77.5324	128.518	985.046	24.003	1	-1				20.7416	0.058129	738.106	671.927
19.603	0.734914	0.93028	77.5543	127.705	984.671	23.994	1	-1				20.7416	0.058129	739.258	672.782
19.6026	0.735189	0.930124	77.5434	128.236	983.234	23.988	1	-1				20.7416	0.058129	738.388	672.001
19.6023	0.734708	0.929967	77.5371	128.049	984.046	23.999	1	-1				20.7416	0.058129	739.308	672.751
19.6	0.733558	0.930249	77.4887	128.58	984.859	23.992	1	-1				20.7416	0.058129	741.75	674.654
19.5984	0.732921	0.930108	77.534	126.924	985.046	23.99	1	-1				20.7416	0.058129	743.16	675.734
19.5978	0.732014	0.930155	77.5434	128.33	985.046	23.988	1	-1				20.7416	0.058129	743.751	676.106
19.5976	0.730308	0.930499	77.5215	127.455	984.046	23.987	1	-1				20.7416	0.058129	743.351	675.508
19.5963	0.728364	0.930233	77.5199	128.361	983.671	23.987	1	-1				20.7416	0.058129	744.34	676.054
19.5964	0.726608	0.930499	77.5606	128.361	983.671	23.99	1	-1				20.7416	0.058129	744.527	676
19.5964	0.724395	0.930249	77.5465	127.893	985.296	23.988	1	-1				20.7416	0.058129	746.053	677.099
19.5953	0.723014	0.930358	77.5324	127.861	985.609	23.984	1	-1				20.7416	0.058129	747.279	677.953
19.5964	0.720252	0.930483	77.5387	127.986	985.359	23.991	1	-1				20.7416	0.058129	746.698	677.142
19.5973	0.719045	0.930374	77.5575	128.518	984.171	23.996	1	-1				20.7416	0.058129	745.271	675.759
19.5988	0.71722	0.930796	77.5371	128.361	983.796	23.99	1	-1				20.7416	0.058129	744.206	674.658
19.6	0.715827	0.930749	77.534	127.236	984.546	23.996	1	-1				20.7416	0.058129	744.105	674.469
19.6011	0.714427	0.930358	77.5262	128.236	984.984	23.991	1	-1				20.7416	0.058129	743.804	674.095
19.6027	0.712789	0.930217	77.5434	127.861	985.859	24.002	1	-1				20.7416	0.058129	743.531	673.747
19.6034	0.711764	0.930155	77.5043	127.33	984.984	23.988	1	-1				20.7416	0.058129	742.5	672.73
19.6037	0.710152	0.93078	77.5293	127.986	984.359	23.995	1	-1				20.7416	0.058129	742.079	672.155
19.6071	0.709145	0.93067	77.4871	128.143	984.546	23.996	1	-1				20.7416	0.058129	739.86	670.257
19.6091	0.709164	0.930686	77.5246	127.393	985.734	24	1	-1				20.7416	0.058129	739.294	669.888
19.6107	0.709202	0.930889	77.5246	128.361	985.984	24.003	1	-1				20.7416	0.058129	738.306	669.111
19.6114	0.710095	0.930639	77.5199	127.299	986.234	24.002	1	-1				20.7416	0.058129	737.815	668.837
19.613	0.709733	0.930733	77.5075	127.393	985.296	23.996	1	-1				20.7416	0.058129	736.055	667.303
19.6155	0.710189	0.930608	77.5043	127.268	984.796	24.017	1	-1				20.7416	0.058129	733.723	665.434
19.616	0.709245	0.931045	77.5059	128.236	984.359	24.016	1	-1				20.7416	0.058129	733.212	664.878
19.6142	0.709245	0.930983	77.5199	127.955	985.796	24.014	1	-1				20.7416	0.058129	735.614	666.926
19.6161	0.709076	0.930952	77.5496	127.893	986.109	24.018	1	-1				20.7416	0.058129	734.452	665.989
19.6171	0.708351	0.93078	77.5309	127.611	986.234	24.033	1	-1				20.7416	0.058129	733.94	665.5
19.6168	0.706951	0.930827	77.5324	126.986	985.859	24.025	1	-1				20.7416	0.058129	734.09	665.43
19.6173	0.705339	0.930983	77.5262	128.143	984.734	24.034	1	-1				20.7416	0.058129	733.112	664.369
19.6171	0.704326	0.930733	77.5356	128.143	984.484	24.024	1	-1				20.7416	0.058129	733.196	664.301
19.6152	0.703133	0.931045	77.5137	127.705	984.796	24.038	1	-1				20.7416	0.058129	734.982	665.629
19.6167	0.701458	0.930608	77.5168	127.799	986.359	24.034	1	-1				20.7416	0.058129	735.27	665.779
19.6175	0.70012	0.931124	77.4856	128.549	985.546	24.038	1	-1				20.7416	0.058129	734.309	664.787
19.6168	0.69867	0.930952	77.5168	128.361	985.046	24.042	1	-1				20.7416	0.058129	734.672	664.876
19.6175	0.696582	0.930624	77.5668	128.393	984.859	24.046	1	-1				20.7416	0.058129	734.292	664.312
19.6192	0.695008	0.931186	77.5356	127.643	984.921	24.036	1	-1				20.7416	0.058129	733.331	663.355
19.6205	0.693183	0.931108	77.534	127.736	985.734	24.038	1	-1				20.7416	0.058129	733.293	663.169
19.6212	0.691814	0.930936	77.5465	128.143	985.859	24.052	1	-1				20.7416	0.058129	733.005	662.786
19.6225	0.68947	0.931592	77.5153	127.986	985.234	24.04	1	-1				20.7416	0.058129	731.98	661.638
19.6241	0.686989	0.931561	77.5215	128.236	984.546	24.054	1	-1				20.7416	0.058129	730.665	660.237
19.6262	0.685289	0.931171	77.5168	128.424	983.109	24.059	1	-1				20.7416	0.058129	728.312	658.034
19.628	0.68317	0.931108	77.5262	127.705	983.859	24.06	1	-1				20.7416	0.058129	727.815	657.438
19.6304	0.681476	0.93167	77.5324	126.986	985.171	24.072	1	-1				20.7416	0.058129	727.261	656.885
19.6305	0.678576	0.931467	77.5278	127.799	985.734	24.063	1	-1				20.7416	0.058129	728.052	657.224
19.6353	0.676738	0.93142	77.4871	128.111	985.796	24.076	1	-1				20.7416	0.058129	724.867	654.439
19.6365	0.674651	0.931749	77.5512	127.893	985.046	24.074	1	-1				20.7416	0.058129	723.688	653.19
19.6388	0.672276	0.931186	77.5231	127.955	984.421	24.074	1	-1				20.7416	0.058129	721.921	651.441
19.6421	0.670251	0.931249	77.5324	127.486	984.859	24.078	1	-1				20.7416	0.058129	720.108	649.768
19.6433	0.667126	0.930889	77.5028	127.736	984.796	24.086	1	-1				20.7416	0.058129	719.651	649.029
19.6466	0.664369	0.931249	77.545	127.08	985.859	24.094	1	-1				20.7416	0.058129	718.412	647.778
19.6496	0.661638	0.931624	77.5168	127.455	984.984	24.097	1	-1				20.7416	0.058129	715.954	645.412
19.6527	0.659176	0.93128	77.5043	127.611	984.234	24.098	1	-1				20.7416	0.058129	713.551	643.131
19.6558	0.656538	0.931233	77.5231	127.924	983.859	24.096	1	-1				20.7416	0.058129	711.389	641.05
19.6566	0.654082	0.931045	77.5387	126.83	984.734	24.106	1	-1				20.7416	0.058129	711.792	641.147
19.6606	0.651307	0.931686	77.5293	127.986	985.921	24.116	1	-1				20.7416	0.058129	710.11	639.542
19.6657	0.649613	0.93167	77.4934	128.018	986.109	24.138	1	-1				20.7416	0.058129	706.764	636.652
19.6683	0.649232	0.931296	77.5168	128.361	985.796	24.132	1	-1				20.7416	0.058129	704.7	634.918
19.6724	0.648744	0.931561	77.5278	128.174	985.046	24.13	1	-1				20.7416	0.058129	701.207	631.988
19.6767	0.648794	0.931374	77.5403	128.111	984.109	24.122	1	-1				20.7416	0.058129	697.39	628.847
19.68	0.649369	0.931499	77.534	128.611	984.109	24.116	1	-1				20.7416	0.058129	694.895	626.899
19.6831	0.650782	0.931452	77.5059	128.518	986.046	24.13	1	-1				20.7416	0.058129	693.774	626.287
19.6864	0.653051	0.931639	77.5309	128.299	986.171	24.115	1	-1				20.7416	0.058129	691.159	624.449
19.6878	0.654876	0.931577	77.5199	127.924	985.921	24.128	1	-1				20.7416	0.058129	689.657	623.433
19.6902	0.657919	0.931686	77.5199	127.83	985.359	24.111	1	-1				20.7416	0.058129	687.059	621.652
19.6917	0.659832	0.931639	77.5199	127.361	984.671	24.115	1	-1				20.7416	0.058129	685.198	620.326
19.6935	0.663288	0.932092	77.5418	128.393	985.859	24.114	1	-1				20.7416	0.058129	684.241	620.039
19.6928	0.666645	0.932139	77.5153	128.049	986.234	24.106	1	-1				20.7416	0.058129	684.542	620.701
19.6928	0.668607	0.931749	77.5059	127.174	985.671	24.112	1	-1				20.7416	0.058129	683.815	620.305
19.6912	0.670901	0.931764	77.5246	128.174	985.296	24.098	1	-1				20.7416	0.058129	684.416	621.033
19.6892	0.67242	0.931733	77.5184	127.955	984.234	24.111	1	-1				20.7416	0.058129	684.943	621.562
19.6879	0.673426	0.932421	77.5043	127.58	984.484	24.1	1	-1				20.7416	0.058129	685.907	622.476
19.6842	0.674013	0.931858	77.5309	127.799	984.859	24.093	1	-1				20.7416	0.058129	688.769	624.882
19.6827	0.674926	0.932264	77.5309	128.393	985.734	24.09	1	-1				20.7416	0.058129	690.347	626.325
19.6785	0.674201	0.931686	77.5028	128.268	985.796	24.098	1	-1				20.7416	0.058129	693.601	628.873
19.6764	0.673382	0.931983	77.534	128.205	984.796	24.088	1	-1				20.7416	0.058129	694.523	629.452
19.6734	0.67287	0.93203	77.495	127.549	983.484	24.092	1	-1				20.7416	0.058129	695.921	630.431
19.6696	0.670245	0.932108	77.5309	128.361	983.734	24.09	1	-1				20.7416	0.058129	699.195	632.787
19.6692	0.667507	0.932061	77.5199	127.955	984.671	24.092	1	-1				20.7416	0.058129	700.58	633.65
19.6651	0.66467	0.932311	77.5418	128.111	985.421	24.088	1	-1				20.7416	0.058129	704.539	636.569
19.6643	0.661269	0.932467	77.5262	128.33	985.546	24.085	1	-1				20.7416	0.058129	705.684	637.105
19.6642	0.657882	0.931905	77.5153	127.611	984.234	24.092	1	-1				20.7416	0.058129	705.285	636.298
19.6639	0.654457	0.932139	77.5496	128.236	984.171	24.1	1	-1				20.7416	0.058129	706.012	636.482
19.664	0.651107	0.932108	77.534	127.986	983.546	24.101	1	-1				20.7416	0.058129	705.953	636.001
19.6645	0.647457	0.931967	77.5246	127.893	984.609	24.106	1	-1				20.7416	0.058129	706.893	636.404
19.6664	0.6439	0.931967	77.5293	128.455	985.234	24.108	1	-1				20.7416	0.058129	706.415	635.644
19.6702	0.640663	0.93253	77.5465	128.393	984.859	24.094	1	-1				20.7416	0.058129	703.888	633.197
19.6731	0.636644	0.932499	77.5246	126.861	984.171	24.104	1	-1				20.7416	0.058129	701.859	631.043
19.6768	0.633957	0.932139	77.4809	127.205	984.046	24.101	1	-1				20.7416	0.058129	699.419	628.748
19.6806	0.630744	0.932311	77.495	127.736	983.859	24.112	1	-1				20.7416	0.058129	697.018	626.42
19.6844	0.626338	0.932499	77.5293	128.143	985.046	24.106	1	-1				20.7416	0.058129	695.667	624.889
19.6872	0.623869	0.932702	77.5371	127.143	985.671	24.104	1	-1				20.7416	0.058129	694.402	623.618
19.6934	0.620619	0.932624	77.5246	127.799	985.171	24.111	1	-1				20.7416	0.058129	689.993	619.642
19.6974	0.618263	0.932405	77.5356	126.986	984.796	24.101	1	-1				20.7416	0.058129	687.146	617.042
19.7016	0.616031	0.932436	77.5418	127.861	984.171	24.108	1	-1				20.7416	0.058129	684.007	614.206
19.7058	0.6136	0.932171	77.5512	127.83	984.546	24.108	1	-1				20.7416	0.058129	681.534	611.947
19.7108	0.611337	0.932358	77.5278	127.955	986.234	24.112	1	-1				20.7416	0.058129	679.405	610.066
19.7154	0.608825	0.932561	77.5356	128.111	986.421	24.119	1	-1				20.7416	0.058129	676.484	607.424
19.7203	0.606106	0.933061	77.5434	127.768	985.734	24.132	1	-1				20.7416	0.058129	672.79	604.079
19.7246	0.604425	0.932514	77.5043	127.705	984.796	24.132	1	-1				20.7416	0.058129	669.306	601.011
19.7277	0.601787	0.932905	77.5231	128.143	984.234	24.124	1	-1				20.7416	0.058129	666.988	598.795
19.7325	0.59925	0.932342	77.4981	127.83	985.484	24.12	1	-1				20.7416	0.058129	664.696	596.723
19.7369	0.596462	0.932608	77.4934	127.611	986.296	24.122	1	-1				20.7416	0.058129	662.476	594.652
19.7418	0.5951	0.933046	77.5371	128.143	985.671	24.135	1	-1				20.7416	0.058129	658.643	591.36
19.7446	0.593725	0.932795	77.5184	127.893	985.046	24.142	1	-1				20.7416	0.058129	656.36	589.318
19.7479	0.592812	0.932983	77.509	127.955	984.546	24.157	1	-1				20.7416	0.058129	653.759	587.081
19.751	0.592425	0.933061	77.4981	128.205	984.109	24.154	1	-1				20.7416	0.058129	651.235	584.972
19.7549	0.5921	0.932952	77.5231	127.236	985.484	24.157	1	-1				20.7416	0.058129	649.342	583.489
19.7568	0.591981	0.93278	77.5215	127.861	985.859	24.156	1	-1				20.7416	0.058129	648.207	582.581
19.7595	0.593112	0.933139	77.5543	128.236	985.671	24.152	1	-1				20.7416	0.058129	645.962	580.891
19.7628	0.59455	0.933061	77.4981	127.893	984.984	24.16	1	-1				20.7416	0.058129	642.863	578.518
19.7641	0.596356	0.933171	77.5012	127.893	984.234	24.164	1	-1				20.7416	0.058129	641.152	577.303
19.7652	0.598287	0.93278	77.5278	128.236	983.796	24.16	1	-1				20.7416	0.058129	639.825	576.433
19.7677	0.602081	0.93342	77.4981	127.893	984.984	24.18	1	-1				20.7416	0.058129	638.221	575.657
19.7665	0.60505	0.933327	77.4981	127.205	985.671	24.19	1	-1				20.7416	0.058129	639.092	576.751
19.766	0.609094	0.933514	77.5403	127.674	985.671	24.199	1	-1				20.7416	0.058129	638.891	577.064
19.7666	0.612069	0.933217	77.5371	126.924	985.109	24.199	1	-1				20.7416	0.058129	637.646	576.374
19.7666	0.616144	0.93328	77.5153	128.08	984.109	24.213	1	-1				20.7416	0.058129	636.384	575.772
19.7646	0.619825	0.933217	77.534	127.268	983.796	24.2	1	-1				20.7416	0.058129	637.125	576.781
19.761	0.623994	0.933327	77.5324	127.236	984.796	24.202	1	-1				20.7416	0.058129	639.811	579.501
19.7597	0.627419	0.933452	77.509	128.33	985.484	24.206	1	-1				20.7416	0.058129	640.697	580.662
19.7563	0.631463	0.933155	77.509	127.611	984.546	24.19	1	-1				20.7416	0.058129	641.96	582.095
19.7521	0.635088	0.93342	77.5293	127.861	984.234	24.194	1	-1				20.7416	0.058129	644.326	584.408
19.7475	0.63815	0.933608	77.5309	127.486	983.796	24.191	1	-1				20.7416	0.058129	646.983	586.882
19.7413	0.641119	0.933717	77.5137	127.768	984.171	24.18	1	-1				20.7416	0.058129	651.322	590.755
19.7363	0.643882	0.933639	77.5184	126.986	985.234	24.183	1	-1				20.7416	0.058129	655.258	594.325
19.7317	0.647076	0.933171	77.484	127.799	985.671	24.168	1	-1				20.7416	0.058129	658.463	597.316
19.7254	0.648894	0.933733	77.5184	127.893	985.734	24.162	1	-1				20.7416	0.058129	662.865	601.086
19.7202	0.651432	0.93353	77.5293	127.08	983.984	24.172	1	-1				20.7416	0.058129	665.139	603.101
19.716	0.653219	0.93353	77.5403	128.299	983.671	24.164	1	-1				20.7416	0.058129	667.74	605.388
19.7113	0.654694	0.93328	77.5293	127.361	984.296	24.164	1	-1				20.7416	0.058129	671.382	608.543
19.7057	0.656401	0.933514	77.5403	127.986	985.734	24.176	1	-1				20.7416	0.058129	676.246	612.768
19.7012	0.658907	0.933436	77.5168	128.361	985.421	24.158	1	-1				20.7416	0.058129	678.92	615.199
19.6969	0.660588	0.933733	77.5324	127.799	985.734	24.153	1	-1				20.7416	0.058129	682.092	617.979
19.6933	0.662919	0.933764	77.5356	127.986	984.921	24.158	1	-1				20.7416	0.058129	683.753	619.538
19.6904	0.664101	0.933983	77.5059	127.08	984.546	24.149	1	-1				20.7416	0.058129	685.451	621.021
19.687	0.666345	0.933717	77.4918	128.174	984.921	24.15	1	-1				20.7416	0.058129	687.889	623.279
19.6837	0.669157	0.933655	77.5262	127.455	986.171	24.149	1	-1				20.7416	0.058129	690.772	626.023
19.681	0.671382	0.933717	77.5075	127.236	986.171	24.156	1	-1				20.7416	0.058129	692.449	627.638
19.6781	0.675032	0.933499	77.5106	127.705	985.796	24.162	1	-1				20.7416	0.058129	693.766	629.103
19.6754	0.677326	0.933842	77.5231	128.236	984.546	24.156	1	-1				20.7416	0.058129	694.522	629.895
19.6742	0.680007	0.934108	77.5199	127.799	984.546	24.153	1	-1				20.7416	0.058129	694.997	630.592
19.6711	0.683595	0.933874	77.5121	128.236	984.859	24.157	1	-1				20.7416	0.058129	696.995	632.648
19.668	0.686764	0.933796	77.5246	128.268	985.859	24.154	1	-1				20.7416	0.058129	699.543	635.148
19.6664	0.689051	0.933983	77.5137	128.236	986.484	24.148	1	-1				20.7416	0.058129	700.835	636.503
19.6618	0.691301	0.933717	77.5075	127.393	986.109	24.149	1	-1				20.7416	0.058129	703.612	638.983
19.6591	0.693495	0.933905	77.5418	128.08	985.109	24.149	1	-1				20.7416	0.058129	704.513	639.896
19.6556	0.69547	0.93403	77.5324	127.455	984.421	24.142	1	-1				20.7416	0.058129	706.28	641.505
19.6522	0.697532	0.933999	77.5262	127.955	984.734	24.144	1	-1				20.7416	0.058129	708.736	643.753
19.6477	0.699414	0.934436	77.5075	127.518	985.234	24.145	1	-1				20.7416	0.058129	712.079	646.711
19.6454	0.70097	0.934483	77.5465	127.986	985.609	24.138	1	-1				20.7416	0.058129	713.86	648.358
19.6399	0.702383	0.93403	77.5168	127.799	984.609	24.135	1	-1				20.7416	0.058129	716.945	650.944
19.6379	0.70347	0.934327	77.5387	128.08	984.609	24.134	1	-1				20.7416	0.058129	718.191	652.079
19.6336	0.70392	0.934186	77.5121	127.893	983.796	24.13	1	-1				20.7416	0.058129	720.703	654.103
19.6326	0.704751	0.934405	77.5246	127.674	984.546	24.131	1	-1				20.7416	0.058129	721.892	655.216
19.6276	0.705108	0.934327	77.4903	127.924	985.796	24.135	1	-1				20.7416	0.058129	726.416	659.005
19.6265	0.704783	0.934296	77.5043	127.486	985.859	24.122	1	-1				20.7416	0.058129	727.284	659.674
19.6249	0.704676	0.934811	77.5215	127.518	984.796	24.115	1	-1				20.7416	0.058129	727.671	659.897
19.6223	0.703833	0.93453	77.4965	127.799	983.859	24.116	1	-1				20.7416	0.058129	729.013	660.815
19.6201	0.702495	0.934436	77.5278	127.986	983.046	24.104	1	-1				20.7416	0.058129	730.186	661.55
19.6187	0.699664	0.93453	77.5418	128.111	984.171	24.104	1	-1				20.7416	0.058129	732.503	663.175
19.619	0.695376	0.934483	77.5012	128.268	985.796	24.104	1	-1				20.7416	0.058129	734.068	664.057
19.6161	0.691407	0.934827	77.5246	127.174	985.671	24.106	1	-1				20.7416	0.058129	736.698	665.711
19.6166	0.685801	0.935077	77.534	127.486	985.109	24.096	1	-1				20.7416	0.058129	736.677	665.001
19.6167	0.679532	0.934342	77.5293	127.893	984.296	24.108	1	-1				20.7416	0.058129	736.958	664.44
19.6183	0.672432	0.934858	77.5168	128.361	984.109	24.096	1	-1				20.7416	0.058129	736.637	663.339
19.62	0.665207	0.93503	77.509	127.799	985.234	24.101	1	-1				20.7416	0.058129	737.25	663.069
19.6234	0.657057	0.934811	77.5293	127.924	985.671	24.084	1	-1				20.7416	0.058129	736.276	661.358
19.6241	0.648519	0.934983	77.5543	127.518	985.546	24.101	1	-1				20.7416	0.058129	736.925	660.878
19.6294	0.64045	0.934827	77.5153	128.049	984.609	24.101	1	-1				20.7416	0.058129	733.511	657.112
19.6343	0.631813	0.935171	77.5199	128.08	984.609	24.115	1	-1				20.7416	0.058129	731.208	654.241
19.6403	0.623563	0.934452	77.545	127.58	983.359	24.102	1	-1				20.7416	0.058129	727.057	649.84
19.6476	0.615381	0.935202	77.5012	127.986	985.109	24.102	1	-1				20.7416	0.058129	724.222	646.7
19.6562	0.60825	0.934702	77.495	127.611	985.859	24.106	1	-1				20.7416	0.058129	719.523	642.11
19.664	0.600987	0.935389	77.534	127.83	985.796	24.102	1	-1				20.7416	0.058129	714.78	637.42
19.6738	0.594418	0.934733	77.5309	127.768	985.296	24.104	1	-1				20.7416	0.058129	708.234	631.327
19.6822	0.588756	0.935108	77.5168	127.705	984.046	24.092	1	-1				20.7416	0.058129	702.05	625.589
19.6935	0.582981	0.935202	77.5215	128.049	984.234	24.101	1	-1				20.7416	0.058129	694.743	619.017
19.7033	0.577943	0.934358	77.4903	128.143	985.234	24.102	1	-1				20.7416	0.058129	688.99	613.834
19.7144	0.572643	0.934702	77.5371	127.361	986.484	24.101	1	-1				20.7416	0.058129	682.533	608.066
19.7242	0.568624	0.934858	77.5231	127.768	986.296	24.104	1	-1				20.7416	0.058129	675.81	602.151
19.7334	0.563999	0.935608	77.5137	126.83	985.109	24.098	1	-1				20.7416	0.058129	668.965	596.011
19.7427	0.560343	0.935092	77.5262	127.236	984.734	24.1	1	-1				20.7416	0.058129	662.395	590.254
19.7524	0.556355	0.935436	77.5434	127.83	983.796	24.104	1	-1				20.7416	0.058129	655.289	583.995
19.7619	0.554162	0.935468	77.545	128.143	984.859	24.108	1	-1				20.7416	0.058129	649.319	578.976
19.7685	0.551237	0.935374	77.5121	127.893	985.359	24.112	1	-1				20.7416	0.058129	645.277	575.397
19.7785	0.548174	0.935843	77.5231	127.861	985.609	24.115	1	-1				20.7416	0.058129	638.508	569.588
19.7853	0.545699	0.935764	77.4934	127.111	985.484	24.122	1	-1				20.7416	0.058129	633.857	565.536
19.7908	0.543886	0.935452	77.5215	127.611	983.421	24.122	1	-1				20.7416	0.058129	628.713	561.059
19.7976	0.542086	0.935421	77.495	127.58	983.984	24.152	1	-1				20.7416	0.058129	624.431	557.424
19.8019	0.540974	0.935046	77.5278	127.236	985.296	24.157	1	-1				20.7416	0.058129	622.268	555.62
19.8085	0.539824	0.935108	77.5215	127.893	985.296	24.172	1	-1				20.7416	0.058129	617.591	551.712
19.811	0.538105	0.935608	77.545	127.393	984.859	24.176	1	-1				20.7416	0.058129	615.721	549.977
19.8157	0.537861	0.934999	77.4793	127.08	983.796	24.186	1	-1				20.7416	0.058129	611.615	546.58
19.8208	0.536599	0.935186	77.5153	127.986	983.859	24.174	1	-1				20.7416	0.058129	608.119	543.616
19.8246	0.535955	0.935452	77.5168	127.955	984.234	24.172	1	-1				20.7416	0.058129	605.654	541.573
19.8271	0.534974	0.935639	77.5168	128.049	986.171	24.183	1	-1				20.7416	0.058129	605.147	541.153
19.8311	0.534455	0.935358	77.5278	127.799	985.484	24.191	1	-1				20.7416	0.058129	601.933	538.464
19.8324	0.534168	0.935889	77.534	128.205	984.609	24.182	1	-1				20.7416	0.058129	600.473	537.206
19.8362	0.533605	0.935717	77.5106	127.299	984.046	24.192	1	-1				20.7416	0.058129	597.4	534.632
19.8381	0.533386	0.935436	77.5465	127.924	983.609	24.183	1	-1				20.7416	0.058129	595.745	533.249
19.8392	0.532667	0.935577	77.5434	127.955	984.484	24.18	1	-1				20.7416	0.058129	595.625	533.115
19.8407	0.532536	0.935843	77.5371	126.643	985.109	24.187	1	-1				20.7416	0.058129	594.937	532.579
19.8426	0.53288	0.935421	77.5387	128.08	985.234	24.191	1	-1				20.7416	0.058129	593.517	531.481
19.8442	0.533005	0.935843	77.5215	128.174	985.671	24.188	1	-1				20.7416	0.058129	592.596	530.777
19.8448	0.533068	0.93578	77.5121	128.08	984.359	24.19	1	-1				20.7416	0.058129	591.372	529.728
19.8454	0.532892	0.935967	77.5309	128.049	983.109	24.186	1	-1				20.7416	0.058129	590.237	528.725
19.8452	0.532617	0.935702	77.5293	127.736	983.921	24.194	1	-1				20.7416	0.058129	590.868	529.244
19.8452	0.533155	0.93528	77.5075	127.268	985.359	24.19	1	-1				20.7416	0.058129	591.696	530.053
19.846	0.53313	0.936155	77.5106	128.174	986.234	24.19	1	-1				20.7416	0.058129	591.608	530.027
19.8463	0.532011	0.936124	77.509	127.518	985.171	24.18	1	-1				20.7416	0.058129	590.9	529.266
19.8466	0.532918	0.935952	77.4887	127.705	984.421	24.183	1	-1				20.7416	0.058129	590.149	528.728
19.8464	0.53328	0.936171	77.5231	128.268	983.859	24.176	1	-1				20.7416	0.058129	589.905	528.544
19.8465	0.534192	0.935702	77.5121	127.518	984.234	24.172	1	-1				20.7416	0.058129	589.894	528.662
19.847	0.534755	0.935921	77.5403	127.361	986.296	24.169	1	-1				20.7416	0.058129	590.703	529.492
19.8449	0.535717	0.936014	77.5356	127.893	986.234	24.158	1	-1				20.7416	0.058129	592.066	530.701
19.8441	0.537343	0.936171	77.5512	127.799	985.609	24.172	1	-1				20.7416	0.058129	592.004	530.808
19.8451	0.539505	0.936171	77.5371	128.111	984.796	24.158	1	-1				20.7416	0.058129	590.473	529.786
19.8436	0.541749	0.936342	77.5106	127.018	983.421	24.165	1	-1				20.7416	0.058129	590.398	529.914
19.8441	0.543524	0.936717	77.5153	127.674	984.609	24.18	1	-1				20.7416	0.058129	590.528	530.294
19.8439	0.547099	0.936483	77.5184	128.33	985.671	24.172	1	-1				20.7416	0.058129	590.76	530.96
19.8414	0.550237	0.936624	77.5153	128.268	985.234	24.176	1	-1				20.7416	0.058129	591.895	532.22
19.8406	0.553055	0.936171	77.5528	127.455	985.359	24.172	1	-1				20.7416	0.058129	592.108	532.731
19.8387	0.556212	0.936468	77.4981	128.361	984.421	24.178	1	-1				20.7416	0.058129	592.534	533.394
19.8357	0.559187	0.936468	77.5278	127.736	983.484	24.17	1	-1				20.7416	0.058129	593.689	534.621
19.8331	0.561624	0.936124	77.5075	127.861	984.484	24.174	1	-1				20.7416	0.058129	595.864	536.718
19.8302	0.564699	0.936811	77.5465	127.955	985.296	24.168	1	-1				20.7416	0.058129	597.99	538.841
19.8282	0.567043	0.936577	77.534	127.361	985.921	24.174	1	-1				20.7416	0.058129	599.532	540.395
19.8227	0.568943	0.936218	77.5559	128.049	985.296	24.16	1	-1				20.7416	0.058129	602.894	543.292
19.8185	0.571118	0.936733	77.5184	127.08	983.984	24.176	1	-1				20.7416	0.058129	604.865	545.06
19.8148	0.572449	0.936171	77.5059	127.768	983.609	24.182	1	-1				20.7416	0.058129	607.128	547.019
19.8107	0.573631	0.936702	77.4887	127.486	984.296	24.176	1	-1				20.7416	0.058129	610.413	549.846
19.805	0.575306	0.936593	77.5043	127.018	984.359	24.174	1	-1				20.7416	0.058129	614.34	553.213
19.8031	0.576431	0.936389	77.4981	127.361	985.046	24.166	1	-1				20.7416	0.058129	615.997	554.722
19.7976	0.576606	0.936483	77.484	127.299	984.734	24.168	1	-1				20.7416	0.058129	619.836	557.82
19.7959	0.578093	0.936936	77.5293	127.924	984.359	24.161	1	-1				20.7416	0.058129	620.621	558.605
19.792	0.578118	0.937046	77.5168	128.174	984.046	24.164	1	-1				20.7416	0.058129	623.291	560.743
19.7887	0.579075	0.93653	77.5137	127.924	984.734	24.156	1	-1				20.7416	0.058129	625.99	563.073
19.7849	0.579343	0.936546	77.5231	127.236	985.171	24.158	1	-1				20.7416	0.058129	629.051	565.599
19.7836	0.579543	0.936889	77.5215	127.861	985.671	24.15	1	-1				20.7416	0.058129	630.287	566.649
19.7812	0.580562	0.936827	77.5324	127.611	984.984	24.158	1	-1				20.7416	0.058129	631.406	567.631
19.7802	0.58065	0.936874	77.5121	127.361	983.984	24.16	1	-1				20.7416	0.058129	631.499	567.657
19.7771	0.581056	0.936952	77.5075	127.33	983.921	24.135	1	-1				20.7416	0.058129	633.646	569.433
19.7754	0.581818	0.936874	77.5199	127.986	985.171	24.156	1	-1				20.7416	0.058129	635.608	571.179
19.7742	0.582262	0.936827	77.5168	128.08	985.421	24.126	1	-1				20.7416	0.058129	636.584	572.034
19.7727	0.582674	0.936671	77.5246	127.768	985.296	24.144	1	-1				20.7416	0.058129	637.528	572.836
19.7721	0.583493	0.936889	77.5106	127.955	985.171	24.131	1	-1				20.7416	0.058129	637.767	573.118
19.7712	0.582893	0.936843	77.5059	127.83	983.859	24.138	1	-1				20.7416	0.058129	637.663	572.886
19.7714	0.583137	0.937014	77.509	127.736	985.109	24.128	1	-1				20.7416	0.058129	638.357	573.549
19.7704	0.5835	0.936593	77.5215	127.174	985.734	24.131	1	-1				20.7416	0.058129	639.443	574.504
19.7697	0.583443	0.937389	77.4809	126.861	985.296	24.13	1	-1				20.7416	0.058129	639.636	574.628
19.768	0.5836	0.93703	77.5324	128.018	985.109	24.142	1	-1				20.7416	0.058129	640.766	575.547
19.7671	0.583643	0.937061	77.5231	128.174	984.359	24.132	1	-1				20.7416	0.058129	640.946	575.652
19.7674	0.58375	0.936999	77.4981	127.924	984.484	24.142	1	-1				20.7416	0.058129	640.748	575.512
19.7665	0.58495	0.937374	77.5199	128.049	984.984	24.14	1	-1				20.7416	0.058129	641.543	576.325
19.7653	0.584856	0.937327	77.5168	128.08	985.734	24.142	1	-1				20.7416	0.058129	642.932	577.479
19.7656	0.584725	0.93703	77.5199	127.174	985.546	24.131	1	-1				20.7416	0.058129	642.661	577.234
19.7656	0.584406	0.937202	77.5199	128.268	985.609	24.131	1	-1				20.7416	0.058129	642.726	577.252
19.7645	0.583725	0.937468	77.5278	127.799	984.796	24.142	1	-1				20.7416	0.058129	643.057	577.391
19.7631	0.583412	0.937421	77.5278	127.143	983.859	24.138	1	-1				20.7416	0.058129	643.507	577.662
19.7642	0.583075	0.937561	77.5356	128.018	984.109	24.135	1	-1				20.7416	0.058129	642.98	577.212
19.7629	0.583068	0.937608	77.5106	127.33	984.671	24.144	1	-1				20.7416	0.058129	644.249	578.269
19.7632	0.582943	0.937452	77.5418	127.736	985.359	24.138	1	-1				20.7416	0.058129	644.527	578.519
19.7628	0.583243	0.937686	77.5246	128.236	984.921	24.142	1	-1				20.7416	0.058129	644.519	578.522
19.7621	0.583543	0.937327	77.5278	127.799	983.734	24.14	1	-1				20.7416	0.058129	644.174	578.208
19.7633	0.5839	0.937171	77.5356	127.08	982.671	24.138	1	-1				20.7416	0.058129	642.564	576.888
19.7645	0.584012	0.937624	77.5012	127.018	983.421	24.14	1	-1				20.7416	0.058129	642.11	576.579
19.7641	0.584087	0.937311	77.5168	126.955	985.359	24.13	1	-1				20.7416	0.058129	643.716	577.999
19.7639	0.584393	0.937999	77.5059	128.111	985.234	24.144	1	-1				20.7416	0.058129	643.743	578.05
19.7647	0.584756	0.937827	77.5371	127.799	984.609	24.135	1	-1				20.7416	0.058129	642.682	577.198
19.766	0.585275	0.937905	77.5278	127.33	983.671	24.135	1	-1				20.7416	0.058129	641.036	575.876
19.7654	0.585462	0.937952	77.5387	128.111	983.046	24.131	1	-1				20.7416	0.058129	641.004	575.834
19.7652	0.585537	0.937921	77.5387	127.518	983.609	24.134	1	-1				20.7416	0.058129	641.506	576.282
19.7654	0.586381	0.937889	77.5278	127.455	984.484	24.132	1	-1				20.7416	0.058129	641.815	576.682
19.7645	0.586525	0.938233	77.5293	128.236	985.359	24.148	1	-1				20.7416	0.058129	643.075	577.768
19.7661	0.58725	0.937202	77.509	128.361	984.734	24.149	1	-1				20.7416	0.058129	641.338	576.415
19.7645	0.58665	0.937843	77.5403	126.893	983.296	24.156	1	-1				20.7416	0.058129	641.689	576.541
19.7648	0.587581	0.937686	77.4996	127.08	983.734	24.161	1	-1				20.7416	0.058129	641.59	576.597
19.7651	0.588281	0.938202	77.5278	128.205	983.984	24.162	1	-1				20.7416	0.058129	641.424	576.56
19.7648	0.588406	0.937858	77.5059	127.643	984.984	24.178	1	-1				20.7416	0.058129	642.307	577.347
19.7638	0.588943	0.938171	77.5309	127.955	984.546	24.188	1	-1				20.7416	0.058129	642.661	577.67
19.7645	0.589262	0.938124	77.5231	127.955	985.171	24.191	1	-1				20.7416	0.058129	642.547	577.652
19.7626	0.589456	0.937905	77.534	127.174	984.546	24.199	1	-1				20.7416	0.058129	643.494	578.402
19.7616	0.59	0.938186	77.5387	127.08	984.796	24.2	1	-1				20.7416	0.058129	644.296	579.128
19.7625	0.590212	0.938046	77.5043	126.861	985.046	24.203	1	-1				20.7416	0.058129	643.792	578.761
19.7621	0.590618	0.938077	77.5324	127.143	985.359	24.206	1	-1				20.7416	0.058129	644.186	579.146
19.7602	0.590287	0.938311	77.5215	128.111	985.171	24.206	1	-1				20.7416	0.058129	645.511	580.165
19.7606	0.59055	0.938046	77.5262	128.018	984.859	24.213	1	-1				20.7416	0.058129	645.011	579.774
19.7597	0.591287	0.938561	77.5153	127.799	984.546	24.22	1	-1				20.7416	0.058129	645.366	580.128
19.7603	0.591425	0.938358	77.5215	127.893	984.171	24.212	1	-1				20.7416	0.058129	644.617	579.517
19.7596	0.5923	0.938233	77.5278	127.986	985.046	24.225	1	-1				20.7416	0.058129	645.561	580.434
19.7596	0.592475	0.938593	77.5043	128.111	985.171	24.22	1	-1				20.7416	0.058129	645.661	580.543
19.7605	0.593	0.938483	77.5387	127.393	985.796	24.221	1	-1				20.7416	0.058129	645.327	580.373
19.7594	0.592556	0.938389	77.5184	127.643	985.046	24.242	1	-1				20.7416	0.058129	645.729	580.599
19.7594	0.592456	0.938686	77.5106	128.174	984.359	24.254	1	-1				20.7416	0.058129	645.278	580.182
19.7576	0.5928	0.93828	77.5403	128.143	985.109	24.248	1	-1				20.7416	0.058129	647.038	581.689
19.7576	0.593812	0.938655	77.5199	127.236	985.296	24.244	1	-1				20.7416	0.058129	647.021	581.805
19.7578	0.593856	0.938593	77.5262	127.799	985.734	24.25	1	-1				20.7416	0.058129	647.155	581.945
19.7568	0.594556	0.938468	77.5043	127.08	985.171	24.244	1	-1				20.7416	0.058129	647.373	582.169
19.7564	0.594237	0.938218	77.5153	128.174	984.484	24.248	1	-1				20.7416	0.058129	647.311	582.04
19.7552	0.594725	0.938624	77.5106	127.799	982.734	24.248	1	-1				20.7416	0.058129	646.923	581.678
19.7567	0.594781	0.938499	77.5403	128.205	983.984	24.248	1	-1				20.7416	0.058129	646.626	581.52
19.755	0.595062	0.938218	77.5262	127.799	985.296	24.246	1	-1				20.7416	0.058129	648.729	583.331
19.7565	0.595206	0.93828	77.5028	127.393	985.296	24.248	1	-1				20.7416	0.058129	647.624	582.455
19.7552	0.595025	0.938593	77.5434	127.643	985.359	24.246	1	-1				20.7416	0.058129	648.607	583.232
19.7558	0.595631	0.938936	77.5106	127.83	984.171	24.252	1	-1				20.7416	0.058129	647.335	582.204
19.7553	0.596144	0.938593	77.5278	127.361	983.234	24.251	1	-1				20.7416	0.058129	647.009	581.944
19.7547	0.595712	0.938999	77.4996	127.83	984.296	24.262	1	-1				20.7416	0.058129	648.196	582.916
19.7535	0.596162	0.938764	77.5371	127.174	984.671	24.252	1	-1				20.7416	0.058129	649.27	583.859
19.7526	0.597131	0.938264	77.5246	127.08	985.171	24.258	1	-1				20.7416	0.058129	650.067	584.646
19.7521	0.596793	0.938905	77.534	127.143	984.421	24.26	1	-1				20.7416	0.058129	650.017	584.52
19.7533	0.597862	0.938843	77.5387	128.174	983.546	24.259	1	-1				20.7416	0.058129	648.421	583.304
19.7528	0.598444	0.939389	77.5168	128.205	983.734	24.248	1	-1				20.7416	0.058129	648.789	583.68
19.7521	0.598962	0.938843	77.5309	128.174	984.234	24.25	1	-1				20.7416	0.058129	649.57	584.402
19.7522	0.599312	0.938577	77.5168	127.33	985.421	24.26	1	-1				20.7416	0.058129	650.252	585.066
19.7508	0.599262	0.93878	77.5356	128.08	984.421	24.262	1	-1				20.7416	0.058129	650.609	585.288
19.7509	0.6003	0.938967	77.5199	128.236	984.359	24.258	1	-1				20.7416	0.058129	650.351	585.197
19.7492	0.601369	0.938655	77.4778	127.799	984.109	24.252	1	-1				20.7416	0.058129	651.26	586.041
19.7488	0.601762	0.938733	77.5465	128.08	983.796	24.251	1	-1				20.7416	0.058129	651.296	586.097
19.749	0.602412	0.938796	77.5121	127.236	984.421	24.248	1	-1				20.7416	0.058129	651.469	586.351
19.7489	0.602969	0.938921	77.5106	128.236	984.734	24.234	1	-1				20.7416	0.058129	651.697	586.62
19.7477	0.603406	0.938983	77.5215	127.986	985.171	24.244	1	-1				20.7416	0.058129	652.795	587.584
19.747	0.604194	0.939046	77.5059	127.424	984.484	24.234	1	-1				20.7416	0.058129	652.7	587.558
19.7464	0.6041	0.939468	77.5293	127.268	983.921	24.238	1	-1				20.7416	0.058129	652.773	587.57
19.7444	0.605369	0.939077	77.4856	127.424	984.046	24.242	1	-1				20.7416	0.058129	654.149	588.838
19.745	0.605687	0.939389	77.4856	127.236	985.296	24.242	1	-1				20.7416	0.058129	654.487	589.225
19.7436	0.605344	0.939342	77.5278	127.955	985.796	24.241	1	-1				20.7416	0.058129	655.932	590.382
19.7412	0.605812	0.939202	77.5324	127.205	985.921	24.246	1	-1				20.7416	0.058129	657.691	591.865
19.7431	0.606106	0.939264	77.5106	128.236	985.421	24.25	1	-1				20.7416	0.058129	655.93	590.447
19.7416	0.606612	0.939108	77.5059	127.955	983.921	24.256	1	-1				20.7416	0.058129	655.963	590.44
19.7417	0.606306	0.939249	77.5168	127.861	984.796	24.264	1	-1				20.7416	0.058129	656.503	590.894
19.7407	0.6068	0.939046	77.5293	127.486	985.171	24.268	1	-1				20.7416	0.058129	657.391	591.692
19.7406	0.606625	0.939092	77.5465	127.955	985.546	24.267	1	-1				20.7416	0.058129	657.725	591.965
19.7403	0.606825	0.938967	77.5153	127.986	984.734	24.282	1	-1				20.7416	0.058129	657.418	591.69
19.7408	0.606856	0.939546	77.5215	128.174	984.359	24.286	1	-1				20.7416	0.058129	656.76	591.139
19.7392	0.6061	0.939218	77.5043	127.174	983.921	24.296	1	-1				20.7416	0.058129	657.741	591.815
19.7394	0.605256	0.939233	77.545	127.986	984.859	24.288	1	-1				20.7416	0.058129	658.344	592.261
19.7396	0.605725	0.939499	77.5137	127.674	985.046	24.302	1	-1				20.7416	0.058129	658.321	592.309
19.7389	0.605937	0.939405	77.4965	127.674	985.109	24.278	1	-1				20.7416	0.058129	658.778	592.707
19.7383	0.605831	0.939749	77.5106	127.83	984.109	24.302	1	-1				20.7416	0.058129	658.63	592.513
19.7395	0.606512	0.939717	77.495	127.83	982.796	24.314	1	-1				20.7416	0.058129	656.739	590.985
19.7405	0.606912	0.939483	77.5215	128.018	982.921	24.314	1	-1				20.7416	0.058129	656.063	590.494
19.7397	0.608287	0.939733	77.5231	128.299	984.296	24.32	1	-1				20.7416	0.058129	657.367	591.793
19.7403	0.608887	0.939452	77.509	127.861	985.484	24.312	1	-1				20.7416	0.058129	657.626	592.146
19.7417	0.6096	0.939655	77.5293	127.08	985.296	24.331	1	-1				20.7416	0.058129	656.342	591.182
19.7415	0.6108	0.939483	77.4996	128.33	984.796	24.313	1	-1				20.7416	0.058129	656.01	591.024
19.7417	0.611219	0.939999	77.5418	128.299	983.421	24.326	1	-1				20.7416	0.058129	654.895	590.087
19.7417	0.611856	0.939811	77.5403	127.861	983.171	24.313	1	-1				20.7416	0.058129	654.636	589.937
19.7428	0.611694	0.939577	77.5199	127.924	983.921	24.312	1	-1				20.7416	0.058129	654.325	589.713
19.7422	0.611881	0.939764	77.5278	127.924	984.359	24.309	1	-1				20.7416	0.058129	655.013	590.318
19.7423	0.611169	0.940171	77.534	128.08	985.171	24.31	1	-1				20.7416	0.058129	655.599	590.758
19.7419	0.612106	0.940014	77.509	127.986	984.171	24.304	1	-1				20.7416	0.058129	655.082	590.389
19.7407	0.611938	0.939889	77.5293	128.268	983.421	24.304	1	-1				20.7416	0.058129	655.463	590.629
19.7421	0.611363	0.939702	77.5012	128.236	983.546	24.293	1	-1				20.7416	0.058129	654.657	589.92
19.7408	0.611269	0.93978	77.5059	127.205	984.421	24.288	1	-1				20.7416	0.058129	656.205	591.212
19.7404	0.610556	0.940421	77.5246	127.205	985.296	24.284	1	-1				20.7416	0.058129	657.133	591.933
19.7394	0.6098	0.939999	77.545	127.674	984.984	24.276	1	-1				20.7416	0.058129	657.767	592.336
19.7385	0.6097	0.940155	77.5184	128.393	984.359	24.282	1	-1				20.7416	0.058129	658.074	592.533
19.7402	0.607944	0.940046	77.5418	127.861	983.359	24.286	1	-1				20.7416	0.058129	656.425	590.934
19.7416	0.607431	0.940218	77.5153	128.08	984.359	24.3	1	-1				20.7416	0.058129	656.113	590.685
19.7418	0.607844	0.940358	77.5106	127.611	984.671	24.29	1	-1				20.7416	0.058129	656.093	590.736
19.741	0.607337	0.940171	77.5137	127.861	985.609	24.294	1	-1				20.7416	0.058129	657.422	591.807
19.7425	0.607694	0.940202	77.4856	127.643	985.484	24.29	1	-1				20.7416	0.058129	656.173	590.833
19.7429	0.607481	0.939999	77.5293	127.924	984.671	24.289	1	-1				20.7416	0.058129	655.333	590.08
19.7435	0.607806	0.940452	77.4825	127.58	984.046	24.289	1	-1				20.7416	0.058129	654.439	589.357
19.7436	0.608844	0.940249	77.5371	127.299	984.671	24.304	1	-1				20.7416	0.058129	654.667	589.702
19.7429	0.61045	0.940296	77.5371	128.018	985.546	24.289	1	-1				20.7416	0.058129	655.521	590.634
19.7437	0.611244	0.940499	77.5403	127.986	986.171	24.292	1	-1				20.7416	0.058129	655.234	590.535
19.7451	0.612962	0.940468	77.5168	127.08	985.296	24.3	1	-1				20.7416	0.058129	653.348	589.16
19.7444	0.614513	0.939874	77.5043	126.861	984.546	24.301	1	-1				20.7416	0.058129	653.145	589.131
19.7438	0.615344	0.940108	77.5434	128.205	984.046	24.3	1	-1				20.7416	0.058129	653.124	589.18
19.7438	0.615981	0.940421	77.5387	127.768	984.234	24.308	1	-1				20.7416	0.058129	653.193	589.322
19.7435	0.618138	0.940671	77.4981	128.111	985.109	24.301	1	-1				20.7416	0.058129	653.687	590.029
19.7422	0.619406	0.940327	77.5403	128.08	984.921	24.305	1	-1				20.7416	0.058129	654.337	590.691
19.7416	0.621113	0.94103	77.4965	127.424	985.171	24.312	1	-1				20.7416	0.058129	654.636	591.148
19.7408	0.622669	0.940655	77.5278	128.33	984.421	24.316	1	-1				20.7416	0.058129	654.49	591.165
19.7371	0.624144	0.940483	77.5168	127.549	983.546	24.313	1	-1				20.7416	0.058129	656.436	592.853
19.7359	0.625263	0.940218	77.5231	128.174	984.609	24.316	1	-1				20.7416	0.058129	657.84	594.184
19.7343	0.627194	0.940733	77.5246	128.018	985.546	24.324	1	-1				20.7416	0.058129	659.387	595.72
19.7322	0.628225	0.940389	77.534	127.643	985.671	24.312	1	-1				20.7416	0.058129	660.823	597.008
19.7294	0.629488	0.940593	77.5309	127.268	985.046	24.342	1	-1				20.7416	0.058129	662.293	598.302
19.7297	0.629957	0.940624	77.4918	127.33	983.296	24.336	1	-1				20.7416	0.058129	660.799	597.039
19.7267	0.630713	0.941093	77.5262	127.736	983.296	24.342	1	-1				20.7416	0.058129	662.912	598.832
19.7239	0.631244	0.941249	77.5262	128.299	984.359	24.348	1	-1				20.7416	0.058129	665.614	601.145
19.7222	0.632113	0.941264	77.509	127.986	984.671	24.338	1	-1				20.7416	0.058129	666.966	602.358
19.7213	0.632844	0.940624	77.5075	128.08	984.984	24.339	1	-1				20.7416	0.058129	667.686	603.046
19.7177	0.6335	0.941171	77.4934	127.58	983.796	24.344	1	-1				20.7416	0.058129	669.396	604.426
19.7166	0.634188	0.941327	77.4871	126.955	983.296	24.34	1	-1				20.7416	0.058129	669.833	604.827
19.7157	0.63475	0.940796	77.5512	126.955	983.796	24.339	1	-1				20.7416	0.058129	670.685	605.613
19.7141	0.634675	0.940999	77.5418	128.111	984.921	24.351	1	-1				20.7416	0.058129	672.641	607.257
19.7128	0.63525	0.940905	77.5418	128.049	985.046	24.344	1	-1				20.7416	0.058129	673.594	608.102
19.7115	0.635075	0.941499	77.4996	128.424	984.609	24.342	1	-1				20.7416	0.058129	674.294	608.618
19.7097	0.63525	0.941342	77.4668	128.049	983.734	24.362	1	-1				20.7416	0.058129	674.948	609.11
19.7102	0.635388	0.941108	77.5043	128.268	983.234	24.358	1	-1				20.7416	0.058129	674.286	608.559
19.7094	0.635775	0.940952	77.5496	128.236	984.296	24.36	1	-1				20.7416	0.058129	675.529	609.677
19.709	0.635294	0.941046	77.534	128.049	984.921	24.362	1	-1				20.7416	0.058129	676.313	610.295
19.7072	0.634675	0.941218	77.5246	127.299	985.359	24.358	1	-1				20.7416	0.058129	677.977	611.595
19.707	0.634182	0.941342	77.5324	128.236	984.609	24.36	1	-1				20.7416	0.058129	677.716	611.277
19.7068	0.634325	0.941764	77.5262	128.268	983.296	24.354	1	-1				20.7416	0.058129	676.952	610.592
19.705	0.634075	0.940968	77.5293	127.705	984.796	24.351	1	-1				20.7416	0.058129	679.302	612.557
19.7064	0.633025	0.941827	77.495	127.268	985.359	24.348	1	-1				20.7416	0.058129	678.846	612.103
19.7063	0.634088	0.941718	77.5199	127.518	986.296	24.348	1	-1				20.7416	0.058129	679.426	612.757
19.7056	0.635425	0.941686	77.5434	128.455	985.609	24.348	1	-1				20.7416	0.058129	679.241	612.72
19.7056	0.639125	0.941389	77.5121	128.549	984.984	24.348	1	-1				20.7416	0.058129	678.281	612.337
19.7054	0.645157	0.941468	77.5278	128.143	984.609	24.36	1	-1				20.7416	0.058129	677.302	612.228
19.7056	0.656007	0.94189	77.5231	128.424	984.484	24.36	1	-1				20.7416	0.058129	675.512	612.044
19.7061	0.672132	0.941389	77.5278	128.455	984.421	24.372	1	-1				20.7416	0.058129	672.765	611.71
19.7064	0.690983	0.941671	77.4965	127.799	985.109	24.361	1	-1				20.7416	0.058129	670.274	611.954
19.7054	0.713814	0.941686	77.5121	128.049	985.109	24.376	1	-1				20.7416	0.058129	667.687	612.539
19.7031	0.738258	0.941843	77.4934	127.955	983.984	24.38	1	-1				20.7416	0.058129	665.052	613.186
19.7003	0.76619	0.941889	77.5371	127.674	984.171	24.392	1	-1				20.7416	0.058129	663.167	614.944
19.6938	0.791946	0.941811	77.5403	128.486	984.421	24.38	1	-1				20.7416	0.058129	664.366	618.94
19.6854	0.820409	0.94228	77.5496	127.518	985.671	24.366	1	-1				20.7416	0.058129	667.259	624.706
19.6709	0.843197	0.941858	77.534	128.018	986.046	24.368	1	-1				20.7416	0.058129	674.83	633.505
19.6547	0.865273	0.941905	77.5309	127.643	984.796	24.372	1	-1				20.7416	0.058129	682.677	642.293
19.6323	0.883104	0.941764	77.5184	128.299	983.484	24.366	1	-1				20.7416	0.058129	695.572	654.644
19.6059	0.899761	0.941827	77.509	128.174	982.734	24.373	1	-1				20.7416	0.058129	711.948	669.719
19.5781	0.914561	0.942077	77.5309	128.174	984.234	24.385	1	-1				20.7416	0.058129	731.253	687.165
19.5496	0.927311	0.942327	77.5246	128.33	984.484	24.398	1	-1				20.7416	0.058129	750.491	704.206
19.5188	0.93923	0.941686	77.5481	127.549	984.546	24.392	1	-1				20.7416	0.058129	771.318	722.423
19.4892	0.952418	0.942155	77.5106	127.768	983.671	24.398	1	-1				20.7416	0.058129	790.333	739.234
19.4609	0.965999	0.942514	77.5199	128.205	983.046	24.402	1	-1				20.7416	0.058129	808.536	755.464
19.4339	0.978931	0.942264	77.4903	127.205	983.671	24.408	1	-1				20.7416	0.058129	826.912	771.893
19.4122	0.993431	0.942139	77.5309	128.424	984.796	24.396	1	-1				20.7416	0.058129	841.613	785.587
19.3876	1.0036	0.941983	77.5387	128.268	985.296	24.406	1	-1				20.7416	0.058129	858.554	800.536
19.3684	1.01485	0.942218	77.5371	127.986	984.296	24.434	1	-1				20.7416	0.058129	870.071	811.058
19.3483	1.01974	0.942358	77.5168	127.705	983.484	24.43	1	-1				20.7416	0.058129	883.341	822.292
19.3288	1.02246	0.942311	77.4965	127.986	983.484	24.43	1	-1				20.7416	0.058129	897.123	833.782
19.3098	1.01721	0.942436	77.5121	128.143	983.796	24.434	1	-1				20.7416	0.058129	911.987	845.275
19.2921	1.0075	0.942046	77.5262	128.424	984.921	24.442	1	-1				20.7416	0.058129	927.241	856.667
19.2744	0.992593	0.942218	77.5028	128.111	985.046	24.449	1	-1				20.7416	0.058129	942.356	867.249
19.2587	0.971662	0.942264	77.4903	127.018	984.296	24.472	1	-1				20.7416	0.058129	955.973	875.844
19.2451	0.94678	0.942468	77.5246	127.83	983.734	24.46	1	-1				20.7416	0.058129	968.826	883.395
19.2339	0.918955	0.941936	77.5278	128.299	983.109	24.434	1	-1				20.7416	0.058129	980.215	889.423
19.2293	0.887654	0.942327	77.5137	128.018	983.671	24.454	1	-1				20.7416	0.058129	988.494	892.636	975.912
19.2293	0.860566	0.942577	77.5184	127.299	984.734	24.45	1	-1				20.7416	0.058129	993.394	893.617
19.2341	0.830697	0.942811	77.5168	126.955	984.734	24.449	1	-1				20.7416	0.058129	994.145	890.805
19.2457	0.805234	0.94203	77.5262	128.111	984.296	24.438	1	-1				20.7416	0.058129	988.881	883.558
19.261	0.779471	0.942515	77.5199	127.455	983.484	24.44	1	-1				20.7416	0.058129	980.606	873.793
19.2848	0.757665	0.942655	77.5403	128.143	983.296	24.434	1	-1				20.7416	0.058129	966.238	859.566
19.3096	0.737896	0.942546	77.5278	127.111	984.484	24.44	1	-1				20.7416	0.058129	952.193	845.936
19.3408	0.720727	0.942358	77.5262	127.299	984.859	24.445	1	-1				20.7416	0.058129	932.381	827.85
19.3714	0.706951	0.942374	77.5293	127.893	985.234	24.43	1	-1				20.7416	0.058129	912.419	810.039
19.4058	0.693664	0.942468	77.509	127.299	984.296	24.432	1	-1				20.7416	0.058129	888.524	789.004
19.4418	0.683301	0.942671	77.484	128.143	983.796	24.428	1	-1				20.7416	0.058129	863.385	767.339
19.4721	0.675182	0.942749	77.4825	127.424	984.421	24.428	1	-1				20.7416	0.058129	843.033	749.911
19.5048	0.669007	0.942577	77.4715	127.455	985.796	24.434	1	-1				20.7416	0.058129	821.27	731.621
19.5295	0.664319	0.942999	77.4996	128.174	985.609	24.44	1	-1				20.7416	0.058129	803.776	716.874
19.5579	0.660169	0.942811	77.5356	127.736	984.546	24.438	1	-1				20.7416	0.058129	782.814	699.329
19.5794	0.657188	0.942811	77.5215	127.768	983.171	24.436	1	-1				20.7416	0.058129	766.521	685.692
19.6013	0.654363	0.943264	77.5371	128.205	983.546	24.454	1	-1				20.7416	0.058129	751.2	672.981
19.6191	0.652688	0.942483	77.5075	127.799	984.609	24.465	1	-1				20.7416	0.058129	739.252	663.186
19.6351	0.650738	0.942749	77.5371	127.361	985.234	24.449	1	-1				20.7416	0.058129	728.34	654.171
19.6471	0.647988	0.942327	77.5246	127.799	985.484	24.445	1	-1				20.7416	0.058129	720.185	647.271
19.6597	0.645425	0.942749	77.5231	128.049	984.046	24.452	1	-1				20.7416	0.058129	710.274	638.863
19.6689	0.642425	0.942811	77.4965	128.049	983.359	24.464	1	-1				20.7416	0.058129	703.474	632.97
19.6767	0.639582	0.943014	77.5309	128.174	983.421	24.476	1	-1				20.7416	0.058129	698.242	628.414
19.6836	0.636482	0.942796	77.5262	127.955	984.734	24.486	1	-1				20.7416	0.058129	694.577	625.175
19.6877	0.633075	0.942671	77.5215	127.955	984.421	24.484	1	-1				20.7416	0.058129	691.867	622.567
19.6942	0.62855	0.943202	77.5371	128.08	983.984	24.504	1	-1				20.7416	0.058129	687.443	618.435
19.6988	0.625031	0.942686	77.5278	128.174	983.359	24.492	1	-1				20.7416	0.058129	684.148	615.322
19.7035	0.621181	0.943718	77.5278	127.518	983.046	24.491	1	-1				20.7416	0.058129	681.085	612.377
19.7071	0.617419	0.94328	77.5324	127.143	983.546	24.48	1	-1				20.7416	0.058129	679.332	610.552
19.7132	0.614069	0.943327	77.5293	126.986	984.609	24.466	1	-1				20.7416	0.058129	676.06	607.584
19.7151	0.609956	0.943171	77.5246	128.143	985.171	24.468	1	-1				20.7416	0.058129	675.704	606.849
19.7217	0.605781	0.943499	77.5262	127.736	984.921	24.486	1	-1				20.7416	0.058129	671.265	602.759
19.7261	0.601725	0.943264	77.5324	127.018	983.546	24.491	1	-1				20.7416	0.058129	667.745	599.357
19.7318	0.598631	0.943108	77.5043	127.643	982.921	24.508	1	-1				20.7416	0.058129	663.605	595.614
19.7362	0.596144	0.943405	77.4903	127.518	983.234	24.518	1	-1				20.7416	0.058129	660.955	593.201
19.7426	0.593162	0.94353	77.5012	127.33	984.921	24.521	1	-1				20.7416	0.058129	657.801	590.407
19.7473	0.591643	0.94353	77.5028	126.83	984.796	24.529	1	-1				20.7416	0.058129	654.549	587.596
19.7516	0.590112	0.943827	77.4778	127.768	984.359	24.518	1	-1				20.7416	0.058129	651.334	584.796
19.7575	0.588706	0.944046	77.5059	127.58	984.234	24.538	1	-1				20.7416	0.058129	647.146	581.243
19.762	0.588506	0.943718	77.4903	127.955	984.171	24.545	1	-1				20.7416	0.058129	643.783	578.501
19.767	0.588868	0.943764	77.5356	127.643	984.546	24.544	1	-1				20.7416	0.058129	640.322	575.773
19.7712	0.589012	0.943968	77.4903	127.455	985.171	24.544	1	-1				20.7416	0.058129	637.659	573.68
19.7739	0.590218	0.943389	77.534	127.736	985.359	24.537	1	-1				20.7416	0.058129	635.611	572.181
19.7795	0.591562	0.943577	77.5012	126.799	983.984	24.537	1	-1				20.7416	0.058129	630.423	568.07
19.7813	0.592625	0.94389	77.5371	127.299	983.359	24.537	1	-1				20.7416	0.058129	628.529	566.629
19.7843	0.594462	0.943733	77.5356	128.143	983.859	24.529	1	-1				20.7416	0.058129	626.421	565.176
19.7864	0.5957	0.943936	77.5199	128.111	984.734	24.522	1	-1				20.7416	0.058129	625.237	564.42
19.7871	0.596962	0.943499	77.5059	127.58	985.671	24.545	1	-1				20.7416	0.058129	625.172	564.573
19.7866	0.598687	0.943718	77.534	128.174	985.796	24.52	1	-1				20.7416	0.058129	625.366	564.94
19.7851	0.598769	0.943843	77.534	127.705	984.484	24.512	1	-1				20.7416	0.058129	625.577	565.039
19.7861	0.599837	0.944249	77.5199	128.143	983.296	24.525	1	-1				20.7416	0.058129	623.935	563.767
19.7837	0.599462	0.943561	77.5184	127.518	983.921	24.53	1	-1				20.7416	0.058129	626.18	565.572
19.7822	0.599675	0.944108	77.5043	127.643	984.421	24.537	1	-1				20.7416	0.058129	627.588	566.763
19.7806	0.599281	0.943936	77.5153	127.174	985.109	24.542	1	-1				20.7416	0.058129	629.263	568.111
19.7794	0.598562	0.944608	77.5434	128.299	985.296	24.537	1	-1				20.7416	0.058129	630.309	568.881
19.7754	0.597475	0.944218	77.509	128.174	984.796	24.533	1	-1				20.7416	0.058129	633.13	570.997
19.774	0.597581	0.944374	77.4856	127.455	983.109	24.526	1	-1				20.7416	0.058129	633.053	570.845
19.7737	0.596062	0.944264	77.5543	128.268	983.796	24.533	1	-1				20.7416	0.058129	633.914	571.403
19.7726	0.595087	0.944686	77.5075	128.236	984.921	24.545	1	-1				20.7416	0.058129	635.58	572.701
19.7727	0.5936	0.944233	77.4965	127.705	985.296	24.55	1	-1				20.7416	0.058129	635.951	572.848
19.7723	0.592718	0.94378	77.4934	127.143	985.046	24.546	1	-1				20.7416	0.058129	636.189	572.921
19.7718	0.592412	0.943983	77.5278	127.893	984.171	24.54	1	-1				20.7416	0.058129	636.107	572.767
19.7706	0.591212	0.94403	77.5168	127.58	983.796	24.533	1	-1				20.7416	0.058129	636.918	573.257
19.7727	0.591268	0.944296	77.4903	128.236	983.484	24.532	1	-1				20.7416	0.058129	635.098	571.777
19.7737	0.5906	0.943608	77.4965	128.143	984.796	24.52	1	-1				20.7416	0.058129	635.31	571.949
19.7731	0.5899	0.944702	77.5199	127.705	984.234	24.52	1	-1				20.7416	0.058129	635.503	571.988
19.7752	0.589662	0.944968	77.5324	128.174	984.359	24.525	1	-1				20.7416	0.058129	634.11	570.844
19.7758	0.588812	0.944436	77.5215	128.33	983.171	24.53	1	-1				20.7416	0.058129	633.001	569.778
19.7768	0.588656	0.944655	77.5012	127.549	983.171	24.532	1	-1				20.7416	0.058129	632.336	569.223
19.7762	0.588593	0.944186	77.4965	127.049	983.609	24.544	1	-1				20.7416	0.058129	633.051	569.819
19.7753	0.58845	0.944436	77.484	127.768	984.984	24.534	1	-1				20.7416	0.058129	634.616	571.147
19.778	0.58855	0.94453	77.4809	127.486	984.609	24.528	1	-1				20.7416	0.058129	632.404	569.352
19.7785	0.5884	0.944686	77.5028	127.986	983.921	24.55	1	-1				20.7416	0.058129	631.56	568.612
19.7785	0.58785	0.944858	77.5121	128.08	983.359	24.533	1	-1				20.7416	0.058129	631.279	568.287
19.7783	0.588343	0.94478	77.5293	127.268	983.421	24.542	1	-1				20.7416	0.058129	631.401	568.447
19.7789	0.588087	0.944733	77.5153	127.299	984.296	24.524	1	-1				20.7416	0.058129	631.553	568.593
19.7786	0.587987	0.945093	77.5356	127.674	985.484	24.532	1	-1				20.7416	0.058129	632.601	569.498
19.7797	0.587956	0.944999	77.4903	127.736	985.171	24.534	1	-1				20.7416	0.058129	631.548	568.625
19.7796	0.587987	0.944905	77.5231	128.205	984.359	24.525	1	-1				20.7416	0.058129	631.147	568.257
19.7797	0.587237	0.94514	77.5012	127.611	983.171	24.526	1	-1				20.7416	0.058129	630.37	567.471
19.7789	0.58655	0.944624	77.5121	127.986	983.734	24.528	1	-1				20.7416	0.058129	631.475	568.315
19.7797	0.586812	0.94514	77.5184	127.643	984.734	24.525	1	-1				20.7416	0.058129	631.456	568.391
19.7795	0.586762	0.944546	77.509	127.924	985.859	24.524	1	-1				20.7416	0.058129	632.346	569.17
19.7796	0.586118	0.94528	77.5028	127.924	985.171	24.522	1	-1				20.7416	0.058129	631.933	568.72
19.7795	0.586031	0.945186	77.4934	127.361	984.796	24.518	1	-1				20.7416	0.058129	631.734	568.527
19.7782	0.58625	0.945593	77.5231	127.955	984.359	24.522	1	-1				20.7416	0.058129	632.388	569.054
19.7766	0.586687	0.944983	77.5278	128.143	984.234	24.514	1	-1				20.7416	0.058129	633.445	569.951
19.7779	0.587225	0.945249	77.5278	127.299	985.296	24.506	1	-1				20.7416	0.058129	633.098	569.797
19.7775	0.587687	0.945499	77.5231	127.205	985.171	24.518	1	-1				20.7416	0.058129	633.236	569.956
19.7772	0.588318	0.945171	77.5168	127.768	985.171	24.514	1	-1				20.7416	0.058129	633.386	570.151
19.7763	0.5889	0.945108	77.5215	127.705	984.421	24.516	1	-1				20.7416	0.058129	633.456	570.23
19.7774	0.58875	0.945577	77.495	127.736	983.984	24.503	1	-1				20.7416	0.058129	632.413	569.345
19.7766	0.590756	0.945171	77.5075	127.424	983.921	24.51	1	-1				20.7416	0.058129	632.674	569.787
19.7769	0.590587	0.945343	77.4762	127.643	985.359	24.495	1	-1				20.7416	0.058129	633.344	570.395
19.7759	0.591187	0.945702	77.5231	127.768	985.109	24.5	1	-1				20.7416	0.058129	633.843	570.853
19.7747	0.592643	0.945218	77.5184	127.986	984.984	24.502	1	-1				20.7416	0.058129	634.43	571.49
19.7743	0.593719	0.945311	77.4762	127.518	983.796	24.508	1	-1				20.7416	0.058129	633.772	571.014
19.7733	0.593837	0.945624	77.5496	127.611	983.421	24.502	1	-1				20.7416	0.058129	634.318	571.445
19.7708	0.5956	0.945874	77.5153	127.674	983.734	24.516	1	-1				20.7416	0.058129	636.041	573.061
19.7716	0.596512	0.945702	77.5106	127.08	983.796	24.521	1	-1				20.7416	0.058129	635.393	572.649
19.7705	0.597094	0.945811	77.5231	128.111	984.796	24.528	1	-1				20.7416	0.058129	636.767	573.887
19.7687	0.597568	0.946108	77.5153	128.268	984.671	24.524	1	-1				20.7416	0.058129	637.921	574.866
19.7684	0.5982	0.945405	77.5168	127.236	982.984	24.532	1	-1				20.7416	0.058129	636.985	574.081
19.7644	0.598212	0.946014	77.5262	127.861	983.171	24.53	1	-1				20.7416	0.058129	640.029	576.55
19.7647	0.59965	0.945905	77.5059	126.736	984.359	24.529	1	-1				20.7416	0.058129	640.322	577.028
19.7642	0.599662	0.945843	77.5106	127.518	984.609	24.525	1	-1				20.7416	0.058129	640.857	577.476
19.762	0.599262	0.945311	77.5278	127.268	984.109	24.514	1	-1				20.7416	0.058129	642.207	578.488
19.7605	0.5993	0.94589	77.4934	126.986	983.984	24.524	1	-1				20.7416	0.058129	643.217	579.3
19.7597	0.599675	0.945983	77.5309	128.111	982.796	24.518	1	-1				20.7416	0.058129	642.979	579.079
19.7591	0.599756	0.945796	77.5168	127.924	983.046	24.53	1	-1				20.7416	0.058129	643.562	579.574
19.7576	0.599037	0.94603	77.5293	127.424	985.109	24.514	1	-1				20.7416	0.058129	646.093	581.659
19.7575	0.598519	0.945858	77.5403	127.768	985.359	24.52	1	-1				20.7416	0.058129	646.399	581.86
19.7572	0.597906	0.946171	77.509	127.58	984.796	24.524	1	-1				20.7416	0.058129	646.375	581.734
19.7543	0.597275	0.945843	77.5246	127.455	983.671	24.522	1	-1				20.7416	0.058129	647.828	582.764
19.7557	0.596456	0.945749	77.5293	127.83	983.484	24.518	1	-1				20.7416	0.058129	646.778	581.809
19.7546	0.596475	0.945358	77.5075	127.361	983.484	24.51	1	-1				20.7416	0.058129	647.608	582.482
19.755	0.595675	0.945983	77.5231	127.111	984.109	24.51	1	-1				20.7416	0.058129	647.858	582.627
19.7552	0.594562	0.946499	77.509	127.424	984.484	24.507	1	-1				20.7416	0.058129	648.142	582.749
19.7545	0.593418	0.945671	77.4903	127.455	984.671	24.503	1	-1				20.7416	0.058129	648.937	583.268
19.7529	0.592325	0.946374	77.5309	127.986	983.859	24.49	1	-1				20.7416	0.058129	649.702	583.707
19.7538	0.591937	0.94628	77.5121	128.205	983.671	24.488	1	-1				20.7416	0.058129	649.02	583.1
19.755	0.590668	0.946124	77.5309	127.893	984.296	24.495	1	-1				20.7416	0.058129	648.688	582.721
19.7558	0.5895	0.946249	77.5278	127.143	985.171	24.503	1	-1				20.7416	0.058129	648.826	582.748
19.7555	0.588856	0.946436	77.5309	127.674	985.234	24.486	1	-1				20.7416	0.058129	649.225	582.998
19.7562	0.588237	0.94678	77.5121	127.986	984.671	24.496	1	-1				20.7416	0.058129	648.439	582.257
19.7579	0.586706	0.946468	77.5106	127.924	984.109	24.491	1	-1				20.7416	0.058129	647.011	580.891
19.7571	0.586293	0.946608	77.4903	126.861	983.796	24.491	1	-1				20.7416	0.058129	647.451	581.179
19.7595	0.58615	0.946796	77.4981	128.111	984.484	24.486	1	-1				20.7416	0.058129	646.197	580.191
19.7602	0.586312	0.946421	77.5184	127.861	985.546	24.486	1	-1				20.7416	0.058129	646.379	580.421
19.7605	0.585781	0.946608	77.5403	127.33	985.359	24.498	1	-1				20.7416	0.058129	646.085	580.11
19.7624	0.586043	0.946655	77.4903	126.893	984.796	24.483	1	-1				20.7416	0.058129	644.257	578.632
19.7622	0.586762	0.946468	77.5012	128.018	983.421	24.496	1	-1				20.7416	0.058129	643.443	577.978
19.764	0.587431	0.946983	77.4965	128.393	983.421	24.494	1	-1				20.7416	0.058129	641.993	576.886
19.7661	0.589431	0.946436	77.5215	127.924	984.484	24.5	1	-1				20.7416	0.058129	640.895	576.298
19.7668	0.592531	0.946608	77.5028	127.674	985.484	24.5	1	-1				20.7416	0.058129	640.567	576.458
19.7662	0.595225	0.946624	77.5012	127.768	985.109	24.507	1	-1				20.7416	0.058129	640.399	576.617
19.7673	0.599425	0.946796	77.545	127.955	983.921	24.484	1	-1				20.7416	0.058129	638.182	575.249
19.7667	0.603894	0.946546	77.5184	128.111	983.296	24.507	1	-1				20.7416	0.058129	637.537	575.214
19.7678	0.609287	0.946499	77.5246	127.861	982.046	24.506	1	-1				20.7416	0.058129	635.147	573.84
19.7647	0.614006	0.946796	77.5231	127.58	984.484	24.507	1	-1				20.7416	0.058129	638.293	577.084
19.765	0.6191	0.946827	77.534	127.986	984.796	24.518	1	-1				20.7416	0.058129	637.571	577.119
19.7611	0.623963	0.946905	77.4996	127.611	984.234	24.514	1	-1				20.7416	0.058129	639.333	579.075
19.7593	0.628813	0.947108	77.5246	128.049	983.546	24.524	1	-1				20.7416	0.058129	639.498	579.733
19.755	0.6329	0.94703	77.5153	128.049	983.109	24.525	1	-1				20.7416	0.058129	641.758	582.006
19.7497	0.636507	0.947405	77.5418	127.986	983.234	24.525	1	-1				20.7416	0.058129	645.236	585.242
19.745	0.638769	0.946624	77.5262	127.424	984.171	24.525	1	-1				20.7416	0.058129	648.948	588.564
19.7389	0.641957	0.947233	77.5371	126.955	985.046	24.522	1	-1				20.7416	0.058129	653.523	592.687
19.7333	0.643769	0.947202	77.5168	127.205	984.484	24.534	1	-1				20.7416	0.058129	656.979	595.651
19.7273	0.645732	0.947014	77.5199	128.143	984.109	24.542	1	-1				20.7416	0.058129	660.871	598.997
19.7232	0.646369	0.947686	77.5028	127.924	982.546	24.56	1	-1				20.7416	0.058129	662.731	600.469
19.7161	0.647751	0.947093	77.5246	128.049	983.046	24.544	1	-1				20.7416	0.058129	668.005	604.921
19.7124	0.648144	0.946983	77.5278	128.143	984.359	24.546	1	-1				20.7416	0.058129	671.547	607.914
19.7075	0.648794	0.947296	77.5059	127.986	984.734	24.556	1	-1				20.7416	0.058129	675.295	611.041
19.704	0.649257	0.947296	77.5278	127.955	984.796	24.549	1	-1				20.7416	0.058129	677.861	613.172
19.7005	0.648813	0.947421	77.4918	127.08	983.734	24.552	1	-1				20.7416	0.058129	679.723	614.553
19.6979	0.648013	0.947608	77.5231	127.143	983.296	24.554	1	-1				20.7416	0.058129	681.473	615.843
19.6932	0.646894	0.947343	77.5168	128.143	984.234	24.56	1	-1				20.7416	0.058129	685.692	619.182
19.6939	0.645213	0.947452	77.5059	127.674	984.984	24.556	1	-1				20.7416	0.058129	685.99	619.276
19.6901	0.643413	0.947483	77.5309	128.174	984.171	24.55	1	-1				20.7416	0.058129	688.426	620.98
19.6902	0.641744	0.947561	77.534	127.924	984.234	24.552	1	-1				20.7416	0.058129	688.616	620.942
19.688	0.639107	0.947499	77.5293	127.455	983.609	24.56	1	-1				20.7416	0.058129	690.226	621.894
19.6899	0.636775	0.94789	77.545	127.893	983.671	24.567	1	-1				20.7416	0.058129	689.197	620.794
19.6899	0.6331	0.947515	77.545	128.049	984.921	24.579	1	-1				20.7416	0.058129	690.584	621.565
19.6893	0.630682	0.947733	77.5371	127.58	985.484	24.595	1	-1				20.7416	0.058129	691.761	622.269
19.6922	0.628775	0.947577	77.509	127.33	985.296	24.598	1	-1				20.7416	0.058129	689.827	620.472
19.6933	0.626338	0.948015	77.5184	127.549	983.984	24.606	1	-1				20.7416	0.058129	688.399	618.948
19.6957	0.623994	0.948155	77.5184	127.893	983.484	24.598	1	-1				20.7416	0.058129	686.643	617.223
19.6996	0.622219	0.947561	77.5293	127.924	983.359	24.613	1	-1				20.7416	0.058129	683.964	614.844
19.7005	0.620194	0.948155	77.5106	127.018	984.609	24.616	1	-1				20.7416	0.058129	684.52	615.135
19.7054	0.618956	0.947593	77.5418	128.08	984.296	24.62	1	-1				20.7416	0.058129	680.848	612.004
19.7085	0.617406	0.94778	77.5434	127.893	984.484	24.624	1	-1				20.7416	0.058129	678.943	610.295
19.7104	0.616688	0.94778	77.5324	127.674	983.671	24.638	1	-1				20.7416	0.058129	677.149	608.711
19.7149	0.615094	0.947718	77.5012	127.705	983.234	24.659	1	-1				20.7416	0.058129	673.755	605.756
19.7169	0.614706	0.947952	77.5387	127.174	984.171	24.664	1	-1				20.7416	0.058129	673.006	605.165
19.7205	0.612669	0.947811	77.534	128.111	984.609	24.654	1	-1				20.7416	0.058129	670.967	603.307
19.7235	0.611806	0.947686	77.5246	127.986	984.984	24.655	1	-1				20.7416	0.058129	669.174	601.781
19.7265	0.610444	0.94753	77.5106	127.674	984.421	24.659	1	-1				20.7416	0.058129	666.729	599.612
19.7283	0.609425	0.94789	77.4981	127.643	983.296	24.648	1	-1				20.7416	0.058129	664.851	597.906
19.7294	0.60885	0.947936	77.509	127.736	982.734	24.655	1	-1				20.7416	0.058129	663.772	596.933
19.7312	0.608387	0.948077	77.5215	128.143	983.296	24.648	1	-1				20.7416	0.058129	662.889	596.201
19.7337	0.608106	0.948358	77.4996	127.111	984.234	24.637	1	-1				20.7416	0.058129	661.697	595.263
19.7363	0.607987	0.948155	77.5465	127.768	984.734	24.633	1	-1				20.7416	0.058129	660.14	594.024
19.737	0.607787	0.948343	77.5496	127.986	984.109	24.629	1	-1				20.7416	0.058129	659.223	593.221
19.7398	0.60825	0.94828	77.5293	127.455	983.546	24.624	1	-1				20.7416	0.058129	656.769	591.259
19.7396	0.608175	0.948358	77.4918	128.174	983.234	24.636	1	-1				20.7416	0.058129	656.732	591.201
19.7414	0.608444	0.948171	77.5403	127.736	983.734	24.65	1	-1				20.7416	0.058129	655.725	590.451
19.7435	0.60975	0.948218	77.5168	127.455	984.609	24.668	1	-1				20.7416	0.058129	654.53	589.694
19.743	0.610331	0.948405	77.5106	127.143	983.671	24.683	1	-1				20.7416	0.058129	654.196	589.434
19.7436	0.610812	0.948343	77.5215	126.705	983.734	24.686	1	-1				20.7416	0.058129	653.743	589.129
19.7447	0.611212	0.948577	77.5231	127.455	982.734	24.698	1	-1				20.7416	0.058129	652.239	587.899
19.7449	0.612381	0.948343	77.5168	127.955	983.671	24.709	1	-1				20.7416	0.058129	652.516	588.318
19.7436	0.612481	0.948593	77.4981	127.455	984.859	24.713	1	-1				20.7416	0.058129	654.219	589.779
19.7441	0.612725	0.948561	77.5168	127.799	985.109	24.717	1	-1				20.7416	0.058129	653.983	589.633
19.7426	0.612006	0.948499	77.5231	127.861	984.546	24.721	1	-1				20.7416	0.058129	654.856	590.218
19.7421	0.611875	0.948702	77.5434	127.33	983.984	24.717	1	-1				20.7416	0.058129	654.823	590.141
19.7407	0.611075	0.948718	77.5262	127.268	983.484	24.701	1	-1				20.7416	0.058129	655.645	590.679
19.7423	0.611119	0.948639	77.5434	128.174	983.921	24.725	1	-1				20.7416	0.058129	654.774	590.009
19.7406	0.610625	0.948155	77.5028	127.705	985.359	24.734	1	-1				20.7416	0.058129	657.026	591.858
19.7413	0.61035	0.94878	77.5262	128.018	985.421	24.74	1	-1				20.7416	0.058129	656.602	591.488
19.7385	0.6099	0.948765	77.5356	128.205	984.421	24.744	1	-1				20.7416	0.058129	658.043	592.535
19.7386	0.609131	0.948421	77.545	127.268	984.484	24.744	1	-1				20.7416	0.058129	658.123	592.514
19.7397	0.608037	0.949202	77.4934	127.705	983.859	24.744	1	-1				20.7416	0.058129	657.118	591.536
19.7379	0.60735	0.948702	77.5215	127.893	984.234	24.738	1	-1				20.7416	0.058129	658.763	592.806
19.7401	0.606881	0.94914	77.4903	127.83	984.921	24.748	1	-1				20.7416	0.058129	657.637	591.885
19.7399	0.606912	0.948608	77.5293	127.486	985.296	24.738	1	-1				20.7416	0.058129	658.037	592.234
19.7408	0.606294	0.949499	77.5371	127.799	984.359	24.734	1	-1				20.7416	0.058129	656.827	591.128
19.741	0.605594	0.948327	77.5215	127.268	982.734	24.736	1	-1				20.7416	0.058129	655.706	590.04
19.7419	0.6052	0.948874	77.5184	127.518	983.296	24.736	1	-1				20.7416	0.058129	655.539	589.894
19.7419	0.604544	0.949077	77.5293	127.643	984.234	24.734	1	-1				20.7416	0.058129	656.201	590.409
19.7431	0.603769	0.948452	77.495	127.486	984.609	24.744	1	-1				20.7416	0.058129	655.707	589.942
19.7426	0.603162	0.949077	77.5278	127.049	984.796	24.758	1	-1				20.7416	0.058129	656.293	590.356
19.7446	0.603519	0.948749	77.5106	127.924	984.234	24.738	1	-1				20.7416	0.058129	654.374	588.814
19.7451	0.603569	0.948515	77.4918	128.018	983.359	24.746	1	-1				20.7416	0.058129	653.463	588.031
19.745	0.604025	0.949124	77.4965	127.268	983.546	24.762	1	-1				20.7416	0.058129	653.551	588.167
19.7449	0.604481	0.948749	77.4918	127.924	984.171	24.762	1	-1				20.7416	0.058129	653.995	588.617
19.7458	0.605612	0.949483	77.5121	127.893	983.609	24.77	1	-1				20.7416	0.058129	652.828	587.773
19.7456	0.608212	0.949249	77.5278	127.518	983.859	24.775	1	-1				20.7416	0.058129	652.763	588.041
19.7471	0.610519	0.949577	77.534	128.111	982.921	24.771	1	-1				20.7416	0.058129	650.703	586.59
19.7482	0.613794	0.949327	77.5075	127.893	982.484	24.775	1	-1				20.7416	0.058129	649.142	585.686
19.7462	0.617731	0.94914	77.5199	127.143	983.734	24.772	1	-1				20.7416	0.058129	650.822	587.582
19.745	0.622563	0.949327	77.5121	127.58	984.171	24.771	1	-1				20.7416	0.058129	651.266	588.535
19.7453	0.626463	0.949202	77.5137	128.236	984.859	24.775	1	-1				20.7416	0.058129	650.949	588.78
19.7449	0.631019	0.949765	77.5512	126.955	983.734	24.778	1	-1				20.7416	0.058129	649.829	588.338
19.7432	0.635488	0.949655	77.5168	128.111	983.109	24.771	1	-1				20.7416	0.058129	650.054	589.002
19.7397	0.639463	0.949311	77.5199	127.986	983.109	24.77	1	-1				20.7416	0.058129	652.029	591.061
19.7369	0.643219	0.949436	77.534	128.299	983.859	24.747	1	-1				20.7416	0.058129	654.037	593.171
19.7336	0.645744	0.949436	77.5403	127.924	984.421	24.75	1	-1				20.7416	0.058129	656.423	595.43
19.7299	0.647519	0.949593	77.5356	128.143	984.421	24.752	1	-1				20.7416	0.058129	658.911	597.645
19.7246	0.648213	0.949812	77.5137	127.424	983.234	24.756	1	-1				20.7416	0.058129	661.853	600.022
19.7197	0.650113	0.949968	77.5356	127.393	983.296	24.752	1	-1				20.7416	0.058129	665.231	602.974
19.7151	0.650382	0.949733	77.5199	127.705	982.859	24.748	1	-1				20.7416	0.058129	668.227	605.396
19.7105	0.650088	0.950077	77.5324	127.174	985.109	24.748	1	-1				20.7416	0.058129	673.219	609.542
19.7063	0.648769	0.949671	77.5231	127.361	984.359	24.747	1	-1				20.7416	0.058129	675.956	611.547
19.7014	0.647276	0.950046	77.5324	128.236	984.859	24.738	1	-1				20.7416	0.058129	680.08	614.735
19.6965	0.646375	0.950171	77.5121	127.486	984.234	24.736	1	-1				20.7416	0.058129	683.391	617.263
19.6954	0.644401	0.949765	77.5309	127.955	983.171	24.732	1	-1				20.7416	0.058129	683.749	617.251
19.6932	0.642438	0.949827	77.5231	127.205	983.921	24.729	1	-1				20.7416	0.058129	686.105	618.974
19.6915	0.641457	0.949968	77.5481	128.049	984.609	24.736	1	-1				20.7416	0.058129	687.962	620.405
19.6916	0.639663	0.949546	77.5324	126.986	985.484	24.74	1	-1				20.7416	0.058129	688.768	620.903
19.69	0.637688	0.949843	77.509	127.018	984.859	24.736	1	-1				20.7416	0.058129	689.78	621.449
19.6926	0.636575	0.949999	77.5012	127.893	983.421	24.747	1	-1				20.7416	0.058129	687.072	619.037
19.6921	0.634894	0.949749	77.5262	126.955	983.109	24.75	1	-1				20.7416	0.058129	687.462	619.135
19.6943	0.634338	0.950358	77.5059	127.986	983.796	24.77	1	-1				20.7416	0.058129	686.437	618.287
19.6947	0.633532	0.949921	77.5215	127.111	984.984	24.767	1	-1				20.7416	0.058129	687.054	618.768
19.6971	0.633632	0.949936	77.4778	127.455	984.609	24.752	1	-1				20.7416	0.058129	685.059	617.144
19.6989	0.632831	0.949686	77.495	127.268	984.734	24.772	1	-1				20.7416	0.058129	683.901	616.123
19.7018	0.632907	0.950171	77.5121	128.174	983.546	24.755	1	-1				20.7416	0.058129	680.947	613.668
19.7032	0.633538	0.95078	77.5184	128.205	983.296	24.752	1	-1				20.7416	0.058129	679.652	612.68
19.7057	0.634838	0.950077	77.5168	127.424	984.859	24.756	1	-1				20.7416	0.058129	678.715	612.177
19.706	0.635682	0.950608	77.5434	128.236	984.921	24.758	1	-1				20.7416	0.058129	678.474	612.085
19.7072	0.636957	0.949874	77.4825	127.955	984.109	24.751	1	-1				20.7416	0.058129	676.808	610.836
19.7078	0.637807	0.950593	77.5371	127.111	983.171	24.752	1	-1				20.7416	0.058129	675.639	609.93
19.7097	0.638644	0.950983	77.5293	127.643	982.921	24.759	1	-1				20.7416	0.058129	673.943	608.643
19.7109	0.640538	0.950483	77.534	127.799	983.359	24.762	1	-1				20.7416	0.058129	673.114	608.223
19.7096	0.641632	0.950608	77.5371	127.674	983.859	24.771	1	-1				20.7416	0.058129	674.212	609.27
19.7091	0.642625	0.950749	77.5028	127.58	984.609	24.772	1	-1				20.7416	0.058129	674.991	610.066
19.7088	0.643675	0.95028	77.5246	127.455	983.859	24.77	1	-1				20.7416	0.058129	674.523	609.76
19.7082	0.644488	0.950561	77.4996	127.955	983.296	24.763	1	-1				20.7416	0.058129	674.458	609.766
19.7062	0.6459	0.950405	77.5012	128.018	982.984	24.766	1	-1				20.7416	0.058129	675.47	610.728
19.7066	0.646488	0.95053	77.4918	127.986	984.359	24.767	1	-1				20.7416	0.058129	676.074	611.376
19.7056	0.646926	0.950686	77.4871	127.924	984.484	24.763	1	-1				20.7416	0.058129	676.828	612.044
19.7039	0.647432	0.950858	77.5246	128.174	984.359	24.771	1	-1				20.7416	0.058129	677.876	612.941
19.7027	0.648457	0.950718	77.5075	127.83	983.796	24.754	1	-1				20.7416	0.058129	678.254	613.328
19.7008	0.6489	0.950843	77.5106	127.861	983.046	24.778	1	-1				20.7416	0.058129	679.002	613.934
19.7009	0.649107	0.950843	77.5168	127.486	982.921	24.774	1	-1				20.7416	0.058129	678.864	613.839
19.6987	0.648651	0.950796	77.5121	126.799	983.859	24.784	1	-1				20.7416	0.058129	681.185	615.723
19.6973	0.649544	0.950437	77.5184	128.174	984.421	24.786	1	-1				20.7416	0.058129	682.44	616.878
19.6972	0.650482	0.950515	77.534	127.736	984.984	24.79	1	-1				20.7416	0.058129	682.775	617.296
19.6958	0.650476	0.951077	77.5309	127.83	984.109	24.782	1	-1				20.7416	0.058129	683.215	617.592
19.6938	0.650982	0.950983	77.5168	127.111	983.171	24.796	1	-1				20.7416	0.058129	683.973	618.201
19.6943	0.650894	0.95089	77.5137	127.768	983.234	24.786	1	-1				20.7416	0.058129	683.664	617.946
19.6931	0.65125	0.950968	77.5356	128.143	984.484	24.814	1	-1				20.7416	0.058129	685.337	619.422
19.6912	0.652119	0.951218	77.5059	128.205	984.796	24.821	1	-1				20.7416	0.058129	686.819	620.742
19.6917	0.651663	0.950468	77.5278	127.986	984.109	24.834	1	-1				20.7416	0.058129	685.996	619.978
19.6905	0.651807	0.950858	77.5121	127.33	983.171	24.829	1	-1				20.7416	0.058129	686.257	620.142
19.6909	0.651007	0.950936	77.5043	127.893	982.671	24.829	1	-1				20.7416	0.058129	685.739	619.597
19.6911	0.649869	0.951077	77.5028	127.111	984.984	24.844	1	-1				20.7416	0.058129	687.364	620.931
19.6906	0.649588	0.951062	77.495	128.174	985.296	24.838	1	-1				20.7416	0.058129	687.996	621.429
19.691	0.648863	0.951374	77.5356	127.83	985.296	24.838	1	-1				20.7416	0.058129	687.779	621.169
19.6911	0.648294	0.951343	77.4981	127.58	984.171	24.84	1	-1				20.7416	0.058129	686.996	620.395
19.6915	0.647994	0.95153	77.4981	127.955	983.296	24.83	1	-1				20.7416	0.058129	686.121	619.596
19.6895	0.647113	0.951577	77.5121	127.674	983.234	24.836	1	-1				20.7416	0.058129	687.71	620.772
19.6909	0.646501	0.951499	77.5028	128.08	984.296	24.842	1	-1				20.7416	0.058129	687.518	620.616
19.6909	0.645619	0.951546	77.5231	128.018	984.921	24.844	1	-1				20.7416	0.058129	688.046	620.98
19.6918	0.645488	0.951421	77.4793	127.268	984.046	24.846	1	-1				20.7416	0.058129	686.803	619.903
19.6916	0.644976	0.951796	77.5278	127.83	984.671	24.836	1	-1				20.7416	0.058129	687.452	620.409
19.6932	0.643601	0.951843	77.4887	127.33	982.546	24.838	1	-1				20.7416	0.058129	684.992	618.121
19.693	0.642794	0.951983	77.5481	127.424	983.796	24.834	1	-1				20.7416	0.058129	686.105	619.007
19.6936	0.641482	0.951093	77.5543	127.705	984.671	24.826	1	-1				20.7416	0.058129	686.503	619.233
19.6936	0.640263	0.951218	77.4996	127.236	984.109	24.829	1	-1				20.7416	0.058129	686.309	618.897
19.694	0.640007	0.951858	77.5387	127.955	983.859	24.834	1	-1				20.7416	0.058129	685.887	618.51
19.6948	0.639163	0.95164	77.5309	127.83	983.421	24.825	1	-1				20.7416	0.058129	685.105	617.751
19.6961	0.638457	0.951624	77.5059	127.861	982.421	24.818	1	-1				20.7416	0.058129	683.547	616.344
19.6965	0.638663	0.95153	77.5324	128.111	982.796	24.816	1	-1				20.7416	0.058129	683.464	616.326
19.6969	0.638744	0.951515	77.5012	127.893	984.359	24.814	1	-1				20.7416	0.058129	684.254	617.075
19.6968	0.639394	0.951374	77.5199	128.08	984.671	24.809	1	-1				20.7416	0.058129	684.465	617.342
19.6982	0.639619	0.951686	77.545	128.299	983.734	24.813	1	-1				20.7416	0.058129	682.728	615.905
19.6999	0.6412	0.951827	77.5199	128.174	982.734	24.805	1	-1				20.7416	0.058129	680.601	614.305
19.7003	0.64295	0.951593	77.5262	127.955	982.359	24.82	1	-1				20.7416	0.058129	679.825	613.859
19.7	0.645601	0.952187	77.5137	128.018	983.796	24.822	1	-1				20.7416	0.058129	680.619	614.905
19.7007	0.648213	0.951983	77.5246	127.924	984.234	24.824	1	-1				20.7416	0.058129	680.017	614.753
19.7012	0.652219	0.952046	77.5324	128.08	983.734	24.834	1	-1				20.7416	0.058129	678.769	614.181
19.7021	0.656507	0.951858	77.5168	127.986	983.671	24.826	1	-1				20.7416	0.058129	677.418	613.587
19.6997	0.660945	0.952296	77.4903	127.705	983.484	24.821	1	-1				20.7416	0.058129	678.43	614.91
19.7005	0.665782	0.95189	77.4903	128.111	983.921	24.828	1	-1				20.7416	0.058129	677.417	614.688
19.6973	0.671013	0.952077	77.509	128.018	984.671	24.834	1	-1				20.7416	0.058129	679.502	617.035
19.6965	0.676307	0.951827	77.5028	128.268	984.671	24.824	1	-1				20.7416	0.058129	679.313	617.502
19.6923	0.681532	0.951952	77.4809	127.674	984.046	24.847	1	-1				20.7416	0.058129	681.219	619.608
19.6906	0.687051	0.95203	77.5293	127.361	983.359	24.82	1	-1				20.7416	0.058129	681.158	620.154
19.6852	0.692332	0.952436	77.5278	127.986	983.296	24.85	1	-1				20.7416	0.058129	684.311	623.313
19.6806	0.697964	0.952265	77.5184	127.768	984.421	24.842	1	-1				20.7416	0.058129	687.673	626.767
19.6754	0.702976	0.952108	77.5387	128.049	985.609	24.851	1	-1				20.7416	0.058129	691.6	630.61
19.6704	0.710145	0.952296	77.5309	127.486	985.234	24.876	1	-1				20.7416	0.058129	693.959	633.326
19.6647	0.716158	0.952296	77.5324	127.986	983.671	24.879	1	-1				20.7416	0.058129	696.148	635.68
19.6581	0.722664	0.952499	77.5199	127.33	982.921	24.884	1	-1				20.7416	0.058129	699.491	639.082
19.6532	0.72997	0.952577	77.4903	127.986	983.734	24.904	1	-1				20.7416	0.058129	702.61	642.515
19.6479	0.736214	0.952483	77.4918	127.799	984.359	24.908	1	-1				20.7416	0.058129	705.971	646.006
19.6416	0.743215	0.952155	77.5324	127.736	985.046	24.916	1	-1				20.7416	0.058129	710.107	650.217
19.6341	0.749377	0.952171	77.5059	127.955	985.234	24.913	1	-1				20.7416	0.058129	714.818	654.757
19.6284	0.755258	0.952515	77.5309	127.986	983.109	24.922	1	-1				20.7416	0.058129	716.591	656.707
19.6191	0.760609	0.952233	77.5278	128.111	983.484	24.922	1	-1				20.7416	0.058129	722.871	662.434
19.6139	0.765859	0.952733	77.495	128.111	983.296	24.922	1	-1				20.7416	0.058129	725.81	665.405
19.6047	0.770615	0.95278	77.5075	127.33	984.421	24.933	1	-1				20.7416	0.058129	732.636	671.566
19.597	0.775953	0.952749	77.5262	128.268	985.359	24.948	1	-1				20.7416	0.058129	738.225	676.782
19.5899	0.780009	0.952952	77.5356	128.018	984.484	24.94	1	-1				20.7416	0.058129	742.181	680.381
19.5813	0.783515	0.952952	77.5199	128.424	983.921	24.944	1	-1				20.7416	0.058129	747.547	685.081
19.5744	0.78744	0.95289	77.5231	128.236	982.734	24.952	1	-1				20.7416	0.058129	751.077	688.294
19.5668	0.790853	0.952593	77.5059	127.799	983.109	24.952	1	-1				20.7416	0.058129	756.432	693.052
19.5621	0.795497	0.953046	77.5106	128.08	984.109	24.944	1	-1				20.7416	0.058129	759.958	696.526
19.5554	0.799378	0.953062	77.5199	127.518	984.796	24.944	1	-1				20.7416	0.058129	764.84	700.984
19.5487	0.803409	0.952624	77.5215	127.643	984.359	24.938	1	-1				20.7416	0.058129	768.77	704.595
19.5432	0.806797	0.952827	77.5262	127.643	982.734	24.934	1	-1				20.7416	0.058129	771.067	706.71
19.5377	0.811403	0.952905	77.5278	127.861	982.421	24.929	1	-1				20.7416	0.058129	774.191	709.745
19.5332	0.815259	0.952999	77.484	127.361	983.234	24.934	1	-1				20.7416	0.058129	777.531	712.964
19.5276	0.819153	0.952936	77.4856	128.174	983.859	24.93	1	-1				20.7416	0.058129	781.53	716.705
19.5217	0.822241	0.952983	77.5012	127.799	983.984	24.936	1	-1				20.7416	0.058129	785.491	720.28
19.5177	0.827641	0.953218	77.5246	128.236	983.234	24.941	1	-1				20.7416	0.058129	787.087	722.132
19.5138	0.830959	0.952843	77.5215	127.049	982.921	24.933	1	-1				20.7416	0.058129	789.145	724.156
19.5098	0.834303	0.952936	77.5262	127.205	982.921	24.944	1	-1				20.7416	0.058129	791.625	726.55
19.5051	0.837016	0.953499	77.5293	128.018	984.484	24.934	1	-1				20.7416	0.058129	795.888	730.452
19.5003	0.838916	0.953218	77.5184	128.018	984.109	24.944	1	-1				20.7416	0.058129	798.85	733.038
19.4971	0.841347	0.953593	77.5028	128.486	984.359	24.956	1	-1				20.7416	0.058129	801.055	735.126
19.4916	0.84366	0.953593	77.5184	128.268	982.609	24.948	1	-1				20.7416	0.058129	803.283	737.044
19.4877	0.845491	0.953343	77.5153	127.236	982.296	24.948	1	-1				20.7416	0.058129	805.619	739.121
19.4823	0.847422	0.953577	77.5012	127.83	984.171	24.932	1	-1				20.7416	0.058129	810.767	743.679
19.4804	0.848922	0.953265	77.5106	128.111	985.171	24.938	1	-1				20.7416	0.058129	812.778	745.57
19.4763	0.850991	0.953483	77.5481	128.33	984.796	24.934	1	-1				20.7416	0.058129	815.157	747.703
19.4726	0.85301	0.953468	77.5309	127.861	984.609	24.938	1	-1				20.7416	0.058129	817.404	749.741
19.4682	0.854885	0.953483	77.5371	128.299	983.484	24.938	1	-1				20.7416	0.058129	819.459	751.522
19.4661	0.85731	0.953374	77.5215	128.049	982.921	24.937	1	-1				20.7416	0.058129	820.159	752.319
19.4633	0.85941	0.95353	77.5496	128.174	982.796	24.937	1	-1				20.7416	0.058129	821.786	753.869
19.4603	0.861123	0.953093	77.5231	128.268	984.671	24.934	1	-1				20.7416	0.058129	825.29	757.073
19.4573	0.862554	0.953718	77.5324	128.111	985.421	24.934	1	-1				20.7416	0.058129	827.888	759.412
19.4548	0.86456	0.953812	77.5262	128.143	984.484	24.938	1	-1				20.7416	0.058129	828.673	760.196
19.4514	0.864698	0.95378	77.5215	127.049	983.609	24.952	1	-1				20.7416	0.058129	830.379	761.515
19.45	0.863723	0.953968	77.5028	127.268	983.359	24.941	1	-1				20.7416	0.058129	831.319	762.142
19.4482	0.863016	0.953515	77.5215	128.08	984.171	24.952	1	-1				20.7416	0.058129	833.411	763.829
19.4456	0.860666	0.954062	77.4918	127.424	984.671	24.94	1	-1				20.7416	0.058129	836.094	765.777
19.4435	0.859291	0.954093	77.4903	127.486	984.546	24.962	1	-1				20.7416	0.058129	837.678	766.891
19.4427	0.856616	0.954249	77.5293	127.58	983.984	24.971	1	-1				20.7416	0.058129	838.185	766.943
19.4413	0.853404	0.95389	77.5231	128.299	983.234	24.971	1	-1				20.7416	0.058129	839.037	767.196
19.4399	0.850329	0.953858	77.5075	127.674	983.171	24.96	1	-1				20.7416	0.058129	840.447	767.979
19.4414	0.847472	0.953671	77.5278	127.924	984.359	24.958	1	-1				20.7416	0.058129	840.755	768.003
19.4415	0.843997	0.953983	77.5184	127.049	984.859	24.95	1	-1				20.7416	0.058129	841.568	768.304
19.4432	0.841272	0.954233	77.5262	127.736	984.296	24.963	1	-1				20.7416	0.058129	840.259	766.879
19.4451	0.838654	0.953968	77.5121	127.268	982.921	24.954	1	-1				20.7416	0.058129	838.12	764.722
19.4469	0.835272	0.954421	77.509	128.236	982.484	24.942	1	-1				20.7416	0.058129	836.912	763.315
19.4504	0.832222	0.953905	77.4965	127.393	982.609	24.948	1	-1				20.7416	0.058129	834.878	761.325
19.4544	0.828597	0.954124	77.5231	127.174	983.796	24.948	1	-1				20.7416	0.058129	833.528	759.913
19.4554	0.824416	0.954327	77.5199	127.768	984.171	24.959	1	-1				20.7416	0.058129	833.677	759.583
19.4613	0.820953	0.954327	77.4934	127.361	983.421	24.948	1	-1				20.7416	0.058129	829.263	755.54
19.4633	0.816772	0.954483	77.5403	127.955	983.046	24.962	1	-1				20.7416	0.058129	828.065	754.054
19.467	0.811678	0.954437	77.5121	127.174	982.984	24.959	1	-1				20.7416	0.058129	826.076	751.848
19.471	0.805697	0.953921	77.4965	127.205	982.421	24.964	1	-1				20.7416	0.058129	823.525	749.042
19.4758	0.799497	0.95453	77.4996	127.611	983.921	24.975	1	-1				20.7416	0.058129	822.149	747.334
19.4791	0.793015	0.954311	77.545	127.893	983.796	24.974	1	-1				20.7416	0.058129	820.618	745.332
19.4836	0.785309	0.954343	77.5184	127.424	983.421	24.975	1	-1				20.7416	0.058129	818.078	742.351
19.4889	0.777215	0.954077	77.4871	127.393	982.734	24.996	1	-1				20.7416	0.058129	814.849	738.742
19.4926	0.768659	0.954343	77.5184	127.736	981.921	24.995	1	-1				20.7416	0.058129	812.67	735.922
19.4987	0.760308	0.95428	77.495	127.205	983.234	24.996	1	-1				20.7416	0.058129	810.546	733.336
19.505	0.750752	0.954374	77.5199	128.049	984.296	25	1	-1				20.7416	0.058129	808.154	730.372
19.5117	0.741765	0.954249	77.5309	128.08	984.234	24.996	1	-1				20.7416	0.058129	804.507	726.369
19.5182	0.731739	0.954624	77.5434	127.424	983.359	24.998	1	-1				20.7416	0.058129	800.501	721.894
19.5276	0.723108	0.954608	77.5121	127.424	982.609	24.996	1	-1				20.7416	0.058129	794.307	715.818
19.536	0.714452	0.954327	77.5309	127.861	982.546	25.004	1	-1				20.7416	0.058129	789.354	710.797
19.5463	0.706214	0.954733	77.5387	127.58	983.734	24.998	1	-1				20.7416	0.058129	784.007	705.593
19.5551	0.698483	0.954374	77.5137	127.924	984.296	24.992	1	-1				20.7416	0.058129	779.119	700.776
19.5658	0.690695	0.954561	77.5075	128.111	984.484	24.991	1	-1				20.7416	0.058129	772.648	694.641
19.5787	0.68377	0.954843	77.5293	128.08	983.921	24.979	1	-1				20.7416	0.058129	763.745	686.587
19.5891	0.677076	0.954827	77.5059	127.361	983.234	24.97	1	-1				20.7416	0.058129	756.601	679.977
19.601	0.671851	0.954999	77.5278	127.299	983.734	24.982	1	-1				20.7416	0.058129	749.067	673.304
19.6118	0.665895	0.95514	77.5199	127.236	984.859	24.983	1	-1				20.7416	0.058129	742.896	667.692
19.6221	0.660744	0.95478	77.4856	126.768	985.046	24.984	1	-1				20.7416	0.058129	736.27	661.743
19.6319	0.656188	0.954936	77.5246	127.299	984.671	24.984	1	-1				20.7416	0.058129	729.438	655.659
19.6428	0.651638	0.954921	77.509	128.018	983.921	24.98	1	-1				20.7416	0.058129	721.583	648.724
19.6526	0.646869	0.954515	77.5403	127.705	983.171	24.972	1	-1				20.7416	0.058129	714.629	642.496
19.6616	0.643063	0.955421	77.5137	127.861	983.046	24.972	1	-1				20.7416	0.058129	708.47	637.064
19.6701	0.639594	0.954983	77.5246	127.799	984.296	24.974	1	-1				20.7416	0.058129	703.684	632.871
19.6777	0.635738	0.954905	77.4793	127.893	983.859	24.974	1	-1				20.7416	0.058129	698.37	628.097
19.6852	0.632619	0.955327	77.5121	127.33	983.671	24.972	1	-1				20.7416	0.058129	693.247	623.58
19.6919	0.629131	0.954765	77.5309	127.33	982.859	24.97	1	-1				20.7416	0.058129	688.259	619.09
19.6991	0.626881	0.955327	77.5028	127.205	983.046	24.971	1	-1				20.7416	0.058129	683.488	614.984
19.7045	0.623613	0.955249	77.5043	126.424	983.546	24.963	1	-1				20.7416	0.058129	680.349	612.098
19.7098	0.620981	0.955546	77.5465	126.549	984.484	24.968	1	-1				20.7416	0.058129	677.51	609.557
19.7165	0.618294	0.955561	77.4981	127.705	983.984	24.963	1	-1				20.7416	0.058129	672.643	605.28
19.7194	0.616356	0.955374	77.5387	127.018	983.296	24.96	1	-1				20.7416	0.058129	670.342	603.151
19.7245	0.6141	0.955561	77.5028	128.049	982.734	24.959	1	-1				20.7416	0.058129	666.532	599.775
19.7291	0.612506	0.95539	77.5168	127.361	982.171	24.959	1	-1				20.7416	0.058129	663.024	596.721
19.7325	0.610988	0.955561	77.5231	127.549	982.984	24.96	1	-1				20.7416	0.058129	661.359	595.251
19.7363	0.609106	0.955546	77.5059	127.986	983.796	24.95	1	-1				20.7416	0.058129	659.349	593.458
19.7392	0.607825	0.955702	77.5371	128.205	983.734	24.944	1	-1				20.7416	0.058129	657.358	591.697
19.743	0.606856	0.955327	77.5324	127.236	983.734	24.959	1	-1				20.7416	0.058129	654.756	589.483
19.7449	0.605656	0.955515	77.5418	127.018	982.796	24.963	1	-1				20.7416	0.058129	652.926	587.807
19.7482	0.604394	0.95564	77.5231	127.799	982.734	24.962	1	-1				20.7416	0.058129	650.634	585.806
19.7497	0.602737	0.955608	77.4996	127.893	983.984	24.974	1	-1				20.7416	0.058129	650.627	585.683
19.7525	0.601619	0.955905	77.4918	127.83	983.484	24.962	1	-1				20.7416	0.058129	648.433	583.751
19.7543	0.600743	0.955671	77.5043	127.268	983.484	24.958	1	-1				20.7416	0.058129	647.237	582.682
19.7561	0.600212	0.955733	77.5168	127.205	983.359	24.962	1	-1				20.7416	0.058129	645.886	581.523
19.7589	0.599512	0.955796	77.5184	127.861	982.046	24.954	1	-1				20.7416	0.058129	643.096	579.108
19.7597	0.599062	0.955843	77.484	127.268	982.734	24.952	1	-1				20.7416	0.058129	643.027	579.042
19.7604	0.598706	0.955702	77.5309	126.861	984.171	24.952	1	-1				20.7416	0.058129	643.478	579.452
19.7625	0.598675	0.955968	77.4965	126.768	984.921	24.956	1	-1				20.7416	0.058129	642.427	578.646
19.7639	0.598725	0.955655	77.5371	126.893	984.796	24.934	1	-1				20.7416	0.058129	641.313	577.746
19.7646	0.599525	0.956046	77.5028	127.58	984.046	24.941	1	-1				20.7416	0.058129	640.218	576.91
19.766	0.599819	0.956249	77.5231	127.986	983.171	24.955	1	-1				20.7416	0.058129	638.575	575.565
19.7668	0.600456	0.955812	77.5137	127.799	983.796	24.954	1	-1				20.7416	0.058129	638.295	575.453
19.767	0.6007	0.956077	77.4793	127.955	984.046	24.952	1	-1				20.7416	0.058129	638.32	575.517
19.7679	0.601906	0.956015	77.5184	127.768	984.546	24.948	1	-1				20.7416	0.058129	637.795	575.265
19.7669	0.602725	0.956155	77.4996	127.955	984.484	24.941	1	-1				20.7416	0.058129	638.396	575.843
19.7668	0.603619	0.95603	77.5028	127.58	983.359	24.942	1	-1				20.7416	0.058129	637.552	575.197
19.7672	0.604662	0.956124	77.4871	127.674	983.546	24.94	1	-1				20.7416	0.058129	637.28	575.112
19.7662	0.605362	0.956468	77.5434	127.768	983.484	24.936	1	-1				20.7416	0.058129	637.833	575.636
19.7651	0.606306	0.956265	77.5137	126.705	984.734	24.941	1	-1				20.7416	0.058129	639.29	577
19.7655	0.606181	0.956374	77.4981	127.58	984.734	24.937	1	-1				20.7416	0.058129	639.074	576.811
19.7648	0.606462	0.956155	77.5246	128.049	985.109	24.952	1	-1				20.7416	0.058129	639.767	577.427
19.7633	0.607487	0.956577	77.5434	127.799	984.046	24.964	1	-1				20.7416	0.058129	640.018	577.684
19.7618	0.607644	0.956062	77.5293	127.955	982.671	24.966	1	-1				20.7416	0.058129	640.161	577.731
19.7615	0.608044	0.956358	77.5012	127.424	983.296	24.967	1	-1				20.7416	0.058129	640.788	578.323
19.7612	0.608881	0.956499	77.4981	127.799	983.984	24.974	1	-1				20.7416	0.058129	641.327	578.899
19.7598	0.609662	0.957015	77.5121	127.018	984.796	24.978	1	-1				20.7416	0.058129	642.768	580.204
19.7587	0.610356	0.95689	77.4996	128.018	984.171	24.974	1	-1				20.7416	0.058129	643.013	580.444
19.7566	0.610925	0.956546	77.5262	127.111	983.484	24.979	1	-1				20.7416	0.058129	644.09	581.337
19.7567	0.611594	0.956108	77.5028	127.736	983.234	24.983	1	-1				20.7416	0.058129	643.691	581.077
19.7559	0.612369	0.956358	77.5028	128.205	983.859	24.978	1	-1				20.7416	0.058129	644.616	581.954
19.755	0.612669	0.95689	77.5075	127.518	984.359	24.978	1	-1				20.7416	0.058129	645.545	582.77
19.7539	0.613337	0.95678	77.4918	127.111	984.609	24.97	1	-1				20.7416	0.058129	646.424	583.573
19.7535	0.614006	0.95639	77.5184	127.518	982.921	24.976	1	-1				20.7416	0.058129	645.504	582.803
19.7518	0.614394	0.956624	77.4871	127.174	982.171	24.962	1	-1				20.7416	0.058129	646.182	583.349
19.7513	0.614181	0.956358	77.5043	127.268	982.296	24.967	1	-1				20.7416	0.058129	646.683	583.735
19.7508	0.614106	0.956827	77.5262	126.83	983.171	24.954	1	-1				20.7416	0.058129	647.628	584.544
19.7489	0.613875	0.956921	77.5246	127.674	983.671	24.958	1	-1				20.7416	0.058129	649.351	585.939
19.7489	0.614788	0.956593	77.5043	127.33	983.921	24.982	1	-1				20.7416	0.058129	649.42	586.118
19.7492	0.614825	0.956796	77.4887	127.518	982.359	24.976	1	-1				20.7416	0.058129	648.186	585.028
19.7488	0.615437	0.956608	77.5012	127.58	982.484	24.986	1	-1				20.7416	0.058129	648.48	585.344
19.7471	0.614656	0.957124	77.545	127.768	982.921	24.986	1	-1				20.7416	0.058129	650.088	586.578
19.7471	0.615119	0.957155	77.5371	127.955	984.234	24.986	1	-1				20.7416	0.058129	650.889	587.361
19.7454	0.615431	0.95728	77.5199	127.111	983.984	24.99	1	-1				20.7416	0.058129	651.929	588.222
19.7447	0.615175	0.957062	77.534	127.643	983.734	24.995	1	-1				20.7416	0.058129	652.327	588.497
19.7459	0.614863	0.957358	77.5418	127.986	982.734	24.992	1	-1				20.7416	0.058129	650.818	587.18
19.7447	0.615131	0.956749	77.5184	127.674	982.984	24.987	1	-1				20.7416	0.058129	651.821	588.037
19.7445	0.614275	0.957515	77.5231	128.111	982.671	24.986	1	-1				20.7416	0.058129	651.899	587.98
19.7451	0.613662	0.95728	77.5184	126.611	983.484	24.991	1	-1				20.7416	0.058129	652.081	588.106
19.7449	0.6137	0.95714	77.5278	127.049	984.046	24.983	1	-1				20.7416	0.058129	652.566	588.537
19.7451	0.614181	0.957358	77.484	127.674	983.421	24.976	1	-1				20.7416	0.058129	651.972	588.074
19.7432	0.613981	0.957562	77.5153	127.768	983.296	24.978	1	-1				20.7416	0.058129	653.3	589.115
19.7441	0.613744	0.957437	77.4731	127.33	982.671	24.979	1	-1				20.7416	0.058129	652.239	588.192
19.7445	0.614181	0.956843	77.5231	127.955	983.734	24.98	1	-1				20.7416	0.058129	652.566	588.574
19.7452	0.614475	0.957437	77.5231	127.611	984.984	24.975	1	-1				20.7416	0.058129	652.833	588.902
19.7434	0.614237	0.956983	77.5262	127.174	984.296	24.972	1	-1				20.7416	0.058129	653.795	589.607
19.7455	0.614688	0.957483	77.4762	127.143	984.171	24.97	1	-1				20.7416	0.058129	652.066	588.257
19.7435	0.614912	0.957483	77.5309	127.393	983.734	24.963	1	-1				20.7416	0.058129	653.228	589.194
19.7442	0.614156	0.95739	77.5121	127.768	982.484	24.963	1	-1				20.7416	0.058129	652.011	588.044
19.7443	0.614288	0.957858	77.5434	128.268	983.609	24.972	1	-1				20.7416	0.058129	652.68	588.67
19.7442	0.614012	0.957671	77.5262	127.955	984.734	24.962	1	-1				20.7416	0.058129	653.525	589.391
19.745	0.613369	0.957515	77.4965	127.83	984.859	24.976	1	-1				20.7416	0.058129	653.123	588.999
19.7443	0.613119	0.957608	77.5231	127.924	983.609	24.98	1	-1				20.7416	0.058129	652.85	588.67
19.7439	0.613044	0.957827	77.5199	127.08	983.109	24.979	1	-1				20.7416	0.058129	652.799	588.589
19.7447	0.612731	0.957327	77.495	127.018	983.171	24.987	1	-1				20.7416	0.058129	652.316	588.167
19.7442	0.613387	0.957452	77.509	128.174	983.921	24.975	1	-1				20.7416	0.058129	653.026	588.863
19.7437	0.613081	0.957968	77.5184	127.08	983.984	24.983	1	-1				20.7416	0.058129	653.477	589.196
19.7435	0.61275	0.957937	77.5043	128.111	983.546	24.974	1	-1				20.7416	0.058129	653.432	589.093
19.7447	0.61245	0.958046	77.4934	127.861	982.671	24.976	1	-1				20.7416	0.058129	651.989	587.838
19.7444	0.612069	0.957936	77.5215	127.861	982.421	24.988	1	-1				20.7416	0.058129	652.134	587.895
19.7455	0.611306	0.957921	77.5168	127.549	982.859	24.983	1	-1				20.7416	0.058129	651.709	587.49
19.7445	0.610681	0.958124	77.4981	127.955	983.171	24.988	1	-1				20.7416	0.058129	652.752	588.279
19.7457	0.610375	0.957812	77.5028	127.33	984.484	24.994	1	-1				20.7416	0.058129	652.797	588.361
19.7469	0.610075	0.958015	77.5106	128.018	983.109	24.998	1	-1				20.7416	0.058129	651.03	586.814
19.7467	0.609969	0.958374	77.5262	127.986	982.734	24.988	1	-1				20.7416	0.058129	650.907	586.678
19.7471	0.608956	0.958327	77.4981	127.549	983.109	24.979	1	-1				20.7416	0.058129	651.076	586.719
19.746	0.609287	0.958077	77.5215	126.58	983.609	24.979	1	-1				20.7416	0.058129	652.126	587.637
19.7472	0.60895	0.95828	77.4934	127.799	983.609	24.982	1	-1				20.7416	0.058129	651.291	586.923
19.7466	0.608681	0.958296	77.495	127.736	982.984	24.986	1	-1				20.7416	0.058129	651.34	586.893
19.7476	0.608187	0.957999	77.5262	127.018	983.046	24.983	1	-1				20.7416	0.058129	650.766	586.375
19.7471	0.60845	0.958046	77.5293	127.955	982.171	24.975	1	-1				20.7416	0.058129	650.484	586.125
19.7492	0.607894	0.958093	77.5168	127.799	981.984	24.967	1	-1				20.7416	0.058129	648.886	584.758
19.747	0.606781	0.958343	77.4809	127.393	983.296	24.959	1	-1				20.7416	0.058129	651.559	586.867
19.7494	0.60685	0.958499	77.4996	127.799	984.359	24.976	1	-1				20.7416	0.058129	650.519	586.101
19.748	0.605594	0.958374	77.5137	127.08	984.484	24.956	1	-1				20.7416	0.058129	651.809	587.002
19.7498	0.605475	0.95878	77.484	127.893	983.046	24.968	1	-1				20.7416	0.058129	649.544	585.072
19.7509	0.605369	0.958218	77.5153	128.018	982.859	24.974	1	-1				20.7416	0.058129	648.588	584.276
19.75	0.605962	0.958187	77.4918	127.861	982.609	24.979	1	-1				20.7416	0.058129	649.045	584.699
19.7501	0.60575	0.958593	77.4887	127.049	983.984	24.983	1	-1				20.7416	0.058129	649.926	585.47
19.7512	0.606412	0.958655	77.5153	127.736	984.046	24.999	1	-1				20.7416	0.058129	649.015	584.817
19.7509	0.606975	0.958593	77.495	126.893	984.484	24.994	1	-1				20.7416	0.058129	649.449	585.26
19.7524	0.607775	0.958796	77.4825	126.924	982.921	25.01	1	-1				20.7416	0.058129	647.227	583.464
19.7511	0.608706	0.958921	77.5043	128.174	982.046	25.01	1	-1				20.7416	0.058129	647.443	583.693
19.753	0.609256	0.958499	77.5231	128.018	982.546	25.008	1	-1				20.7416	0.058129	646.334	582.893
19.753	0.610038	0.958827	77.4934	128.049	984.171	24.998	1	-1				20.7416	0.058129	647.246	583.822
19.7532	0.610669	0.958921	77.5246	127.486	984.671	24.972	1	-1				20.7416	0.058129	647.373	584.03
19.7516	0.612375	0.959062	77.5231	126.924	983.796	24.976	1	-1				20.7416	0.058129	647.728	584.461
19.7523	0.612888	0.958858	77.5356	127.705	983.109	24.979	1	-1				20.7416	0.058129	646.63	583.593
19.7528	0.614019	0.95864	77.5293	127.58	983.546	24.982	1	-1				20.7416	0.058129	646.41	583.575
19.7498	0.614769	0.959218	77.5199	127.736	983.671	24.975	1	-1				20.7416	0.058129	648.592	585.432
19.7492	0.615088	0.95889	77.545	126.861	984.359	24.988	1	-1				20.7416	0.058129	649.431	586.19
19.7494	0.615237	0.958921	77.5012	126.768	984.296	24.996	1	-1				20.7416	0.058129	649.222	586.034
19.7473	0.61545	0.959405	77.534	127.143	983.609	24.987	1	-1				20.7416	0.058129	650.281	586.87
19.7461	0.615144	0.959171	77.5231	127.33	982.359	25.002	1	-1				20.7416	0.058129	650.353	586.814
19.7461	0.615644	0.959296	77.5153	127.674	982.421	25.008	1	-1				20.7416	0.058129	650.381	586.899
19.7447	0.615587	0.959171	77.5371	127.361	983.234	25.024	1	-1				20.7416	0.058129	651.921	588.186
19.7445	0.615806	0.95903	77.5262	127.049	983.609	25.017	1	-1				20.7416	0.058129	652.248	588.499
19.7423	0.615812	0.959187	77.5106	127.268	983.859	25.022	1	-1				20.7416	0.058129	654.073	589.989
19.7415	0.615669	0.959343	77.5137	127.924	983.109	25.034	1	-1				20.7416	0.058129	654.18	590.011
19.7407	0.616513	0.95939	77.4825	127.111	982.609	25.036	1	-1				20.7416	0.058129	654.309	590.183
19.7413	0.616094	0.959671	77.5231	127.83	982.671	25.032	1	-1				20.7416	0.058129	653.959	589.855
19.7408	0.616463	0.959327	77.5278	128.205	983.859	25.057	1	-1				20.7416	0.058129	655.039	590.845
19.7403	0.615425	0.959718	77.5075	127.643	983.921	25.058	1	-1				20.7416	0.058129	655.612	591.189
19.7404	0.615594	0.95964	77.4996	127.986	983.609	25.082	1	-1				20.7416	0.058129	655.313	590.949
19.7398	0.61525	0.959359	77.4996	127.893	982.859	25.087	1	-1				20.7416	0.058129	655.28	590.834
19.7398	0.615575	0.959171	77.5028	127.08	981.671	25.078	1	-1				20.7416	0.058129	654.47	590.144
19.7395	0.615606	0.960124	77.509	127.705	982.671	25.079	1	-1				20.7416	0.058129	655.315	590.892
19.7398	0.615625	0.959624	77.4965	126.955	983.671	25.075	1	-1				20.7416	0.058129	655.76	591.317
19.7392	0.614738	0.959858	77.5028	127.986	983.359	25.072	1	-1				20.7416	0.058129	656.104	591.471
19.7395	0.614062	0.959671	77.5137	127.893	983.484	25.062	1	-1				20.7416	0.058129	656.11	591.405
19.7402	0.614138	0.959702	77.5043	128.143	982.234	25.056	1	-1				20.7416	0.058129	654.718	590.211
19.739	0.614187	0.959468	77.5168	127.049	982.859	25.046	1	-1				20.7416	0.058129	655.997	591.288
19.7382	0.614187	0.959546	77.5059	127.955	983.796	25.046	1	-1				20.7416	0.058129	657.251	592.36
19.7384	0.613763	0.959921	77.5028	127.205	984.296	25.034	1	-1				20.7416	0.058129	657.508	592.549
19.7396	0.613756	0.959921	77.5356	126.893	983.984	25.037	1	-1				20.7416	0.058129	656.423	591.652
19.7395	0.613775	0.960218	77.5028	126.736	983.984	25.049	1	-1				20.7416	0.058129	656.464	591.688
19.74	0.614369	0.960171	77.5137	127.986	982.671	25.05	1	-1				20.7416	0.058129	655.159	590.621
19.7398	0.614487	0.959812	77.5356	127.768	983.359	25.049	1	-1				20.7416	0.058129	655.724	591.135
19.7418	0.615244	0.95989	77.5356	127.924	984.234	25.044	1	-1				20.7416	0.058129	654.749	590.491
19.742	0.616256	0.960187	77.5309	126.986	984.859	25.045	1	-1				20.7416	0.058129	654.878	590.754
19.7408	0.616925	0.960062	77.5121	127.955	983.734	25.054	1	-1				20.7416	0.058129	654.911	590.788
19.741	0.618594	0.96078	77.5121	127.924	982.796	25.044	1	-1				20.7416	0.058129	653.913	590.118
19.7403	0.619513	0.960296	77.5246	126.799	982.984	25.052	1	-1				20.7416	0.058129	654.394	590.626
19.7418	0.6214	0.960312	77.5184	127.174	983.359	25.048	1	-1				20.7416	0.058129	653.273	589.966
19.7406	0.622644	0.960608	77.495	126.893	983.984	25.049	1	-1				20.7416	0.058129	654.378	591.044
19.7395	0.625031	0.960749	77.5434	127.236	984.671	25.041	1	-1				20.7416	0.058129	655.309	592.119
19.7389	0.625706	0.960843	77.5371	127.486	984.359	25.037	1	-1				20.7416	0.058129	655.442	592.285
19.7379	0.626656	0.960359	77.5028	127.924	982.296	25.034	1	-1				20.7416	0.058129	654.661	591.634
19.737	0.627219	0.960218	77.5184	126.643	982.609	25.037	1	-1				20.7416	0.058129	655.46	592.364
19.7358	0.627769	0.960968	77.5199	128.018	983.796	25.018	1	-1				20.7416	0.058129	657.05	593.789
19.733	0.629069	0.960858	77.5059	126.986	984.171	25.016	1	-1				20.7416	0.058129	659.146	595.657
19.733	0.629532	0.96053	77.509	128.111	983.921	25.018	1	-1				20.7416	0.058129	658.889	595.488
19.732	0.62945	0.960405	77.5403	126.924	983.421	25.024	1	-1				20.7416	0.058129	659.297	595.775
19.7302	0.629163	0.960468	77.5293	127.83	982.546	25.01	1	-1				20.7416	0.058129	660.089	596.324
19.7286	0.628807	0.960546	77.4887	127.549	982.296	24.994	1	-1				20.7416	0.058129	661.156	597.127
19.7279	0.628675	0.960843	77.4793	127.549	983.734	25.025	1	-1				20.7416	0.058129	662.669	598.426
19.7262	0.62815	0.960858	77.5075	127.955	983.234	25.014	1	-1				20.7416	0.058129	663.607	599.089
19.7248	0.627181	0.960593	77.5293	127.236	983.671	25.012	1	-1				20.7416	0.058129	665.051	600.171
19.7259	0.626913	0.96078	77.5215	128.049	982.984	24.994	1	-1				20.7416	0.058129	663.814	599.096
19.7247	0.626431	0.961077	77.5387	127.83	981.734	25	1	-1				20.7416	0.058129	663.974	599.089
19.7245	0.62615	0.961249	77.5028	126.83	983.546	25.002	1	-1				20.7416	0.058129	665.358	600.289
19.724	0.626031	0.960921	77.5153	127.049	983.296	24.987	1	-1				20.7416	0.058129	665.6	600.455
19.7246	0.626369	0.961296	77.5168	127.955	983.484	24.983	1	-1				20.7416	0.058129	665.247	600.221
19.7254	0.628131	0.96089	77.5121	128.205	982.734	24.975	1	-1				20.7416	0.058129	663.871	599.268
19.7258	0.631163	0.961499	77.5153	127.799	981.796	24.97	1	-1				20.7416	0.058129	662.5	598.455
19.7262	0.635588	0.961296	77.5231	127.58	982.109	24.968	1	-1				20.7416	0.058129	661.748	598.386
19.7276	0.641032	0.961312	77.4903	127.08	982.109	24.968	1	-1				20.7416	0.058129	659.967	597.585
19.7274	0.649444	0.96114	77.4887	127.268	983.046	24.958	1	-1				20.7416	0.058129	659.531	598.279
19.7286	0.657057	0.96114	77.5153	127.986	983.796	24.968	1	-1				20.7416	0.058129	658.038	598.015
19.7282	0.66817	0.961562	77.4856	128.018	982.546	24.962	1	-1				20.7416	0.058129	655.906	597.509
19.7277	0.678439	0.961359	77.4887	127.736	982.046	24.952	1	-1				20.7416	0.058129	654.421	597.476
19.7256	0.691558	0.961827	77.5403	127.486	983.234	24.959	1	-1				20.7416	0.058129	654.89	599.473
19.7226	0.704614	0.961062	77.4996	128.143	984.421	24.956	1	-1				20.7416	0.058129	655.968	601.957
19.7184	0.71777	0.961749	77.5106	127.955	983.859	24.952	1	-1				20.7416	0.058129	656.753	604.087
19.7132	0.730539	0.961452	77.5184	127.861	983.609	24.95	1	-1				20.7416	0.058129	658.504	606.973
19.7057	0.743015	0.961874	77.534	127.361	982.734	24.954	1	-1				20.7416	0.058129	661.618	610.873
19.6979	0.754571	0.961671	77.495	127.111	982.859	24.952	1	-1				20.7416	0.058129	665.748	615.563
19.6859	0.764677	0.961484	77.5324	127.549	984.359	24.958	1	-1				20.7416	0.058129	674.051	623.561
19.6762	0.773377	0.961749	77.5059	127.705	983.859	24.952	1	-1				20.7416	0.058129	679.541	628.965
19.6618	0.780234	0.961858	77.5215	127.799	984.109	24.952	1	-1				20.7416	0.058129	689.282	637.646
19.6499	0.786203	0.962124	77.5293	127.893	983.859	24.952	1	-1				20.7416	0.058129	696.949	644.509
19.6349	0.789815	0.961952	77.5324	128.143	982.796	24.944	1	-1				20.7416	0.058129	706.632	652.659
19.6197	0.793153	0.961983	77.5293	127.58	982.609	24.938	1	-1				20.7416	0.058129	717.092	661.479
19.607	0.794028	0.961843	77.509	127.174	983.921	24.936	1	-1				20.7416	0.058129	727.278	669.92
19.5956	0.794634	0.962077	77.5153	127.924	984.421	24.937	1	-1				20.7416	0.058129	735.871	676.977
19.5812	0.79384	0.961952	77.5324	128.268	983.921	24.93	1	-1				20.7416	0.058129	746.1	685.111
19.5743	0.791978	0.961937	77.4918	127.611	983.296	24.926	1	-1				20.7416	0.058129	750.921	688.741
19.5658	0.789546	0.962343	77.534	127.986	981.734	24.924	1	-1				20.7416	0.058129	756.267	692.654
19.5567	0.786471	0.962437	77.5199	127.58	982.734	24.93	1	-1				20.7416	0.058129	764.155	698.761
19.5536	0.782559	0.962062	77.5231	127.643	984.171	24.921	1	-1				20.7416	0.058129	768.09	701.608
19.5493	0.778496	0.962265	77.484	127.955	984.234	24.918	1	-1				20.7416	0.058129	771.86	704.192
19.5475	0.772715	0.962343	77.5278	127.455	983.859	24.924	1	-1				20.7416	0.058129	773.694	704.975
19.5459	0.768284	0.962359	77.5184	127.799	982.734	24.916	1	-1				20.7416	0.058129	774.646	705.141
19.5477	0.76339	0.96228	77.5106	127.205	981.921	24.914	1	-1				20.7416	0.058129	773.381	703.486
19.5491	0.758496	0.962484	77.5309	127.549	982.359	24.901	1	-1				20.7416	0.058129	773.363	702.939
19.5513	0.753946	0.96203	77.5184	127.955	983.421	24.91	1	-1				20.7416	0.058129	773.249	702.401
19.5565	0.749846	0.962499	77.5309	128.018	983.796	24.902	1	-1				20.7416	0.058129	770.361	699.617
19.5609	0.745865	0.96253	77.5168	128.018	983.546	24.904	1	-1				20.7416	0.058129	767.551	696.86
19.5663	0.742708	0.962296	77.5199	127.893	982.296	24.892	1	-1				20.7416	0.058129	763.037	692.744
19.5705	0.739408	0.962577	77.545	128.205	982.359	24.898	1	-1				20.7416	0.058129	760.572	690.372
19.5773	0.736596	0.962484	77.5168	127.768	982.546	24.898	1	-1				20.7416	0.058129	756.109	686.447
19.582	0.733608	0.962921	77.534	126.643	983.484	24.894	1	-1				20.7416	0.058129	753.853	684.346
19.5891	0.731527	0.962562	77.5106	127.799	983.859	24.89	1	-1				20.7416	0.058129	749.252	680.409
19.5962	0.729008	0.962999	77.5137	127.518	983.296	24.878	1	-1				20.7416	0.058129	744.014	675.837
19.6009	0.726977	0.962858	77.4996	127.986	982.359	24.89	1	-1				20.7416	0.058129	740.208	672.452
19.6061	0.725083	0.962515	77.495	127.861	982.234	24.902	1	-1				20.7416	0.058129	736.567	669.278
19.6109	0.723221	0.963233	77.534	127.58	982.796	24.882	1	-1				20.7416	0.058129	733.778	666.848
19.6156	0.721127	0.962718	77.5168	128.111	984.109	24.892	1	-1				20.7416	0.058129	731.591	664.934
19.6209	0.719327	0.963421	77.5231	127.58	983.734	24.874	1	-1				20.7416	0.058129	727.739	661.581
19.6223	0.717789	0.962593	77.484	127.361	983.484	24.882	1	-1				20.7416	0.058129	726.724	660.563
19.6268	0.71572	0.962983	77.4981	126.955	982.546	24.884	1	-1				20.7416	0.058129	723.04	657.275
19.6285	0.713964	0.963233	77.5137	128.143	982.671	24.892	1	-1				20.7416	0.058129	722.138	656.35
19.6326	0.71212	0.96303	77.5153	127.424	984.046	24.894	1	-1				20.7416	0.058129	720.463	654.883
19.6348	0.710514	0.963421	77.5278	127.705	983.921	24.892	1	-1				20.7416	0.058129	718.982	653.489
19.6386	0.708776	0.963437	77.484	126.83	983.734	24.902	1	-1				20.7416	0.058129	716.276	651.086
19.6411	0.707526	0.963202	77.4887	127.643	983.296	24.902	1	-1				20.7416	0.058129	714.335	649.339
19.6427	0.705414	0.963171	77.5278	127.768	982.546	24.894	1	-1				20.7416	0.058129	712.905	647.883
19.6454	0.703876	0.963624	77.509	127.486	983.609	24.894	1	-1				20.7416	0.058129	711.962	647.019
19.6467	0.702358	0.962952	77.5199	127.736	984.296	24.88	1	-1				20.7416	0.058129	711.707	646.686
19.6509	0.701214	0.96314	77.5309	128.268	984.671	24.888	1	-1				20.7416	0.058129	709.102	644.474
19.6529	0.700008	0.962796	77.5075	127.143	983.859	24.888	1	-1				20.7416	0.058129	707.252	642.78
19.6545	0.699001	0.963734	77.5028	127.799	982.796	24.89	1	-1				20.7416	0.058129	705.458	641.136
19.656	0.698251	0.963484	77.5184	127.768	982.921	24.892	1	-1				20.7416	0.058129	704.517	640.297
19.6599	0.696914	0.963484	77.5293	127.83	983.921	24.888	1	-1				20.7416	0.058129	702.621	638.682
19.6611	0.695658	0.963734	77.5246	127.736	984.109	24.89	1	-1				20.7416	0.058129	702.06	638.095
19.6645	0.695107	0.96303	77.4762	127.893	983.734	24.898	1	-1				20.7416	0.058129	699.387	635.845
19.666	0.694995	0.963577	77.5137	126.861	982.546	24.902	1	-1				20.7416	0.058129	697.421	634.157
19.667	0.693645	0.963562	77.5246	127.705	981.546	24.918	1	-1				20.7416	0.058129	696.22	632.958
19.6698	0.694314	0.963999	77.4715	128.049	982.171	24.918	1	-1				20.7416	0.058129	694.532	631.717
19.6703	0.693832	0.963608	77.5215	126.705	983.546	24.913	1	-1				20.7416	0.058129	695.164	632.271
19.6736	0.694214	0.963562	77.5262	127.205	983.984	24.918	1	-1				20.7416	0.058129	692.991	630.592
19.6745	0.693901	0.963921	77.5309	127.58	983.546	24.934	1	-1				20.7416	0.058129	692.122	629.822
19.6747	0.694445	0.963202	77.5012	128.174	982.171	24.952	1	-1				20.7416	0.058129	690.872	628.776
19.6772	0.693708	0.963655	77.5137	127.768	982.171	24.95	1	-1				20.7416	0.058129	689.154	627.303
19.6782	0.694383	0.963827	77.5153	126.768	982.109	24.952	1	-1				20.7416	0.058129	688.305	626.691
19.6785	0.693976	0.963827	77.5184	127.549	983.546	24.948	1	-1				20.7416	0.058129	689.137	627.42
19.6784	0.694626	0.96378	77.509	126.705	983.609	24.962	1	-1				20.7416	0.058129	689.211	627.56
19.6797	0.69607	0.964155	77.5199	127.643	983.734	24.954	1	-1				20.7416	0.058129	688.081	626.825
19.6801	0.69672	0.964171	77.5293	127.83	982.421	24.968	1	-1				20.7416	0.058129	686.799	625.77
19.6796	0.697695	0.963968	77.5262	127.174	982.234	24.97	1	-1				20.7416	0.058129	686.892	625.946
19.6801	0.698345	0.964171	77.5043	127.486	982.921	24.966	1	-1				20.7416	0.058129	686.892	626.071
19.6783	0.700601	0.964562	77.5106	127.33	983.546	24.978	1	-1				20.7416	0.058129	688.347	627.555
19.6784	0.70142	0.964124	77.545	127.143	983.546	24.991	1	-1				20.7416	0.058129	688.126	627.473
19.6779	0.703945	0.963624	77.5434	128.174	982.734	24.996	1	-1				20.7416	0.058129	687.595	627.279
19.6772	0.705926	0.964218	77.5028	127.861	982.109	24.998	1	-1				20.7416	0.058129	687.404	627.31
19.6778	0.708508	0.963937	77.4981	127.611	982.609	25.006	1	-1				20.7416	0.058129	686.892	627.234
19.6767	0.711727	0.964109	77.4981	127.705	983.859	25.01	1	-1				20.7416	0.058129	688.098	628.676
19.676	0.715389	0.964609	77.534	127.58	983.546	25.018	1	-1				20.7416	0.058129	687.912	628.93
19.6735	0.718939	0.964452	77.5106	127.83	983.359	25.01	1	-1				20.7416	0.058129	689.081	630.274
19.673	0.721802	0.964421	77.5137	128.143	981.984	25.004	1	-1				20.7416	0.058129	688.047	629.67
19.672	0.725858	0.964233	77.5215	127.643	982.546	25.01	1	-1				20.7416	0.058129	688.564	630.602
19.6695	0.729377	0.964249	77.5231	128.018	983.359	25.004	1	-1				20.7416	0.058129	690.488	632.628
19.666	0.734683	0.965015	77.5184	128.205	984.296	24.998	1	-1				20.7416	0.058129	692.947	635.304
19.6644	0.738439	0.964702	77.5153	127.143	984.359	24.986	1	-1				20.7416	0.058129	693.582	636.26
19.6632	0.743133	0.964421	77.5434	127.33	983.296	25.002	1	-1				20.7416	0.058129	693.083	636.323
19.6586	0.746708	0.964577	77.5153	128.111	982.796	25.01	1	-1				20.7416	0.058129	695.546	638.689
19.6563	0.751146	0.964796	77.5231	127.799	983.359	25.021	1	-1				20.7416	0.058129	696.955	640.388
19.6531	0.755127	0.964624	77.5324	127.08	983.921	25.029	1	-1				20.7416	0.058129	699.155	642.673
19.6488	0.759459	0.964827	77.5215	127.986	984.671	25.029	1	-1				20.7416	0.058129	702.23	645.721
19.6457	0.76374	0.964765	77.545	127.861	983.984	25.036	1	-1				20.7416	0.058129	703.367	647.083
19.6406	0.767727	0.964952	77.4825	127.768	982.546	25.034	1	-1				20.7416	0.058129	705.524	649.174
19.6367	0.772071	0.964765	77.5403	127.705	982.234	25.04	1	-1				20.7416	0.058129	707.513	651.26
19.6312	0.776953	0.964702	77.5246	127.893	983.171	25.04	1	-1				20.7416	0.058129	711.473	655.103
19.6267	0.782059	0.964812	77.5199	127.236	983.671	25.042	1	-1				20.7416	0.058129	714.373	658.08
19.6232	0.786334	0.965077	77.4965	127.799	984.359	25.037	1	-1				20.7416	0.058129	716.837	660.625
19.618	0.791528	0.964968	77.5371	127.736	983.234	25.045	1	-1				20.7416	0.058129	719.097	662.962
19.6133	0.795628	0.965296	77.4996	128.236	983.296	25.06	1	-1				20.7416	0.058129	721.97	665.765
19.6102	0.800797	0.964937	77.5012	128.111	983.046	25.064	1	-1				20.7416	0.058129	723.256	667.383
19.6039	0.805259	0.965452	77.5293	126.955	983.296	25.07	1	-1				20.7416	0.058129	727.398	671.27
19.6004	0.810047	0.965312	77.5028	127.611	983.796	25.078	1	-1				20.7416	0.058129	729.658	673.696
19.5954	0.814272	0.964749	77.4903	127.893	983.296	25.09	1	-1				20.7416	0.058129	732.331	676.303
19.5909	0.818766	0.965343	77.4981	128.236	982.546	25.103	1	-1				20.7416	0.058129	734.388	678.423
19.5854	0.822541	0.965359	77.5231	128.393	981.546	25.11	1	-1				20.7416	0.058129	737.166	681.019
19.5807	0.825916	0.965484	77.4965	127.33	982.359	25.116	1	-1				20.7416	0.058129	740.662	684.306
19.5761	0.828709	0.965359	77.5278	126.83	983.234	25.122	1	-1				20.7416	0.058129	744.307	687.653
19.5688	0.831447	0.96564	77.5324	128.236	984.046	25.122	1	-1				20.7416	0.058129	749.898	692.561
19.5665	0.83351	0.965499	77.4981	127.893	983.359	25.134	1	-1				20.7416	0.058129	750.698	693.387
19.5615	0.835003	0.965593	77.5012	127.955	982.671	25.136	1	-1				20.7416	0.058129	753.613	695.857
19.5575	0.835866	0.965749	77.5199	128.08	981.734	25.148	1	-1				20.7416	0.058129	755.7	697.561
19.5528	0.836228	0.965343	77.5278	127.518	981.609	25.158	1	-1				20.7416	0.058129	758.953	700.223
19.5481	0.837103	0.965749	77.5153	127.83	983.359	25.166	1	-1				20.7416	0.058129	763.603	704.239
19.5458	0.836322	0.965421	77.5199	127.143	983.484	25.161	1	-1				20.7416	0.058129	765.556	705.739
19.5416	0.835772	0.966093	77.5199	128.236	983.546	25.153	1	-1				20.7416	0.058129	768.719	708.239
19.5392	0.835553	0.96578	77.5184	127.611	982.109	25.158	1	-1				20.7416	0.058129	769.353	708.6
19.5375	0.834922	0.965374	77.5199	128.08	982.171	25.148	1	-1				20.7416	0.058129	770.709	709.63
19.5358	0.834272	0.965843	77.5043	127.33	983.046	25.144	1	-1				20.7416	0.058129	772.736	711.27
19.5346	0.834247	0.965687	77.5278	128.018	984.484	25.144	1	-1				20.7416	0.058129	774.767	713.037
19.5345	0.834028	0.965937	77.5184	126.924	984.171	25.148	1	-1				20.7416	0.058129	774.633	712.876
19.5342	0.833191	0.965905	77.5387	127.361	983.546	25.14	1	-1				20.7416	0.058129	774.487	712.606
19.5336	0.832697	0.966124	77.5168	128.268	982.234	25.144	1	-1				20.7416	0.058129	773.925	711.979
19.5339	0.832278	0.965749	77.5215	127.861	982.796	25.134	1	-1				20.7416	0.058129	774.246	712.24
19.534	0.832822	0.965265	77.5246	127.893	982.921	25.156	1	-1				20.7416	0.058129	774.194	712.271
19.5355	0.831778	0.965859	77.4871	128.018	983.734	25.153	1	-1				20.7416	0.058129	773.86	711.951
19.5355	0.831047	0.965952	77.509	128.018	984.421	25.153	1	-1				20.7416	0.058129	774.549	712.484
19.5366	0.830628	0.966077	77.5246	127.455	982.921	25.157	1	-1				20.7416	0.058129	772.59	710.72
19.5371	0.829897	0.965655	77.509	127.361	981.859	25.158	1	-1				20.7416	0.058129	771.518	709.675
19.5384	0.828685	0.965859	77.5215	127.299	982.609	25.17	1	-1				20.7416	0.058129	771.311	709.433
19.5387	0.827566	0.966109	77.534	127.986	984.234	25.161	1	-1				20.7416	0.058129	772.521	710.423
19.54	0.826728	0.966202	77.5324	127.018	984.609	25.17	1	-1				20.7416	0.058129	771.993	709.931
19.5412	0.826078	0.965999	77.5199	127.83	984.234	25.181	1	-1				20.7416	0.058129	770.917	708.952
19.5398	0.825891	0.965577	77.5043	127.955	982.671	25.177	1	-1				20.7416	0.058129	770.725	708.641
19.5416	0.824666	0.966296	77.5012	128.111	982.921	25.196	1	-1				20.7416	0.058129	769.807	707.777
19.5431	0.823847	0.966624	77.5043	127.549	983.234	25.2	1	-1				20.7416	0.058129	769.089	707.129
19.5441	0.823466	0.966171	77.5262	127.111	983.796	25.211	1	-1				20.7416	0.058129	768.876	706.961
19.5453	0.824872	0.965937	77.5293	128.424	983.546	25.202	1	-1				20.7416	0.058129	767.553	706.031
19.5461	0.826278	0.966249	77.5246	127.424	983.109	25.216	1	-1				20.7416	0.058129	766.485	705.293
19.5477	0.829184	0.965421	77.4887	127.486	982.171	25.198	1	-1				20.7416	0.058129	764.135	703.648
19.5478	0.832241	0.966671	77.5215	127.799	982.421	25.206	1	-1				20.7416	0.058129	763.856	703.797
19.5497	0.835728	0.966593	77.5184	128.111	983.609	25.184	1	-1				20.7416	0.058129	762.841	703.485
19.5496	0.84041	0.966187	77.5043	128.205	984.109	25.21	1	-1				20.7416	0.058129	762.638	703.908
19.5504	0.84451	0.966077	77.5199	127.83	983.484	25.215	1	-1				20.7416	0.058129	760.996	703
19.5504	0.85061	0.966702	77.5403	127.736	982.109	25.214	1	-1				20.7416	0.058129	759.022	701.988
19.5491	0.854235	0.966671	77.5293	127.924	981.796	25.216	1	-1				20.7416	0.058129	759.216	702.537
19.5482	0.858073	0.966468	77.5309	128.143	982.296	25.21	1	-1				20.7416	0.058129	759.731	703.442
19.545	0.863254	0.966812	77.5262	127.549	983.046	25.204	1	-1				20.7416	0.058129	761.918	705.879
19.5424	0.866391	0.966265	77.5199	127.674	982.984	25.215	1	-1				20.7416	0.058129	763.309	707.362
19.5377	0.869423	0.966124	77.4934	127.955	982.546	25.214	1	-1				20.7416	0.058129	765.933	709.794
19.5324	0.870779	0.966406	77.509	128.111	982.296	25.216	1	-1				20.7416	0.058129	769.4	712.732
19.5296	0.871541	0.966093	77.5246	127.986	982.359	25.214	1	-1				20.7416	0.058129	771.403	714.445
19.5243	0.872185	0.966671	77.534	128.018	984.171	25.227	1	-1				20.7416	0.058129	776.589	718.882
19.5195	0.872123	0.966624	77.5059	128.143	983.734	25.227	1	-1				20.7416	0.058129	779.799	721.431
19.5155	0.872048	0.966718	77.509	126.768	983.859	25.224	1	-1				20.7416	0.058129	782.842	723.896
19.5117	0.87126	0.966749	77.5387	127.955	983.296	25.214	1	-1				20.7416	0.058129	785.22	725.677
19.5087	0.869679	0.966859	77.4871	127.549	982.484	25.204	1	-1				20.7416	0.058129	787.034	726.887
19.5046	0.867966	0.966749	77.5075	128.049	981.546	25.218	1	-1				20.7416	0.058129	789.489	728.591
19.5017	0.865804	0.966827	77.5168	127.924	983.171	25.218	1	-1				20.7416	0.058129	793.19	731.484
19.4997	0.863641	0.967015	77.5246	127.424	983.609	25.208	1	-1				20.7416	0.058129	795.34	733.014
19.4984	0.860335	0.966843	77.5028	127.955	982.984	25.202	1	-1				20.7416	0.058129	796.269	733.327
19.4953	0.857979	0.966905	77.4903	127.393	982.796	25.206	1	-1				20.7416	0.058129	798.69	734.997
19.4955	0.856385	0.967155	77.5293	128.08	982.859	25.206	1	-1				20.7416	0.058129	798.844	734.944
19.4969	0.85326	0.96689	77.4918	127.455	983.296	25.219	1	-1				20.7416	0.058129	798.59	734.415
19.4974	0.850579	0.96728	77.4731	128.018	983.421	25.216	1	-1				20.7416	0.058129	798.732	734.231
19.4979	0.848422	0.967249	77.5121	127.643	984.109	25.204	1	-1				20.7416	0.058129	799.241	734.455
19.5007	0.847197	0.966874	77.5278	128.08	983.671	25.208	1	-1				20.7416	0.058129	797.027	732.482
19.5006	0.846335	0.966921	77.5246	128.111	982.734	25.198	1	-1				20.7416	0.058129	796.449	731.831
19.5037	0.846447	0.967484	77.495	127.736	982.921	25.198	1	-1				20.7416	0.058129	794.348	730.16
19.505	0.84571	0.967468	77.5278	127.83	983.171	25.185	1	-1				20.7416	0.058129	793.716	729.585
19.5069	0.846272	0.967218	77.534	127.768	983.609	25.2	1	-1				20.7416	0.058129	792.53	728.729
19.5088	0.846097	0.966905	77.4996	127.799	983.921	25.194	1	-1				20.7416	0.058129	791.458	727.868
19.5104	0.846741	0.966655	77.5028	127.236	982.921	25.192	1	-1				20.7416	0.058129	789.359	726.155
19.5117	0.847766	0.966812	77.5215	127.049	982.046	25.2	1	-1				20.7416	0.058129	787.622	724.79
19.5134	0.848535	0.966843	77.5215	127.924	982.984	25.2	1	-1				20.7416	0.058129	786.995	724.455
19.5133	0.850041	0.967687	77.5293	127.299	983.609	25.224	1	-1				20.7416	0.058129	787.331	724.957
19.5147	0.851554	0.967249	77.5028	127.049	983.734	25.227	1	-1				20.7416	0.058129	786.208	724.235
19.5147	0.852966	0.967265	77.5231	128.143	983.421	25.23	1	-1				20.7416	0.058129	785.749	723.999
19.5136	0.854079	0.967484	77.4871	127.768	982.296	25.222	1	-1				20.7416	0.058129	785.507	723.831
19.5136	0.854616	0.967265	77.4981	127.986	981.671	25.227	1	-1				20.7416	0.058129	784.909	723.353
19.5128	0.855348	0.967312	77.5059	127.455	982.171	25.23	1	-1				20.7416	0.058129	785.838	724.234
19.5123	0.85706	0.967265	77.5324	127.736	982.984	25.224	1	-1				20.7416	0.058129	786.607	725.128
19.5101	0.857029	0.968031	77.5278	127.986	983.109	25.214	1	-1				20.7416	0.058129	788.308	726.512
19.51	0.858816	0.967812	77.5059	127.768	983.109	25.227	1	-1				20.7416	0.058129	788.089	726.541
19.5064	0.860004	0.967702	77.5153	128.174	982.296	25.206	1	-1				20.7416	0.058129	789.934	728.098
19.5058	0.861154	0.967593	77.5012	127.486	981.984	25.208	1	-1				20.7416	0.058129	789.911	728.185
19.5022	0.862816	0.967765	77.5309	127.736	982.484	25.204	1	-1				20.7416	0.058129	792.727	730.702
19.5031	0.864035	0.96789	77.5199	126.736	984.046	25.198	1	-1				20.7416	0.058129	793.179	731.35
19.5001	0.86516	0.967624	77.495	127.986	983.734	25.194	1	-1				20.7416	0.058129	794.954	732.889
19.5002	0.865891	0.967562	77.5012	127.58	983.234	25.198	1	-1				20.7416	0.058129	794.322	732.416
19.4989	0.86756	0.967781	77.5168	128.174	982.234	25.196	1	-1				20.7416	0.058129	794.273	732.478
19.4959	0.868066	0.968109	77.5184	128.018	981.046	25.185	1	-1				20.7416	0.058129	795.415	733.353
19.4954	0.869873	0.968187	77.484	127.174	982.734	25.192	1	-1				20.7416	0.058129	796.89	734.909
19.494	0.870654	0.96789	77.5012	127.455	983.171	25.185	1	-1				20.7416	0.058129	798.124	736.039
19.4929	0.871373	0.967702	77.5371	127.58	983.171	25.196	1	-1				20.7416	0.058129	798.816	736.682
19.49	0.871023	0.967843	77.5293	127.486	982.921	25.189	1	-1				20.7416	0.058129	800.805	738.228
19.4898	0.871804	0.967796	77.5231	127.986	981.859	25.192	1	-1				20.7416	0.058129	799.951	737.531
19.4895	0.871979	0.967827	77.4793	128.268	982.296	25.188	1	-1				20.7416	0.058129	800.523	738.054
19.4881	0.872685	0.968093	77.5262	127.455	982.734	25.182	1	-1				20.7416	0.058129	801.813	739.22
19.4882	0.872423	0.968452	77.5418	127.83	984.609	25.185	1	-1				20.7416	0.058129	803.264	740.536
19.4879	0.872829	0.967968	77.5184	127.861	983.921	25.158	1	-1				20.7416	0.058129	802.9	740.225
19.4868	0.873248	0.967968	77.4981	127.455	982.859	25.172	1	-1				20.7416	0.058129	802.753	740.057
19.4876	0.874748	0.968421	77.5012	127.705	982.234	25.169	1	-1				20.7416	0.058129	801.424	739.097
19.4867	0.87681	0.968234	77.5075	127.893	982.859	25.182	1	-1				20.7416	0.058129	802.317	740.116
19.4871	0.878641	0.968421	77.5293	127.924	983.359	25.184	1	-1				20.7416	0.058129	802.201	740.28
19.4881	0.87991	0.968327	77.4809	128.174	983.984	25.181	1	-1				20.7416	0.058129	801.778	740.142
19.4871	0.882029	0.967952	77.5371	128.205	983.296	25.172	1	-1				20.7416	0.058129	801.63	740.203
19.4881	0.883973	0.968656	77.5153	128.018	982.234	25.178	1	-1				20.7416	0.058129	799.795	738.844
19.4871	0.885085	0.968921	77.4934	128.236	982.171	25.177	1	-1				20.7416	0.058129	800.255	739.339
19.4861	0.88746	0.968249	77.5293	128.268	983.109	25.169	1	-1				20.7416	0.058129	801.445	740.664
19.485	0.889023	0.968343	77.534	127.861	983.609	25.169	1	-1				20.7416	0.058129	802.41	741.672
19.4825	0.890873	0.968187	77.495	126.799	983.609	25.164	1	-1				20.7416	0.058129	803.968	743.148

## Sheet: L2
O2	CO2	WVP	BP	FL_FMS	FLow	Deg_C	I_O_N	Marker				FiO2	FiCO2	VO2(ml/h)	Oxygen consumption(ml/h)
20.6536	0.0611916	0.983921	77.5481	127.268	960.671	24.883	0	-1				20.6525	0.0601228	-0.923113	-0.605277
20.653	0.0603541	0.98414	77.5528	126.924	960.171	24.876	0	-1				20.6525	0.0601228	-0.375922	-0.270793
20.6541	0.0610291	0.983187	77.5278	126.611	960.733	24.894	0	-1				20.6525	0.0601228	-1.24025	-0.876268
20.6528	0.0600791	0.983515	77.5293	127.049	960.671	24.89	0	-1				20.6525	0.0601228	-0.16778	-0.138349
20.6528	0.0602291	0.984062	77.5465	127.049	960.358	24.886	0	-1				20.6525	0.0601228	-0.21927	-0.161355
20.6542	0.0609791	0.983984	77.5293	126.393	959.109	24.894	0	-1				20.6525	0.0601228	-1.3322	-0.955358
20.6534	0.0609353	0.983578	77.5168	126.643	959.484	24.886	0	-1				20.6525	0.0601228	-0.72395	-0.477866
20.6541	0.0608416	0.983593	77.5028	126.174	960.484	24.89	0	-1				20.6525	0.0601228	-1.25538	-0.91062
20.6539	0.0605666	0.984062	77.5199	126.674	960.296	24.894	0	-1				20.6525	0.0601228	-1.03234	-0.766385
20.6541	0.0603353	0.984078	77.5246	126.174	960.171	24.896	0	-1				20.6525	0.0601228	-1.20083	-0.927609
20.6539	0.0599041	0.984078	77.5278	126.736	960.484	24.89	0	-1				20.6525	0.0601228	-0.991266	-0.812642
20.6535	0.0607103	0.984171	77.5387	126.643	960.608	24.89	0	-1				20.6525	0.0601228	-0.82906	-0.587945
20.6543	0.0609228	0.984609	77.5293	127.08	961.546	24.878	0	-1				20.6525	0.0601228	-1.37077	-0.992405
20.6552	0.0612228	0.98439	77.5309	126.236	961.984	24.888	0	-1				20.6525	0.0601228	-2.10029	-1.53546
20.6537	0.0611791	0.984375	77.5387	127.33	961.608	24.886	0	-1				20.6525	0.0601228	-0.980309	-0.652029
20.6539	0.0608041	0.984656	77.5324	126.143	962.108	24.886	0	-1				20.6525	0.0601228	-1.06998	-0.767832
20.6541	0.0613166	0.984624	77.5246	126.986	961.921	24.886	0	-1				20.6525	0.0601228	-1.29225	-0.883123
20.6537	0.0612603	0.984796	77.5324	127.299	961.796	24.886	0	-1				20.6525	0.0601228	-1.05089	-0.698327
20.6549	0.0616103	0.984437	77.5137	125.924	961.296	24.89	0	-1				20.6525	0.0601228	-1.91707	-1.34401
20.6558	0.0614603	0.984609	77.5465	127.205	962.484	24.894	0	-1				20.6525	0.0601228	-2.54469	-1.85969
20.6556	0.0617603	0.984874	77.5278	126.674	961.484	24.898	0	-1				20.6525	0.0601228	-2.50712	-1.79429
20.6555	0.0619041	0.984437	77.5106	127.08	961.046	24.898	0	-1				20.6525	0.0601228	-2.41854	-1.70697
20.6556	0.0613416	0.984562	77.4856	127.08	961.108	24.883	0	-1				20.6525	0.0601228	-2.44327	-1.79359
20.6547	0.0619041	0.984703	77.5371	127.268	961.171	24.904	0	-1				20.6525	0.0601228	-1.8737	-1.27463
20.6556	0.0621353	0.984359	77.495	127.33	961.421	24.888	0	-1				20.6525	0.0601228	-2.556	-1.7884
20.6548	0.0620728	0.984718	77.545	127.174	961.796	24.896	0	-1				20.6525	0.0601228	-1.92936	-1.29854
20.6546	0.0616291	0.984921	77.5231	126.893	961.233	24.902	0	-1				20.6525	0.0601228	-1.73804	-1.19973
20.6538	0.0623291	0.984859	77.5184	126.643	961.546	24.906	0	-1				20.6525	0.0601228	-1.26202	-0.738534
20.6545	0.0627353	0.984531	77.5231	127.393	961.484	24.912	0	-1				20.6525	0.0601228	-1.80282	-1.11927
20.6539	0.0633291	0.984796	77.5434	127.424	961.796	24.916	0	-1				20.6525	0.0601228	-1.49257	-0.80221
20.654	0.0641166	0.984828	77.5246	126.861	962.359	24.918	0	-1				20.6525	0.0601228	-1.66275	-0.843102
20.6539	0.0653479	0.984828	77.5231	126.174	961.546	24.924	0	-1				20.6525	0.0601228	-1.80989	-0.813541
20.6533	0.0656916	0.984984	77.5293	126.611	962.421	24.929	0	-1				20.6525	0.0601228	-1.40468	-0.450454
20.6525	0.0666917	0.98464	77.5293	126.955	962.421	24.926	0	-1				20.6525	0.0601228	-0.965458	0.0173251
20.6519	0.0681917	0.98489	77.5387	127.049	962.234	24.952	0	-1				20.6525	0.0601228	-0.783178	0.340661
20.6527	0.0687792	0.984859	77.5106	127.174	962.296	24.948	0	-1				20.6525	0.0601228	-1.41732	-0.0923887
20.6505	0.0693605	0.984531	77.5371	127.268	961.734	24.956	0	-1				20.6525	0.0601228	0.0744516	1.15996
20.6496	0.069948	0.984906	77.5309	127.049	961.734	24.95	0	-1				20.6525	0.0601228	0.626227	1.6678
20.6486	0.0697105	0.98514	77.4996	126.143	962.046	24.952	0	-1				20.6525	0.0601228	1.43325	2.28025
20.6469	0.0695604	0.98525	77.5371	127.111	961.921	24.94	0	-1				20.6525	0.0601228	2.68485	3.25543
20.6451	0.069773	0.984953	77.5059	126.955	962.171	24.959	0	-1				20.6525	0.0601228	3.92681	4.26665
20.6438	0.0692979	0.985453	77.534	127.455	961.421	24.967	0	-1				20.6525	0.0601228	4.99093	5.05368
20.6424	0.0682792	0.985046	77.5324	126.955	961.796	24.97	0	-1				20.6525	0.0601228	6.17841	5.87518
20.6404	0.0678917	0.985046	77.5324	127.174	961.233	24.978	0	-1				20.6525	0.0601228	7.62097	6.97342
20.64	0.0665979	0.985124	77.5403	126.955	961.421	24.984	0	-1				20.6525	0.0601228	8.11456	7.21131
20.6394	0.0658791	0.985359	77.5199	126.736	961.608	24.996	0	-1				20.6525	0.0601228	8.67471	7.57046
20.6386	0.0652979	0.985578	77.5403	126.893	961.484	25	0	-1				20.6525	0.0601228	9.36407	8.04834
20.6384	0.0649666	0.98514	77.534	126.486	961.484	24.998	0	-1				20.6525	0.0601228	9.55914	8.16373
20.6402	0.0639604	0.985453	77.5215	126.861	961.108	24.998	0	-1				20.6525	0.0601228	8.35492	7.08785
20.6411	0.0643166	0.985593	77.5293	127.205	961.484	24.996	0	-1				20.6525	0.0601228	7.65055	6.57137
20.6394	0.0633916	0.985281	77.5324	126.736	961.484	24.995	0	-1				20.6525	0.0601228	9.06134	7.58102
20.6416	0.0632478	0.985468	77.534	127.143	961.546	24.992	0	-1				20.6525	0.0601228	7.45524	6.28908
20.6409	0.0624853	0.985343	77.5199	127.111	961.108	24.984	0	-1				20.6525	0.0601228	8.10389	6.71299
20.6422	0.0622041	0.985	77.5121	126.643	960.296	24.986	0	-1				20.6525	0.0601228	7.17365	5.94093
20.642	0.0623791	0.985109	77.4903	126.299	960.171	24.987	0	-1				20.6525	0.0601228	7.29167	6.05538
20.6442	0.0625541	0.985265	77.5496	127.236	960.921	24.978	0	-1				20.6525	0.0601228	5.6511	4.77429
20.6464	0.0614353	0.985656	77.5106	125.861	960.546	24.982	0	-1				20.6525	0.0601228	4.26253	3.53897
20.6466	0.0620416	0.985906	77.5434	127.08	961.046	24.991	0	-1				20.6525	0.0601228	3.99941	3.40241
20.6478	0.0620478	0.985859	77.5356	127.268	961.359	24.988	0	-1				20.6525	0.0601228	3.16387	2.74012
20.6485	0.0617728	0.985812	77.5324	126.768	960.984	24.991	0	-1				20.6525	0.0601228	2.71708	2.3527
20.649	0.0614541	0.985499	77.5403	127.049	960.608	24.995	0	-1				20.6525	0.0601228	2.38613	2.05204
20.6502	0.0615728	0.985499	77.5262	126.768	960.733	24.988	0	-1				20.6525	0.0601228	1.50417	1.36629
20.6495	0.0606478	0.986187	77.5059	126.08	960.608	25.002	0	-1				20.6525	0.0601228	2.10758	1.73502
20.6513	0.0613478	0.985984	77.5496	126.768	961.046	25.006	0	-1				20.6525	0.0601228	0.746336	0.73815
20.6509	0.0613478	0.986328	77.5278	126.768	960.859	25.006	0	-1				20.6525	0.0601228	1.02955	0.962867
20.6505	0.0608228	0.985593	77.5199	127.143	960.984	25.022	0	-1				20.6525	0.0601228	1.39912	1.19365
20.6519	0.0604603	0.985781	77.4981	126.049	960.796	25.024	0	-1				20.6525	0.0601228	0.399802	0.357448
20.6511	0.0609041	0.986109	77.5137	126.674	961.734	25.026	0	-1				20.6525	0.0601228	0.915322	0.819471
20.6505	0.0603666	0.98625	77.5356	127.174	961.984	25.044	0	-1				20.6525	0.0601228	1.46911	1.19489
20.6512	0.0611541	0.986218	77.5496	126.518	961.859	25.052	0	-1				20.6525	0.0601228	0.819707	0.773404
20.6511	0.0611291	0.986546	77.4981	126.174	960.859	25.058	0	-1				20.6525	0.0601228	0.866199	0.807194
20.6501	0.0612728	0.986109	77.5324	127.08	959.921	25.058	0	-1				20.6525	0.0601228	1.62771	1.42849
20.6519	0.0608541	0.986359	77.5387	127.236	960.733	25.068	0	-1				20.6525	0.0601228	0.311642	0.334365
20.6503	0.0611603	0.986218	77.5371	127.174	960.859	25.064	0	-1				20.6525	0.0601228	1.43548	1.26268
20.6502	0.0605791	0.986109	77.5481	127.174	961.108	25.074	0	-1				20.6525	0.0601228	1.59576	1.32068
20.6515	0.0606353	0.98625	77.5012	127.08	961.859	25.075	0	-1				20.6525	0.0601228	0.672157	0.594482
20.6518	0.0607853	0.986296	77.5481	127.049	961.233	25.072	0	-1				20.6525	0.0601228	0.445688	0.432594
20.652	0.0608041	0.986562	77.5262	127.049	961.359	25.076	0	-1				20.6525	0.0601228	0.283004	0.30574
20.6507	0.0607791	0.986531	77.5293	127.174	961.359	25.088	0	-1				20.6525	0.0601228	1.21723	1.04413
20.6532	0.0603478	0.986546	77.5465	126.986	961.608	25.092	0	-1				20.6525	0.0601228	-0.499162	-0.369291
20.6522	0.0608728	0.986625	77.5418	126.268	961.608	25.108	0	-1				20.6525	0.0601228	0.156411	0.213496
20.6534	0.0604541	0.986453	77.545	127.018	961.671	25.115	0	-1				20.6525	0.0601228	-0.689682	-0.507808
20.6528	0.0604853	0.986093	77.5465	126.861	961.421	25.122	0	-1				20.6525	0.0601228	-0.228907	-0.138457
20.6529	0.0603666	0.987109	77.5262	127.205	961.421	25.119	0	-1				20.6525	0.0601228	-0.334668	-0.236531
20.6515	0.0600791	0.986687	77.5496	126.986	960.859	25.126	0	-1				20.6525	0.0601228	0.776719	0.611161
20.6529	0.0604041	0.986781	77.5246	126.299	960.984	25.13	0	-1				20.6525	0.0601228	-0.30381	-0.207591
20.6525	0.0605541	0.986656	77.5434	127.143	961.046	25.128	0	-1				20.6525	0.0601228	-0.00658669	0.0461344
20.6526	0.0601541	0.986984	77.5481	127.268	960.608	25.128	0	-1				20.6525	0.0601228	-0.0555347	-0.0403492
20.6529	0.0608416	0.986812	77.5356	127.018	961.108	25.13	0	-1				20.6525	0.0601228	-0.384054	-0.219152
20.6531	0.0607291	0.986656	77.4903	126.236	961.359	25.14	0	-1				20.6525	0.0601228	-0.505385	-0.328814
20.6513	0.0607478	0.987109	77.534	126.924	960.796	25.132	0	-1				20.6525	0.0601228	0.836163	0.737958
20.6524	0.0597541	0.986609	77.5043	126.33	960.733	25.141	0	-1				20.6525	0.0601228	0.157033	0.0807089
20.6535	0.0602916	0.986468	77.5028	126.674	961.296	25.142	0	-1				20.6525	0.0601228	-0.701361	-0.536452
20.6536	0.0601853	0.986781	77.5418	126.174	959.609	25.15	0	-1				20.6525	0.0601228	-0.814822	-0.639157
20.653	0.0599228	0.986874	77.5262	127.268	960.171	25.153	0	-1				20.6525	0.0601228	-0.311254	-0.270793
20.653	0.0605603	0.986718	77.5184	126.486	960.733	25.168	0	-1				20.6525	0.0601228	-0.385295	-0.253656
20.6532	0.0607041	0.987312	77.534	127.111	960.671	25.185	0	-1				20.6525	0.0601228	-0.566653	-0.38046
20.6534	0.0605416	0.987078	77.5137	126.611	961.359	25.19	0	-1				20.6525	0.0601228	-0.680786	-0.490337
20.6527	0.0596916	0.986984	77.5403	127.111	960.671	25.181	0	-1				20.6525	0.0601228	-0.051528	-0.0922327
20.6521	0.0601978	0.987187	77.5278	126.643	959.858	25.192	0	-1				20.6525	0.0601228	0.293598	0.241906
20.6515	0.0601916	0.987156	77.5496	126.205	960.296	25.2	0	-1				20.6525	0.0601228	0.723087	0.581992
20.6526	0.0603478	0.987453	77.5403	126.674	960.358	25.219	0	-1				20.6525	0.0601228	-0.0845785	-0.0403387
20.6519	0.0602416	0.98689	77.4871	126.205	961.296	25.215	0	-1				20.6525	0.0601228	0.42558	0.351866
20.6532	0.0606041	0.987375	77.5559	126.236	961.296	25.232	0	-1				20.6525	0.0601228	-0.55201	-0.380708
20.6531	0.0602603	0.987437	77.5403	126.049	961.608	25.226	0	-1				20.6525	0.0601228	-0.442392	-0.33467
20.6525	0.0607228	0.98764	77.5293	126.549	960.296	25.23	0	-1				20.6525	0.0601228	-0.0464129	0.0345738
20.6529	0.0604603	0.987531	77.5043	127.111	960.484	25.235	0	-1				20.6525	0.0601228	-0.283038	-0.184429
20.6527	0.0603666	0.987468	77.5418	127.049	960.358	25.24	0	-1				20.6525	0.0601228	-0.152748	-0.0922027
20.6529	0.0597541	0.987671	77.5481	127.299	961.046	25.236	0	-1				20.6525	0.0601228	-0.242607	-0.236439
20.6529	0.0605041	0.987625	77.5496	127.174	961.421	25.238	0	-1				20.6525	0.0601228	-0.318963	-0.207686
20.6523	0.0602916	0.987562	77.5481	126.33	960.984	25.272	0	-1				20.6525	0.0601228	0.163608	0.149927
20.6529	0.0602103	0.987593	77.5231	126.268	960.859	25.266	0	-1				20.6525	0.0601228	-0.289228	-0.219095
20.6531	0.0605978	0.987453	77.5481	127.143	961.359	25.27	0	-1				20.6525	0.0601228	-0.456601	-0.30574
20.6529	0.0599603	0.987515	77.5153	126.83	961.171	25.264	0	-1				20.6525	0.0601228	-0.251795	-0.219167
20.6523	0.0601541	0.987765	77.509	127.143	961.546	25.285	0	-1				20.6525	0.0601228	0.147996	0.121166
20.6523	0.0603666	0.987734	77.4996	125.893	961.359	25.27	0	-1				20.6525	0.0601228	0.130603	0.132679
20.653	0.0602791	0.98789	77.5059	127.174	960.671	25.274	0	-1				20.6525	0.0601228	-0.357601	-0.265169
20.6524	0.0600853	0.987828	77.5262	126.549	960.984	25.313	0	-1				20.6525	0.0601228	0.12916	0.0980292
20.6528	0.0605228	0.987718	77.5215	126.643	961.108	25.314	0	-1				20.6525	0.0601228	-0.278067	-0.173015
20.6525	0.0605791	0.987562	77.5262	126.986	961.359	25.304	0	-1				20.6525	0.0601228	-0.0684983	0
20.6529	0.0600978	0.987734	77.5293	127.268	961.171	25.32	0	-1				20.6525	0.0601228	-0.272435	-0.219167
20.6528	0.0604353	0.987828	77.4965	126.205	961.108	25.301	0	-1				20.6525	0.0601228	-0.250399	-0.161481
20.6531	0.0602166	0.988	77.5434	126.705	960.421	25.301	0	-1				20.6525	0.0601228	-0.413496	-0.316967
20.6517	0.0600603	0.987781	77.5528	127.018	960.796	25.306	0	-1				20.6525	0.0601228	0.576061	0.449693
20.6534	0.0599853	0.987765	77.534	127.33	960.796	25.304	0	-1				20.6525	0.0601228	-0.582388	-0.47852
20.653	0.0601228	0.987796	77.5309	126.268	960.859	25.294	0	-1				20.6525	0.0601228	-0.356022	-0.282518
20.6539	0.0598666	0.988109	77.5121	126.33	960.796	25.285	0	-1				20.6525	0.0601228	-0.964167	-0.795611
20.6537	0.0602041	0.988078	77.5121	126.299	961.734	25.266	0	-1				20.6525	0.0601228	-0.855805	-0.669427
20.6536	0.0600353	0.987968	77.5434	127.299	961.608	25.281	0	-1				20.6525	0.0601228	-0.73582	-0.594328
20.6537	0.0602478	0.987937	77.5246	127.393	961.734	25.278	0	-1				20.6525	0.0601228	-0.840559	-0.652114
20.6541	0.0601166	0.987953	77.5262	126.986	961.359	25.274	0	-1				20.6525	0.0601228	-1.11131	-0.882607
20.652	0.0598353	0.988124	77.5043	127.205	961.859	25.28	0	-1				20.6525	0.0601228	0.392301	0.27704
20.6519	0.0602291	0.988203	77.4918	126.643	961.484	25.268	0	-1				20.6525	0.0601228	0.456621	0.375012
20.6537	0.0603478	0.988484	77.5231	127.049	960.671	25.27	0	-1				20.6525	0.0601228	-0.876428	-0.668687
20.6526	0.0602728	0.987671	77.5309	126.643	961.046	25.258	0	-1				20.6525	0.0601228	-0.0515812	-0.0230672
20.6528	0.0600791	0.987921	77.534	126.299	961.171	25.258	0	-1				20.6525	0.0601228	-0.211476	-0.173026
20.6523	0.0601541	0.987953	77.5387	126.768	961.171	25.27	0	-1				20.6525	0.0601228	0.184278	0.149956
20.6533	0.0603791	0.988109	77.5309	127.424	961.108	25.256	0	-1				20.6525	0.0601228	-0.634412	-0.472908
20.653	0.0597478	0.988296	77.5356	126.643	960.296	25.256	0	-1				20.6525	0.0601228	-0.263265	-0.253541
20.653	0.0602103	0.988453	77.4903	125.986	960.671	25.255	0	-1				20.6525	0.0601228	-0.376344	-0.288227
20.6522	0.0602478	0.987968	77.534	126.83	961.233	25.266	0	-1				20.6525	0.0601228	0.250171	0.213413
20.6519	0.0597353	0.988484	77.5278	127.111	960.671	25.274	0	-1				20.6525	0.0601228	0.486723	0.340108
20.6537	0.0595666	0.988453	77.5231	126.018	961.546	25.302	0	-1				20.6525	0.0601228	-0.774444	-0.680836
20.6531	0.0601478	0.988375	77.5309	126.986	960.733	25.29	0	-1				20.6525	0.0601228	-0.43964	-0.345895
20.6529	0.0596603	0.988718	77.5356	126.986	960.296	25.29	0	-1				20.6525	0.0601228	-0.206573	-0.218967
20.6526	0.0599041	0.988359	77.5199	127.205	961.046	25.304	0	-1				20.6525	0.0601228	-0.0180388	-0.0403676
20.6525	0.0606478	0.988796	77.5262	126.549	960.859	25.316	0	-1				20.6525	0.0601228	-0.0206545	0.0461254
20.6525	0.0599853	0.98814	77.5465	126.83	961.734	25.318	0	-1				20.6525	0.0601228	0.0642852	0.0346255
20.6526	0.0600166	0.988656	77.5168	127.111	961.671	25.328	0	-1				20.6525	0.0601228	-0.0349446	-0.0403938
20.6509	0.0603291	0.988265	77.5403	126.924	961.233	25.317	0	-1				20.6525	0.0601228	1.12472	0.917099
20.6522	0.0601853	0.988796	77.5262	126.705	961.108	25.322	0	-1				20.6525	0.0601228	0.230449	0.190317
20.6527	0.0601791	0.988546	77.5168	127.08	961.233	25.325	0	-1				20.6525	0.0601228	-0.146547	-0.10959
20.6528	0.059729	0.988484	77.5403	126.58	961.796	25.329	0	-1				20.6525	0.0601228	-0.100858	-0.126969
20.6533	0.0595978	0.988843	77.5356	127.018	961.484	25.322	0	-1				20.6525	0.0601228	-0.488264	-0.450015
20.6521	0.0600853	0.988562	77.5293	126.08	961.671	25.332	0	-1				20.6525	0.0601228	0.340135	0.265445
20.652	0.0593415	0.988671	77.4965	126.986	961.359	25.329	0	-1				20.6525	0.0601228	0.509839	0.311508
20.6516	0.0601103	0.988859	77.5059	127.143	961.171	25.33	0	-1				20.6525	0.0601228	0.714138	0.56522
20.6524	0.0597541	0.988375	77.4918	126.799	961.359	25.328	0	-1				20.6525	0.0601228	0.164405	0.0865301
20.6515	0.0603041	0.988671	77.5262	126.299	961.233	25.333	0	-1				20.6525	0.0601228	0.721443	0.594096
20.6503	0.0601916	0.989046	77.5356	127.174	961.671	25.337	0	-1				20.6525	0.0601228	1.58944	1.26952
20.6509	0.0598541	0.989187	77.5528	127.143	961.484	25.317	0	-1				20.6525	0.0601228	1.25449	0.963493
20.6509	0.0601666	0.988671	77.5371	127.205	961.796	25.333	0	-1				20.6525	0.0601228	1.14978	0.917636
20.6525	0.0601853	0.989234	77.5278	126.643	961.921	25.338	0	-1				20.6525	0.0601228	-0.00938882	0
20.651	0.059979	0.988843	77.5168	126.83	962.171	25.346	0	-1				20.6525	0.0601228	1.15657	0.900673
20.6525	0.0601228	0.989265	77.5184	126.924	961.921	25.341	0	-1				20.6525	0.0601228	0	0
20.6525	0.0598353	0.989031	77.5371	126.174	962.046	25.342	0	-1				20.6525	0.0601228	0.0722943	0.0230912
20.6521	0.0601353	0.989156	77.5387	126.955	961.796	25.36	0	-1				20.6525	0.0601228	0.281761	0.225081
20.6516	0.0596165	0.989187	77.5496	127.299	961.296	25.362	0	-1				20.6525	0.0601228	0.722932	0.513378
20.6525	0.0603666	0.989453	77.5137	126.455	961.296	25.364	0	-1				20.6525	0.0601228	-0.0293236	0.0057683
20.6513	0.0603728	0.989312	77.5371	126.268	960.796	25.362	0	-1				20.6525	0.0601228	0.877896	0.726427
20.6514	0.0602166	0.989203	77.5309	126.299	960.859	25.359	0	-1				20.6525	0.0601228	0.821477	0.663052
20.6512	0.0599228	0.98939	77.5371	126.768	961.171	25.375	0	-1				20.6525	0.0601228	0.982121	0.755549
20.6509	0.0602166	0.989421	77.4934	126.799	959.984	25.378	0	-1				20.6525	0.0601228	1.18367	0.950469
20.6523	0.0604666	0.989437	77.5231	126.611	960.108	25.386	0	-1				20.6525	0.0601228	0.137218	0.14979
20.6519	0.0602603	0.989265	77.5043	126.143	960.108	25.38	0	-1				20.6525	0.0601228	0.400463	0.334148
20.6516	0.0603228	0.989578	77.5278	126.018	960.859	25.396	0	-1				20.6525	0.0601228	0.638428	0.530442
20.6511	0.0597915	0.989234	77.534	127.174	960.546	25.388	0	-1				20.6525	0.0601228	1.06654	0.806931
20.6519	0.0603416	0.989265	77.5059	127.08	960.859	25.394	0	-1				20.6525	0.0601228	0.432178	0.369003
20.6511	0.0600291	0.989937	77.5481	127.174	960.546	25.404	0	-1				20.6525	0.0601228	1.02365	0.801168
20.6516	0.0594541	0.989593	77.5309	126.83	960.296	25.424	0	49				20.6525	0.0601228	0.75381	0.518607
20.6524	0.0601791	0.990093	77.5309	126.549	983.359	25.424	1	-1				20.6525	0.0601228	0.0954634	0.0826096
20.6528	0.0600291	0.98989	77.5168	127.518	982.671	25.434	1	-1				20.6525	0.0601228	-0.149087	-0.129724
20.652	0.0599541	0.989922	77.5278	126.955	983.734	25.456	1	-1				20.6525	0.0601228	0.38298	0.283341
20.6512	0.0592728	0.989937	77.4903	126.986	984.359	25.468	1	-1				20.6525	0.0601228	1.11317	0.779682
20.6516	0.0602728	0.990484	77.5496	127.08	984.234	25.462	1	-1				20.6525	0.0601228	0.661644	0.543346
20.6523	0.0599041	0.990281	77.5231	126.424	983.859	25.442	1	-1				20.6525	0.0601228	0.182402	0.118074
20.6509	0.0601228	0.989922	77.5215	126.58	982.671	25.464	1	-1				20.6525	0.0601228	1.2186	0.967036
20.6528	0.059229	0.989796	77.5465	127.049	982.609	25.481	1	-1				20.6525	0.0601228	-0.0857528	-0.176886
20.6522	0.0599853	0.990312	77.5075	126.955	983.296	25.465	1	-1				20.6525	0.0601228	0.26648	0.19471
20.6533	0.0600228	0.989984	77.4965	126.643	984.421	25.465	1	-1				20.6525	0.0601228	-0.59503	-0.484379
20.6516	0.0602853	0.99	77.5075	126.33	984.796	25.47	1	-1				20.6525	0.0601228	0.704779	0.579112
20.6525	0.0600541	0.989593	77.534	127.143	983.421	25.481	1	-1				20.6525	0.0601228	0.0179948	0.00590106
20.6514	0.0602728	0.98975	77.5262	126.58	983.234	25.474	1	-1				20.6525	0.0601228	0.809666	0.660793
20.6523	0.0601353	0.990265	77.4793	125.924	983.109	25.481	1	-1				20.6525	0.0601228	0.154195	0.123883
20.651	0.0593166	0.989734	77.5434	126.611	984.296	25.476	1	-1				20.6525	0.0601228	1.24034	0.885947
20.6508	0.0594728	0.990078	77.5278	126.174	984.484	25.505	1	-1				20.6525	0.0601228	1.4101	1.03971
20.6508	0.0595853	0.990343	77.5262	127.236	984.484	25.486	1	-1				20.6525	0.0601228	1.39281	1.03971
20.6524	0.0595603	0.990421	77.4793	125.924	983.234	25.48	1	-1				20.6525	0.0601228	0.190461	0.0825991
20.654	0.0597103	0.990703	77.5199	126.674	983.171	25.492	1	-1				20.6525	0.0601228	-0.9998	-0.843637
20.6517	0.0598228	0.990437	77.5106	126.768	983.546	25.486	1	-1				20.6525	0.0601228	0.626178	0.460341
20.6527	0.0596353	0.990531	77.4996	126.486	983.921	25.505	1	-1				20.6525	0.0601228	-0.0813322	-0.123985
20.6517	0.0597478	0.990312	77.5293	126.236	984.921	25.497	1	-1				20.6525	0.0601228	0.63859	0.460985
20.653	0.0597478	0.990625	77.5262	127.018	983.984	25.492	1	-1				20.6525	0.0601228	-0.28464	-0.271604
20.6537	0.0592415	0.990968	77.5262	126.643	983.046	25.502	1	-1				20.6525	0.0601228	-0.764162	-0.713756
20.6539	0.0600916	0.990828	77.4996	126.518	982.296	25.514	1	-1				20.6525	0.0601228	-0.997977	-0.795732
20.6536	0.0598291	0.990593	77.5324	126.58	983.359	25.526	1	-1				20.6525	0.0601228	-0.780275	-0.654976
20.6518	0.0596228	0.990312	77.5184	127.393	983.796	25.52	1	-1				20.6525	0.0601228	0.61987	0.430942
20.653	0.0615603	0.990484	77.5106	127.049	983.546	25.52	1	-1				20.6525	0.0601228	-0.592673	-0.295091
20.6535	0.0651854	0.990921	77.5231	126.799	982.796	25.513	1	-1				20.6525	0.0601228	-1.49793	-0.572039
20.6531	0.0717667	0.990984	77.5293	127.049	981.609	25.52	1	-1				20.6525	0.0601228	-2.21554	-0.341631
20.6534	0.0831919	0.99089	77.5387	127.393	982.796	25.513	1	-1				20.6525	0.0601228	-4.19485	-0.518963
20.6533	0.0994859	0.991453	77.5043	127.611	983.109	25.518	1	-1				20.6525	0.0601228	-6.61612	-0.454237
20.6536	0.121843	0.991078	77.5356	127.205	984.421	25.512	1	-1				20.6525	0.0601228	-10.2558	-0.608427
20.6521	0.150655	0.991281	77.534	126.861	983.234	25.522	1	-1				20.6525	0.0601228	-13.5886	0.247797
20.6488	0.186637	0.990859	77.4762	126.611	982.796	25.54	1	-1				20.6525	0.0601228	-16.619	2.21739
20.6461	0.223363	0.991046	77.5465	127.643	982.046	25.528	1	-1				20.6525	0.0601228	-20.2211	3.81265
20.6389	0.268501	0.991796	77.5153	127.455	982.859	25.536	1	-1				20.6525	0.0601228	-21.8443	8.02675
20.6284	0.310345	0.991781	77.5121	127.736	983.734	25.536	1	-1				20.6525	0.0601228	-20.4031	14.2733
20.611	0.356896	0.991484	77.5465	127.549	983.734	25.532	1	-1				20.6525	0.0601228	-14.6004	24.5149
20.5725	0.399972	0.99189	77.5184	126.705	984.046	25.539	1	-1				20.6525	0.0601228	7.54108	47.2739
20.516	0.442641	0.99164	77.5168	126.705	982.921	25.554	1	-1				20.6525	0.0601228	43.0588	80.5144
20.4613	0.482167	0.991734	77.5231	126.893	982.859	25.534	1	-1				20.6525	0.0601228	77.7484	112.776
20.4025	0.517405	0.991593	77.5168	126.861	983.359	25.532	1	-1				20.6525	0.0601228	116.2	147.553
20.3457	0.551199	0.991562	77.5137	127.049	983.296	25.534	1	-1				20.6525	0.0601228	153.243	181.027
20.2832	0.581037	0.991796	77.534	127.893	983.234	25.534	1	-1				20.6525	0.0601228	195.107	217.885
20.2252	0.60785	0.991796	77.5246	127.205	983.171	25.536	1	-1				20.6525	0.0601228	234.077	252.106
20.1634	0.631244	0.991953	77.534	127.768	983.171	25.534	1	-1				20.6525	0.0601228	276.361	288.595
20.1104	0.653751	0.991984	77.5246	127.205	983.171	25.528	1	-1				20.6525	0.0601228	312.142	319.821
20.0523	0.670232	0.992203	77.5059	127.518	984.296	25.528	1	-1				20.6525	0.0601228	353.049	354.538
20.0043	0.68692	0.992406	77.5465	127.205	984.671	25.53	1	-1				20.6525	0.0601228	386.113	382.987
19.9553	0.699276	0.991734	77.5356	127.361	984.296	25.536	1	-1				20.6525	0.0601228	420.305	411.794
19.911	0.71222	0.992531	77.5262	127.611	983.546	25.536	1	-1				20.6525	0.0601228	450.726	437.643
19.8705	0.72217	0.991875	77.5184	127.643	982.984	25.546	1	-1				20.6525	0.0601228	478.767	461.263
19.8346	0.730908	0.992125	77.5309	127.799	983.484	25.534	1	-1				20.6525	0.0601228	504.173	482.726
19.8015	0.739227	0.992031	77.5559	127.111	984.359	25.528	1	-1				20.6525	0.0601228	527.688	502.665
19.7707	0.745952	0.992078	77.534	126.986	984.421	25.518	1	-1				20.6525	0.0601228	549.399	520.914
19.7442	0.752052	0.992093	77.5246	127.111	983.796	25.524	1	-1				20.6525	0.0601228	567.6	536.221
19.7188	0.757652	0.992343	77.4918	127.486	982.296	25.516	1	-1				20.6525	0.0601228	584.476	550.34
19.6986	0.763621	0.992531	77.5075	127.424	982.421	25.528	1	-1				20.6525	0.0601228	598.501	562.342
19.6794	0.767246	0.991953	77.5153	126.955	983.171	25.534	1	-1				20.6525	0.0601228	612.462	574.074
19.6647	0.771415	0.992437	77.5528	127.424	983.859	25.528	1	-1				20.6525	0.0601228	623.061	583.16
19.6489	0.774728	0.992562	77.5387	127.705	983.359	25.544	1	-1				20.6525	0.0601228	633.873	592.222
19.6364	0.777665	0.992781	77.5059	126.893	982.109	25.544	1	-1				20.6525	0.0601228	641.791	598.848
19.6254	0.780334	0.992312	77.5387	126.58	981.609	25.53	1	-1				20.6525	0.0601228	649.067	604.987
19.6147	0.782534	0.992656	77.5184	127.486	982.859	25.547	1	-1				20.6525	0.0601228	657.441	612.103
19.6053	0.785378	0.9925	77.5293	127.518	984.046	25.551	1	-1				20.6525	0.0601228	664.709	618.399
19.5966	0.786965	0.992578	77.5324	127.705	983.734	25.547	1	-1				20.6525	0.0601228	670.594	623.309
19.5891	0.789203	0.992859	77.5215	127.361	983.109	25.536	1	-1				20.6525	0.0601228	675.333	627.343
19.5842	0.791478	0.993047	77.534	126.955	982.296	25.538	1	-1				20.6525	0.0601228	678.047	629.73
19.5783	0.794165	0.99275	77.5481	127.393	981.671	25.539	1	-1				20.6525	0.0601228	681.475	632.758
19.5726	0.796047	0.993047	77.5215	127.549	983.359	25.538	1	-1				20.6525	0.0601228	686.547	637.215
19.5686	0.798022	0.993171	77.5043	127.33	984.359	25.528	1	-1				20.6525	0.0601228	689.886	640.226
19.5646	0.799547	0.992765	77.5371	127.83	983.234	25.536	1	-1				20.6525	0.0601228	691.859	641.901
19.5607	0.800947	0.992968	77.4934	127.736	982.859	25.536	1	-1				20.6525	0.0601228	694.175	643.903
19.5566	0.801934	0.993062	77.5324	127.393	982.296	25.53	1	-1				20.6525	0.0601228	696.627	645.951
19.5545	0.802903	0.992703	77.5324	127.611	982.109	25.539	1	-1				20.6525	0.0601228	697.916	647.089
19.5486	0.803465	0.993	77.5434	126.455	983.546	25.53	1	-1				20.6525	0.0601228	703.195	651.542
19.5467	0.80314	0.992843	77.5199	127.549	983.859	25.534	1	-1				20.6525	0.0601228	704.809	652.835
19.5433	0.803334	0.99314	77.5637	126.33	982.984	25.544	1	-1				20.6525	0.0601228	706.665	654.284
19.5407	0.803572	0.99314	77.5356	127.361	982.046	25.536	1	-1				20.6525	0.0601228	707.859	655.198
19.5372	0.802109	0.993187	77.5371	127.768	982.296	25.547	1	-1				20.6525	0.0601228	710.764	657.398
19.5347	0.800909	0.993343	77.534	126.768	982.984	25.528	1	-1				20.6525	0.0601228	713.279	659.351
19.5305	0.799378	0.992968	77.5543	126.924	984.359	25.536	1	-1				20.6525	0.0601228	717.565	662.754
19.5314	0.798053	0.993234	77.5199	127.486	984.359	25.539	1	-1				20.6525	0.0601228	717.083	662.21
19.5285	0.796859	0.992937	77.5293	127.518	983.046	25.552	1	-1				20.6525	0.0601228	718.406	663.032
19.5277	0.79489	0.993093	77.5434	127.736	982.796	25.544	1	-1				20.6525	0.0601228	719.11	663.353
19.5268	0.793278	0.99314	77.5309	126.861	983.421	25.546	1	-1				20.6525	0.0601228	720.426	664.282
19.5284	0.792015	0.992875	77.5543	127.299	984.609	25.551	1	-1				20.6525	0.0601228	720.359	664.181
19.5276	0.791415	0.993062	77.5278	127.643	984.484	25.558	1	-1				20.6525	0.0601228	720.923	664.557
19.5301	0.791621	0.993593	77.5278	127.643	983.109	25.555	1	-1				20.6525	0.0601228	718.041	662.136
19.5317	0.791853	0.993875	77.5528	127.174	982.359	25.572	1	-1				20.6525	0.0601228	716.331	660.717
19.5332	0.792096	0.993421	77.5231	127.236	982.734	25.562	1	-1				20.6525	0.0601228	715.41	660.032
19.5348	0.792528	0.993796	77.5075	127.455	984.359	25.571	1	-1				20.6525	0.0601228	715.413	660.22
19.5366	0.793303	0.993406	77.5418	127.393	984.171	25.568	1	-1				20.6525	0.0601228	713.822	659.007
19.5376	0.79464	0.993343	77.5528	127.736	983.484	25.563	1	-1				20.6525	0.0601228	712.445	657.992
19.5386	0.795784	0.993687	77.5246	127.674	982.671	25.571	1	-1				20.6525	0.0601228	710.942	656.841
19.537	0.797984	0.99375	77.5387	127.455	983.234	25.563	1	-1				20.6525	0.0601228	712.179	658.144
19.5396	0.799084	0.994047	77.5153	127.768	983.046	25.555	1	-1				20.6525	0.0601228	710.033	656.52
19.5376	0.801172	0.993859	77.5309	127.361	984.296	25.564	1	-1				20.6525	0.0601228	712.061	658.506
19.5372	0.802909	0.993718	77.5293	127.736	984.234	25.56	1	-1				20.6525	0.0601228	712.037	658.683
19.5365	0.804134	0.993297	77.5324	127.736	983.296	25.563	1	-1				20.6525	0.0601228	711.73	658.498
19.5355	0.805784	0.994031	77.5137	126.58	982.234	25.56	1	-1				20.6525	0.0601228	711.425	658.352
19.5345	0.808297	0.993578	77.5512	127.643	982.359	25.548	1	-1				20.6525	0.0601228	711.871	659.014
19.5316	0.811666	0.993765	77.5356	127.518	983.734	25.558	1	-1				20.6525	0.0601228	714.553	661.69
19.5292	0.814441	0.993828	77.5278	127.111	983.484	25.56	1	-1				20.6525	0.0601228	715.711	662.926
19.5256	0.816778	0.993906	77.5231	127.236	983.859	25.547	1	-1				20.6525	0.0601228	718.249	665.28
19.5247	0.820434	0.993765	77.5215	127.643	982.359	25.544	1	-1				20.6525	0.0601228	717.316	664.82
19.5203	0.822697	0.994468	77.5418	127.893	981.421	25.539	1	-1				20.6525	0.0601228	719.55	666.806
19.52	0.825528	0.993672	77.5575	126.424	982.421	25.55	1	-1				20.6525	0.0601228	720.046	667.621
19.5176	0.827797	0.994	77.5371	126.955	983.359	25.536	1	-1				20.6525	0.0601228	722.181	669.692
19.5126	0.829766	0.994218	77.534	127.643	982.046	25.539	1	-1				20.6525	0.0601228	724.565	671.733
19.5098	0.83146	0.994578	77.5153	127.58	981.984	25.54	1	-1				20.6525	0.0601228	726.303	673.328
19.5051	0.832116	0.993953	77.5293	127.518	981.484	25.542	1	-1				20.6525	0.0601228	729.313	675.795
19.5013	0.831453	0.994578	77.5371	127.236	981.671	25.55	1	-1				20.6525	0.0601228	732.263	678.121
19.4991	0.831185	0.994453	77.5418	127.705	983.421	25.538	1	-1				20.6525	0.0601228	735.227	680.64
19.4944	0.829928	0.994078	77.5137	127.518	982.921	25.548	1	-1				20.6525	0.0601228	738.481	683.084
19.4906	0.828285	0.994453	77.5215	126.58	982.859	25.536	1	-1				20.6525	0.0601228	741.431	685.276
19.4869	0.825234	0.993922	77.5403	127.674	982.609	25.539	1	-1				20.6525	0.0601228	744.338	687.253
19.4842	0.82306	0.994484	77.5309	127.268	981.984	25.536	1	-1				20.6525	0.0601228	746.133	688.401
19.4818	0.819722	0.994375	77.5246	126.768	983.796	25.544	1	-1				20.6525	0.0601228	749.752	691.101
19.4805	0.817653	0.994703	77.5418	127.08	984.296	25.547	1	-1				20.6525	0.0601228	751.421	692.255
19.4811	0.814284	0.994297	77.5559	126.424	983.796	25.543	1	-1				20.6525	0.0601228	751.046	691.52
19.4804	0.811328	0.994625	77.5528	127.674	982.671	25.532	1	-1				20.6525	0.0601228	751.141	691.159
19.4818	0.808997	0.994625	77.4965	127.33	982.234	25.543	1	-1				20.6525	0.0601228	750.083	689.997
19.4826	0.80564	0.994109	77.5528	127.299	983.359	25.53	1	-1				20.6525	0.0601228	750.875	690.345
19.483	0.803447	0.99464	77.5293	127.33	983.546	25.542	1	-1				20.6525	0.0601228	751.011	690.217
19.4869	0.801159	0.994968	77.5262	127.643	983.859	25.52	1	-1				20.6525	0.0601228	748.783	688.175
19.4901	0.798497	0.994828	77.5528	127.643	983.421	25.539	1	-1				20.6525	0.0601228	746.497	685.981
19.4925	0.796865	0.9945	77.5309	127.705	982.734	25.543	1	-1				20.6525	0.0601228	744.467	684.092
19.4956	0.795565	0.994953	77.5184	126.955	982.234	25.543	1	-1				20.6525	0.0601228	742.009	681.91
19.4985	0.794309	0.994609	77.5403	127.705	983.109	25.544	1	-1				20.6525	0.0601228	740.692	680.772
19.5022	0.792884	0.994984	77.5293	127.486	985.046	25.546	1	-1				20.6525	0.0601228	739.668	679.938
19.5053	0.791684	0.99475	77.5215	126.486	984.609	25.543	1	-1				20.6525	0.0601228	737.248	677.805
19.5083	0.791453	0.995	77.5199	127.549	984.171	25.55	1	-1				20.6525	0.0601228	734.8	675.761
19.512	0.790547	0.994984	77.5559	127.705	982.421	25.542	1	-1				20.6525	0.0601228	730.869	672.332
19.5143	0.789684	0.994812	77.5575	127.018	982.796	25.55	1	-1				20.6525	0.0601228	729.653	671.279
19.5153	0.788784	0.995093	77.5465	127.393	983.234	25.555	1	-1				20.6525	0.0601228	729.334	670.952
19.5175	0.788109	0.995281	77.5481	127.236	983.796	25.547	1	-1				20.6525	0.0601228	728.213	670.014
19.5192	0.787678	0.995062	77.5153	127.299	982.796	25.55	1	-1				20.6525	0.0601228	726.31	668.342
19.5213	0.786665	0.994922	77.5278	127.268	982.796	25.55	1	-1				20.6525	0.0601228	724.946	667.121
19.5218	0.787109	0.995359	77.5278	127.768	982.671	25.543	1	-1				20.6525	0.0601228	724.44	666.753
19.5232	0.786421	0.99564	77.5231	127.143	983.171	25.544	1	-1				20.6525	0.0601228	723.893	666.273
19.5228	0.78729	0.995218	77.559	127.549	983.546	25.539	1	-1				20.6525	0.0601228	724.286	666.722
19.5254	0.787759	0.99539	77.5465	126.768	983.171	25.53	1	-1				20.6525	0.0601228	722.09	664.969
19.5263	0.787784	0.995218	77.5168	127.174	981.796	25.528	1	-1				20.6525	0.0601228	720.377	663.473
19.5261	0.78784	0.995593	77.5418	127.643	981.609	25.528	1	-1				20.6525	0.0601228	720.421	663.5
19.5262	0.788559	0.995578	77.5496	128.049	982.359	25.532	1	-1				20.6525	0.0601228	720.81	663.96
19.5264	0.789153	0.995171	77.495	126.674	982.921	25.526	1	-1				20.6525	0.0601228	720.971	664.204
19.5245	0.790259	0.994906	77.5371	127.861	983.359	25.524	1	-1				20.6525	0.0601228	722.497	665.603
19.5259	0.791178	0.995453	77.5278	127.393	983.421	25.516	1	-1				20.6525	0.0601228	721.376	664.808
19.5252	0.792528	0.99575	77.5231	127.236	981.921	25.504	1	-1				20.6525	0.0601228	720.643	664.247
19.5246	0.793222	0.995421	77.5371	127.518	982.046	25.514	1	-1				20.6525	0.0601228	721.044	664.662
19.5238	0.794328	0.995828	77.5168	127.611	983.234	25.524	1	-1				20.6525	0.0601228	722.348	665.943
19.5235	0.794396	0.995281	77.4918	127.049	983.859	25.516	1	-1				20.6525	0.0601228	723.039	666.561
19.522	0.796509	0.995421	77.5434	127.268	983.359	25.516	1	-1				20.6525	0.0601228	723.463	667.108
19.5207	0.796465	0.995531	77.5481	127.643	982.671	25.526	1	-1				20.6525	0.0601228	723.897	667.396
19.5185	0.798472	0.995765	77.5387	126.674	982.109	25.517	1	-1				20.6525	0.0601228	724.777	668.293
19.5166	0.799559	0.995672	77.5121	127.736	982.359	25.52	1	-1				20.6525	0.0601228	726.234	669.618
19.5166	0.800422	0.995765	77.5356	127.924	983.421	25.51	1	-1				20.6525	0.0601228	726.896	670.343
19.5136	0.801903	0.996125	77.5168	127.611	984.109	25.51	1	-1				20.6525	0.0601228	729.382	672.583
19.5128	0.802628	0.9955	77.5246	127.705	982.671	25.52	1	-1				20.6525	0.0601228	728.738	672.025
19.5101	0.80289	0.995812	77.534	127.361	982.234	25.518	1	-1				20.6525	0.0601228	730.358	673.329
19.5088	0.804509	0.996203	77.5215	126.986	982.359	25.524	1	-1				20.6525	0.0601228	731.152	674.169
19.5066	0.804872	0.996031	77.5262	127.143	983.296	25.504	1	-1				20.6525	0.0601228	733.461	676.158
19.5054	0.805009	0.996015	77.545	127.643	984.296	25.508	1	-1				20.6525	0.0601228	735.056	677.548
19.5046	0.805178	0.995828	77.4965	126.674	984.296	25.5	1	-1				20.6525	0.0601228	735.608	678.015
19.5016	0.804847	0.995875	77.5465	127.58	983.234	25.506	1	-1				20.6525	0.0601228	737.064	679.065
19.5006	0.803922	0.996593	77.509	127.174	982.734	25.505	1	-1				20.6525	0.0601228	737.535	679.297
19.499	0.803922	0.996109	77.5387	127.674	983.484	25.5	1	-1				20.6525	0.0601228	739.236	680.736
19.4981	0.803284	0.996281	77.5106	127.58	984.734	25.506	1	-1				20.6525	0.0601228	740.946	682.151
19.4945	0.803422	0.996109	77.5309	127.611	984.359	25.492	1	-1				20.6525	0.0601228	743.257	684.006
19.4959	0.803053	0.995859	77.5215	127.674	983.171	25.494	1	-1				20.6525	0.0601228	741.392	682.355
19.4937	0.802653	0.996453	77.5106	127.736	982.359	25.493	1	-1				20.6525	0.0601228	742.476	683.117
19.4939	0.801028	0.996437	77.5371	126.924	982.546	25.5	1	-1				20.6525	0.0601228	742.704	683.13
19.4937	0.799765	0.996359	77.5059	127.018	983.296	25.504	1	-1				20.6525	0.0601228	743.553	683.734
19.493	0.798684	0.996046	77.5356	127.674	983.734	25.502	1	-1				20.6525	0.0601228	744.549	684.451
19.494	0.79654	0.995875	77.5059	127.018	982.984	25.502	1	-1				20.6525	0.0601228	743.595	683.369
19.495	0.795603	0.996703	77.5293	127.143	982.734	25.501	1	-1				20.6525	0.0601228	742.804	682.6
19.4933	0.79299	0.996593	77.5403	127.33	982.484	25.51	1	-1				20.6525	0.0601228	744.19	683.399
19.4946	0.790897	0.996562	77.5028	126.736	983.296	25.508	1	-1				20.6525	0.0601228	744.215	683.244
19.4946	0.78809	0.996562	77.5106	127.299	983.859	25.492	1	-1				20.6525	0.0601228	744.998	683.6
19.4949	0.786615	0.997015	77.5043	127.674	982.984	25.494	1	-1				20.6525	0.0601228	744.342	682.826
19.4963	0.784509	0.996672	77.534	126.393	982.359	25.502	1	-1				20.6525	0.0601228	743.165	681.579
19.4967	0.781528	0.996593	77.5434	127.33	981.234	25.5	1	-1				20.6525	0.0601228	742.455	680.569
19.4993	0.778284	0.99664	77.5309	127.33	981.546	25.512	1	-1				20.6525	0.0601228	741.211	679.213
19.4987	0.775634	0.996312	77.5293	127.299	983.109	25.513	1	-1				20.6525	0.0601228	743.236	680.672
19.5017	0.772665	0.996703	77.5199	127.33	983.921	25.526	1	-1				20.6525	0.0601228	742.087	679.463
19.5046	0.769046	0.996312	77.5324	127.205	983.359	25.516	1	-1				20.6525	0.0601228	740.066	677.363
19.5051	0.764784	0.996625	77.5278	126.893	981.984	25.514	1	-1				20.6525	0.0601228	739.261	676.11
19.5076	0.761602	0.996312	77.509	127.486	981.234	25.516	1	-1				20.6525	0.0601228	737.31	674.104
19.5118	0.757315	0.996922	77.5293	127.361	982.359	25.512	1	-1				20.6525	0.0601228	735.717	672.407
19.5138	0.751958	0.997515	77.5106	127.486	983.046	25.508	1	-1				20.6525	0.0601228	735.533	671.692
19.5165	0.74774	0.996765	77.509	126.674	983.359	25.505	1	-1				20.6525	0.0601228	734.409	670.318
19.519	0.742364	0.996843	77.545	127.486	982.984	25.513	1	-1				20.6525	0.0601228	733.076	668.588
19.5236	0.738083	0.996922	77.5465	126.924	981.921	25.506	1	-1				20.6525	0.0601228	729.576	665.178
19.5276	0.733433	0.996843	77.5199	126.393	981.984	25.504	1	-1				20.6525	0.0601228	727.36	662.852
19.5318	0.729183	0.997031	77.5137	127.111	982.734	25.505	1	-1				20.6525	0.0601228	725.464	660.881
19.536	0.724164	0.997484	77.5153	127.143	983.484	25.497	1	-1				20.6525	0.0601228	723.645	658.883
19.5391	0.719864	0.997328	77.5481	127.58	983.109	25.51	1	-1				20.6525	0.0601228	721.769	656.839
19.5459	0.716558	0.997625	77.5137	126.518	982.359	25.505	1	-1				20.6525	0.0601228	716.701	652.3
19.5486	0.712383	0.997422	77.5106	127.299	982.046	25.5	1	-1				20.6525	0.0601228	715.163	650.548
19.5542	0.710502	0.996765	77.5621	126.83	982.859	25.502	1	-1				20.6525	0.0601228	711.877	647.731
19.5604	0.709014	0.996906	77.5184	127.361	983.921	25.502	1	-1				20.6525	0.0601228	708.379	644.806
19.566	0.707845	0.997218	77.5403	127.174	983.734	25.508	1	-1				20.6525	0.0601228	704.295	641.354
19.5707	0.707258	0.997234	77.5137	127.549	982.734	25.502	1	-1				20.6525	0.0601228	700.244	637.936
19.5765	0.708433	0.997046	77.545	127.643	982.234	25.505	1	-1				20.6525	0.0601228	695.543	634.234
19.5808	0.709676	0.996781	77.5215	127.33	982.734	25.497	1	-1				20.6525	0.0601228	692.517	631.969
19.5848	0.711339	0.997343	77.5434	126.611	984.296	25.497	1	-1				20.6525	0.0601228	690.508	630.652
19.5881	0.712552	0.996984	77.545	127.58	985.046	25.5	1	-1				20.6525	0.0601228	688.439	629.176
19.5912	0.715027	0.99739	77.5403	126.705	984.046	25.508	1	-1				20.6525	0.0601228	685.069	626.666
19.593	0.717758	0.996812	77.5028	127.174	981.984	25.492	1	-1				20.6525	0.0601228	681.943	624.303
19.5955	0.720433	0.9975	77.5199	126.549	982.296	25.492	1	-1				20.6525	0.0601228	679.96	623.034
19.597	0.723414	0.997609	77.5512	127.736	983.421	25.486	1	-1				20.6525	0.0601228	679.243	622.886
19.5965	0.726627	0.99739	77.5293	126.861	984.359	25.484	1	-1				20.6525	0.0601228	679.816	623.793
19.5954	0.728858	0.997609	77.5403	127.518	984.109	25.476	1	-1				20.6525	0.0601228	680.097	624.261
19.595	0.731721	0.997922	77.5309	127.486	983.796	25.47	1	-1				20.6525	0.0601228	679.761	624.299
19.5931	0.734652	0.997781	77.559	127.736	982.421	25.481	1	-1				20.6525	0.0601228	679.784	624.552
19.5914	0.737514	0.997578	77.5262	127.174	981.609	25.478	1	-1				20.6525	0.0601228	680.05	625.037
19.589	0.740383	0.997765	77.5075	127.143	983.046	25.482	1	-1				20.6525	0.0601228	682.378	627.362
19.5859	0.74224	0.997796	77.5356	127.705	983.921	25.494	1	-1				20.6525	0.0601228	684.969	629.739
19.5831	0.744502	0.997515	77.5199	127.486	983.359	25.494	1	-1				20.6525	0.0601228	686.341	631.066
19.5788	0.745996	0.997718	77.5168	126.83	982.796	25.505	1	-1				20.6525	0.0601228	688.857	633.23
19.5744	0.747433	0.997859	77.5324	126.518	981.921	25.526	1	-1				20.6525	0.0601228	691.252	635.264
19.5715	0.748433	0.997531	77.5059	127.799	982.171	25.526	1	-1				20.6525	0.0601228	693.378	637.117
19.5695	0.748327	0.998359	77.5246	127.143	983.046	25.543	1	-1				20.6525	0.0601228	695.426	638.829
19.5656	0.748283	0.998	77.5137	126.674	982.921	25.536	1	-1				20.6525	0.0601228	698.219	641.072
19.5619	0.748602	0.998172	77.4871	127.705	982.984	25.547	1	-1				20.6525	0.0601228	700.939	643.313
19.5599	0.747627	0.998375	77.5418	127.018	981.546	25.554	1	-1				20.6525	0.0601228	701.489	643.532
19.5577	0.747796	0.997687	77.545	126.768	981.671	25.544	1	-1				20.6525	0.0601228	703.171	644.922
19.5555	0.74774	0.997703	77.5199	126.549	983.234	25.544	1	-1				20.6525	0.0601228	705.911	647.252
19.5535	0.74654	0.998109	77.5278	127.424	983.109	25.544	1	-1				20.6525	0.0601228	707.438	648.338
19.5534	0.745039	0.997953	77.5465	126.299	982.671	25.547	1	-1				20.6525	0.0601228	707.425	648.12
19.5511	0.743546	0.99775	77.5121	127.143	981.796	25.547	1	-1				20.6525	0.0601228	708.677	648.892
19.5499	0.742865	0.998109	77.509	127.549	981.609	25.539	1	-1				20.6525	0.0601228	709.535	649.493
19.5494	0.740789	0.998343	77.5199	127.736	983.046	25.54	1	-1				20.6525	0.0601228	711.236	650.739
19.5491	0.739302	0.998031	77.5559	127.143	983.984	25.547	1	-1				20.6525	0.0601228	712.311	651.507
19.55	0.738527	0.998203	77.5106	126.83	983.859	25.544	1	-1				20.6525	0.0601228	711.689	650.905
19.5497	0.736421	0.998328	77.5121	127.518	982.421	25.556	1	-1				20.6525	0.0601228	711.17	650.131
19.5495	0.734358	0.998625	77.5199	127.611	981.546	25.547	1	-1				20.6525	0.0601228	711.006	649.693
19.5513	0.733564	0.998187	77.5059	127.611	982.734	25.555	1	-1				20.6525	0.0601228	710.602	649.364
19.5517	0.731177	0.998547	77.5215	126.486	984.421	25.558	1	-1				20.6525	0.0601228	711.888	650.255
19.5537	0.729314	0.998625	77.5215	127.455	983.421	25.55	1	-1				20.6525	0.0601228	710.016	648.45
19.5554	0.727664	0.998562	77.5184	127.361	983.484	25.55	1	-1				20.6525	0.0601228	709.014	647.452
19.5566	0.726239	0.998562	77.5559	127.205	982.734	25.544	1	-1				20.6525	0.0601228	707.81	646.257
19.5574	0.724308	0.998906	77.5418	127.018	981.921	25.563	1	-1				20.6525	0.0601228	706.897	645.234
19.5588	0.721952	0.998625	77.5418	127.611	983.234	25.554	1	-1				20.6525	0.0601228	707.187	645.294
19.5615	0.720627	0.998359	77.5418	126.549	983.921	25.547	1	-1				20.6525	0.0601228	705.923	644.168
19.5621	0.719852	0.998562	77.5215	127.143	984.296	25.554	1	-1				20.6525	0.0601228	705.814	644.018
19.5647	0.717964	0.998484	77.5418	127.111	983.234	25.547	1	-1				20.6525	0.0601228	703.456	641.813
19.5669	0.716208	0.998859	77.5262	127.236	982.296	25.543	1	-1				20.6525	0.0601228	701.441	639.91
19.5687	0.714289	0.998875	77.5418	127.049	982.421	25.544	1	-1				20.6525	0.0601228	700.486	638.924
19.5693	0.712752	0.998781	77.5184	127.299	984.109	25.55	1	-1				20.6525	0.0601228	701.45	639.65
19.5734	0.711564	0.998359	77.5371	127.705	983.671	25.542	1	-1				20.6525	0.0601228	698.308	636.939
19.5751	0.71067	0.999047	77.5418	126.611	983.609	25.526	1	-1				20.6525	0.0601228	697.217	635.949
19.5758	0.70847	0.998609	77.5293	127.924	982.421	25.536	1	-1				20.6525	0.0601228	696.137	634.733
19.5783	0.707026	0.998797	77.4996	127.455	982.609	25.532	1	-1				20.6525	0.0601228	694.654	633.38
19.5805	0.705908	0.998781	77.5512	127.33	982.671	25.539	1	-1				20.6525	0.0601228	693.226	632.099
19.5814	0.704208	0.999078	77.5371	127.33	983.296	25.536	1	-1				20.6525	0.0601228	693.305	632.012
19.5829	0.70317	0.999203	77.5231	126.268	983.421	25.542	1	-1				20.6525	0.0601228	692.469	631.225
19.5843	0.702508	0.999172	77.5559	127.611	981.984	25.542	1	-1				20.6525	0.0601228	690.532	629.477
19.5869	0.701401	0.999437	77.5559	126.674	981.421	25.534	1	-1				20.6525	0.0601228	688.35	627.544
19.5877	0.700908	0.999297	77.534	127.174	982.296	25.534	1	-1				20.6525	0.0601228	688.495	627.667
19.5897	0.700195	0.999422	77.5387	127.268	983.171	25.536	1	-1				20.6525	0.0601228	687.751	627.047
19.5911	0.699489	0.998906	77.509	127.393	982.796	25.536	1	-1				20.6525	0.0601228	686.511	625.935
19.5909	0.698858	0.999656	77.509	127.58	981.734	25.542	1	-1				20.6525	0.0601228	685.998	625.37
19.5934	0.697864	0.999015	77.5387	127.518	982.484	25.539	1	-1				20.6525	0.0601228	684.892	624.415
19.5945	0.697245	0.998562	77.5293	127.611	982.046	25.563	1	-1				20.6525	0.0601228	683.867	623.483
19.5958	0.69707	0.999062	77.5496	127.111	983.671	25.539	1	-1				20.6525	0.0601228	684.038	623.718
19.5971	0.696639	0.999781	77.534	127.643	983.859	25.544	1	-1				20.6525	0.0601228	683.325	623.104
19.5984	0.695264	0.999453	77.5324	127.455	982.546	25.528	1	-1				20.6525	0.0601228	681.634	621.483
19.5983	0.694401	0.999609	77.5184	127.705	982.109	25.542	1	-1				20.6525	0.0601228	681.52	621.259
19.599	0.694389	0.99975	77.5168	127.018	981.421	25.542	1	-1				20.6525	0.0601228	680.542	620.418
19.6003	0.69407	0.99964	77.5434	126.58	981.859	25.555	1	-1				20.6525	0.0601228	679.921	619.911
19.602	0.693107	0.999406	77.5403	127.424	983.546	25.542	1	-1				20.6525	0.0601228	680.009	619.991
19.6025	0.692732	0.999422	77.5356	127.268	983.546	25.543	1	-1				20.6525	0.0601228	679.698	619.696
19.603	0.691976	0.999672	77.5403	127.705	982.734	25.528	1	-1				20.6525	0.0601228	678.917	618.919
19.6037	0.692026	1.00005	77.534	127.018	981.296	25.547	1	-1				20.6525	0.0601228	677.406	617.601
19.604	0.691345	0.999609	77.5356	127.799	981.671	25.528	1	-1				20.6525	0.0601228	677.523	617.643
19.6049	0.690957	0.999468	77.509	127.111	982.671	25.534	1	-1				20.6525	0.0601228	677.641	617.765
19.6063	0.691414	0.999937	77.545	126.361	984.171	25.538	1	-1				20.6525	0.0601228	677.572	617.869
19.6074	0.690795	1.00006	77.5278	127.08	984.046	25.532	1	-1				20.6525	0.0601228	676.793	617.159
19.6074	0.690532	0.999797	77.5387	126.268	982.734	25.536	1	-1				20.6525	0.0601228	675.877	616.294
19.6071	0.690951	0.999812	77.5559	127.174	981.484	25.534	1	-1				20.6525	0.0601228	675.183	615.693
19.6092	0.690707	0.999687	77.5543	126.799	982.421	25.536	1	-1				20.6525	0.0601228	674.302	615.02
19.6076	0.690864	0.999937	77.5528	127.486	983.359	25.551	1	-1				20.6525	0.0601228	676.128	616.58
19.6084	0.691251	0.999797	77.5731	126.58	983.984	25.547	1	-1				20.6525	0.0601228	675.903	616.488
19.6084	0.690732	1.00002	77.5465	127.674	982.921	25.552	1	-1				20.6525	0.0601228	675.277	615.846
19.6082	0.691057	1	77.5434	126.643	982.546	25.55	1	-1				20.6525	0.0601228	675.104	615.717
19.6071	0.690545	0.999375	77.5371	127.518	981.734	25.56	1	-1				20.6525	0.0601228	675.45	615.879
19.6083	0.690745	0.999906	77.5137	127.33	982.734	25.554	1	-1				20.6525	0.0601228	675.241	615.805
19.6079	0.690089	1.00006	77.5231	127.518	983.546	25.556	1	-1				20.6525	0.0601228	676.164	616.533
19.6077	0.689414	0.999969	77.5418	127.518	983.484	25.552	1	-1				20.6525	0.0601228	676.379	616.623
19.6078	0.688639	1.00011	77.5137	127.518	982.734	25.552	1	-1				20.6525	0.0601228	675.85	616.053
19.6077	0.687901	1.00028	77.5262	127.549	981.859	25.539	1	-1				20.6525	0.0601228	675.449	615.581
19.6076	0.688207	1.00023	77.5075	127.736	982.484	25.547	1	-1				20.6525	0.0601228	675.887	616.014
19.6076	0.688407	1.00003	77.5356	127.424	982.359	25.539	1	-1				20.6525	0.0601228	675.823	615.977
19.6071	0.689576	0.999922	77.5199	127.83	983.484	25.542	1	-1				20.6525	0.0601228	676.764	616.954
19.6091	0.691645	1.00022	77.5106	127.486	982.421	25.544	1	-1				20.6525	0.0601228	674.255	615.091
19.6083	0.69712	1.00031	77.545	126.705	981.171	25.55	1	-1				20.6525	0.0601228	673.23	614.808
19.6091	0.70422	1.00031	77.5371	126.924	981.921	25.547	1	-1				20.6525	0.0601228	672.156	614.819
19.6101	0.716814	1.00034	77.5059	126.924	982.546	25.55	1	-1				20.6525	0.0601228	670.05	614.626
19.6105	0.735146	1.00055	77.5606	127.299	982.859	25.55	1	-1				20.6525	0.0601228	667.334	614.586
19.6109	0.759565	1.00023	77.5418	128.236	982.671	25.544	1	-1				20.6525	0.0601228	663.381	614.215
19.6102	0.790465	1.00092	77.5106	127.705	982.234	25.552	1	-1				20.6525	0.0601228	659.139	614.342
19.6077	0.824466	1.00069	77.5059	128.049	980.859	25.552	1	-1				20.6525	0.0601228	655.123	614.924
19.6037	0.863485	1.00078	77.5215	127.299	981.921	25.552	1	-1				20.6525	0.0601228	653.185	617.977
19.5962	0.903048	1.00081	77.5528	127.58	982.984	25.552	1	-1				20.6525	0.0601228	653.718	623.093
19.5851	0.946511	1.00117	77.5481	127.705	982.671	25.547	1	-1				20.6525	0.0601228	655.328	629.393
19.5661	0.983599	1.00091	77.5168	126.705	982.171	25.538	1	-1				20.6525	0.0601228	663.632	640.323
19.5461	1.02133	1.00084	77.5231	127.268	981.546	25.544	1	-1				20.6525	0.0601228	672.393	651.672
19.5141	-1.02036	1.00109	77.5246	127.299	981.671	25.546	1	-1				20.6525	0.0601228	987.405	670.593
19.4816	-1.02029	1.00084	77.5356	127.643	983.046	25.554	1	-1				20.6525	0.0601228	1011.94	690.715
19.4406	-1.02033	1.00058	77.5387	127.674	983.484	25.555	1	-1				20.6525	0.0601228	1041.57	715.201
19.3992	-1.02026	1.0007	77.5199	127.893	983.296	25.563	1	-1				20.6525	0.0601228	1070.82	739.509
19.3525	-1.02054	1.001	77.5606	127.611	982.046	25.568	1	-1				20.6525	0.0601228	1102.6	766.059
19.3042	-1.02028	1.00105	77.5184	127.643	981.421	25.56	1	-1				20.6525	0.0601228	1136.12	794.057
19.2596	-1.02034	1.00075	77.4934	127.268	981.546	25.568	1	-1				20.6525	0.0601228	1167.79	820.397
19.2195	-1.02027	1.00087	77.545	127.455	983.296	25.572	1	-1				20.6525	0.0601228	1198.23	845.509
19.1846	0.612481	1.00103	77.5512	127.705	983.359	25.579	1	-1				20.6525	0.0601228	994.346	866.185
19.157	0.995175	1.0012	77.5465	126.486	982.671	25.576	1	-1				20.6525	0.0601228	960.091	881.86
19.1398	0.966468	1.00136	77.5137	127.143	981.921	25.568	1	-1				20.6525	0.0601228	975.821	891.333
19.129	0.939874	1.00108	77.5575	126.393	982.421	25.576	1	-1				20.6525	0.0601228	987.802	898.124	976.1
19.1267	0.911636	1.0013	77.509	127.736	983.671	25.563	1	-1				20.6525	0.0601228	994.709	900.66
19.1348	0.887485	1.00147	77.5559	127.393	983.609	25.595	1	-1				20.6525	0.0601228	992.113	895.786
19.1481	0.864291	1.0012	77.5309	126.424	982.734	25.58	1	-1				20.6525	0.0601228	984.838	887.135
19.1676	0.843991	1.00156	77.5293	127.705	981.671	25.595	1	-1				20.6525	0.0601228	972.552	874.713
19.1916	0.826272	1.00159	77.5199	126.924	981.671	25.595	1	-1				20.6525	0.0601228	957.681	860.569
19.2193	0.810284	1.00076	77.5231	126.799	982.859	25.582	1	-1				20.6525	0.0601228	941.05	845.286
19.2489	0.797003	1.00116	77.5199	126.674	983.484	25.61	1	-1				20.6525	0.0601228	922.04	828.331
19.2802	0.783996	1.00078	77.5168	127.049	983.546	25.619	1	-1				20.6525	0.0601228	901.274	809.941
19.3123	0.774465	1.00164	77.5199	127.08	982.484	25.642	1	-1				20.6525	0.0601228	878.368	790.13
19.3413	0.765484	1.00148	77.5293	127.518	981.921	25.627	1	-1				20.6525	0.0601228	858.108	772.584
19.3711	0.75874	1.00169	77.534	127.705	981.859	25.638	1	-1				20.6525	0.0601228	837.406	754.984
19.3948	0.752365	1.00131	77.5262	126.643	983.359	25.638	1	-1				20.6525	0.0601228	822.375	742.159
19.4201	0.747133	1.0013	77.5371	126.58	983.859	25.638	1	-1				20.6525	0.0601228	805.104	727.576
19.4425	0.743464	1.00125	77.5418	126.955	982.859	25.64	1	-1				20.6525	0.0601228	788.514	713.62
19.463	0.740146	1.00144	77.5309	126.518	982.421	25.648	1	-1				20.6525	0.0601228	773.729	701.217
19.4815	0.737527	1.00162	77.5324	127.518	981.234	25.664	1	-1				20.6525	0.0601228	759.726	689.477
19.4972	0.735196	1.00208	77.5262	126.799	981.296	25.677	1	-1				20.6525	0.0601228	748.716	680.294
19.51	0.733121	1.00162	77.5465	127.486	983.109	25.682	1	-1				20.6525	0.0601228	741.057	673.988
19.5226	0.730502	1.00159	77.5371	127.111	982.671	25.68	1	-1				20.6525	0.0601228	731.91	666.246
19.5332	0.729702	1.00186	77.5137	127.424	981.484	25.694	1	-1				20.6525	0.0601228	723.463	659.228
19.5406	0.727846	1.00164	77.5371	126.955	980.734	25.688	1	-1				20.6525	0.0601228	717.815	654.387
19.5493	0.726514	1.002	77.5199	127.393	981.171	25.685	1	-1				20.6525	0.0601228	711.944	649.515
19.5567	0.725521	1.00155	77.5028	127.549	982.859	25.69	1	-1				20.6525	0.0601228	707.945	646.292
19.5622	0.724746	1.00226	77.5199	127.549	983.234	25.69	1	-1				20.6525	0.0601228	704.306	643.288
19.5659	0.723852	1.00188	77.534	127.643	983.046	25.676	1	-1				20.6525	0.0601228	701.631	641.006
19.57	0.722595	1.00222	77.5575	127.143	982.359	25.686	1	-1				20.6525	0.0601228	698.288	638.105
19.5744	0.721483	1.00208	77.559	127.33	981.421	25.68	1	-1				20.6525	0.0601228	694.554	634.888
19.5773	0.719702	1.00212	77.5168	127.393	982.234	25.68	1	-1				20.6525	0.0601228	693.285	633.716
19.5806	0.718808	1.00208	77.5137	127.049	983.109	25.69	1	-1				20.6525	0.0601228	691.616	632.328
19.5834	0.717008	1.00211	77.5403	127.049	982.859	25.698	1	-1				20.6525	0.0601228	689.714	630.563
19.5867	0.715414	1.00205	77.5137	127.018	982.421	25.693	1	-1				20.6525	0.0601228	687.178	628.295
19.5878	0.713839	1.00214	77.5262	127.549	981.109	25.693	1	-1				20.6525	0.0601228	685.699	626.82
19.5905	0.713514	1.0025	77.5559	127.58	981.359	25.701	1	-1				20.6525	0.0601228	683.961	625.396
19.5903	0.71242	1.00226	77.5387	127.236	982.796	25.693	1	-1				20.6525	0.0601228	685.259	626.424
19.5922	0.711295	1.00198	77.5246	127.549	983.546	25.693	1	-1				20.6525	0.0601228	684.571	625.793
19.597	0.71042	1.00278	77.5418	126.361	982.734	25.694	1	-1				20.6525	0.0601228	680.607	622.427
19.5984	0.709989	1.00252	77.5481	127.674	982.109	25.69	1	-1				20.6525	0.0601228	679.259	621.242
19.601	0.70957	1.00264	77.5324	127.486	981.609	25.68	1	-1				20.6525	0.0601228	677.071	619.388
19.6025	0.709739	1.00203	77.5559	127.236	981.921	25.684	1	-1				20.6525	0.0601228	676.124	618.666
19.6031	0.709389	1.00233	77.5434	127.643	983.234	25.677	1	-1				20.6525	0.0601228	676.677	619.169
19.606	0.710789	1.00278	77.5434	127.518	983.234	25.674	1	-1				20.6525	0.0601228	674.329	617.434
19.6069	0.711476	1.00209	77.5309	127.018	982.921	25.674	1	-1				20.6525	0.0601228	673.403	616.742
19.6083	0.713433	1.00258	77.5137	126.236	982.234	25.68	1	-1				20.6525	0.0601228	671.6	615.462
19.6101	0.714614	1.00261	77.4996	127.33	981.859	25.677	1	-1				20.6525	0.0601228	669.89	614.19
19.6108	0.716195	1.00255	77.4903	127.33	982.484	25.68	1	-1				20.6525	0.0601228	669.513	614.116
19.6118	0.717883	1.00291	77.5387	127.674	983.359	25.662	1	-1				20.6525	0.0601228	669.172	614.102
19.6116	0.719477	1.00306	77.5246	126.455	983.046	25.674	1	-1				20.6525	0.0601228	668.913	614.054
19.6105	0.719714	1.0023	77.5481	127.33	981.921	25.685	1	-1				20.6525	0.0601228	668.886	613.976
19.6112	0.721802	1.00319	77.5465	126.955	981.171	25.672	1	-1				20.6525	0.0601228	667.565	613.095
19.609	0.723027	1.00283	77.5481	126.83	981.609	25.672	1	-1				20.6525	0.0601228	669.291	614.664
19.6081	0.723477	1.00305	77.5309	127.361	982.484	25.678	1	-1				20.6525	0.0601228	670.451	615.719
19.6069	0.725314	1.00263	77.5137	127.236	982.234	25.669	1	-1				20.6525	0.0601228	670.928	616.299
19.6039	0.726139	1.00256	77.5418	127.705	982.046	25.677	1	-1				20.6525	0.0601228	672.826	617.914
19.6026	0.727327	1.00298	77.5199	127.393	981.609	25.666	1	-1				20.6525	0.0601228	673.362	618.452
19.6003	0.727927	1.00341	77.5324	127.674	981.546	25.666	1	-1				20.6525	0.0601228	674.895	619.755
19.5984	0.729202	1.00347	77.5199	127.049	982.234	25.642	1	-1				20.6525	0.0601228	676.541	621.285
19.5959	0.730464	1.00342	77.5418	126.393	982.859	25.65	1	-1				20.6525	0.0601228	678.637	623.173
19.5952	0.732258	1.00351	77.5356	126.986	982.171	25.646	1	-1				20.6525	0.0601228	678.379	623.12
19.5922	0.733839	1.00339	77.5528	127.705	981.171	25.656	1	-1				20.6525	0.0601228	679.669	624.27
19.5913	0.735952	1.00325	77.5403	126.674	981.046	25.658	1	-1				20.6525	0.0601228	679.957	624.738
19.5896	0.737927	1.00344	77.5231	127.799	981.234	25.658	1	-1				20.6525	0.0601228	681.021	625.84
19.5862	0.739696	1.00339	77.5637	127.705	982.109	25.656	1	-1				20.6525	0.0601228	683.832	628.384
19.5857	0.742196	1.00362	77.5371	126.455	982.734	25.65	1	-1				20.6525	0.0601228	684.324	629.12
19.5828	0.744277	1.00372	77.5231	127.205	982.734	25.656	1	-1				20.6525	0.0601228	686.141	630.83
19.5827	0.746021	1.00353	77.5512	126.861	981.421	25.656	1	-1				20.6525	0.0601228	685.011	630.017
19.5801	0.747939	1.00366	77.4996	126.611	980.671	25.656	1	-1				20.6525	0.0601228	686.135	631.089
19.5775	0.750021	1.00334	77.5293	126.83	982.109	25.654	1	-1				20.6525	0.0601228	688.724	633.535
19.5755	0.751802	1.00412	77.534	127.768	982.296	25.656	1	-1				20.6525	0.0601228	690.08	634.852
19.5735	0.754308	1.00402	77.5231	127.736	982.734	25.661	1	-1				20.6525	0.0601228	691.465	636.297
19.5711	0.75549	1.0037	77.5059	126.486	982.734	25.669	1	-1				20.6525	0.0601228	693.054	637.718
19.5684	0.759377	1.00406	77.4981	127.768	981.859	25.658	1	-1				20.6525	0.0601228	693.833	638.729
19.5654	0.761996	1.00389	77.5293	127.205	982.046	25.669	1	-1				20.6525	0.0601228	695.814	640.648
19.5633	0.765365	1.0035	77.5215	127.83	982.796	25.666	1	-1				20.6525	0.0601228	697.365	642.353
19.5595	0.768809	1.00402	77.5371	127.83	983.234	25.661	1	-1				20.6525	0.0601228	699.97	644.892
19.557	0.77274	1.00398	77.5309	127.236	982.609	25.658	1	-1				20.6525	0.0601228	700.756	645.933
19.5549	0.777559	1.00388	77.5043	127.299	981.609	25.665	1	-1				20.6525	0.0601228	700.89	646.518
19.551	0.782459	1.0038	77.5106	127.174	981.921	25.65	1	-1				20.6525	0.0601228	703.262	649.028
19.5491	0.787453	1.00431	77.5215	126.549	982.421	25.646	1	-1				20.6525	0.0601228	704.261	650.455
19.5448	0.793459	1.00391	77.5231	126.736	983.296	25.657	1	-1				20.6525	0.0601228	707.188	653.589
19.5407	0.800028	1.00438	77.5153	127.768	983.546	25.654	1	-1				20.6525	0.0601228	709.434	656.187
19.5346	0.805959	1.00434	77.5575	127.705	982.546	25.658	1	-1				20.6525	0.0601228	712.297	659.104
19.5306	0.812778	1.00402	77.5153	127.674	982.046	25.661	1	-1				20.6525	0.0601228	713.89	661.138
19.5233	0.817666	1.00434	77.495	126.33	981.796	25.669	1	-1				20.6525	0.0601228	718.299	665.247
19.5197	0.823885	1.00426	77.534	127.611	982.109	25.664	1	-1				20.6525	0.0601228	720.285	667.598
19.5137	0.827985	1.00412	77.5543	127.705	982.546	25.678	1	-1				20.6525	0.0601228	724.416	671.45
19.5075	0.833097	1.00455	77.5231	127.674	982.859	25.669	1	-1				20.6525	0.0601228	728.43	675.314
19.5008	0.837072	1.00423	77.5543	127.33	981.546	25.682	1	-1				20.6525	0.0601228	731.725	678.323
19.4937	0.83926	1.00434	77.5043	127.268	981.046	25.682	1	-1				20.6525	0.0601228	736.259	682.199
19.4866	0.841647	1.0043	77.559	127.393	982.546	25.68	1	-1				20.6525	0.0601228	742.182	687.398
19.4791	0.84356	1.00466	77.5403	127.58	982.734	25.68	1	-1				20.6525	0.0601228	747.524	691.958
19.473	0.84546	1.00455	77.5496	127.83	982.859	25.674	1	-1				20.6525	0.0601228	751.815	695.661
19.4644	0.845797	1.00472	77.5028	126.924	981.921	25.678	1	-1				20.6525	0.0601228	757.26	700.024
19.4592	0.845141	1.00445	77.5199	127.143	980.484	25.674	1	-1				20.6525	0.0601228	760.038	702.07
19.4524	0.843947	1.00491	77.5043	126.111	981.234	25.672	1	-1				20.6525	0.0601228	765.72	706.599
19.4482	0.843847	1.00467	77.5418	127.393	983.296	25.672	1	-1				20.6525	0.0601228	770.44	710.592
19.4438	0.841878	1.00467	77.5356	127.236	983.046	25.669	1	-1				20.6525	0.0601228	773.7	712.983
19.4398	0.839522	1.00509	77.5184	127.861	982.796	25.668	1	-1				20.6525	0.0601228	776.795	715.196
19.4355	0.837172	1.00483	77.5184	127.049	981.796	25.68	1	-1				20.6525	0.0601228	779.473	717.008
19.4353	0.834985	1.00486	77.5575	127.768	981.109	25.666	1	-1				20.6525	0.0601228	779.361	716.606
19.4338	0.832553	1.00503	77.5606	127.861	981.046	25.682	1	-1				20.6525	0.0601228	780.761	717.455
19.4326	0.830828	1.00498	77.534	127.549	982.984	25.672	1	-1				20.6525	0.0601228	783.415	719.574
19.4323	0.828191	1.00481	77.5371	127.268	982.609	25.674	1	-1				20.6525	0.0601228	783.709	719.476
19.4327	0.826234	1.00509	77.5465	127.486	982.421	25.669	1	-1				20.6525	0.0601228	783.561	719.115
19.4343	0.822678	1.00466	77.5028	126.455	982.109	25.669	1	-1				20.6525	0.0601228	782.654	717.943
19.434	0.819403	1.00511	77.5371	127.424	981.109	25.681	1	-1				20.6525	0.0601228	782.518	717.371
19.4352	0.816841	1.0048	77.5121	127.893	981.546	25.677	1	-1				20.6525	0.0601228	782.359	716.984
19.4378	0.815284	1.00508	77.5278	127.361	982.734	25.674	1	-1				20.6525	0.0601228	781.657	716.336
19.4395	0.81279	1.00522	77.5278	127.83	983.359	25.688	1	-1				20.6525	0.0601228	781.249	715.771
19.442	0.809953	1.00536	77.559	127.424	982.359	25.672	1	-1				20.6525	0.0601228	779.04	713.569
19.4423	0.807922	1.005	77.5199	126.268	981.859	25.678	1	-1				20.6525	0.0601228	778.685	713.006
19.4466	0.806053	1.00523	77.5403	127.111	982.484	25.676	1	-1				20.6525	0.0601228	776.354	710.954
19.4471	0.804334	1.00551	77.5012	127.049	982.796	25.658	1	-1				20.6525	0.0601228	776.467	710.873
19.4505	0.802865	1.00551	77.5059	126.986	983.171	25.669	1	-1				20.6525	0.0601228	774.482	709.127
19.4521	0.801784	1.00517	77.5543	127.393	982.359	25.669	1	-1				20.6525	0.0601228	772.883	707.639
19.4547	0.800184	1.00606	77.545	127.643	982.171	25.669	1	-1				20.6525	0.0601228	771.043	705.948
19.4567	0.798865	1.00548	77.5231	126.924	982.046	25.68	1	-1				20.6525	0.0601228	769.685	704.686
19.4596	0.797715	1.00473	77.5106	127.611	982.171	25.677	1	-1				20.6525	0.0601228	767.8	703.037
19.4607	0.797015	1.00523	77.5387	127.58	983.234	25.686	1	-1				20.6525	0.0601228	767.937	703.154
19.463	0.795972	1.0057	77.5199	127.299	982.796	25.676	1	-1				20.6525	0.0601228	766.069	701.485
19.4649	0.795065	1.00533	77.4934	127.143	982.359	25.686	1	-1				20.6525	0.0601228	764.496	700.07
19.4666	0.794072	1.00566	77.5465	127.674	982.234	25.666	1	-1				20.6525	0.0601228	763.318	698.991
19.4669	0.793747	1.0058	77.5512	126.955	982.234	25.682	1	-1				20.6525	0.0601228	763.117	698.791
19.469	0.792565	1.00577	77.5028	126.83	983.609	25.674	1	-1				20.6525	0.0601228	762.853	698.553
19.4703	0.791871	1.0055	77.5418	127.58	983.046	25.669	1	-1				20.6525	0.0601228	761.554	697.375
19.4718	0.79119	1.00564	77.5137	127.018	982.046	25.664	1	-1				20.6525	0.0601228	759.778	695.776
19.4725	0.789803	1.00622	77.5434	126.861	981.796	25.664	1	-1				20.6525	0.0601228	759.28	695.192
19.4744	0.788821	1.00572	77.5231	127.643	981.046	25.658	1	-1				20.6525	0.0601228	757.444	693.531
19.4758	0.788265	1.00592	77.5621	127.455	982.109	25.646	1	-1				20.6525	0.0601228	757.354	693.48
19.4772	0.785721	1.00572	77.5309	127.455	983.109	25.656	1	-1				20.6525	0.0601228	757.439	693.337
19.4776	0.78564	1.00588	77.5371	127.08	983.359	25.65	1	-1				20.6525	0.0601228	757.359	693.283
19.4772	0.783946	1.00614	77.5371	126.486	982.296	25.658	1	-1				20.6525	0.0601228	757.059	692.758
19.4773	0.782446	1.00623	77.5356	127.08	981.171	25.669	1	-1				20.6525	0.0601228	756.347	691.918
19.4806	0.780828	1.00611	77.545	127.486	981.234	25.669	1	-1				20.6525	0.0601228	754.249	690.036
19.4819	0.779421	1.00611	77.5153	126.893	982.359	25.672	1	-1				20.6525	0.0601228	754.338	690.038
19.4828	0.778046	1.00616	77.5418	127.174	982.859	25.674	1	-1				20.6525	0.0601228	754.27	689.864
19.4844	0.776259	1.00612	77.5418	126.924	982.609	25.669	1	-1				20.6525	0.0601228	753.183	688.757
19.4851	0.774209	1.006	77.5278	127.393	981.296	25.669	1	-1				20.6525	0.0601228	751.946	687.413
19.4855	0.772409	1.00648	77.5153	127.486	980.796	25.68	1	-1				20.6525	0.0601228	751.499	686.804
19.4898	0.770665	1.00628	77.545	127.236	981.796	25.672	1	-1				20.6525	0.0601228	749.444	685.018
19.4905	0.768759	1.00656	77.5231	127.236	983.421	25.656	1	-1				20.6525	0.0601228	750.439	685.733
19.4917	0.767265	1.0065	77.5309	127.424	983.046	25.672	1	-1				20.6525	0.0601228	749.477	684.752
19.4936	0.765209	1.00573	77.509	126.268	982.484	25.674	1	-1				20.6525	0.0601228	747.937	683.222
19.4958	0.763371	1.0065	77.545	127.611	981.359	25.68	1	-1				20.6525	0.0601228	745.757	681.156
19.4967	0.761521	1.00638	77.5481	127.549	981.609	25.674	1	-1				20.6525	0.0601228	745.585	680.823
19.4995	0.758921	1.00625	77.5371	126.705	982.734	25.68	1	-1				20.6525	0.0601228	744.75	679.934
19.5006	0.756296	1.00652	77.5465	127.143	982.796	25.674	1	-1				20.6525	0.0601228	744.407	679.358
19.5028	0.754283	1.00663	77.5246	126.736	983.046	25.689	1	-1				20.6525	0.0601228	743.223	678.186
19.5059	0.751671	1.00683	77.5137	127.424	981.921	25.682	1	-1				20.6525	0.0601228	740.475	675.572
19.5083	0.750427	1.00617	77.5246	126.486	981.671	25.681	1	-1				20.6525	0.0601228	738.776	674.033
19.5101	0.749196	1.00659	77.5512	127.236	981.859	25.681	1	-1				20.6525	0.0601228	737.768	673.089
19.5128	0.747733	1.00639	77.5575	126.518	982.796	25.677	1	-1				20.6525	0.0601228	736.686	672.116
19.5132	0.746465	1.00669	77.5606	126.799	983.234	25.688	1	-1				20.6525	0.0601228	736.933	672.203
19.5153	0.744158	1.00686	77.5512	127.58	982.609	25.68	1	-1				20.6525	0.0601228	735.228	670.508
19.5188	0.741871	1.00636	77.5199	127.33	982.359	25.688	1	-1				20.6525	0.0601228	732.87	668.316
19.5218	0.739677	1.00673	77.545	127.393	982.171	25.682	1	-1				20.6525	0.0601228	730.874	666.432
19.5217	0.736983	1.00675	77.5434	126.393	982.921	25.68	1	-1				20.6525	0.0601228	731.839	666.958
19.5258	0.734914	1.00686	77.5418	126.861	982.984	25.688	1	-1				20.6525	0.0601228	729.179	664.571
19.5287	0.732464	1.00692	77.5106	126.58	983.234	25.677	1	-1				20.6525	0.0601228	727.66	663.076
19.5298	0.730058	1.00697	77.5309	127.549	981.984	25.674	1	-1				20.6525	0.0601228	726.249	661.561
19.5329	0.727708	1.00659	77.5215	127.049	981.734	25.666	1	-1				20.6525	0.0601228	724.158	659.578
19.5349	0.725527	1.0068	77.5184	127.236	981.859	25.686	1	-1				20.6525	0.0601228	723.099	658.478
19.5378	0.723658	1.00686	77.5481	127.83	982.734	25.685	1	-1				20.6525	0.0601228	721.912	657.367
19.54	0.722377	1.00716	77.5324	126.486	983.046	25.693	1	-1				20.6525	0.0601228	720.699	656.26
19.5418	0.72127	1.00678	77.5278	127.393	981.171	25.69	1	-1				20.6525	0.0601228	718.144	653.925
19.5458	0.719145	1.00747	77.5309	126.83	980.984	25.69	1	-1				20.6525	0.0601228	715.408	651.452
19.5465	0.717727	1.00713	77.5559	127.393	981.546	25.692	1	-1				20.6525	0.0601228	715.541	651.436
19.5499	0.715902	1.00642	77.545	127.58	981.671	25.682	1	-1				20.6525	0.0601228	713.382	649.487
19.5519	0.714095	1.00661	77.5496	127.111	983.046	25.694	1	-1				20.6525	0.0601228	713.218	649.247
19.5544	0.713001	1.00652	77.5168	126.268	981.984	25.69	1	-1				20.6525	0.0601228	710.805	647.089
19.5557	0.712339	1.00714	77.5199	126.518	981.546	25.693	1	-1				20.6525	0.0601228	709.607	646.012
19.5576	0.711733	1.00709	77.5465	127.58	980.421	25.696	1	-1				20.6525	0.0601228	707.47	644.13
19.5607	0.710189	1.0068	77.5293	127.08	981.734	25.688	1	-1				20.6525	0.0601228	706.431	643.208
19.5622	0.709626	1.00783	77.5371	127.299	982.359	25.693	1	-1				20.6525	0.0601228	705.81	642.686
19.565	0.70802	1.00733	77.5293	126.518	983.234	25.704	1	-1				20.6525	0.0601228	704.642	641.618
19.567	0.707758	1.00697	77.4996	126.518	982.921	25.718	1	-1				20.6525	0.0601228	703.041	640.27
19.5695	0.706208	1.00717	77.545	127.424	981.609	25.738	1	-1				20.6525	0.0601228	700.467	637.913
19.5688	0.705195	1.00723	77.5262	126.58	981.859	25.724	1	-1				20.6525	0.0601228	701.315	638.499
19.5714	0.703758	1.00708	77.4903	126.893	982.421	25.74	1	-1				20.6525	0.0601228	700.043	637.344
19.5728	0.702189	1.00753	77.5434	126.986	982.921	25.738	1	-1				20.6525	0.0601228	699.61	636.849
19.5739	0.699951	1.00745	77.5621	126.955	982.921	25.749	1	-1				20.6525	0.0601228	699.136	636.206
19.5764	0.697476	1.00739	77.5278	126.299	982.234	25.768	1	-1				20.6525	0.0601228	697.122	634.24
19.5765	0.693289	1.00767	77.4934	126.58	981.984	25.768	1	-1				20.6525	0.0601228	697.487	634.032
19.5779	0.688026	1.0073	77.5512	126.83	982.921	25.764	1	-1				20.6525	0.0601228	697.917	633.835
19.58	0.681439	1.00744	77.5387	127.33	983.234	25.776	1	-1				20.6525	0.0601228	697.538	632.786
19.5818	0.672926	1.0078	77.509	127.549	983.171	25.776	1	-1				20.6525	0.0601228	697.404	631.684
19.5846	0.66387	1.00736	77.5309	126.455	982.171	25.764	1	-1				20.6525	0.0601228	695.925	629.367
19.5858	0.652619	1.00739	77.5278	126.33	981.921	25.776	1	-1				20.6525	0.0601228	696.517	628.524
19.5898	0.641938	1.0075	77.5262	126.893	981.859	25.75	1	-1				20.6525	0.0601228	695.114	626.145
19.5933	0.62925	1.00812	77.5496	127.299	983.109	25.774	1	-1				20.6525	0.0601228	695.227	624.842
19.6007	0.618513	1.00767	77.5153	127.018	983.734	25.78	1	-1				20.6525	0.0601228	691.822	620.877
19.6085	0.606225	1.00834	77.5543	126.643	983.796	25.778	1	-1				20.6525	0.0601228	687.979	616.341
19.6161	0.595669	1.00781	77.5106	127.33	982.859	25.768	1	-1				20.6525	0.0601228	683.309	611.277
19.624	0.584756	1.00748	77.559	126.424	981.984	25.764	1	-1				20.6525	0.0601228	678.465	606.037
19.6385	0.575493	1.0082	77.5559	127.018	982.734	25.764	1	-1				20.6525	0.0601228	669.745	597.949
19.6485	0.567762	1.00808	77.5106	126.518	983.296	25.762	1	-1				20.6525	0.0601228	663.947	592.391
19.6632	0.56088	1.00772	77.5418	126.893	982.859	25.752	1	-1				20.6525	0.0601228	653.972	583.499
19.6781	0.556849	1.00762	77.5184	127.111	982.796	25.738	1	-1				20.6525	0.0601228	643.589	574.634
19.6906	0.551005	1.00822	77.545	127.018	982.296	25.75	1	-1				20.6525	0.0601228	635.002	566.985
19.705	0.54668	1.00836	77.5012	126.58	982.296	25.749	1	-1				20.6525	0.0601228	625.149	558.521
19.7189	0.542299	1.00811	77.5418	127.486	982.796	25.745	1	-1				20.6525	0.0601228	615.958	550.614
19.7305	0.539155	1.00867	77.5262	126.893	983.234	25.73	1	-1				20.6525	0.0601228	608.152	543.968
19.7435	0.536449	1.00852	77.5184	126.736	983.921	25.737	1	-1				20.6525	0.0601228	599.519	536.72
19.7551	0.534424	1.0082	77.4981	126.83	982.484	25.73	1	-1				20.6525	0.0601228	590.432	529.074
19.7652	0.53268	1.00847	77.5293	127.33	981.859	25.72	1	-1				20.6525	0.0601228	582.918	522.775
19.7743	0.531218	1.00812	77.5387	126.768	981.984	25.706	1	-1				20.6525	0.0601228	576.586	517.503
19.7819	0.530199	1.00822	77.5418	127.205	982.609	25.709	1	-1				20.6525	0.0601228	571.543	513.351
19.7894	0.52933	1.0083	77.5356	126.268	982.609	25.72	1	-1				20.6525	0.0601228	566.163	508.911
19.7946	0.529767	1.00886	77.5043	126.33	982.796	25.709	1	-1				20.6525	0.0601228	562.432	505.966
19.7994	0.529311	1.00863	77.5496	126.799	981.296	25.712	1	-1				20.6525	0.0601228	558.104	502.343
19.8038	0.529674	1.00828	77.5543	127.268	981.109	25.708	1	-1				20.6525	0.0601228	554.738	499.663
19.8081	0.529805	1.00842	77.5481	127.236	982.234	25.713	1	-1				20.6525	0.0601228	552.187	497.684
19.8084	0.530486	1.00856	77.5387	127.174	983.171	25.721	1	-1				20.6525	0.0601228	552.432	498.011
19.8111	0.531111	1.00841	77.5496	127.486	983.296	25.726	1	-1				20.6525	0.0601228	550.456	496.499
19.8123	0.531249	1.0085	77.509	126.299	982.921	25.714	1	-1				20.6525	0.0601228	549.311	495.573
19.8143	0.532561	1.00901	77.5575	126.424	981.859	25.72	1	-1				20.6525	0.0601228	547.049	493.847
19.8129	0.531874	1.0088	77.5512	126.361	981.046	25.722	1	-1				20.6525	0.0601228	547.741	494.28
19.8152	0.533049	1.00859	77.5371	127.205	982.546	25.712	1	-1				20.6525	0.0601228	546.702	493.662
19.8142	0.533886	1.00891	77.559	127.299	982.359	25.717	1	-1				20.6525	0.0601228	547.237	494.181
19.8147	0.534517	1.00897	77.5512	126.268	982.359	25.709	1	-1				20.6525	0.0601228	546.735	493.851
19.8137	0.534943	1.0088	77.5418	127.174	981.421	25.697	1	-1				20.6525	0.0601228	546.927	494.004
19.8133	0.535549	1.00905	77.5434	127.268	981.234	25.698	1	-1				20.6525	0.0601228	547.019	494.139
19.8126	0.536493	1.00892	77.5496	127.049	981.671	25.69	1	-1				20.6525	0.0601228	547.652	494.783
19.8137	0.537774	1.00911	77.5481	127.549	983.609	25.688	1	-1				20.6525	0.0601228	547.689	495.069
19.8135	0.538686	1.00908	77.5403	127.049	983.296	25.692	1	-1				20.6525	0.0601228	547.543	495.042
19.8114	0.539174	1.00903	77.5528	126.986	982.609	25.685	1	-1				20.6525	0.0601228	548.633	495.94
19.8107	0.54028	1.00873	77.5481	127.424	981.359	25.673	1	-1				20.6525	0.0601228	548.264	495.703
19.8092	0.540736	1.00939	77.545	126.518	982.171	25.681	1	-1				20.6525	0.0601228	549.786	497.027
19.8086	0.542118	1.00891	77.5309	127.299	983.171	25.67	1	-1				20.6525	0.0601228	550.554	497.864
19.8077	0.542799	1.00961	77.4965	127.33	982.859	25.661	1	-1				20.6525	0.0601228	550.954	498.248
19.8062	0.543686	1.00905	77.5528	127.143	982.734	25.672	1	-1				20.6525	0.0601228	551.867	499.081
19.8053	0.543636	1.00911	77.5418	126.83	981.671	25.673	1	-1				20.6525	0.0601228	551.965	499.095
19.8043	0.544424	1.00952	77.5137	126.799	981.734	25.664	1	-1				20.6525	0.0601228	552.543	499.657
19.8034	0.545261	1.00936	77.5356	126.643	982.109	25.682	1	-1				20.6525	0.0601228	553.357	500.432
19.8024	0.545755	1.01003	77.5496	127.299	983.796	25.682	1	-1				20.6525	0.0601228	554.932	501.852
19.8021	0.545762	1.00947	77.5371	127.268	983.671	25.684	1	-1				20.6525	0.0601228	555.065	501.954
19.8001	0.546961	1.00945	77.5621	127.236	983.171	25.685	1	-1				20.6525	0.0601228	556.087	502.89
19.799	0.547237	1.00969	77.5246	126.674	981.734	25.688	1	-1				20.6525	0.0601228	556.068	502.827
19.7974	0.548724	1.00948	77.5356	126.768	982.296	25.7	1	-1				20.6525	0.0601228	557.348	504.064
19.7953	0.54938	1.00917	77.5199	127.018	982.359	25.701	1	-1				20.6525	0.0601228	558.78	505.298
19.796	0.550274	1.00981	77.5293	126.861	983.546	25.698	1	-1				20.6525	0.0601228	558.835	505.514
19.7953	0.55173	1.00927	77.5324	126.893	983.109	25.701	1	-1				20.6525	0.0601228	558.843	505.666
19.7919	0.552193	1.00966	77.5715	127.299	982.546	25.682	1	-1				20.6525	0.0601228	560.958	507.393
19.7922	0.552786	1.00962	77.5184	126.861	981.796	25.674	1	-1				20.6525	0.0601228	560.209	506.818
19.7915	0.55323	1.00972	77.5324	127.143	982.296	25.674	1	-1				20.6525	0.0601228	560.949	507.494
19.7917	0.554162	1.0097	77.5231	127.361	983.046	25.669	1	-1				20.6525	0.0601228	561.132	507.793
19.7902	0.555087	1.00964	77.5434	127.361	983.234	25.68	1	-1				20.6525	0.0601228	562.232	508.799
19.7892	0.555874	1.00994	77.534	126.986	982.546	25.685	1	-1				20.6525	0.0601228	562.449	509.027
19.7898	0.557437	1.01012	77.5496	127.518	981.609	25.693	1	-1				20.6525	0.0601228	561.217	508.164
19.7873	0.557905	1.00981	77.5387	127.08	981.671	25.686	1	-1				20.6525	0.0601228	563.012	509.669
19.7871	0.558537	1.01006	77.5371	127.393	982.734	25.682	1	-1				20.6525	0.0601228	563.669	510.332
19.7843	0.559062	1.01033	77.534	126.268	982.796	25.68	1	-1				20.6525	0.0601228	565.699	512.034
19.7843	0.560099	1.01014	77.534	126.768	982.234	25.677	1	-1				20.6525	0.0601228	565.232	511.747
19.7836	0.560855	1.01044	77.5528	127.205	981.421	25.676	1	-1				20.6525	0.0601228	565.166	511.736
19.7811	0.561524	1.01031	77.5262	126.424	981.171	25.672	1	-1				20.6525	0.0601228	566.744	513.071
19.7806	0.562399	1.01012	77.5059	126.893	982.234	25.67	1	-1				20.6525	0.0601228	567.582	513.91
19.7801	0.562805	1.01069	77.5293	127.518	983.234	25.672	1	-1				20.6525	0.0601228	568.444	514.71
19.7781	0.564043	1.01058	77.5434	126.736	983.359	25.672	1	-1				20.6525	0.0601228	569.815	515.968
19.7788	0.564174	1.0102	77.5075	126.111	982.109	25.689	1	-1				20.6525	0.0601228	568.531	514.876
19.7766	0.563268	1.01066	77.5481	127.393	981.734	25.672	1	-1				20.6525	0.0601228	570.083	515.999
19.7763	0.563899	1.01022	77.5496	127.268	981.671	25.688	1	-1				20.6525	0.0601228	570.181	516.148
19.7757	0.564643	1.01087	77.5434	127.424	982.234	25.682	1	-1				20.6525	0.0601228	570.809	516.774
19.7754	0.564362	1.01094	77.5387	127.361	983.859	25.698	1	-1				20.6525	0.0601228	572.029	517.818
19.775	0.565837	1.01028	77.5496	126.236	983.671	25.685	1	-1				20.6525	0.0601228	571.984	517.944
19.7747	0.566849	1.01084	77.5496	126.58	982.484	25.694	1	-1				20.6525	0.0601228	571.366	517.495
19.7725	0.567218	1.01106	77.4934	126.361	982.234	25.708	1	-1				20.6525	0.0601228	572.79	518.672
19.7722	0.567668	1.01055	77.5575	127.205	982.296	25.701	1	-1				20.6525	0.0601228	573.024	518.917
19.7721	0.568331	1.01045	77.5137	126.518	983.796	25.701	1	-1				20.6525	0.0601228	573.883	519.775
19.7715	0.569087	1.01067	77.495	127.236	983.171	25.698	1	-1				20.6525	0.0601228	573.841	519.793
19.7701	0.569812	1.01087	77.5387	126.861	983.234	25.69	1	-1				20.6525	0.0601228	574.745	520.61
19.7704	0.570756	1.01067	77.5137	126.58	982.421	25.69	1	-1				20.6525	0.0601228	573.95	520.033
19.769	0.571612	1.01122	77.5324	126.924	982.046	25.68	1	-1				20.6525	0.0601228	574.586	520.624
19.7693	0.572156	1.0107	77.5356	127.268	983.171	25.677	1	-1				20.6525	0.0601228	574.953	521.049
19.7675	0.573281	1.01067	77.5028	126.393	983.859	25.693	1	-1				20.6525	0.0601228	576.532	522.494
19.7656	0.572949	1.01095	77.545	127.518	983.609	25.688	1	-1				20.6525	0.0601228	577.795	523.459
19.7662	0.573693	1.01108	77.5512	126.674	983.296	25.672	1	-1				20.6525	0.0601228	577.057	522.933
19.7652	0.574274	1.01081	77.5184	126.643	981.984	25.688	1	-1				20.6525	0.0601228	576.941	522.83
19.7649	0.575481	1.01095	77.5606	127.393	981.421	25.689	1	-1				20.6525	0.0601228	576.662	522.713
19.7644	0.576462	1.01111	77.5387	126.705	982.546	25.688	1	-1				20.6525	0.0601228	577.605	523.654
19.7632	0.578199	1.01114	77.545	127.018	983.234	25.677	1	-1				20.6525	0.0601228	578.627	524.723
19.7619	0.578156	1.01123	77.5324	126.893	983.296	25.682	1	-1				20.6525	0.0601228	579.578	525.488
19.7606	0.579175	1.01144	77.5278	126.299	982.171	25.68	1	-1				20.6525	0.0601228	579.71	525.647
19.7591	0.579474	1.01212	77.5184	127.111	981.671	25.669	1	-1				20.6525	0.0601228	580.482	526.274
19.7592	0.579712	1.01181	77.5403	126.861	982.609	25.677	1	-1				20.6525	0.0601228	580.907	526.7
19.7586	0.580868	1.01189	77.5387	127.455	982.609	25.665	1	-1				20.6525	0.0601228	581.222	527.089
19.7566	0.580712	1.01158	77.4918	126.393	983.359	25.677	1	-1				20.6525	0.0601228	583.174	528.69
19.7563	0.580624	1.01167	77.5184	126.205	982.109	25.657	1	-1				20.6525	0.0601228	582.664	528.194
19.7552	0.580225	1.01136	77.5465	127.33	981.046	25.672	1	-1				20.6525	0.0601228	582.866	528.247
19.754	0.580674	1.01147	77.534	126.643	981.421	25.656	1	-1				20.6525	0.0601228	583.863	529.126
19.7533	0.580674	1.01148	77.5075	126.424	981.734	25.666	1	-1				20.6525	0.0601228	584.612	529.748
19.754	0.580881	1.01188	77.5043	127.518	982.359	25.666	1	-1				20.6525	0.0601228	584.391	529.631
19.7529	0.580956	1.012	77.5215	127.486	982.421	25.677	1	-1				20.6525	0.0601228	585.243	530.331
19.7511	0.581518	1.01164	77.5465	126.861	981.921	25.672	1	-1				20.6525	0.0601228	586.157	531.104
19.7512	0.582081	1.01219	77.4965	126.705	981.671	25.68	1	-1				20.6525	0.0601228	585.89	530.94
19.7515	0.581862	1.01178	77.5481	126.861	982.171	25.689	1	-1				20.6525	0.0601228	585.964	531.004
19.7508	0.581112	1.01153	77.5199	127.08	983.171	25.69	1	-1				20.6525	0.0601228	587.248	532.011
19.7498	0.581637	1.01219	77.545	127.299	982.734	25.698	1	-1				20.6525	0.0601228	587.568	532.304
19.7499	0.58245	1.01194	77.5356	127.424	982.421	25.705	1	-1				20.6525	0.0601228	587.256	532.129
19.7493	0.581937	1.01239	77.5543	126.83	981.609	25.704	1	-1				20.6525	0.0601228	587.254	532.019
19.7488	0.582762	1.01169	77.5356	127.174	981.296	25.704	1	-1				20.6525	0.0601228	587.349	532.174
19.749	0.582681	1.01206	77.5434	126.674	982.484	25.705	1	-1				20.6525	0.0601228	587.874	532.658
19.7481	0.583099	1.01198	77.534	126.861	983.234	25.724	1	-1				20.6525	0.0601228	588.913	533.59
19.7496	0.582412	1.01208	77.5278	126.986	983.921	25.725	1	-1				20.6525	0.0601228	588.342	533.089
19.7491	0.58245	1.01211	77.5309	126.268	982.421	25.716	1	-1				20.6525	0.0601228	587.812	532.577
19.7492	0.582356	1.01248	77.5621	126.486	982.234	25.716	1	-1				20.6525	0.0601228	587.611	532.393
19.7495	0.582093	1.01256	77.5184	127.455	981.796	25.712	1	-1				20.6525	0.0601228	587.219	532.021
19.748	0.582168	1.01239	77.5668	127.455	982.609	25.714	1	-1				20.6525	0.0601228	588.777	533.333
19.7492	0.582262	1.01239	77.5481	127.299	982.921	25.712	1	-1				20.6525	0.0601228	588.029	532.76
19.7478	0.582031	1.01253	77.559	127.299	983.609	25.712	1	-1				20.6525	0.0601228	589.513	533.971
19.7498	0.582693	1.01287	77.5528	127.58	982.671	25.706	1	-1				20.6525	0.0601228	587.378	532.271
19.7492	0.583012	1.01305	77.5387	126.174	982.046	25.71	1	-1				20.6525	0.0601228	587.462	532.339
19.7497	0.582868	1.01278	77.5465	127.455	982.546	25.696	1	-1				20.6525	0.0601228	587.395	532.297
19.7502	0.583037	1.01261	77.5668	127.174	983.359	25.697	1	-1				20.6525	0.0601228	587.49	532.442
19.7489	0.582537	1.01238	77.5184	127.08	983.359	25.706	1	-1				20.6525	0.0601228	588.485	533.186
19.7495	0.583156	1.0132	77.5309	126.111	982.171	25.704	1	-1				20.6525	0.0601228	587.29	532.224
19.7491	0.582874	1.01316	77.5621	126.799	981.484	25.71	1	-1				20.6525	0.0601228	587.189	532.069
19.7488	0.58365	1.01323	77.5324	126.924	980.734	25.696	1	-1				20.6525	0.0601228	586.847	531.839
19.7484	0.583881	1.01361	77.5278	126.924	982.609	25.693	1	-1				20.6525	0.0601228	588.199	533.068
19.7489	0.583793	1.01342	77.5215	127.174	983.296	25.709	1	-1				20.6525	0.0601228	588.323	533.199
19.7473	0.583656	1.01319	77.5512	127.111	982.609	25.701	1	-1				20.6525	0.0601228	589.08	533.752
19.7473	0.583768	1.01309	77.5356	127.174	981.984	25.692	1	-1				20.6525	0.0601228	588.696	533.418
19.748	0.584368	1.01294	77.5168	126.58	980.734	25.701	1	-1				20.6525	0.0601228	587.298	532.286
19.7468	0.584343	1.0135	77.5496	126.455	981.296	25.698	1	-1				20.6525	0.0601228	588.522	533.304
19.7474	0.585068	1.01333	77.5496	127.33	982.171	25.712	1	-1				20.6525	0.0601228	588.503	533.426
19.7469	0.585068	1.01327	77.5356	127.143	983.484	25.712	1	-1				20.6525	0.0601228	589.692	534.463
19.7478	0.584387	1.01305	77.5418	127.143	982.484	25.712	1	-1				20.6525	0.0601228	588.526	533.384
19.7469	0.585806	1.01337	77.5137	127.205	982.296	25.701	1	-1				20.6525	0.0601228	588.829	533.783
19.7475	0.585656	1.01347	77.5153	127.361	980.734	25.706	1	-1				20.6525	0.0601228	587.506	532.604
19.7469	0.58625	1.01351	77.509	126.924	981.859	25.704	1	-1				20.6525	0.0601228	588.539	533.574
19.7469	0.586525	1.01359	77.534	127.018	982.171	25.717	1	-1				20.6525	0.0601228	588.65	533.715
19.7451	0.586293	1.01394	77.5324	127.174	982.796	25.712	1	-1				20.6525	0.0601228	590.396	535.134
19.7461	0.587143	1.01417	77.4965	126.705	982.546	25.73	1	-1				20.6525	0.0601228	589.377	534.396
19.7465	0.5872	1.01423	77.5465	127.424	981.359	25.728	1	-1				20.6525	0.0601228	588.416	533.556
19.7447	0.588756	1.01359	77.5434	126.205	980.484	25.74	1	-1				20.6525	0.0601228	588.913	534.086
19.7433	0.588631	1.01359	77.5215	127.299	981.734	25.732	1	-1				20.6525	0.0601228	590.742	535.621
19.7429	0.589006	1.01388	77.5184	126.58	982.796	25.736	1	-1				20.6525	0.0601228	591.626	536.443
19.7427	0.588887	1.01383	77.5137	127.143	982.984	25.741	1	-1				20.6525	0.0601228	591.925	536.681
19.7446	0.589587	1.01369	77.5278	126.861	982.734	25.746	1	-1				20.6525	0.0601228	590.247	535.394
19.7432	0.589287	1.01386	77.559	126.893	981.359	25.764	1	-1				20.6525	0.0601228	590.487	535.47
19.7419	0.589762	1.0137	77.5262	126.674	981.921	25.756	1	-1				20.6525	0.0601228	591.728	536.56
19.7427	0.5902	1.01406	77.534	127.143	982.859	25.754	1	-1				20.6525	0.0601228	591.622	536.583
19.7418	0.591062	1.01378	77.545	126.924	983.234	25.76	1	-1				20.6525	0.0601228	592.411	537.342
19.7422	0.592275	1.01439	77.5246	126.924	982.734	25.764	1	-1				20.6525	0.0601228	591.612	536.81
19.741	0.593106	1.01425	77.5262	126.799	981.671	25.774	1	-1				20.6525	0.0601228	591.736	536.942
19.74	0.595168	1.01391	77.5403	127.299	981.796	25.77	1	-1				20.6525	0.0601228	592.221	537.582
19.7407	0.597375	1.01433	77.5324	126.58	982.609	25.792	1	-1				20.6525	0.0601228	591.923	537.649
19.7418	0.600556	1.01423	77.5403	126.643	983.734	25.798	1	-1				20.6525	0.0601228	591.334	537.616
19.7398	0.604219	1.01412	77.5481	127.205	984.296	25.806	1	-1				20.6525	0.0601228	592.605	539.104
19.7397	0.609331	1.01466	77.5387	127.236	983.296	25.799	1	-1				20.6525	0.0601228	591.283	538.574
19.7396	0.614162	1.01422	77.5324	126.83	981.859	25.807	1	-1				20.6525	0.0601228	589.799	537.852
19.7372	0.620731	1.01448	77.5434	127.361	981.546	25.792	1	-1				20.6525	0.0601228	590.398	539.082
19.7359	0.628263	1.01483	77.5418	126.518	982.734	25.812	1	-1				20.6525	0.0601228	591	540.525
19.734	0.635532	1.01442	77.5403	127.33	983.359	25.81	1	-1				20.6525	0.0601228	591.72	541.996
19.7312	0.644507	1.01469	77.5575	127.174	982.796	25.815	1	-1				20.6525	0.0601228	592.114	543.325
19.7268	0.652582	1.01464	77.5559	127.455	983.296	25.803	1	-1				20.6525	0.0601228	594.457	546.192
19.723	0.662045	1.01486	77.5153	126.361	981.609	25.803	1	-1				20.6525	0.0601228	594.866	547.51
19.7166	0.669407	1.01467	77.5324	127.486	982.296	25.796	1	-1				20.6525	0.0601228	598.911	551.678
19.7096	0.678532	1.0147	77.5371	127.143	982.796	25.792	1	-1				20.6525	0.0601228	602.978	556.057
19.7022	0.685489	1.01489	77.5684	127.518	983.234	25.799	1	-1				20.6525	0.0601228	607.684	560.694
19.6958	0.69367	1.01475	77.5324	126.361	982.796	25.776	1	-1				20.6525	0.0601228	610.889	564.202
19.6885	0.700133	1.01494	77.5199	127.33	981.421	25.784	1	-1				20.6525	0.0601228	614.432	567.711
19.6786	0.705958	1.01502	77.5262	127.299	981.859	25.772	1	-1				20.6525	0.0601228	621.082	573.785
19.6677	0.711139	1.01505	77.5106	127.361	982.859	25.784	1	-1				20.6525	0.0601228	628.994	580.845
19.6579	0.716027	1.01506	77.534	127.236	983.671	25.772	1	-1				20.6525	0.0601228	635.978	587.11
19.6494	0.719008	1.01509	77.5199	127.143	982.671	25.774	1	-1				20.6525	0.0601228	641.076	591.496
19.6392	0.721658	1.01541	77.4965	126.143	981.546	25.754	1	-1				20.6525	0.0601228	647.382	596.808
19.6295	0.723414	1.01536	77.5324	126.674	980.796	25.76	1	-1				20.6525	0.0601228	653.735	602.085
19.6217	0.723746	1.01562	77.5153	126.893	981.359	25.756	1	-1				20.6525	0.0601228	659.758	607.029
19.613	0.724946	1.01552	77.5293	126.736	982.671	25.744	1	-1				20.6525	0.0601228	666.842	612.989
19.604	0.724846	1.01541	77.4981	126.424	982.859	25.73	1	-1				20.6525	0.0601228	673.503	618.372
19.5973	0.724639	1.01548	77.5465	126.455	983.046	25.728	1	-1				20.6525	0.0601228	678.597	622.478
19.5935	0.723183	1.01513	77.5324	126.924	981.921	25.714	1	-1				20.6525	0.0601228	680.8	624.004
19.5892	0.721764	1.01514	77.5215	127.018	981.359	25.698	1	-1				20.6525	0.0601228	683.725	626.161
19.5841	0.720039	1.0157	77.5434	126.674	981.734	25.696	1	-1				20.6525	0.0601228	687.98	629.429
19.5817	0.719264	1.01555	77.5481	127.424	982.359	25.682	1	-1				20.6525	0.0601228	690.221	631.197
19.5784	0.717852	1.01569	77.545	127.111	983.046	25.677	1	-1				20.6525	0.0601228	693.373	633.632
19.5764	0.717345	1.01588	77.545	127.236	982.546	25.681	1	-1				20.6525	0.0601228	694.507	634.454
19.5773	0.716802	1.01573	77.509	126.861	981.859	25.669	1	-1				20.6525	0.0601228	693.436	633.474
19.5758	0.715564	1.01567	77.5137	126.549	982.234	25.66	1	-1				20.6525	0.0601228	694.994	634.618
19.5763	0.71547	1.01581	77.4887	127.174	983.171	25.64	1	-1				20.6525	0.0601228	695.321	634.94
19.5754	0.714645	1.01594	77.5231	126.268	983.609	25.658	1	-1				20.6525	0.0601228	696.384	635.736
19.5778	0.71382	1.01577	77.5512	127.486	982.484	25.64	1	-1				20.6525	0.0601228	693.956	633.594
19.579	0.713595	1.01638	77.5512	127.455	981.546	25.638	1	-1				20.6525	0.0601228	692.466	632.294
19.5804	0.713102	1.01628	77.5528	126.486	982.296	25.638	1	-1				20.6525	0.0601228	692.002	631.917
19.5793	0.712851	1.01597	77.5481	126.83	982.421	25.661	1	-1				20.6525	0.0601228	692.979	632.687
19.5823	0.712739	1.0162	77.5512	127.549	983.734	25.642	1	-1				20.6525	0.0601228	691.686	631.726
19.5818	0.711433	1.01612	77.5153	127.486	983.171	25.677	1	-1				20.6525	0.0601228	691.851	631.666
19.5831	0.710739	1.01616	77.5075	126.736	982.546	25.66	1	-1				20.6525	0.0601228	690.599	630.527
19.5846	0.710901	1.01595	77.5293	127.236	981.546	25.656	1	-1				20.6525	0.0601228	688.736	628.967
19.5861	0.710095	1.01597	77.5184	126.611	981.734	25.664	1	-1				20.6525	0.0601228	687.949	628.25
19.5865	0.709533	1.01639	77.5184	126.893	982.609	25.658	1	-1				20.6525	0.0601228	688.307	628.539
19.5883	0.708333	1.01622	77.5293	127.08	983.609	25.666	1	-1				20.6525	0.0601228	687.902	628.146
19.5871	0.707402	1.01631	77.5199	127.205	983.296	25.68	1	-1				20.6525	0.0601228	688.65	628.619
19.5898	0.70647	1.01595	77.5121	127.174	982.359	25.69	1	-1				20.6525	0.0601228	686.143	626.416
19.5891	0.705489	1.01627	77.5121	127.455	981.921	25.704	1	-1				20.6525	0.0601228	686.503	626.562
19.5916	0.704514	1.01659	77.5309	127.768	982.421	25.72	1	-1				20.6525	0.0601228	685.185	625.419
19.5912	0.70277	1.01669	77.5184	127.361	983.046	25.736	1	-1				20.6525	0.0601228	686.134	626.029
19.5938	0.701789	1.01641	77.5356	127.393	982.984	25.746	1	-1				20.6525	0.0601228	684.385	624.497
19.595	0.699889	1.01659	77.5356	127.361	982.109	25.76	1	-1				20.6525	0.0601228	683.181	623.24
19.5949	0.698339	1.01598	77.509	127.455	981.484	25.768	1	-1				20.6525	0.0601228	683.049	622.908
19.597	0.697139	1.0165	77.534	125.955	981.421	25.76	1	-1				20.6525	0.0601228	681.619	621.608
19.599	0.695589	1.01641	77.5215	127.236	981.984	25.744	1	-1				20.6525	0.0601228	680.796	620.803
19.6004	0.694714	1.01681	77.5606	127.08	982.171	25.766	1	-1				20.6525	0.0601228	679.98	620.055
19.6021	0.692814	1.01666	77.534	127.205	982.671	25.764	1	-1				20.6525	0.0601228	679.402	619.404
19.6029	0.691607	1.01675	77.5153	126.83	982.234	25.762	1	-1				20.6525	0.0601228	678.661	618.633
19.605	0.690076	1.01656	77.5512	127.174	981.234	25.772	1	-1				20.6525	0.0601228	676.638	616.749
19.6075	0.688695	1.01659	77.5371	126.236	981.421	25.764	1	-1				20.6525	0.0601228	675.166	615.413
19.6075	0.687182	1.01694	77.5465	127.424	982.296	25.746	1	-1				20.6525	0.0601228	675.978	615.955
19.6109	0.685745	1.0167	77.545	126.986	982.796	25.728	1	-1				20.6525	0.0601228	674.077	614.287
19.6113	0.684714	1.01633	77.5106	126.986	982.796	25.721	1	-1				20.6525	0.0601228	673.904	614.028
19.6131	0.682726	1.01703	77.5528	126.955	981.484	25.726	1	-1				20.6525	0.0601228	672	612.165
19.6157	0.681889	1.0172	77.5528	126.705	981.546	25.722	1	-1				20.6525	0.0601228	670.261	610.667
19.6162	0.680339	1.01687	77.5184	126.955	981.296	25.714	1	-1				20.6525	0.0601228	669.948	610.217
19.6187	0.678932	1.01644	77.5387	127.424	983.109	25.709	1	-1				20.6525	0.0601228	669.556	609.864
19.6199	0.678532	1.01675	77.5246	127.361	982.984	25.7	1	-1				20.6525	0.0601228	668.638	609.066
19.6221	0.677051	1.01692	77.5371	127.236	982.484	25.693	1	-1				20.6525	0.0601228	666.927	607.477
19.6234	0.675751	1.01744	77.5278	126.924	981.796	25.696	1	-1				20.6525	0.0601228	665.736	606.316
19.6249	0.67472	1.01653	77.5418	126.893	981.234	25.686	1	-1				20.6525	0.0601228	664.366	605.05
19.626	0.673632	1.01687	77.5137	127.08	981.984	25.696	1	-1				20.6525	0.0601228	664.265	604.894
19.6284	0.67292	1.01714	77.5371	127.08	981.859	25.698	1	-1				20.6525	0.0601228	662.482	603.361
19.629	0.671626	1.01689	77.534	127.33	982.484	25.712	1	-1				20.6525	0.0601228	662.71	603.439
19.63	0.671126	1.01656	77.545	127.143	982.546	25.714	1	-1				20.6525	0.0601228	662.065	602.864
19.632	0.670188	1.0172	77.5356	126.299	981.796	25.72	1	-1				20.6525	0.0601228	660.222	601.214
19.6319	0.669557	1.01692	77.5309	126.986	981.984	25.733	1	-1				20.6525	0.0601228	660.556	601.423
19.634	0.668163	1.01689	77.5496	126.455	983.359	25.732	1	-1				20.6525	0.0601228	660.118	601.002
19.6356	0.667732	1.01747	77.5387	127.143	983.734	25.728	1	-1				20.6525	0.0601228	659.292	600.311
19.6355	0.667038	1.01734	77.5215	126.299	983.171	25.708	1	-1				20.6525	0.0601228	659.045	599.991
19.6376	0.665838	1.01714	77.5199	127.143	982.796	25.717	1	-1				20.6525	0.0601228	657.462	598.547
19.637	0.664532	1.01695	77.495	127.205	980.984	25.733	1	-1				20.6525	0.0601228	656.824	597.756
19.6407	0.664501	1.01745	77.5528	126.33	981.171	25.725	1	-1				20.6525	0.0601228	654.315	595.738
19.6404	0.66352	1.0172	77.5371	126.924	982.171	25.722	1	-1				20.6525	0.0601228	655.291	596.481
19.6414	0.662895	1.01731	77.545	127.174	982.796	25.738	1	-1				20.6525	0.0601228	655.112	596.306
19.6436	0.662326	1.01723	77.5371	126.236	982.984	25.76	1	-1				20.6525	0.0601228	653.735	595.14
19.6441	0.661207	1.0173	77.5278	127.393	982.296	25.752	1	-1				20.6525	0.0601228	653.015	594.382
19.6461	0.659838	1.01747	77.545	126.205	981.671	25.766	1	-1				20.6525	0.0601228	651.331	592.82
19.6463	0.65947	1.01789	77.5434	126.893	982.359	25.749	1	-1				20.6525	0.0601228	651.702	593.123
19.6482	0.658563	1.0175	77.5215	127.08	983.046	25.756	1	-1				20.6525	0.0601228	650.952	592.459
19.6492	0.658419	1.01728	77.5168	126.393	982.171	25.746	1	-1				20.6525	0.0601228	649.62	591.307
19.6512	0.657582	1.01741	77.5309	126.83	981.359	25.736	1	-1				20.6525	0.0601228	647.752	589.646
19.6526	0.657338	1.01769	77.5434	127.424	981.109	25.746	1	-1				20.6525	0.0601228	646.645	588.707
19.6507	0.656376	1.01778	77.5653	126.861	981.109	25.738	1	-1				20.6525	0.0601228	648.096	589.766
19.6524	0.655251	1.01747	77.5637	127.33	982.296	25.749	1	-1				20.6525	0.0601228	647.809	589.484
19.6541	0.655219	1.01789	77.5324	127.08	983.109	25.748	1	-1				20.6525	0.0601228	647.115	588.975
19.6528	0.655457	1.01744	77.5746	127.393	982.796	25.762	1	-1				20.6525	0.0601228	647.824	589.554
19.6561	0.654701	1.01769	77.5168	127.08	982.296	25.738	1	-1				20.6525	0.0601228	645.232	587.338
19.6562	0.654419	1.01775	77.5543	127.33	980.796	25.756	1	-1				20.6525	0.0601228	644.17	586.347
19.656	0.654019	1.01775	77.5356	126.768	981.796	25.73	1	-1				20.6525	0.0601228	645.089	587.11
19.6569	0.653701	1.01767	77.5356	125.986	981.984	25.733	1	-1				20.6525	0.0601228	644.543	586.645
19.657	0.653563	1.01809	77.5356	126.799	982.046	25.738	1	-1				20.6525	0.0601228	644.567	586.653
19.6572	0.653044	1.01788	77.5465	127.361	981.484	25.725	1	-1				20.6525	0.0601228	644.127	586.199
19.6585	0.652694	1.01808	77.5215	126.83	981.546	25.728	1	-1				20.6525	0.0601228	643.27	585.471
19.6591	0.652938	1.01806	77.5309	127.174	981.109	25.717	1	-1				20.6525	0.0601228	642.482	584.833
19.6587	0.651901	1.01791	77.5528	127.236	981.859	25.704	1	-1				20.6525	0.0601228	643.458	585.551
19.6608	0.651544	1.01795	77.5434	127.299	982.921	25.69	1	-1				20.6525	0.0601228	642.687	584.958
19.6599	0.651088	1.01806	77.5371	126.643	982.984	25.685	1	-1				20.6525	0.0601228	643.444	585.52
19.6616	0.650613	1.01761	77.5371	126.33	982.671	25.678	1	-1				20.6525	0.0601228	642.008	584.284
19.6621	0.649951	1.01791	77.5512	126.33	981.421	25.686	1	-1				20.6525	0.0601228	640.922	583.247
19.6628	0.649813	1.01805	77.5481	127.393	981.921	25.674	1	-1				20.6525	0.0601228	640.75	583.125
19.6622	0.649926	1.01819	77.5637	127.393	982.484	25.662	1	-1				20.6525	0.0601228	641.546	583.819
19.6634	0.648982	1.01789	77.5403	127.049	983.109	25.656	1	-1				20.6525	0.0601228	641.236	583.5
19.6634	0.649369	1.01806	77.5309	127.205	983.296	25.654	1	-1				20.6525	0.0601228	641.317	583.623
19.6652	0.649082	1.018	77.5356	127.205	982.109	25.656	1	-1				20.6525	0.0601228	639.248	581.84
19.6656	0.648882	1.01831	77.5434	126.861	981.734	25.661	1	-1				20.6525	0.0601228	638.749	581.388
19.666	0.648138	1.01856	77.5543	126.58	982.671	25.666	1	-1				20.6525	0.0601228	639.159	581.696
19.6662	0.648101	1.01769	77.5153	127.08	983.421	25.672	1	-1				20.6525	0.0601228	639.557	582.063
19.6654	0.646919	1.01814	77.5731	127.268	983.421	25.665	1	-1				20.6525	0.0601228	640.247	582.482
19.6676	0.647238	1.01805	77.5215	127.143	981.984	25.666	1	-1				20.6525	0.0601228	637.696	580.364
19.6672	0.647088	1.01852	77.5356	126.205	981.109	25.658	1	-1				20.6525	0.0601228	637.434	580.076
19.6679	0.646675	1.01861	77.5496	126.205	981.296	25.656	1	-1				20.6525	0.0601228	637.119	579.786
19.6681	0.646444	1.01859	77.5231	126.236	982.421	25.642	1	-1				20.6525	0.0601228	637.7	580.304
19.6687	0.645894	1.01806	77.5403	126.768	982.984	25.654	1	-1				20.6525	0.0601228	637.721	580.294
19.6694	0.645557	1.01842	77.5496	126.861	982.546	25.646	1	-1				20.6525	0.0601228	636.96	579.611
19.6696	0.645344	1.01842	77.559	126.049	982.984	25.656	1	-1				20.6525	0.0601228	637.194	579.804
19.6699	0.644419	1.01817	77.5356	126.643	981.921	25.646	1	-1				20.6525	0.0601228	636.354	578.948
19.6709	0.643182	1.01867	77.545	126.393	981.609	25.646	1	-1				20.6525	0.0601228	635.659	578.222
19.6713	0.643225	1.01869	77.5606	127.33	982.796	25.636	1	-1				20.6525	0.0601228	636.115	578.674
19.6709	0.641382	1.01881	77.5215	127.018	983.296	25.64	1	-1				20.6525	0.0601228	636.961	579.174
19.6716	0.640288	1.01839	77.5309	127.393	983.046	25.614	1	-1				20.6525	0.0601228	636.482	578.644
19.6719	0.639575	1.01845	77.5731	127.143	981.984	25.638	1	-1				20.6525	0.0601228	635.671	577.836
19.6731	0.638475	1.01842	77.5418	127.455	980.734	25.63	1	-1				20.6525	0.0601228	634.138	576.388
19.6726	0.637219	1.01866	77.5559	127.393	981.109	25.63	1	-1				20.6525	0.0601228	634.948	576.92
19.6745	0.637107	1.01872	77.5575	127.236	982.296	25.64	1	-1				20.6525	0.0601228	634.353	576.505
19.6743	0.636838	1.01831	77.4856	127.486	982.921	25.63	1	-1				20.6525	0.0601228	634.934	576.984
19.6755	0.637082	1.01867	77.5434	127.143	981.984	25.627	1	-1				20.6525	0.0601228	633.425	575.732
19.6762	0.638044	1.01866	77.5231	126.705	981.671	25.619	1	-1				20.6525	0.0601228	632.515	575.089
19.6785	0.639782	1.01883	77.5293	126.768	981.546	25.612	1	-1				20.6525	0.0601228	630.543	573.691
19.6801	0.640919	1.01853	77.5309	127.143	982.171	25.606	1	-1				20.6525	0.0601228	629.641	573.137
19.6806	0.643644	1.01864	77.545	127.393	982.984	25.626	1	-1				20.6525	0.0601228	629.381	573.298
19.6822	0.647869	1.01944	77.5278	127.58	982.546	25.622	1	-1				20.6525	0.0601228	627.314	572.094
19.6819	0.651219	1.01892	77.5403	126.518	981.921	25.652	1	-1				20.6525	0.0601228	626.672	571.925
19.6825	0.654819	1.01848	77.509	126.111	980.671	25.664	1	-1				20.6525	0.0601228	624.852	570.79
19.6839	0.657757	1.01892	77.5184	127.33	981.171	25.67	1	-1				20.6525	0.0601228	623.777	570.298
19.6823	0.661757	1.01905	77.5496	127.33	982.546	25.678	1	-1				20.6525	0.0601228	625.213	572.017
19.6823	0.664726	1.01891	77.5403	127.424	982.296	25.677	1	-1				20.6525	0.0601228	624.662	571.901
19.6799	0.667563	1.01892	77.5309	126.705	983.046	25.69	1	-1				20.6525	0.0601228	626.446	573.724
19.6776	0.668751	1.01862	77.5153	127.049	981.921	25.693	1	-1				20.6525	0.0601228	627.223	574.411
19.6743	0.670613	1.01903	77.5356	127.299	982.109	25.696	1	-1				20.6525	0.0601228	629.513	576.489
19.6719	0.672545	1.01902	77.5075	127.08	982.796	25.67	1	-1				20.6525	0.0601228	631.436	578.314
19.6687	0.673401	1.01928	77.5559	127.205	983.609	25.666	1	-1				20.6525	0.0601228	634.196	580.698
19.6674	0.674151	1.01889	77.5371	127.299	983.171	25.666	1	-1				20.6525	0.0601228	634.734	581.189
19.6633	0.674526	1.01914	77.5512	127.299	983.046	25.654	1	-1				20.6525	0.0601228	637.588	583.528
19.6615	0.675301	1.01866	77.5387	126.299	981.796	25.638	1	-1				20.6525	0.0601228	637.957	583.829
19.6596	0.674157	1.01905	77.5387	126.986	981.234	25.634	1	-1				20.6525	0.0601228	639.135	584.607
19.657	0.673795	1.01895	77.5387	127.174	982.046	25.627	1	-1				20.6525	0.0601228	641.665	586.664
19.654	0.67257	1.01942	77.5528	127.205	983.296	25.624	1	-1				20.6525	0.0601228	644.815	589.152
19.6525	0.674563	1.01934	77.5278	127.018	983.734	25.632	1	-1				20.6525	0.0601228	645.947	590.329
19.6518	0.672782	1.01878	77.545	126.893	982.609	25.627	1	-1				20.6525	0.0601228	645.933	590.031
19.6504	0.671976	1.01911	77.5262	127.174	981.859	25.638	1	-1				20.6525	0.0601228	646.592	590.417
19.6506	0.671007	1.01934	77.5215	127.049	981.671	25.611	1	-1				20.6525	0.0601228	646.469	590.193
19.649	0.66902	1.01923	77.5387	126.893	982.859	25.628	1	-1				20.6525	0.0601228	648.685	591.833
19.649	0.668101	1.01952	77.5512	126.424	982.609	25.626	1	-1				20.6525	0.0601228	648.696	591.717
19.6502	0.666844	1.01867	77.4965	127.424	982.109	25.618	1	-1				20.6525	0.0601228	647.613	590.662
19.6505	0.66527	1.01939	77.5403	127.018	981.921	25.618	1	-1				20.6525	0.0601228	647.556	590.42
19.6525	0.664251	1.0198	77.5309	126.111	980.734	25.604	1	-1				20.6525	0.0601228	645.418	588.493
19.6541	0.66262	1.01909	77.5434	127.486	982.171	25.6	1	-1				20.6525	0.0601228	645.453	588.431
19.6545	0.661826	1.01927	77.5246	125.83	982.796	25.6	1	-1				20.6525	0.0601228	645.672	588.557
19.6555	0.66052	1.01952	77.5512	127.33	982.171	25.579	1	-1				20.6525	0.0601228	644.712	587.588
19.6568	0.656201	1.01966	77.5403	126.83	980.734	25.584	1	-1				20.6525	0.0601228	643.428	585.951
19.6584	0.654863	1.01963	77.5278	126.893	980.546	25.584	1	-1				20.6525	0.0601228	642.383	584.939
19.6593	0.654263	1.01931	77.545	127.205	980.296	25.584	1	-1				20.6525	0.0601228	641.657	584.266
19.6588	0.654038	1.01948	77.5637	127.236	981.734	25.587	1	-1				20.6525	0.0601228	642.988	585.412
19.6602	0.653332	1.01931	77.5387	126.799	982.796	25.598	1	-1				20.6525	0.0601228	642.742	585.202
19.6601	0.653169	1.01969	77.5543	127.205	981.921	25.607	1	-1				20.6525	0.0601228	642.288	584.757
19.663	0.652332	1.01919	77.5293	127.143	980.984	25.598	1	-1				20.6525	0.0601228	639.695	582.504
19.6632	0.651288	1.02006	77.5168	126.83	980.734	25.6	1	-1				20.6525	0.0601228	639.537	582.238
19.6644	0.650219	1.01988	77.5731	126.361	981.359	25.594	1	-1				20.6525	0.0601228	639.187	581.873
19.6646	0.648982	1.02	77.5637	127.33	982.546	25.591	1	-1				20.6525	0.0601228	640.029	582.488
19.6659	0.648532	1.01963	77.5106	126.174	982.109	25.582	1	-1				20.6525	0.0601228	638.824	581.433
19.6673	0.647351	1.02006	77.559	127.174	981.171	25.59	1	-1				20.6525	0.0601228	637.393	580.078
19.6681	0.646507	1.01983	77.5293	127.049	981.171	25.579	1	-1				20.6525	0.0601228	636.902	579.583
19.6698	0.645913	1.01952	77.5184	126.549	980.609	25.568	1	-1				20.6525	0.0601228	635.405	578.268
19.6705	0.645238	1.02027	77.5543	126.643	981.859	25.566	1	-1				20.6525	0.0601228	635.794	578.587
19.6706	0.644744	1.01958	77.5606	127.205	982.734	25.564	1	-1				20.6525	0.0601228	636.367	579.049
19.6707	0.643707	1.01991	77.5309	127.549	982.546	25.558	1	-1				20.6525	0.0601228	636.337	578.892
19.6731	0.643338	1.01989	77.5356	127.08	981.171	25.544	1	-1				20.6525	0.0601228	633.72	576.645
19.6745	0.642919	1.01952	77.5356	126.424	980.921	25.539	1	-1				20.6525	0.0601228	632.62	575.692
19.6758	0.642169	1.01948	77.5231	127.236	981.171	25.536	1	-1				20.6525	0.0601228	631.919	575.055
19.6764	0.64135	1.01992	77.5653	127.08	981.484	25.54	1	-1				20.6525	0.0601228	631.815	574.897
19.6774	0.641194	1.02006	77.5481	126.611	983.171	25.532	1	-1				20.6525	0.0601228	632.157	575.266
19.6776	0.640425	1.01966	77.5324	126.955	982.546	25.528	1	-1				20.6525	0.0601228	631.72	574.782
19.6775	0.639125	1.01955	77.5309	126.861	981.984	25.52	1	-1				20.6525	0.0601228	631.641	574.53
19.6801	0.638819	1.02006	77.5262	126.83	981.421	25.52	1	-1				20.6525	0.0601228	629.397	572.646
19.6797	0.6381	1.01966	77.5418	127.236	981.359	25.517	1	-1				20.6525	0.0601228	629.775	572.863
19.6794	0.637763	1.02023	77.5387	126.768	982.484	25.524	1	-1				20.6525	0.0601228	630.786	573.714
19.6818	0.636969	1.01978	77.5075	126.674	982.734	25.52	1	-1				20.6525	0.0601228	629.279	572.421
19.6826	0.636094	1.01953	77.5528	127.205	981.796	25.52	1	-1				20.6525	0.0601228	628.229	571.41
19.6824	0.635244	1.01988	77.5309	126.986	981.296	25.51	1	-1				20.6525	0.0601228	628.177	571.237
19.6836	0.634138	1.01995	77.5496	126.736	981.109	25.506	1	-1				20.6525	0.0601228	627.385	570.456
19.6836	0.632981	1.01973	77.5481	127.174	982.109	25.502	1	-1				20.6525	0.0601228	628.17	571.02
19.6829	0.632707	1.02009	77.5496	126.268	982.546	25.496	1	-1				20.6525	0.0601228	628.957	571.652
19.6829	0.632088	1.01969	77.5559	126.924	982.046	25.498	1	-1				20.6525	0.0601228	628.785	571.408
19.6854	0.632506	1.01995	77.5465	127.111	981.734	25.484	1	-1				20.6525	0.0601228	626.641	569.706
19.6863	0.631794	1.01988	77.5231	127.236	980.296	25.489	1	-1				20.6525	0.0601228	625.2	568.366
19.6869	0.630725	1.01997	77.534	127.299	981.046	25.482	1	-1				20.6525	0.0601228	625.424	568.471
19.6868	0.630344	1.01977	77.5543	127.33	981.984	25.48	1	-1				20.6525	0.0601228	626.12	569.05
19.6884	0.629575	1.0198	77.5121	126.08	982.671	25.482	1	-1				20.6525	0.0601228	625.472	568.481
19.6867	0.629725	1.02064	77.5434	127.486	982.109	25.492	1	-1				20.6525	0.0601228	626.333	569.158
19.6891	0.629506	1.02064	77.5137	126.455	981.296	25.476	1	-1				20.6525	0.0601228	624.14	567.309
19.6901	0.629925	1.02058	77.5418	126.674	980.234	25.481	1	-1				20.6525	0.0601228	622.631	566.071
19.6902	0.6303	1.02033	77.5715	126.924	981.234	25.466	1	-1				20.6525	0.0601228	623.197	566.637
19.6907	0.630138	1.01991	77.5309	126.986	982.484	25.461	1	-1				20.6525	0.0601228	623.642	567.058
19.6906	0.629807	1.02016	77.5512	127.049	982.859	25.46	1	-1				20.6525	0.0601228	623.957	567.298
19.6907	0.630282	1.02069	77.5106	126.986	982.359	25.453	1	-1				20.6525	0.0601228	623.549	566.992
19.6926	0.6315	1.02047	77.5621	127.299	981.109	25.456	1	-1				20.6525	0.0601228	621.179	565.14
19.6932	0.631807	1.0207	77.5434	126.986	979.984	25.465	1	-1				20.6525	0.0601228	620	564.151
19.6926	0.632125	1.02038	77.5075	127.268	981.109	25.457	1	-1				20.6525	0.0601228	621.046	565.105
19.6922	0.632738	1.02011	77.5278	126.455	982.421	25.454	1	-1				20.6525	0.0601228	622.131	566.138
19.6923	0.632994	1.02002	77.5606	127.549	982.671	25.46	1	-1				20.6525	0.0601228	622.135	566.188
19.6909	0.633094	1.02033	77.5215	126.799	981.796	25.468	1	-1				20.6525	0.0601228	622.647	566.555
19.6913	0.632932	1.02086	77.5528	127.08	981.171	25.457	1	-1				20.6525	0.0601228	621.968	565.947
19.691	0.634157	1.0205	77.5262	126.236	981.421	25.473	1	-1				20.6525	0.0601228	622.176	566.274
19.6896	0.633613	1.02073	77.5731	126.83	982.296	25.46	1	-1				20.6525	0.0601228	623.817	567.593
19.6895	0.633	1.02061	77.5465	126.705	982.484	25.473	1	-1				20.6525	0.0601228	624.083	567.748
19.6898	0.631875	1.02072	77.5387	127.08	982.296	25.481	1	-1				20.6525	0.0601228	623.893	567.451
19.6891	0.631925	1.02006	77.5559	126.861	981.859	25.472	1	-1				20.6525	0.0601228	624.155	567.64
19.6881	0.631457	1.021	77.534	127.049	980.859	25.46	1	-1				20.6525	0.0601228	624.294	567.633
19.6866	0.631238	1.02006	77.4903	126.799	982.296	25.465	1	-1				20.6525	0.0601228	626.373	569.378
19.688	0.631425	1.02056	77.5543	126.236	982.921	25.453	1	-1				20.6525	0.0601228	625.685	568.886
19.6883	0.631838	1.02086	77.5465	127.361	982.671	25.465	1	-1				20.6525	0.0601228	625.262	568.576
19.6883	0.633444	1.02073	77.5606	127.299	981.609	25.489	1	-1				20.6525	0.0601228	624.302	567.92
19.689	0.635507	1.02055	77.5184	126.268	981.171	25.494	1	-1				20.6525	0.0601228	623.274	567.302
19.6888	0.63715	1.0205	77.4996	126.205	981.609	25.484	1	-1				20.6525	0.0601228	623.424	567.643
19.6891	0.640763	1.0207	77.5418	127.049	982.671	25.486	1	-1				20.6525	0.0601228	623.365	568.086
19.69	0.6427	1.02125	77.5121	127.049	982.984	25.488	1	-1				20.6525	0.0601228	622.596	567.713
19.6899	0.646413	1.02081	77.5684	126.205	982.046	25.498	1	-1				20.6525	0.0601228	621.59	567.271
19.691	0.649663	1.02081	77.5543	127.018	981.796	25.493	1	-1				20.6525	0.0601228	620.123	566.449
19.6883	0.652538	1.02031	77.5153	126.736	980.296	25.505	1	-1				20.6525	0.0601228	620.773	567.207
19.6892	0.655413	1.02062	77.5121	127.236	981.796	25.51	1	-1				20.6525	0.0601228	620.621	567.522
19.6884	0.657632	1.02108	77.5543	126.299	982.796	25.513	1	-1				20.6525	0.0601228	621.539	568.589
19.6862	0.660026	1.02094	77.5199	127.018	983.296	25.51	1	-1				20.6525	0.0601228	623.125	570.182
19.6836	0.662226	1.02036	77.5215	126.955	982.359	25.534	1	-1				20.6525	0.0601228	624.062	571.13
19.6805	0.664019	1.02069	77.5387	127.393	981.234	25.51	1	-1				20.6525	0.0601228	625.357	572.307
19.679	0.665851	1.02092	77.5512	126.924	980.609	25.524	1	-1				20.6525	0.0601228	625.796	572.831
19.6757	0.666838	1.02081	77.5496	127.018	981.671	25.492	1	-1				20.6525	0.0601228	628.762	575.413
19.6748	0.667457	1.02078	77.5168	126.611	982.234	25.502	1	-1				20.6525	0.0601228	629.698	576.279
19.6708	0.669101	1.02067	77.5653	126.111	982.109	25.492	1	-1				20.6525	0.0601228	632.323	578.581
19.6696	0.669707	1.02042	77.5528	126.736	981.421	25.497	1	-1				20.6525	0.0601228	632.632	578.853
19.6656	0.670507	1.02133	77.5621	127.518	980.859	25.5	1	-1				20.6525	0.0601228	635.071	580.876
19.6653	0.671113	1.02109	77.5075	127.361	981.109	25.486	1	-1				20.6525	0.0601228	635.35	581.189
19.6623	0.670776	1.02106	77.5528	127.018	981.796	25.496	1	-1				20.6525	0.0601228	638.062	583.387
19.6617	0.670513	1.02125	77.5512	126.83	982.046	25.481	1	-1				20.6525	0.0601228	638.671	583.865
19.6593	0.670426	1.021	77.5356	127.393	981.421	25.481	1	-1				20.6525	0.0601228	640.028	584.907
19.6571	0.67177	1.02078	77.5309	126.955	980.359	25.476	1	-1				20.6525	0.0601228	640.76	585.58
19.6567	0.670788	1.02092	77.5324	126.736	980.734	25.476	1	-1				20.6525	0.0601228	641.459	586.057
19.6553	0.670201	1.02091	77.559	126.33	981.734	25.482	1	-1				20.6525	0.0601228	643.183	587.45
19.6562	0.669838	1.0208	77.5512	127.393	982.546	25.473	1	-1				20.6525	0.0601228	643.118	587.411
19.6561	0.66977	1.02116	77.5309	126.799	982.046	25.465	1	-1				20.6525	0.0601228	642.859	587.159
19.6562	0.669551	1.02098	77.5199	127.143	981.234	25.473	1	-1				20.6525	0.0601228	642.278	586.609
19.6547	0.669626	1.02084	77.545	127.361	980.484	25.47	1	-1				20.6525	0.0601228	642.928	587.09
19.6554	0.669407	1.02127	77.5262	127.236	981.046	25.477	1	-1				20.6525	0.0601228	642.781	586.985
19.6546	0.668788	1.02141	77.5371	126.268	982.359	25.473	1	-1				20.6525	0.0601228	644.3	588.231
19.6545	0.668376	1.02117	77.5606	126.455	982.484	25.492	1	-1				20.6525	0.0601228	644.544	588.388
19.6537	0.668476	1.02094	77.5168	126.455	982.484	25.489	1	-1				20.6525	0.0601228	645.091	588.842
19.6533	0.668351	1.02133	77.5075	127.299	981.234	25.489	1	-1				20.6525	0.0601228	644.595	588.34
19.6541	0.668732	1.02106	77.5278	126.611	981.234	25.494	1	-1				20.6525	0.0601228	643.949	587.863
19.653	0.669338	1.02122	77.5403	127.455	981.859	25.498	1	-1				20.6525	0.0601228	645.089	588.897
19.6538	0.668795	1.02136	77.5028	126.518	982.859	25.497	1	-1				20.6525	0.0601228	645.197	588.99
19.6539	0.669051	1.02116	77.5246	127.268	982.171	25.498	1	-1				20.6525	0.0601228	644.701	588.572
19.6535	0.669657	1.02119	77.5371	127.049	982.046	25.5	1	-1				20.6525	0.0601228	644.824	588.733
19.6524	0.66942	1.02133	77.5512	126.08	981.234	25.502	1	-1				20.6525	0.0601228	645.126	588.893
19.6524	0.668651	1.0208	77.5496	126.268	981.546	25.516	1	-1				20.6525	0.0601228	645.384	589.034
19.6512	0.668551	1.02117	77.5637	126.799	982.484	25.52	1	-1				20.6525	0.0601228	646.891	590.304
19.653	0.668251	1.0215	77.5465	127.361	983.234	25.528	1	-1				20.6525	0.0601228	646.172	589.74
19.6529	0.668038	1.02142	77.5746	127.174	982.734	25.52	1	-1				20.6525	0.0601228	645.91	589.469
19.6519	0.667157	1.02123	77.5262	127.236	981.109	25.52	1	-1				20.6525	0.0601228	645.713	589.095
19.6512	0.666707	1.02122	77.5153	126.83	980.796	25.52	1	-1				20.6525	0.0601228	646.104	589.337
19.6512	0.665988	1.02147	77.5231	127.018	981.171	25.538	1	-1				20.6525	0.0601228	646.454	589.562
19.6509	0.66562	1.02133	77.5512	127.268	981.984	25.536	1	-1				20.6525	0.0601228	647.225	590.198
19.6496	0.664638	1.02095	77.5278	127.174	982.296	25.524	1	-1				20.6525	0.0601228	648.529	591.158
19.651	0.663363	1.0215	77.5528	127.049	982.296	25.524	1	-1				20.6525	0.0601228	647.698	590.339
19.6498	0.663426	1.02173	77.5309	127.143	981.046	25.526	1	-1				20.6525	0.0601228	647.769	590.317
19.6508	0.662101	1.0222	77.5512	126.205	980.609	25.524	1	-1				20.6525	0.0601228	646.92	589.448
19.6519	0.661594	1.02184	77.5434	127.393	981.296	25.526	1	-1				20.6525	0.0601228	646.593	589.172
19.6503	0.659957	1.0215	77.4965	127.518	982.359	25.522	1	-1				20.6525	0.0601228	648.697	590.753
19.6522	0.658751	1.02142	77.5481	127.205	982.421	25.526	1	-1				20.6525	0.0601228	647.548	589.689
19.6504	0.657882	1.02117	77.5653	127.018	981.234	25.536	1	-1				20.6525	0.0601228	648.21	590.042
19.6526	0.655638	1.02139	77.5309	127.236	980.171	25.522	1	-1				20.6525	0.0601228	646.257	588.132
19.6544	0.654163	1.02159	77.5418	126.018	979.859	25.518	1	-1				20.6525	0.0601228	644.946	586.881
19.6548	0.651657	1.02184	77.5403	126.986	981.546	25.52	1	-1				20.6525	0.0601228	646.111	587.644
19.6556	0.650076	1.02178	77.5215	126.111	981.484	25.528	1	-1				20.6525	0.0601228	645.685	587.112
19.6544	0.648857	1.02206	77.5371	126.861	981.671	25.524	1	-1				20.6525	0.0601228	646.881	587.948
19.6576	0.647638	1.02188	77.5028	126.174	980.671	25.518	1	-1				20.6525	0.0601228	644.11	585.502
19.6578	0.646419	1.02195	77.5043	127.143	980.296	25.52	1	-1				20.6525	0.0601228	643.879	585.148
19.6602	0.645782	1.02211	77.5621	126.799	981.359	25.52	1	-1				20.6525	0.0601228	642.882	584.34
19.6601	0.645082	1.02147	77.5356	127.268	982.421	25.542	1	-1				20.6525	0.0601228	643.759	585.037
19.6605	0.644263	1.02195	77.5309	127.205	983.046	25.539	1	-1				20.6525	0.0601228	644.031	585.203
19.6629	0.643794	1.02191	77.5246	125.924	981.421	25.554	1	-1				20.6525	0.0601228	641.27	582.811
19.6654	0.644813	1.02205	77.5262	127.205	980.984	25.543	1	-1				20.6525	0.0601228	638.993	581.062
19.6659	0.645382	1.02167	77.5403	126.861	980.171	25.558	1	-1				20.6525	0.0601228	638.054	580.316
19.6673	0.645657	1.02202	77.534	126.705	980.859	25.544	1	-1				20.6525	0.0601228	637.434	579.893
19.6695	0.646313	1.02191	77.5543	127.299	981.921	25.558	1	-1				20.6525	0.0601228	636.402	579.207
19.6706	0.6459	1.02175	77.5481	127.205	982.046	25.555	1	-1				20.6525	0.0601228	635.74	578.633
19.6704	0.646194	1.02211	77.5512	126.986	981.734	25.576	1	-1				20.6525	0.0601228	635.656	578.578
19.6718	0.646144	1.02248	77.5715	127.236	980.796	25.552	1	-1				20.6525	0.0601228	634.006	577.178
19.672	0.646213	1.02189	77.5543	126.33	981.171	25.579	1	-1				20.6525	0.0601228	634.093	577.281
19.6706	0.645926	1.02205	77.559	126.955	982.609	25.566	1	-1				20.6525	0.0601228	636.13	578.988
19.673	0.646582	1.02191	77.545	127.174	982.796	25.563	1	-1				20.6525	0.0601228	634.359	577.647
19.6716	0.646932	1.02194	77.5153	127.08	981.984	25.576	1	-1				20.6525	0.0601228	634.814	578.001
19.6718	0.646257	1.02198	77.5481	126.393	981.234	25.576	1	-1				20.6525	0.0601228	634.273	577.436
19.6711	0.646107	1.0223	77.5575	127.143	980.921	25.591	1	-1				20.6525	0.0601228	634.632	577.687
19.67	0.645713	1.02231	77.5481	127.299	981.484	25.607	1	-1				20.6525	0.0601228	635.826	578.643
19.6696	0.644938	1.02256	77.5543	127.143	982.671	25.592	1	-1				20.6525	0.0601228	637.05	579.62
19.6698	0.644344	1.02198	77.5168	126.08	982.421	25.595	1	-1				20.6525	0.0601228	636.77	579.307
19.6705	0.643744	1.02212	77.5309	126.799	981.671	25.604	1	-1				20.6525	0.0601228	635.888	578.476
19.6694	0.643213	1.02228	77.5481	127.236	980.671	25.595	1	-1				20.6525	0.0601228	636.097	578.517
19.6706	0.642444	1.02216	77.5434	127.33	980.796	25.599	1	-1				20.6525	0.0601228	635.458	577.92
19.6707	0.641469	1.02236	77.5684	126.549	981.171	25.6	1	-1				20.6525	0.0601228	635.747	578.064
19.6691	0.639425	1.02275	77.5356	127.111	982.296	25.59	1	-1				20.6525	0.0601228	637.909	579.646
19.6703	0.637969	1.02241	77.559	127.174	981.796	25.592	1	-1				20.6525	0.0601228	636.963	578.68
19.6713	0.636438	1.02252	77.5559	127.174	980.921	25.62	1	-1				20.6525	0.0601228	635.887	577.575
19.6717	0.634907	1.02231	77.5496	126.58	980.734	25.616	1	-1				20.6525	0.0601228	635.665	577.206
19.6722	0.632494	1.02236	77.5481	127.143	981.359	25.63	1	-1				20.6525	0.0601228	636.046	577.274
19.6734	0.631325	1.0222	77.5075	127.424	981.859	25.616	1	-1				20.6525	0.0601228	635.707	576.896
19.6747	0.629594	1.02248	77.5246	126.518	981.796	25.627	1	-1				20.6525	0.0601228	634.924	576.058
19.6747	0.628206	1.02255	77.5246	126.236	981.671	25.632	1	-1				20.6525	0.0601228	635.044	575.985
19.6763	0.626981	1.02269	77.5137	126.58	981.171	25.65	1	-1				20.6525	0.0601228	633.708	574.732
19.6775	0.625613	1.02311	77.5543	127.174	980.734	25.65	1	-1				20.6525	0.0601228	632.785	573.799
19.6804	0.624238	1.02239	77.5324	127.268	981.484	25.669	1	-1				20.6525	0.0601228	631.337	572.518
19.6808	0.622988	1.02244	77.5481	126.611	982.109	25.646	1	-1				20.6525	0.0601228	631.635	572.653
19.6821	0.621694	1.02233	77.5231	127.236	981.796	25.658	1	-1				20.6525	0.0601228	630.65	571.687
19.6857	0.620825	1.0228	77.5434	126.768	980.859	25.644	1	-1				20.6525	0.0601228	627.549	569.022
19.6855	0.619369	1.02281	77.5278	127.143	980.359	25.646	1	-1				20.6525	0.0601228	627.636	568.891
19.6894	0.617906	1.02292	77.5512	127.174	980.859	25.658	1	-1				20.6525	0.0601228	625.287	566.856
19.6909	0.61725	1.02275	77.545	126.83	981.546	25.656	1	-1				20.6525	0.0601228	624.777	566.411
19.6916	0.615669	1.02266	77.5403	126.893	982.109	25.677	1	-1				20.6525	0.0601228	624.808	566.288
19.6948	0.614281	1.02289	77.5387	126.986	981.609	25.678	1	-1				20.6525	0.0601228	622.378	564.132
19.6966	0.611931	1.02252	77.5621	125.768	981.046	25.686	1	-1				20.6525	0.0601228	621.011	562.72
19.697	0.610844	1.02283	77.5496	127.049	980.734	25.692	1	-1				20.6525	0.0601228	620.722	562.341
19.6982	0.609094	1.02287	77.534	126.205	981.859	25.696	1	-1				20.6525	0.0601228	620.782	562.255
19.702	0.607519	1.02272	77.5575	127.268	982.109	25.704	1	-1				20.6525	0.0601228	618.408	560.171
19.7023	0.605387	1.02245	77.5559	127.111	982.234	25.712	1	-1				20.6525	0.0601228	618.583	560.071
19.7052	0.603519	1.02256	77.509	127.205	981.359	25.714	1	-1				20.6525	0.0601228	616.135	557.823
19.7066	0.601937	1.02277	77.5465	127.018	980.671	25.724	1	-1				20.6525	0.0601228	614.947	556.638
19.7098	0.60065	1.02262	77.5543	126.986	981.359	25.722	1	-1				20.6525	0.0601228	613.23	555.144
19.7106	0.600056	1.0232	77.5356	126.611	982.046	25.734	1	-1				20.6525	0.0601228	613.154	555.055
19.7132	0.599206	1.02309	77.5371	126.705	983.109	25.73	1	-1				20.6525	0.0601228	612.01	554.099
19.7156	0.6	1.02317	77.5215	127.268	983.234	25.733	1	-1				20.6525	0.0601228	610.284	552.806
19.7194	0.599594	1.02337	77.5121	126.893	981.796	25.746	1	-1				20.6525	0.0601228	606.676	549.759
19.7215	0.600106	1.02303	77.5246	126.424	981.359	25.744	1	-1				20.6525	0.0601228	604.799	548.278
19.7227	0.600137	1.02328	77.5278	126.643	981.984	25.76	1	-1				20.6525	0.0601228	604.281	547.902
19.725	0.601669	1.02361	77.5278	127.58	982.046	25.764	1	-1				20.6525	0.0601228	602.433	546.593
19.7266	0.602844	1.02337	77.5121	126.33	982.859	25.76	1	-1				20.6525	0.0601228	601.54	546.061
19.7262	0.605131	1.02339	77.5418	127.268	981.546	25.774	1	-1				20.6525	0.0601228	600.712	545.579
19.7272	0.606494	1.0232	77.5621	127.08	980.359	25.78	1	-1				20.6525	0.0601228	599.081	544.348
19.7285	0.609112	1.023	77.5668	127.518	980.234	25.788	1	-1				20.6525	0.0601228	597.634	543.479
19.7292	0.611631	1.02277	77.5684	127.111	981.609	25.792	1	-1				20.6525	0.0601228	597.663	543.882
19.7279	0.613387	1.02316	77.5168	126.611	982.796	25.792	1	-1				20.6525	0.0601228	599.06	545.289
19.7267	0.61555	1.02345	77.545	126.361	982.984	25.792	1	-1				20.6525	0.0601228	599.702	546.071
19.7258	0.617394	1.0232	77.5356	126.424	982.484	25.807	1	-1				20.6525	0.0601228	599.831	546.359
19.7243	0.61955	1.02303	77.5231	126.268	981.359	25.794	1	-1				20.6525	0.0601228	599.891	546.588
19.724	0.620019	1.02363	77.5184	126.736	980.734	25.792	1	-1				20.6525	0.0601228	599.689	546.44
19.7201	0.622063	1.02363	77.5262	127.08	981.609	25.802	1	-1				20.6525	0.0601228	602.806	549.248
19.7185	0.623519	1.02363	77.5371	126.393	982.109	25.804	1	-1				20.6525	0.0601228	604.057	550.459
19.7176	0.624531	1.02344	77.5559	126.455	981.234	25.818	1	-1				20.6525	0.0601228	604.029	550.498
19.7154	0.625406	1.02403	77.5637	126.736	980.859	25.83	1	-1				20.6525	0.0601228	605.269	551.577
19.7124	0.625875	1.02366	77.545	126.986	980.484	25.839	1	-1				20.6525	0.0601228	607.18	553.149
19.7093	0.626219	1.02392	77.5481	127.236	980.421	25.839	1	-1				20.6525	0.0601228	609.302	554.896
19.7078	0.62615	1.0238	77.5528	125.986	981.859	25.855	1	-1				20.6525	0.0601228	611.351	556.634
19.7048	0.624638	1.0235	77.5371	126.674	981.921	25.852	1	-1				20.6525	0.0601228	613.741	558.39
19.7025	0.623963	1.02361	77.5324	126.83	981.984	25.866	1	-1				20.6525	0.0601228	615.565	559.787
19.7015	0.622463	1.02328	77.545	126.955	980.921	25.866	1	-1				20.6525	0.0601228	615.881	559.799
19.7001	0.620825	1.02364	77.5153	126.611	980.484	25.867	1	-1				20.6525	0.0601228	616.82	560.338
19.6997	0.618775	1.0243	77.5371	127.143	981.421	25.868	1	-1				20.6525	0.0601228	618.049	561.151
19.6983	0.616875	1.02403	77.5371	127.143	982.296	25.872	1	-1				20.6525	0.0601228	619.868	562.453
19.6971	0.614419	1.02369	77.5575	126.83	982.359	25.887	1	-1				20.6525	0.0601228	621.132	563.19
19.698	0.611981	1.02342	77.5293	127.174	981.734	25.882	1	-1				20.6525	0.0601228	620.424	562.296
19.6976	0.608862	1.02411	77.5356	126.799	981.171	25.884	1	-1				20.6525	0.0601228	620.847	562.238
19.6991	0.605956	1.02403	77.5559	126.986	981.921	25.878	1	-1				20.6525	0.0601228	620.596	561.743
19.7009	0.60285	1.02392	77.5418	126.736	982.484	25.876	1	-1				20.6525	0.0601228	620.086	561.004
19.7025	0.5997	1.02367	77.534	125.768	983.234	25.882	1	-1				20.6525	0.0601228	619.875	560.512
19.7053	0.597225	1.02355	77.509	126.455	982.171	25.89	1	-1				20.6525	0.0601228	617.519	558.256
19.7074	0.594556	1.024	77.5121	127.018	981.109	25.894	1	-1				20.6525	0.0601228	615.712	556.421
19.7108	0.592481	1.02395	77.5434	125.955	980.359	25.899	1	-1				20.6525	0.0601228	613.077	554.008
19.7124	0.590893	1.02431	77.5371	126.736	982.046	25.903	1	-1				20.6525	0.0601228	613.15	553.983
19.7181	0.589	1.02403	77.5246	125.83	982.796	25.911	1	-1				20.6525	0.0601228	609.727	551.045
19.7207	0.587856	1.02378	77.5278	126.33	983.046	25.908	1	-1				20.6525	0.0601228	608.155	549.657
19.7251	0.586875	1.02391	77.5309	126.893	982.796	25.911	1	-1				20.6525	0.0601228	604.919	546.916
19.7284	0.586018	1.02423	77.5512	126.111	982.234	25.927	1	-1				20.6525	0.0601228	602.323	544.688
19.7316	0.585481	1.02414	77.5543	127.018	981.484	25.934	1	-1				20.6525	0.0601228	599.561	542.352
19.7351	0.585131	1.02452	77.5324	126.424	982.109	25.932	1	-1				20.6525	0.0601228	597.502	540.688
19.7377	0.585068	1.02381	77.5262	126.486	982.046	25.938	1	-1				20.6525	0.0601228	595.501	539.062
19.7383	0.584418	1.02417	77.5075	126.361	981.734	25.944	1	-1				20.6525	0.0601228	594.989	538.555
19.7412	0.584506	1.02448	77.57	126.674	981.609	25.942	1	-1				20.6525	0.0601228	592.783	536.778
19.7442	0.584756	1.02411	77.5184	126.018	982.109	25.931	1	-1				20.6525	0.0601228	590.864	535.29
19.7467	0.584768	1.02425	77.5528	126.924	981.796	25.946	1	-1				20.6525	0.0601228	588.841	533.641
19.7475	0.584875	1.02398	77.5371	126.58	982.609	25.954	1	-1				20.6525	0.0601228	588.728	533.611
19.7483	0.583393	1.02425	77.5215	126.83	982.234	25.958	1	-1				20.6525	0.0601228	588.148	532.947
19.751	0.583574	1.02441	77.5418	126.924	981.984	25.95	1	-1				20.6525	0.0601228	586.028	531.244
19.7508	0.582225	1.02447	77.5637	127.08	980.609	25.954	1	-1				20.6525	0.0601228	585.498	530.577
19.7512	0.581643	1.02428	77.5434	127.018	979.796	25.964	1	-1				20.6525	0.0601228	584.849	529.937
19.7518	0.580418	1.0243	77.5512	126.924	981.234	25.962	1	-1				20.6525	0.0601228	585.41	530.332
19.7503	0.579212	1.02452	77.4965	127.268	982.234	25.966	1	-1				20.6525	0.0601228	587.314	531.786
19.7528	0.578762	1.02448	77.5465	127.174	982.359	25.978	1	-1				20.6525	0.0601228	585.619	530.374
19.7503	0.576974	1.02422	77.5231	126.049	981.546	25.962	1	-1				20.6525	0.0601228	587.184	531.379
19.7513	0.575762	1.0242	77.5606	126.705	981.171	25.956	1	-1				20.6525	0.0601228	586.434	530.61
19.7521	0.573981	1.02434	77.5465	126.299	980.234	25.97	1	-1				20.6525	0.0601228	585.577	529.656
19.7519	0.572662	1.02444	77.5637	127.049	980.484	25.98	1	-1				20.6525	0.0601228	585.998	529.856
19.7528	0.571262	1.02484	77.5199	126.83	982.171	25.964	1	-1				20.6525	0.0601228	586.545	530.232
19.7538	0.569912	1.02495	77.5512	126.955	981.859	25.966	1	-1				20.6525	0.0601228	585.838	529.486
19.7529	0.568543	1.02494	77.5418	127.205	981.484	25.966	1	-1				20.6525	0.0601228	586.47	529.813
19.7554	0.56703	1.0247	77.545	126.736	980.671	25.962	1	-1				20.6525	0.0601228	584.415	527.933
19.7571	0.565681	1.02494	77.5746	126.674	981.109	25.96	1	-1				20.6525	0.0601228	583.638	527.174
19.7586	0.564043	1.02481	77.5309	127.299	982.359	25.966	1	-1				20.6525	0.0601228	583.472	526.92
19.7595	0.563262	1.02508	77.5231	126.643	983.046	25.958	1	-1				20.6525	0.0601228	583.386	526.799
19.7615	0.561912	1.02523	77.5496	125.955	982.546	25.966	1	-1				20.6525	0.0601228	581.831	525.358
19.7625	0.560718	1.02531	77.5371	126.143	981.296	25.982	1	-1				20.6525	0.0601228	580.526	524.095
19.7641	0.558762	1.02525	77.5403	126.924	980.421	25.997	1	-1				20.6525	0.0601228	579.081	522.651
19.7643	0.557368	1.02425	77.5278	126.33	981.421	26.008	1	-1				20.6525	0.0601228	579.728	523.066
19.7666	0.556099	1.02513	77.5199	127.299	982.296	26.012	1	-1				20.6525	0.0601228	578.791	522.212
19.7688	0.554812	1.02511	77.509	126.486	982.546	26.025	1	-1				20.6525	0.0601228	577.517	521.048
19.7691	0.553949	1.02541	77.5121	127.299	982.109	26.038	1	-1				20.6525	0.0601228	577.136	520.616
19.7705	0.551237	1.02509	77.5528	127.111	981.296	26.034	1	-1				20.6525	0.0601228	576.059	519.384
19.7713	0.550674	1.0242	77.5278	126.83	980.859	26.048	1	-1				20.6525	0.0601228	575.256	518.646
19.7731	0.550237	1.02483	77.5528	126.111	982.421	26.054	1	-1				20.6525	0.0601228	574.913	518.406
19.7722	0.548549	1.02509	77.5356	126.299	982.734	26.052	1	-1				20.6525	0.0601228	576.043	519.137
19.7753	0.54768	1.02508	77.5356	127.08	982.421	26.052	1	-1				20.6525	0.0601228	573.712	517.138
19.776	0.546224	1.02494	77.5434	126.736	981.921	26.048	1	-1				20.6525	0.0601228	573.135	516.474
19.7781	0.544455	1.02544	77.5496	126.861	981.109	26.058	1	-1				20.6525	0.0601228	571.384	514.811
19.7782	0.543337	1.02545	77.5231	126.111	981.359	26.052	1	-1				20.6525	0.0601228	571.56	514.836
19.781	0.54178	1.02517	77.5496	127.143	981.484	26.049	1	-1				20.6525	0.0601228	569.879	513.305
19.7823	0.541349	1.02564	77.5387	126.799	982.171	26.042	1	-1				20.6525	0.0601228	569.34	512.858
19.7814	0.540874	1.02525	77.5543	126.705	981.359	26.049	1	-1				20.6525	0.0601228	569.624	512.987
19.7824	0.539855	1.02522	77.5684	126.986	980.109	26.054	1	-1				20.6525	0.0601228	568.339	511.763
19.7848	0.539761	1.02469	77.5356	127.111	980.109	26.046	1	-1				20.6525	0.0601228	566.594	510.346
19.7871	0.539193	1.02533	77.5403	126.893	981.171	26.049	1	-1				20.6525	0.0601228	565.626	509.556
19.7885	0.540818	1.02591	77.5528	127.33	982.359	26.048	1	-1				20.6525	0.0601228	565.014	509.318
19.7887	0.542905	1.02558	77.559	127.049	981.921	26.05	1	-1				20.6525	0.0601228	564.283	508.95
19.7888	0.545768	1.02552	77.5668	126.268	981.234	26.061	1	-1				20.6525	0.0601228	563.436	508.564
19.7913	0.549174	1.02544	77.5215	126.986	980.421	26.065	1	-1				20.6525	0.0601228	560.665	506.684
19.7921	0.552074	1.02528	77.5309	127.174	980.609	26.077	1	-1				20.6525	0.0601228	559.759	506.305
19.7912	0.556818	1.02541	77.5606	126.955	981.921	26.078	1	-1				20.6525	0.0601228	560.47	507.507
19.7911	0.562562	1.02522	77.5434	126.299	981.734	26.085	1	-1				20.6525	0.0601228	559.572	507.445
19.79	0.568624	1.02581	77.5512	127.174	981.546	26.073	1	-1				20.6525	0.0601228	559.41	508.014
19.7881	0.575793	1.02569	77.5199	126.768	980.421	26.089	1	-1				20.6525	0.0601228	559.13	508.561
19.7872	0.583525	1.02581	77.5371	127.268	979.359	26.1	1	-1				20.6525	0.0601228	558.082	508.556
19.783	0.590831	1.02556	77.5371	127.518	980.734	26.094	1	-1				20.6525	0.0601228	560.822	511.701
19.779	0.599194	1.02584	77.5465	127.111	981.921	26.102	1	-1				20.6525	0.0601228	563.197	514.665
19.7734	0.607012	1.02605	77.545	126.986	982.234	26.094	1	-1				20.6525	0.0601228	566.366	518.153
19.7681	0.61635	1.02572	77.5278	126.268	981.671	26.097	1	-1				20.6525	0.0601228	568.554	520.973
19.7598	0.624232	1.02566	77.5403	126.549	980.796	26.097	1	-1				20.6525	0.0601228	572.989	525.411
19.7518	0.634044	1.02609	77.545	126.986	980.484	26.084	1	-1				20.6525	0.0601228	577.197	529.927
19.7446	0.641769	1.0257	77.5215	126.33	981.171	26.105	1	-1				20.6525	0.0601228	581.758	534.549
19.7351	0.649069	1.02603	77.5153	127.299	981.234	26.101	1	-1				20.6525	0.0601228	587.678	540.177
19.7254	0.657332	1.02617	77.5231	127.111	982.109	26.092	1	-1				20.6525	0.0601228	594.104	546.381
19.7137	0.664401	1.02583	77.545	127.143	982.046	26.084	1	-1				20.6525	0.0601228	601.61	553.252
19.705	0.671513	1.02581	77.5246	126.955	981.546	26.092	1	-1				20.6525	0.0601228	606.637	558.101
19.6911	0.676845	1.02566	77.5434	127.049	981.296	26.07	1	-1				20.6525	0.0601228	615.847	566.131
19.6814	0.682945	1.02595	77.5246	127.08	982.171	26.073	1	-1				20.6525	0.0601228	622.557	572.318
19.6725	0.687432	1.02589	77.5606	126.33	982.296	26.073	1	-1				20.6525	0.0601228	628.542	577.678
19.6628	0.692526	1.02584	77.545	127.111	982.359	26.076	1	-1				20.6525	0.0601228	634.932	583.432
19.6524	0.69627	1.0257	77.5528	127.205	980.859	26.068	1	-1				20.6525	0.0601228	640.957	588.621
19.6438	0.69992	1.02612	77.5528	126.205	981.109	26.062	1	-1				20.6525	0.0601228	646.932	593.887
19.634	0.70247	1.0258	77.534	127.393	982.171	26.073	1	-1				20.6525	0.0601228	654.411	600.3
19.6256	0.705726	1.02645	77.545	126.924	983.046	26.061	1	-1				20.6525	0.0601228	660.624	605.761
19.6176	0.707651	1.02636	77.5512	126.861	982.421	26.073	1	-1				20.6525	0.0601228	665.751	610.08
19.6107	0.70887	1.02617	77.5293	127.08	981.046	26.065	1	-1				20.6525	0.0601228	669.665	613.282
19.6052	0.710051	1.02673	77.5496	127.424	980.171	26.068	1	-1				20.6525	0.0601228	672.902	615.97
19.5984	0.71132	1.02648	77.5668	126.768	980.546	26.066	1	-1				20.6525	0.0601228	677.987	620.253
19.5924	0.712633	1.02639	77.5246	127.143	982.109	26.058	1	-1				20.6525	0.0601228	683.188	624.725
19.5881	0.713226	1.02595	77.5153	126.174	982.359	26.041	1	-1				20.6525	0.0601228	686.42	627.424
19.5856	0.71422	1.02639	77.5418	127.08	981.859	26.053	1	-1				20.6525	0.0601228	687.75	628.578
19.5816	0.71457	1.02598	77.5356	126.861	979.671	26.064	1	-1				20.6525	0.0601228	689.077	629.529
19.5804	0.714883	1.02659	77.5387	126.299	980.359	26.06	1	-1				20.6525	0.0601228	690.389	630.677
19.5779	0.714564	1.02656	77.534	126.486	980.609	26.058	1	-1				20.6525	0.0601228	692.43	632.308
19.5739	0.714476	1.02664	77.5278	127.111	982.046	26.057	1	-1				20.6525	0.0601228	696.431	635.64
19.5737	0.712908	1.02673	77.5356	127.236	981.734	26.065	1	-1				20.6525	0.0601228	696.573	635.549
19.5727	0.712877	1.02689	77.5543	126.736	981.609	26.072	1	-1				20.6525	0.0601228	697.173	636.022
19.5708	0.712126	1.02625	77.5324	126.455	980.921	26.052	1	-1				20.6525	0.0601228	698.234	636.742
19.5716	0.711458	1.02686	77.5059	125.955	979.671	26.068	1	-1				20.6525	0.0601228	696.836	635.443
19.5691	0.710901	1.02694	77.5481	126.799	980.484	26.073	1	-1				20.6525	0.0601228	699.269	637.405
19.5709	0.710808	1.02691	77.5684	127.205	981.484	26.065	1	-1				20.6525	0.0601228	698.721	637.025
19.5713	0.710214	1.02706	77.5418	126.924	982.234	26.07	1	-1				20.6525	0.0601228	699.012	637.246
19.5695	0.708745	1.02694	77.5418	126.299	981.109	26.07	1	-1				20.6525	0.0601228	699.725	637.57
19.5704	0.708001	1.02687	77.5278	127.049	980.359	26.066	1	-1				20.6525	0.0601228	698.685	636.589
19.5718	0.706551	1.02681	77.5621	126.799	980.796	26.072	1	-1				20.6525	0.0601228	698.215	636.072
19.573	0.705076	1.02687	77.5403	127.049	980.984	26.07	1	-1				20.6525	0.0601228	697.65	635.458
19.5734	0.703964	1.02684	77.5403	126.768	981.609	26.073	1	-1				20.6525	0.0601228	697.992	635.651
19.5742	0.702445	1.02705	77.57	126.986	981.359	26.077	1	-1				20.6525	0.0601228	697.42	634.994
19.5763	0.699789	1.0273	77.534	127.143	980.859	26.076	1	-1				20.6525	0.0601228	695.931	633.447
19.5771	0.697776	1.0275	77.5356	126.83	980.234	26.066	1	-1				20.6525	0.0601228	695.194	632.573
19.578	0.695376	1.02716	77.545	126.424	982.109	26.065	1	-1				20.6525	0.0601228	696.183	633.229
19.5797	0.693595	1.02742	77.5371	126.643	982.171	26.07	1	-1				20.6525	0.0601228	695.237	632.261
19.5801	0.69187	1.02734	77.5575	126.111	982.046	26.069	1	-1				20.6525	0.0601228	695.126	631.962
19.5831	0.689676	1.02713	77.5465	126.268	981.234	26.046	1	-1				20.6525	0.0601228	692.696	629.685
19.5846	0.686582	1.02763	77.5184	126.955	980.296	26.052	1	-1				20.6525	0.0601228	691.35	628.172
19.5865	0.684832	1.02731	77.5496	126.299	980.671	26.052	1	-1				20.6525	0.0601228	690.49	627.3
19.5883	0.682913	1.02747	77.5309	127.236	981.734	26.046	1	-1				20.6525	0.0601228	690.231	626.943
19.591	0.680889	1.02764	77.5231	126.924	982.609	26.052	1	-1				20.6525	0.0601228	689.176	625.915
19.5945	0.678501	1.02748	77.5324	126.799	981.796	26.057	1	-1				20.6525	0.0601228	686.377	623.318
19.5969	0.677676	1.02731	77.5371	126.611	981.234	26.058	1	-1				20.6525	0.0601228	684.318	621.519
19.5993	0.675513	1.02772	77.5199	126.518	980.609	26.064	1	-1				20.6525	0.0601228	682.503	619.758
19.6017	0.674776	1.02778	77.5403	125.924	981.421	26.066	1	-1				20.6525	0.0601228	681.368	618.811
19.6041	0.674245	1.0278	77.5418	126.799	982.171	26.061	1	-1				20.6525	0.0601228	680.23	617.881
19.607	0.672907	1.02741	77.534	127.393	982.171	26.057	1	-1				20.6525	0.0601228	678.337	616.195
19.6095	0.671576	1.0278	77.509	125.955	982.046	26.07	1	-1				20.6525	0.0601228	676.591	614.62
19.611	0.671195	1.02761	77.5356	126.924	981.109	26.057	1	-1				20.6525	0.0601228	674.951	613.186
19.6122	0.670451	1.02792	77.5465	126.205	980.109	26.062	1	-1				20.6525	0.0601228	673.467	611.831
19.6148	0.669632	1.02817	77.5246	126.955	980.484	26.065	1	-1				20.6525	0.0601228	671.993	610.571
19.6169	0.66922	1.02809	77.5231	127.174	981.921	26.062	1	-1				20.6525	0.0601228	671.5	610.223
19.616	0.668601	1.02772	77.5356	127.049	982.421	26.068	1	-1				20.6525	0.0601228	672.543	611.029
19.6186	0.667395	1.02831	77.5543	126.33	981.796	26.07	1	-1				20.6525	0.0601228	670.401	609.114
19.6199	0.665888	1.0278	77.559	127.08	980.609	26.07	1	-1				20.6525	0.0601228	668.838	607.595
19.62	0.665369	1.02802	77.5278	127.299	980.859	26.064	1	-1				20.6525	0.0601228	669.003	607.685
19.6205	0.66372	1.02823	77.5371	127.236	981.421	26.073	1	-1				20.6525	0.0601228	669.318	607.786
19.6226	0.663388	1.02806	77.545	126.455	981.796	26.076	1	-1				20.6525	0.0601228	668.047	606.746
19.6221	0.661895	1.02814	77.5168	126.236	981.421	26.07	1	-1				20.6525	0.0601228	668.429	606.856
19.6231	0.661107	1.02809	77.5668	127.361	980.046	26.073	1	-1				20.6525	0.0601228	666.834	605.382
19.6218	0.660726	1.02845	77.5496	127.018	979.796	26.073	1	-1				20.6525	0.0601228	667.686	606.01
19.6234	0.658582	1.02877	77.5418	126.955	979.921	26.054	1	-1				20.6525	0.0601228	666.908	605.14
19.6248	0.657207	1.02795	77.5575	127.018	980.796	26.064	1	-1				20.6525	0.0601228	666.688	604.863
19.6277	0.655857	1.02825	77.5387	126.986	981.296	26.068	1	-1				20.6525	0.0601228	665.058	603.422
19.6274	0.655294	1.02828	77.5465	126.111	981.046	26.073	1	-1				20.6525	0.0601228	665.217	603.468
19.6283	0.653419	1.02841	77.5465	127.018	980.921	26.081	1	-1				20.6525	0.0601228	664.732	602.85
19.6301	0.652388	1.02845	77.5121	126.986	980.609	26.07	1	-1				20.6525	0.0601228	663.409	601.64
19.6312	0.651738	1.02844	77.5575	127.299	981.734	26.076	1	-1				20.6525	0.0601228	663.432	601.659
19.6322	0.650576	1.02847	77.534	126.893	981.796	26.073	1	-1				20.6525	0.0601228	662.898	601.096
19.6345	0.649576	1.02883	77.5481	127.268	982.046	26.073	1	-1				20.6525	0.0601228	661.585	599.935
19.6359	0.649444	1.02867	77.534	126.643	980.984	26.061	1	-1				20.6525	0.0601228	659.846	598.444
19.6369	0.648201	1.02899	77.5465	127.08	980.296	26.056	1	-1				20.6525	0.0601228	658.834	597.437
19.6367	0.647725	1.02864	77.5528	127.174	981.171	26.058	1	-1				20.6525	0.0601228	659.629	598.082
19.6391	0.646707	1.02866	77.5465	127.33	981.859	26.052	1	-1				20.6525	0.0601228	658.517	597.11
19.6409	0.646425	1.02887	77.5137	126.736	982.359	26.076	1	-1				20.6525	0.0601228	657.558	596.336
19.642	0.645719	1.02923	77.5246	126.361	981.234	26.078	1	-1				20.6525	0.0601228	656.09	594.993
19.6432	0.644619	1.02905	77.534	126.924	980.859	26.086	1	-1				20.6525	0.0601228	655.095	594.036
19.6445	0.643932	1.02873	77.5465	125.986	980.671	26.092	1	-1				20.6525	0.0601228	654.114	593.152
19.6455	0.643857	1.02859	77.5512	127.205	982.109	26.092	1	-1				20.6525	0.0601228	654.369	593.444
19.6454	0.643076	1.02886	77.5418	126.486	982.359	26.096	1	-1				20.6525	0.0601228	654.75	593.677
19.6483	0.64165	1.02914	77.5528	126.861	982.484	26.125	1	-1				20.6525	0.0601228	652.915	592.037
19.6473	0.640719	1.02922	77.5403	125.924	981.359	26.116	1	-1				20.6525	0.0601228	652.994	591.919
19.6511	0.640419	1.02886	77.559	127.174	979.984	26.121	1	-1				20.6525	0.0601228	649.371	588.867
19.6496	0.639575	1.02966	77.5559	126.861	979.796	26.121	1	-1				20.6525	0.0601228	650.518	589.683
19.6515	0.639032	1.02883	77.5606	126.736	981.359	26.118	1	-1				20.6525	0.0601228	650.248	589.504
19.6529	0.638519	1.02889	77.5324	126.83	981.234	26.113	1	-1				20.6525	0.0601228	649.197	588.587
19.6524	0.637819	1.02928	77.5575	127.111	980.734	26.109	1	-1				20.6525	0.0601228	649.288	588.546
19.6551	0.637557	1.02906	77.5481	127.174	979.984	26.116	1	-1				20.6525	0.0601228	646.863	586.508
19.6551	0.636144	1.02913	77.5262	127.143	980.171	26.133	1	-1				20.6525	0.0601228	647.19	586.621
19.6557	0.635838	1.02941	77.495	126.736	981.234	26.132	1	-1				20.6525	0.0601228	647.513	586.915
19.6571	0.635188	1.02959	77.5403	126.486	981.796	26.128	1	-1				20.6525	0.0601228	646.986	586.45
19.657	0.634513	1.02944	77.5543	126.611	981.359	26.142	1	-1				20.6525	0.0601228	646.882	586.26
19.6591	0.633494	1.02953	77.5606	127.299	980.546	26.134	1	-1				20.6525	0.0601228	644.927	584.509
19.6585	0.632913	1.02928	77.5387	126.08	979.859	26.134	1	-1				20.6525	0.0601228	645.003	584.458
19.6603	0.631788	1.02922	77.5293	125.986	980.296	26.15	1	-1				20.6525	0.0601228	644.156	583.672
19.66	0.630794	1.02977	77.5278	126.705	981.109	26.162	1	-1				20.6525	0.0601228	645.045	584.327
19.6611	0.62975	1.02973	77.5418	126.986	981.234	26.166	1	-1				20.6525	0.0601228	644.483	583.759
19.6628	0.628644	1.02995	77.5387	126.143	979.984	26.169	1	-1				20.6525	0.0601228	642.583	582.016
19.6625	0.628194	1.02942	77.5496	126.611	979.109	26.173	1	-1				20.6525	0.0601228	642.256	581.643
19.6653	0.627063	1.02969	77.5387	126.33	979.859	26.185	1	-1				20.6525	0.0601228	640.931	580.489
19.6659	0.626656	1.02967	77.5684	125.893	981.234	26.17	1	-1				20.6525	0.0601228	641.379	580.892
19.6677	0.626419	1.03002	77.5418	127.174	981.796	26.185	1	-1				20.6525	0.0601228	640.533	580.217
19.6682	0.626513	1.02981	77.5324	126.893	981.796	26.169	1	-1				20.6525	0.0601228	640.133	579.905
19.6693	0.625494	1.03003	77.5481	126.549	980.671	26.169	1	-1				20.6525	0.0601228	638.723	578.576
19.6696	0.624913	1.03008	77.5387	127.049	979.609	26.18	1	-1				20.6525	0.0601228	637.947	577.814
19.6699	0.624844	1.02963	77.534	127.111	980.296	26.188	1	-1				20.6525	0.0601228	638.135	578.001
19.6716	0.62465	1.0307	77.5418	127.08	981.234	26.162	1	-1				20.6525	0.0601228	637.578	577.589
19.6734	0.624013	1.03012	77.5293	126.736	981.171	26.16	1	-1				20.6525	0.0601228	636.317	576.492
19.673	0.623406	1.0302	77.5434	127.268	980.671	26.173	1	-1				20.6525	0.0601228	636.306	576.381
19.6752	0.624194	1.02963	77.559	127.361	979.609	26.178	1	-1				20.6525	0.0601228	633.945	574.498
19.6762	0.623919	1.03012	77.5559	126.518	980.234	26.177	1	-1				20.6525	0.0601228	633.675	574.288
19.6778	0.624481	1.03042	77.5246	126.424	981.109	26.177	1	-1				20.6525	0.0601228	632.993	573.859
19.6765	0.62405	1.02998	77.5324	126.705	982.546	26.178	1	-1				20.6525	0.0601228	634.91	575.449
19.6785	0.624344	1.03034	77.5465	126.58	981.921	26.174	1	-1				20.6525	0.0601228	633.012	573.91
19.6799	0.624863	1.02989	77.5559	126.518	981.359	26.193	1	-1				20.6525	0.0601228	631.56	572.763
19.6785	0.624781	1.03039	77.5418	126.393	980.359	26.19	1	-1				20.6525	0.0601228	631.956	573.009
19.679	0.62485	1.03006	77.5059	126.361	980.546	26.19	1	-1				20.6525	0.0601228	631.666	572.795
19.6792	0.624594	1.03016	77.5481	127.236	982.171	26.188	1	-1				20.6525	0.0601228	632.64	573.655
19.6805	0.62435	1.03052	77.5168	127.205	981.984	26.185	1	-1				20.6525	0.0601228	631.613	572.786
19.6799	0.623863	1.03045	77.5324	126.83	981.109	26.193	1	-1				20.6525	0.0601228	631.544	572.617
19.6803	0.624163	1.03056	77.5575	125.986	980.484	26.204	1	-1				20.6525	0.0601228	630.792	572.005
19.6813	0.622856	1.03094	77.5496	127.049	980.234	26.204	1	-1				20.6525	0.0601228	630.084	571.265
19.6817	0.622769	1.03102	77.5481	127.205	981.734	26.21	1	-1				20.6525	0.0601228	630.798	571.927
19.6814	0.622269	1.03106	77.5496	125.924	981.546	26.204	1	-1				20.6525	0.0601228	630.939	571.971
19.6812	0.621769	1.03059	77.5387	127.018	981.484	26.198	1	-1				20.6525	0.0601228	631.095	572.035
19.6827	0.6205	1.03067	77.5543	127.049	980.609	26.214	1	-1				20.6525	0.0601228	629.615	570.636
19.6837	0.620194	1.03113	77.5528	127.111	980.234	26.212	1	-1				20.6525	0.0601228	628.719	569.853
19.6836	0.618894	1.03062	77.5324	126.236	980.296	26.228	1	-1				20.6525	0.0601228	629.041	569.966
19.6841	0.618306	1.03075	77.5528	126.861	981.234	26.201	1	-1				20.6525	0.0601228	629.363	570.217
19.6855	0.616919	1.03081	77.5512	126.861	981.171	26.218	1	-1				20.6525	0.0601228	628.509	569.362
19.6858	0.615894	1.03086	77.5434	126.893	980.859	26.204	1	-1				20.6525	0.0601228	628.195	568.969
19.6867	0.614888	1.03087	77.5262	125.893	979.671	26.209	1	-1				20.6525	0.0601228	626.967	567.786
19.6856	0.613294	1.03099	77.5293	127.236	980.484	26.212	1	-1				20.6525	0.0601228	628.497	568.887
19.6879	0.613	1.03133	77.5637	126.455	981.171	26.209	1	-1				20.6525	0.0601228	627.317	567.943
19.687	0.61245	1.03097	77.5543	126.736	981.734	26.209	1	-1				20.6525	0.0601228	628.362	568.758
19.6896	0.612119	1.0308	77.5684	126.955	981.234	26.212	1	-1				20.6525	0.0601228	626.201	566.943
19.6899	0.611894	1.03123	77.534	127.299	980.609	26.217	1	-1				20.6525	0.0601228	625.638	566.423
19.6907	0.610581	1.03097	77.5278	126.486	979.046	26.217	1	-1				20.6525	0.0601228	624.248	565.051
19.6929	0.610187	1.03152	77.5606	127.111	979.671	26.213	1	-1				20.6525	0.0601228	623.079	564.1
19.6922	0.609769	1.03117	77.5356	126.924	980.734	26.201	1	-1				20.6525	0.0601228	624.384	565.171
19.6938	0.608644	1.03147	77.5387	126.955	981.171	26.217	1	-1				20.6525	0.0601228	623.665	564.487
19.694	0.607631	1.03095	77.5731	126.799	980.421	26.225	1	-1				20.6525	0.0601228	623.131	563.891
19.6935	0.606881	1.03089	77.534	127.111	979.984	26.225	1	-1				20.6525	0.0601228	623.332	563.939
19.6959	0.606106	1.03122	77.5215	126.018	979.859	26.23	1	-1				20.6525	0.0601228	621.667	562.497
19.6959	0.605044	1.03142	77.534	126.924	980.546	26.233	1	-1				20.6525	0.0601228	622.257	562.892
19.6959	0.604575	1.03131	77.5575	126.674	981.671	26.236	1	-1				20.6525	0.0601228	623.039	563.538
19.6971	0.604706	1.03166	77.5324	126.705	981.609	26.237	1	-1				20.6525	0.0601228	622.039	562.742
19.698	0.603856	1.03094	77.545	126.111	980.984	26.232	1	-1				20.6525	0.0601228	621.138	561.878
19.6997	0.603625	1.03137	77.5403	127.143	980.234	26.241	1	-1				20.6525	0.0601228	619.429	560.425
19.6983	0.602987	1.03152	77.5512	126.799	980.421	26.246	1	-1				20.6525	0.0601228	620.667	561.361
19.6993	0.602637	1.03133	77.559	126.924	981.296	26.246	1	-1				20.6525	0.0601228	620.564	561.291
19.7016	0.6024	1.03188	77.534	127.018	981.921	26.253	1	-1				20.6525	0.0601228	619.314	560.294
19.7021	0.602381	1.03186	77.5465	127.018	981.546	26.249	1	-1				20.6525	0.0601228	618.745	559.809
19.702	0.602081	1.03194	77.5199	126.861	980.921	26.236	1	-1				20.6525	0.0601228	618.416	559.47
19.7007	0.601219	1.0318	77.545	126.924	980.421	26.26	1	-1				20.6525	0.0601228	619.158	559.938
19.7032	0.601569	1.0318	77.5199	126.268	981.171	26.246	1	-1				20.6525	0.0601228	617.802	558.929
19.7035	0.600837	1.03198	77.559	126.486	982.484	26.248	1	-1				20.6525	0.0601228	618.507	559.494
19.7048	0.601344	1.03183	77.559	126.299	981.484	26.254	1	-1				20.6525	0.0601228	616.893	558.189
19.705	0.601737	1.03158	77.5434	126.174	980.734	26.257	1	-1				20.6525	0.0601228	616.189	557.621
19.7049	0.601494	1.03222	77.5496	125.611	980.234	26.276	1	-1				20.6525	0.0601228	615.969	557.384
19.7059	0.601887	1.03217	77.5309	125.986	980.296	26.258	1	-1				20.6525	0.0601228	615.244	556.849
19.7052	0.601362	1.03238	77.559	127.049	981.421	26.292	1	-1				20.6525	0.0601228	616.486	557.859
19.7053	0.600887	1.03203	77.5278	126.893	981.546	26.289	1	-1				20.6525	0.0601228	616.589	557.894
19.7049	0.601031	1.03209	77.534	126.674	981.609	26.285	1	-1				20.6525	0.0601228	616.885	558.154
19.7067	0.600687	1.03214	77.5434	126.768	981.296	26.276	1	-1				20.6525	0.0601228	615.476	556.957
19.7062	0.601419	1.03234	77.5512	126.924	979.796	26.289	1	-1				20.6525	0.0601228	614.794	556.4
19.7063	0.601406	1.03273	77.5387	126.455	980.734	26.292	1	-1				20.6525	0.0601228	615.297	556.862
19.7052	0.600962	1.03269	77.5215	127.143	981.171	26.304	1	-1				20.6525	0.0601228	616.416	557.74
19.7055	0.600787	1.032	77.5293	127.111	981.171	26.284	1	-1				20.6525	0.0601228	616.251	557.587
19.7062	0.601412	1.03216	77.559	126.205	980.734	26.306	1	-1				20.6525	0.0601228	615.347	556.903
19.7066	0.6008	1.03252	77.5465	126.643	979.984	26.302	1	-1				20.6525	0.0601228	614.717	556.277
19.7067	0.600656	1.03231	77.5465	127.018	980.234	26.308	1	-1				20.6525	0.0601228	614.749	556.301
19.7053	0.601012	1.03266	77.5465	127.018	981.296	26.305	1	-1				20.6525	0.0601228	616.414	557.752
19.7068	0.600356	1.03208	77.5653	126.799	982.109	26.292	1	-1				20.6525	0.0601228	615.953	557.354
19.7066	0.599681	1.03253	77.5465	126.924	980.859	26.288	1	-1				20.6525	0.0601228	615.362	556.721
19.7066	0.599468	1.03269	77.5621	127.143	979.796	26.3	1	-1				20.6525	0.0601228	614.755	556.141
19.7071	0.598681	1.0328	77.5434	127.111	978.984	26.289	1	-1				20.6525	0.0601228	613.973	555.369
19.7078	0.598637	1.03239	77.57	127.111	980.109	26.294	1	-1				20.6525	0.0601228	614.197	555.613
19.7072	0.598237	1.03255	77.509	126.549	981.796	26.286	1	-1				20.6525	0.0601228	615.779	556.947
19.708	0.598837	1.03286	77.5621	127.111	981.671	26.297	1	-1				20.6525	0.0601228	615.008	556.387
19.707	0.597769	1.03244	77.5293	127.236	980.984	26.294	1	-1				20.6525	0.0601228	615.439	556.568
19.7083	0.597637	1.03234	77.5262	126.924	979.546	26.32	1	-1				20.6525	0.0601228	613.602	554.983
19.7091	0.596862	1.03278	77.5793	126.674	980.171	26.309	1	-1				20.6525	0.0601228	613.515	554.86
19.7097	0.596881	1.03306	77.5184	126.643	981.171	26.31	1	-1				20.6525	0.0601228	613.715	555.085
19.7098	0.59655	1.03322	77.534	125.986	981.234	26.297	1	-1				20.6525	0.0601228	613.73	555.061
19.7081	0.595825	1.03297	77.5637	126.924	980.796	26.297	1	-1				20.6525	0.0601228	614.808	555.82
19.7093	0.5954	1.0332	77.559	126.236	980.234	26.294	1	-1				20.6525	0.0601228	613.671	554.819
19.7106	0.595512	1.03308	77.5293	126.674	980.796	26.284	1	-1				20.6525	0.0601228	613.03	554.349
19.7102	0.595762	1.03287	77.5746	127.236	981.796	26.276	1	-1				20.6525	0.0601228	613.881	555.126
19.7102	0.595412	1.03342	77.534	126.736	981.546	26.273	1	-1				20.6525	0.0601228	613.834	555.032
19.7109	0.595831	1.03294	77.5528	127.018	980.921	26.273	1	-1				20.6525	0.0601228	612.879	554.272
19.7119	0.595425	1.03353	77.5496	127.111	980.796	26.27	1	-1				20.6525	0.0601228	612.131	553.613
19.7118	0.594875	1.03347	77.5809	126.361	980.421	26.286	1	-1				20.6525	0.0601228	612.042	553.455
19.7128	0.594606	1.03303	77.545	127.111	981.171	26.285	1	-1				20.6525	0.0601228	611.797	553.272
19.7121	0.593987	1.03333	77.5324	126.799	981.734	26.298	1	-1				20.6525	0.0601228	612.785	554.031
19.7125	0.593544	1.03358	77.5606	126.674	981.796	26.289	1	-1				20.6525	0.0601228	612.538	553.783
19.713	0.592375	1.03317	77.5309	126.361	981.171	26.293	1	-1				20.6525	0.0601228	611.974	553.154
19.7132	0.592156	1.03345	77.5731	126.174	980.609	26.278	1	-1				20.6525	0.0601228	611.531	552.737
19.7137	0.591762	1.03367	77.5637	126.424	980.109	26.292	1	-1				20.6525	0.0601228	610.86	552.12
19.7143	0.59085	1.03378	77.5387	126.705	981.984	26.286	1	-1				20.6525	0.0601228	611.73	552.828
19.7154	0.590481	1.03367	77.5559	126.799	981.921	26.29	1	-1				20.6525	0.0601228	610.993	552.186
19.7152	0.590631	1.03374	77.5434	126.268	981.546	26.284	1	-1				20.6525	0.0601228	610.825	552.046
19.7155	0.5896	1.03375	77.5309	126.611	980.984	26.288	1	-1				20.6525	0.0601228	610.42	551.565
19.7165	0.589593	1.03347	77.5762	126.455	979.484	26.29	1	-1				20.6525	0.0601228	608.759	550.134
19.7167	0.589281	1.03394	77.5575	125.986	980.296	26.288	1	-1				20.6525	0.0601228	609.164	550.472
19.7177	0.588743	1.03388	77.5575	125.986	981.171	26.293	1	-1				20.6525	0.0601228	609.099	550.41
19.7183	0.588231	1.03358	77.57	126.955	980.984	26.297	1	-1				20.6525	0.0601228	608.605	549.94
19.7174	0.587406	1.03389	77.5512	126.986	980.421	26.29	1	-1				20.6525	0.0601228	609.046	550.166
19.7205	0.587606	1.03375	77.5231	126.611	979.734	26.309	1	-1				20.6525	0.0601228	606.288	547.922
19.7201	0.586912	1.03386	77.5528	126.861	979.796	26.31	1	-1				20.6525	0.0601228	606.703	548.181
19.7191	0.586543	1.03341	77.5278	127.174	981.421	26.317	1	-1				20.6525	0.0601228	608.544	549.72
19.7225	0.585743	1.03406	77.5262	126.768	981.171	26.305	1	-1				20.6525	0.0601228	606.024	547.578
19.7233	0.584199	1.03369	77.5293	126.799	980.359	26.304	1	-1				20.6525	0.0601228	605.154	546.648
19.7201	0.584218	1.03375	77.534	125.986	979.484	26.308	1	-1				20.6525	0.0601228	606.964	548.059
19.7227	0.582762	1.03427	77.5137	126.111	979.109	26.313	1	-1				20.6525	0.0601228	605.02	546.298
19.7249	0.582056	1.03395	77.5543	126.861	980.734	26.322	1	-1				20.6525	0.0601228	604.529	545.916
19.7244	0.580012	1.03452	77.5496	126.58	981.171	26.313	1	-1				20.6525	0.0601228	605.481	546.471
19.7249	0.577756	1.03422	77.5356	126.361	981.296	26.322	1	-1				20.6525	0.0601228	605.498	546.229
19.7267	0.575818	1.03395	77.5371	126.674	980.171	26.322	1	-1				20.6525	0.0601228	603.728	544.509
19.7278	0.572843	1.03462	77.5496	126.049	979.546	26.326	1	-1				20.6525	0.0601228	603	543.539
19.7288	0.570893	1.0342	77.545	126.799	980.671	26.324	1	-1				20.6525	0.0601228	603.231	543.562
19.73	0.567418	1.03425	77.5371	126.861	980.859	26.332	1	-1				20.6525	0.0601228	602.996	542.978
19.733	0.564118	1.03439	77.534	126.205	980.734	26.336	1	-1				20.6525	0.0601228	601.23	541.161
19.7339	0.560512	1.03397	77.5575	126.893	980.421	26.342	1	-1				20.6525	0.0601228	600.89	540.447
19.7362	0.557405	1.03384	77.534	126.674	979.234	26.346	1	-1				20.6525	0.0601228	598.907	538.418
19.7387	0.55478	1.03419	77.5481	127.111	979.171	26.345	1	-1				20.6525	0.0601228	597.471	536.95
19.7413	0.552324	1.03475	77.545	126.861	980.734	26.341	1	-1				20.6525	0.0601228	596.84	536.241
19.7439	0.550849	1.03491	77.5543	127.111	981.359	26.342	1	-1				20.6525	0.0601228	595.521	535.04
19.7464	0.549055	1.03444	77.5371	126.986	981.234	26.346	1	-1				20.6525	0.0601228	593.91	533.523
19.7497	0.547505	1.03484	77.5559	126.768	980.921	26.35	1	-1				20.6525	0.0601228	591.531	531.405
19.7537	0.546968	1.03461	77.5387	126.018	979.859	26.356	1	-1				20.6525	0.0601228	588.045	528.472
19.7585	0.545486	1.0348	77.5356	126.674	980.296	26.361	1	-1				20.6525	0.0601228	585.044	525.902
19.7616	0.544655	1.03444	77.5684	126.549	980.921	26.366	1	-1				20.6525	0.0601228	583.238	524.383
19.767	0.543724	1.03417	77.534	126.955	980.921	26.364	1	-1				20.6525	0.0601228	579.462	521.228
19.7689	0.543087	1.03483	77.5575	127.111	980.734	26.366	1	-1				20.6525	0.0601228	578.086	520.034
19.7736	0.541724	1.03464	77.5543	126.643	980.171	26.368	1	-1				20.6525	0.0601228	574.473	516.93
19.7755	0.540124	1.03483	77.5668	126.33	980.796	26.365	1	-1				20.6525	0.0601228	573.691	516.147
19.7802	0.539724	1.03534	77.5278	126.236	981.671	26.361	1	-1				20.6525	0.0601228	570.835	513.845
19.7824	0.538893	1.03475	77.5199	125.736	981.796	26.356	1	-1				20.6525	0.0601228	569.443	512.632
19.7855	0.537199	1.03489	77.5653	126.018	981.046	26.36	1	-1				20.6525	0.0601228	566.96	510.392
19.7872	0.535793	1.03514	77.5621	125.674	979.546	26.364	1	-1				20.6525	0.0601228	565.102	508.648
19.7892	0.534993	1.03489	77.5403	125.924	979.984	26.364	1	-1				20.6525	0.0601228	564.011	507.699
19.7919	0.53323	1.03506	77.5153	126.455	980.734	26.356	1	-1				20.6525	0.0601228	562.691	506.469
19.7946	0.531724	1.03517	77.5653	126.705	982.046	26.362	1	-1				20.6525	0.0601228	561.718	505.579
19.7971	0.529743	1.03517	77.5324	126.174	981.796	26.374	1	-1				20.6525	0.0601228	559.978	503.931
19.7992	0.528074	1.03542	77.545	126.361	980.234	26.382	1	-1				20.6525	0.0601228	557.862	501.947
19.8022	0.526824	1.03472	77.5434	126.549	979.109	26.377	1	-1				20.6525	0.0601228	555.158	499.561
19.8033	0.524961	1.03503	77.5637	127.174	979.859	26.382	1	-1				20.6525	0.0601228	555.08	499.32
19.8064	0.524167	1.03542	77.5168	126.33	980.421	26.388	1	-1				20.6525	0.0601228	553.229	497.766
19.8102	0.522967	1.03533	77.5559	126.861	980.609	26.398	1	-1				20.6525	0.0601228	550.727	495.619
19.8125	0.521936	1.03539	77.5621	126.643	980.859	26.396	1	-1				20.6525	0.0601228	549.396	494.439
19.8142	0.521161	1.03575	77.545	127.143	980.296	26.409	1	-1				20.6525	0.0601228	547.938	493.143
19.8182	0.521192	1.03552	77.5481	126.393	979.796	26.41	1	-1				20.6525	0.0601228	544.684	490.499
19.8215	0.521599	1.03552	77.5481	127.111	980.359	26.406	1	-1				20.6525	0.0601228	542.549	488.857
19.8243	0.521361	1.03563	77.5481	126.736	980.859	26.428	1	-1				20.6525	0.0601228	540.815	487.458
19.8259	0.523142	1.03547	77.5496	126.611	981.046	26.414	1	-1				20.6525	0.0601228	539.533	486.645
19.8284	0.523699	1.03556	77.5168	126.955	979.796	26.424	1	-1				20.6525	0.0601228	536.94	484.555
19.8299	0.525386	1.03567	77.5543	126.83	978.796	26.414	1	-1				20.6525	0.0601228	535.024	483.156
19.831	0.527311	1.03594	77.5324	126.611	979.609	26.409	1	-1				20.6525	0.0601228	534.356	482.887
19.8332	0.52898	1.03583	77.5496	127.111	980.609	26.406	1	-1				20.6525	0.0601228	533.11	482.132
19.8334	0.531424	1.03605	77.5621	127.049	981.609	26.405	1	-1				20.6525	0.0601228	533.1	482.465
19.8333	0.533317	1.03591	77.5731	126.58	980.734	26.422	1	-1				20.6525	0.0601228	532.466	482.129
19.834	0.53538	1.03586	77.5621	126.58	979.671	26.409	1	-1				20.6525	0.0601228	531.085	481.201
19.8319	0.535805	1.03624	77.5278	126.955	979.484	26.421	1	-1				20.6525	0.0601228	532.455	482.343
19.8309	0.536536	1.03567	77.5621	126.705	980.609	26.408	1	-1				20.6525	0.0601228	533.661	483.462
19.8313	0.537418	1.03616	77.5512	126.861	981.234	26.412	1	-1				20.6525	0.0601228	533.588	483.541
19.8298	0.538761	1.03602	77.5543	127.049	981.296	26.424	1	-1				20.6525	0.0601228	534.516	484.449
19.8288	0.538255	1.03577	77.5809	126.674	981.109	26.414	1	-1				20.6525	0.0601228	535.219	484.945
19.826	0.538386	1.03612	77.5403	126.768	980.421	26.408	1	-1				20.6525	0.0601228	536.841	486.229
19.8249	0.537149	1.03572	77.534	127.049	980.171	26.401	1	-1				20.6525	0.0601228	537.753	486.805
19.8238	0.537136	1.03619	77.5262	126.361	981.484	26.392	1	-1				20.6525	0.0601228	539.221	488.057
19.821	0.535418	1.0365	77.5418	126.799	981.859	26.4	1	-1				20.6525	0.0601228	541.747	489.911
19.8212	0.533499	1.03645	77.5309	127.08	981.234	26.393	1	-1				20.6525	0.0601228	541.565	489.505
19.8213	0.531911	1.0362	77.5371	126.893	980.484	26.406	1	-1				20.6525	0.0601228	541.279	489.049
19.8214	0.529743	1.03634	77.5512	126.486	979.859	26.417	1	-1				20.6525	0.0601228	541.169	488.672
19.8205	0.527955	1.03627	77.5668	126.955	980.796	26.425	1	-1				20.6525	0.0601228	542.605	489.669
19.822	0.526361	1.0362	77.5653	126.111	981.421	26.422	1	-1				20.6525	0.0601228	542.122	489.128
19.8242	0.524586	1.03645	77.5168	126.549	981.421	26.422	1	-1				20.6525	0.0601228	540.75	487.814
19.8255	0.522905	1.03638	77.5481	126.143	981.171	26.428	1	-1				20.6525	0.0601228	539.885	486.907
19.8266	0.52103	1.03647	77.5496	127.268	980.234	26.425	1	-1				20.6525	0.0601228	538.846	485.801
19.8285	0.518411	1.03644	77.5324	126.143	980.234	26.422	1	-1				20.6525	0.0601228	537.818	484.665
19.83	0.51628	1.0368	77.5231	126.455	981.484	26.414	1	-1				20.6525	0.0601228	537.739	484.418
19.8327	0.51493	1.03695	77.5465	126.018	981.984	26.441	1	-1				20.6525	0.0601228	536.235	483.074
19.8345	0.513624	1.03628	77.5543	127.143	981.234	26.436	1	-1				20.6525	0.0601228	534.677	481.627
19.8354	0.511742	1.03683	77.5606	125.893	979.921	26.438	1	-1				20.6525	0.0601228	533.601	480.471
19.8378	0.509717	1.03634	77.5621	126.893	979.921	26.428	1	-1				20.6525	0.0601228	532.158	479.072
19.8398	0.508192	1.03662	77.5278	126.861	980.171	26.433	1	-1				20.6525	0.0601228	531.069	478.029
19.8417	0.506586	1.03691	77.5543	126.361	980.859	26.43	1	-1				20.6525	0.0601228	530.28	477.241
19.8445	0.505661	1.03717	77.559	127.018	980.859	26.424	1	-1				20.6525	0.0601228	528.324	475.557
19.8457	0.503942	1.03708	77.5293	126.143	980.234	26.426	1	-1				20.6525	0.0601228	527.398	474.578
19.8481	0.502836	1.03708	77.5231	126.955	979.546	26.428	1	-1				20.6525	0.0601228	525.408	472.811
19.8502	0.501329	1.03687	77.5481	126.049	979.921	26.425	1	-1				20.6525	0.0601228	524.302	471.763
19.8517	0.500861	1.03719	77.5356	125.986	980.671	26.43	1	-1				20.6525	0.0601228	523.676	471.241
19.8528	0.499467	1.03667	77.5496	126.393	981.546	26.42	1	-1				20.6525	0.0601228	523.564	471.032
19.8541	0.49798	1.03673	77.5621	126.455	980.796	26.428	1	-1				20.6525	0.0601228	522.437	469.912
19.855	0.497042	1.03714	77.5684	126.83	980.546	26.421	1	-1				20.6525	0.0601228	521.732	469.222
19.8559	0.496448	1.03708	77.5262	125.861	978.796	26.417	1	-1				20.6525	0.0601228	520.282	467.897
19.8567	0.496405	1.03734	77.5324	126.393	980.484	26.414	1	-1				20.6525	0.0601228	520.579	468.215
19.8587	0.495304	1.03736	77.545	126.58	981.546	26.417	1	-1				20.6525	0.0601228	519.818	467.527
19.8603	0.494786	1.03689	77.5606	126.861	980.734	26.414	1	-1				20.6525	0.0601228	518.301	466.204
19.8614	0.494586	1.03719	77.5153	125.705	980.171	26.416	1	-1				20.6525	0.0601228	517.281	465.331
19.8625	0.493448	1.03772	77.5403	126.674	979.609	26.414	1	-1				20.6525	0.0601228	516.317	464.394
19.8616	0.492623	1.03716	77.5762	127.299	980.671	26.414	1	-1				20.6525	0.0601228	517.655	465.427
19.8634	0.492711	1.03713	77.5309	126.893	981.234	26.414	1	-1				20.6525	0.0601228	516.623	464.635
19.8649	0.492167	1.03699	77.5481	127.174	982.234	26.412	1	-1				20.6525	0.0601228	516.109	464.206
19.8649	0.491904	1.03733	77.545	125.986	981.546	26.406	1	-1				20.6525	0.0601228	515.778	463.875
19.8666	0.491542	1.03747	77.5653	126.955	980.296	26.414	1	-1				20.6525	0.0601228	513.947	462.296
19.8652	0.491329	1.0377	77.5028	126.236	980.484	26.43	1	-1				20.6525	0.0601228	515.085	463.197
19.8675	0.491867	1.0372	77.5371	125.861	979.859	26.426	1	-1				20.6525	0.0601228	513.057	461.596
19.8669	0.491417	1.03784	77.5528	126.674	981.296	26.449	1	-1				20.6525	0.0601228	514.255	462.58
19.8681	0.491729	1.03791	77.5543	126.049	981.296	26.43	1	-1				20.6525	0.0601228	513.361	461.897
19.8666	0.491973	1.03756	77.5637	126.955	981.109	26.446	1	-1				20.6525	0.0601228	514.325	462.691
19.868	0.491917	1.03759	77.5356	126.955	980.109	26.448	1	-1				20.6525	0.0601228	512.793	461.402
19.8677	0.491892	1.03805	77.5543	126.986	980.109	26.446	1	-1				20.6525	0.0601228	513.038	461.596
19.8678	0.492161	1.03756	77.5246	126.361	981.421	26.46	1	-1				20.6525	0.0601228	513.561	462.114
19.8662	0.491123	1.03767	77.5403	126.268	982.296	26.444	1	-1				20.6525	0.0601228	515.357	463.481
19.8669	0.491617	1.03783	77.545	125.768	981.609	26.458	1	-1				20.6525	0.0601228	514.412	462.745
19.8679	0.491229	1.03828	77.5246	127.018	980.296	26.452	1	-1				20.6525	0.0601228	513.086	461.567
19.8663	0.491692	1.03852	77.5621	126.611	979.421	26.462	1	-1				20.6525	0.0601228	513.722	462.09
19.8644	0.491717	1.03778	77.5153	126.393	980.234	26.473	1	-1				20.6525	0.0601228	515.547	463.602
19.8638	0.491667	1.03831	77.5543	126.58	980.984	26.473	1	-1				20.6525	0.0601228	516.38	464.304
19.865	0.492192	1.03819	77.5387	126.205	981.359	26.485	1	-1				20.6525	0.0601228	515.623	463.775
19.8655	0.492479	1.03819	77.5559	126.861	980.671	26.473	1	-1				20.6525	0.0601228	514.855	463.156
19.8642	0.492336	1.03798	77.545	127.111	980.359	26.486	1	-1				20.6525	0.0601228	515.603	463.726
19.8641	0.492011	1.03794	77.5528	126.893	979.859	26.498	1	-1				20.6525	0.0601228	515.49	463.572
19.8646	0.492498	1.0382	77.5434	125.674	980.921	26.516	1	-1				20.6525	0.0601228	515.634	463.798
19.8639	0.492529	1.03839	77.5528	127.018	980.796	26.514	1	-1				20.6525	0.0601228	516.024	464.11
19.863	0.492692	1.03811	77.545	126.986	980.796	26.51	1	-1				20.6525	0.0601228	516.673	464.651
19.8631	0.492592	1.03812	77.5668	126.736	979.671	26.513	1	-1				20.6525	0.0601228	516.073	464.1
19.8627	0.492523	1.03877	77.5278	126.111	979.234	26.53	1	-1				20.6525	0.0601228	516.123	464.111
19.8626	0.492861	1.0383	77.5621	125.736	979.734	26.517	1	-1				20.6525	0.0601228	516.418	464.412
19.862	0.493461	1.03852	77.5543	126.799	980.984	26.525	1	-1				20.6525	0.0601228	517.398	465.334
19.8607	0.493598	1.03852	77.5293	126.893	981.296	26.517	1	-1				20.6525	0.0601228	518.472	466.23
19.8619	0.493811	1.03795	77.5231	126.924	980.796	26.516	1	-1				20.6525	0.0601228	517.322	465.304
19.8608	0.493548	1.03861	77.5231	126.58	979.984	26.521	1	-1				20.6525	0.0601228	517.764	465.589
19.8598	0.493536	1.03833	77.5559	126.299	979.671	26.516	1	-1				20.6525	0.0601228	518.331	466.029
19.8603	0.493723	1.03895	77.5324	126.361	980.234	26.518	1	-1				20.6525	0.0601228	518.199	465.973
19.8594	0.493523	1.03853	77.5309	126.611	981.546	26.533	1	-1				20.6525	0.0601228	519.588	467.132
19.8582	0.494067	1.0388	77.5028	126.111	981.484	26.548	1	-1				20.6525	0.0601228	520.368	467.821
19.8582	0.493761	1.03842	77.545	126.486	980.234	26.537	1	-1				20.6525	0.0601228	519.735	467.214
19.8586	0.493873	1.03895	77.545	126.58	979.296	26.542	1	-1				20.6525	0.0601228	518.915	466.52
19.858	0.493948	1.03892	77.5324	126.955	979.296	26.529	1	-1				20.6525	0.0601228	519.379	466.902
19.8562	0.493967	1.03903	77.5575	127.205	981.109	26.532	1	-1				20.6525	0.0601228	521.61	468.791
19.8584	0.494711	1.03897	77.5293	126.955	981.046	26.534	1	-1				20.6525	0.0601228	519.889	467.489
19.8561	0.494823	1.0393	77.5496	126.986	981.484	26.526	1	-1				20.6525	0.0601228	521.801	469.064
19.8574	0.494698	1.03855	77.5496	126.486	979.796	26.529	1	-1				20.6525	0.0601228	519.951	467.475
19.8558	0.494736	1.039	77.5512	126.83	979.921	26.529	1	-1				20.6525	0.0601228	521.21	468.5
19.8564	0.494761	1.03869	77.5653	125.861	981.234	26.529	1	-1				20.6525	0.0601228	521.465	468.774
19.8555	0.494454	1.039	77.5262	126.236	981.859	26.513	1	-1				20.6525	0.0601228	522.486	469.591
19.8557	0.495029	1.03873	77.5262	126.299	982.046	26.516	1	-1				20.6525	0.0601228	522.319	469.533
19.8541	0.494867	1.03895	77.5246	126.924	980.671	26.508	1	-1				20.6525	0.0601228	522.803	469.835
19.8542	0.494948	1.03925	77.5543	126.549	980.546	26.508	1	-1				20.6525	0.0601228	522.695	469.751
19.8538	0.495023	1.03914	77.5637	126.768	980.109	26.504	1	-1				20.6525	0.0601228	522.736	469.771
19.8537	0.494598	1.03922	77.5543	126.455	981.046	26.494	1	-1				20.6525	0.0601228	523.334	470.25
19.8527	0.494717	1.03975	77.5387	126.924	981.546	26.489	1	-1				20.6525	0.0601228	524.293	471.061
19.8533	0.494329	1.03939	77.5324	126.205	981.421	26.492	1	-1				20.6525	0.0601228	523.851	470.654
19.8526	0.494142	1.03953	77.5387	125.861	980.484	26.496	1	-1				20.6525	0.0601228	523.89	470.616
19.8531	0.494454	1.03956	77.5512	125.955	978.984	26.497	1	-1				20.6525	0.0601228	522.663	469.59
19.8531	0.494179	1.03961	77.5387	126.518	980.171	26.502	1	-1				20.6525	0.0601228	523.337	470.16
19.8531	0.494948	1.03963	77.5559	126.861	981.046	26.497	1	-1				20.6525	0.0601228	523.714	470.597
19.852	0.494942	1.03967	77.5418	126.799	980.421	26.494	1	-1				20.6525	0.0601228	524.229	470.98
19.8517	0.495679	1.03981	77.5246	125.986	980.359	26.517	1	-1				20.6525	0.0601228	524.286	471.109
19.8523	0.496405	1.04011	77.5309	126.611	979.671	26.516	1	-1				20.6525	0.0601228	523.352	470.408
19.8523	0.497448	1.03931	77.5215	126.986	979.984	26.496	1	-1				20.6525	0.0601228	523.36	470.552
19.8505	0.498486	1.03952	77.5324	126.736	979.984	26.526	1	-1				20.6525	0.0601228	524.553	471.634
19.8501	0.50003	1.03972	77.5653	126.893	980.421	26.524	1	-1				20.6525	0.0601228	524.825	472.057
19.8508	0.501505	1.0397	77.5496	126.83	980.859	26.524	1	-1				20.6525	0.0601228	524.376	471.891
19.8493	0.503367	1.03967	77.5731	126.924	978.796	26.505	1	-1				20.6525	0.0601228	524.053	471.744
19.8479	0.504986	1.03997	77.5387	126.674	979.546	26.542	1	-1				20.6525	0.0601228	525.278	472.958
19.8484	0.506273	1.03978	77.5653	126.018	979.859	26.526	1	-1				20.6525	0.0601228	524.856	472.785
19.8462	0.507611	1.0395	77.534	125.955	981.046	26.526	1	-1				20.6525	0.0601228	526.957	474.695
19.8454	0.509611	1.03986	77.5543	126.986	981.421	26.521	1	-1				20.6525	0.0601228	527.415	475.318
19.8432	0.510717	1.03997	77.5871	126.736	980.234	26.529	1	-1				20.6525	0.0601228	528.201	476.019
19.8427	0.51173	1.03995	77.5106	126.111	979.734	26.513	1	-1				20.6525	0.0601228	528.142	476.064
19.8412	0.512942	1.03975	77.5403	126.893	979.609	26.521	1	-1				20.6525	0.0601228	529.022	476.909
19.8382	0.514424	1.04003	77.5496	126.111	980.421	26.514	1	-1				20.6525	0.0601228	531.408	479.046
19.8373	0.515061	1.04027	77.5543	125.924	981.421	26.518	1	-1				20.6525	0.0601228	532.559	480.1
19.8343	0.515949	1.04027	77.5465	126.518	981.234	26.516	1	-1				20.6525	0.0601228	534.492	481.751
19.8318	0.516524	1.04011	77.5293	125.83	980.359	26.516	1	-1				20.6525	0.0601228	535.787	482.815
19.8316	0.517274	1.03988	77.5496	126.924	979.609	26.537	1	-1				20.6525	0.0601228	535.4	482.552
19.8281	0.51773	1.04049	77.5199	127.049	979.296	26.524	1	-1				20.6525	0.0601228	537.716	484.455
19.8268	0.518042	1.04039	77.5512	127.205	980.921	26.54	1	-1				20.6525	0.0601228	539.505	486.018
19.8249	0.518655	1.04034	77.5465	126.986	981.296	26.548	1	-1				20.6525	0.0601228	541.063	487.364
19.8243	0.51913	1.04066	77.545	126.736	980.984	26.532	1	-1				20.6525	0.0601228	541.187	487.503
19.8238	0.519974	1.04059	77.5512	126.924	980.359	26.554	1	-1				20.6525	0.0601228	541.121	487.516
19.8205	0.519617	1.0408	77.5496	126.049	980.484	26.545	1	-1				20.6525	0.0601228	543.659	489.525
19.8208	0.519992	1.04061	77.5481	127.08	981.109	26.54	1	-1				20.6525	0.0601228	543.732	489.661
19.8202	0.52018	1.04036	77.5481	126.33	982.046	26.552	1	-1				20.6525	0.0601228	544.685	490.5
19.8197	0.520105	1.04034	77.5481	126.736	981.796	26.542	1	-1				20.6525	0.0601228	544.908	490.658
19.8199	0.519886	1.04053	77.5606	126.955	981.109	26.537	1	-1				20.6525	0.0601228	544.39	490.179
19.8164	0.519524	1.04042	77.534	126.861	979.546	26.544	1	-1				20.6525	0.0601228	546.144	491.467
19.8191	0.519692	1.04045	77.57	126.861	980.109	26.53	1	-1				20.6525	0.0601228	544.491	490.185
19.8174	0.519599	1.04102	77.5621	126.33	981.109	26.532	1	-1				20.6525	0.0601228	546.295	491.68
19.8171	0.519786	1.041	77.5559	126.268	980.921	26.532	1	-1				20.6525	0.0601228	546.376	491.757
19.8174	0.519392	1.04091	77.5356	127.143	980.734	26.529	1	-1				20.6525	0.0601228	546.117	491.492
19.8164	0.519292	1.04061	77.5278	126.893	979.484	26.533	1	-1				20.6525	0.0601228	546.143	491.436
19.8167	0.519017	1.04095	77.5293	126.986	979.359	26.542	1	-1				20.6525	0.0601228	545.879	491.185
19.817	0.51863	1.04122	77.5465	127.08	979.796	26.528	1	-1				20.6525	0.0601228	545.961	491.228
19.8175	0.517567	1.04102	77.5606	125.705	981.296	26.552	1	-1				20.6525	0.0601228	546.593	491.691
19.8175	0.51763	1.04092	77.559	126.33	981.421	26.548	1	-1				20.6525	0.0601228	546.661	491.76
19.8181	0.516586	1.04127	77.5121	126.143	980.359	26.556	1	-1				20.6525	0.0601228	545.768	490.863
19.8177	0.516099	1.04095	77.5637	127.111	979.859	26.545	1	-1				20.6525	0.0601228	545.845	490.842
19.8173	0.516724	1.04113	77.5403	126.58	979.296	26.55	1	-1				20.6525	0.0601228	545.733	490.795
19.8185	0.516086	1.04095	77.5215	126.455	979.421	26.521	1	-1				20.6525	0.0601228	545.02	490.152
19.818	0.516911	1.04148	77.5528	126.705	980.734	26.53	1	-1				20.6525	0.0601228	546.017	491.121
19.8194	0.516342	1.04169	77.5543	127.018	980.359	26.517	1	-1				20.6525	0.0601228	544.854	490.098
19.8195	0.516123	1.04139	77.5543	126.174	979.421	26.529	1	-1				20.6525	0.0601228	544.27	489.553
19.8199	0.515636	1.04144	77.5153	126.705	978.984	26.532	1	-1				20.6525	0.0601228	543.806	489.099
19.8203	0.516036	1.04144	77.5746	126.861	979.296	26.537	1	-1				20.6525	0.0601228	543.681	489.062
19.82	0.515073	1.04128	77.5606	126.518	980.796	26.537	1	-1				20.6525	0.0601228	544.837	489.958
19.8206	0.515767	1.04153	77.4981	125.643	980.859	26.553	1	-1				20.6525	0.0601228	544.361	489.659
19.821	0.515161	1.04141	77.57	126.205	980.359	26.557	1	-1				20.6525	0.0601228	543.872	489.169
19.82	0.515611	1.04119	77.5387	126.268	978.921	26.562	1	-1				20.6525	0.0601228	543.695	489.003
19.8211	0.516017	1.04156	77.5715	127.08	979.421	26.566	1	-1				20.6525	0.0601228	543.148	488.636
19.8201	0.515949	1.04166	77.5434	126.674	979.546	26.576	1	-1				20.6525	0.0601228	543.979	489.304
19.8214	0.51668	1.04184	77.5543	126.924	980.796	26.564	1	-1				20.6525	0.0601228	543.609	489.157
19.8206	0.516242	1.04203	77.5231	126.768	980.546	26.56	1	-1				20.6525	0.0601228	544.126	489.509
19.8204	0.517274	1.0418	77.5621	126.018	979.609	26.561	1	-1				20.6525	0.0601228	543.551	489.118
19.8204	0.517873	1.04167	77.5731	126.018	979.609	26.549	1	-1				20.6525	0.0601228	543.507	489.153
19.8211	0.517536	1.04164	77.5512	126.174	980.484	26.556	1	-1				20.6525	0.0601228	543.538	489.184
19.8211	0.518049	1.0418	77.5356	126.455	981.109	26.548	1	-1				20.6525	0.0601228	543.803	489.49
19.8206	0.518992	1.04169	77.5559	125.705	981.046	26.548	1	-1				20.6525	0.0601228	543.996	489.753
19.8196	0.519767	1.04141	77.5637	126.986	980.421	26.55	1	-1				20.6525	0.0601228	544.223	489.994
19.8199	0.519261	1.042	77.5731	126.268	978.921	26.553	1	-1				20.6525	0.0601228	543.245	489.068
19.819	0.519936	1.04217	77.5309	126.58	979.421	26.542	1	-1				20.6525	0.0601228	544.096	489.859
19.8182	0.519824	1.04206	77.5371	125.893	981.296	26.548	1	-1				20.6525	0.0601228	545.746	491.273
19.8188	0.520811	1.04225	77.5309	126.455	980.859	26.544	1	-1				20.6525	0.0601228	544.913	490.695
19.8168	0.520336	1.04206	77.5199	125.986	981.421	26.536	1	-1				20.6525	0.0601228	546.801	492.19
19.8177	0.520655	1.04208	77.5621	127.205	980.609	26.536	1	-1				20.6525	0.0601228	545.608	491.223
19.8159	0.52003	1.04206	77.5668	126.236	979.421	26.537	1	-1				20.6525	0.0601228	546.373	491.704
19.8168	0.519661	1.04227	77.5606	126.143	979.921	26.529	1	-1				20.6525	0.0601228	546.034	491.414
19.8174	0.519867	1.04203	77.5356	126.861	981.359	26.513	1	-1				20.6525	0.0601228	546.344	491.764
19.8177	0.51963	1.04241	77.5621	125.924	981.109	26.513	1	-1				20.6525	0.0601228	546.079	491.509
19.8157	0.51978	1.04217	77.5371	127.049	981.296	26.51	1	-1				20.6525	0.0601228	547.616	492.775
19.8171	0.519792	1.04256	77.5496	125.455	979.859	26.518	1	-1				20.6525	0.0601228	545.739	491.189
19.8177	0.519042	1.04238	77.5184	126.924	979.296	26.513	1	-1				20.6525	0.0601228	545.126	490.578
19.8174	0.518899	1.0428	77.5278	126.174	980.921	26.517	1	-1				20.6525	0.0601228	546.234	491.539
19.817	0.518386	1.04224	77.5418	126.674	980.859	26.514	1	-1				20.6525	0.0601228	546.588	491.761
19.8179	0.518261	1.04295	77.5668	126.486	980.796	26.516	1	-1				20.6525	0.0601228	545.9	491.188
19.8177	0.518217	1.04269	77.5324	126.143	979.734	26.513	1	-1				20.6525	0.0601228	545.475	490.785
19.8177	0.517417	1.04258	77.5465	126.83	979.296	26.513	1	-1				20.6525	0.0601228	545.34	490.56
19.819	0.517092	1.04264	77.57	125.986	979.921	26.525	1	-1				20.6525	0.0601228	544.831	490.144
19.8191	0.516374	1.04305	77.5606	126.268	980.671	26.504	1	-1				20.6525	0.0601228	545.228	490.419
19.8183	0.516061	1.04269	77.5262	126.486	981.109	26.513	1	-1				20.6525	0.0601228	546.131	491.132
19.8196	0.515548	1.04292	77.5153	126.674	979.734	26.51	1	-1				20.6525	0.0601228	544.462	489.656
19.8203	0.514511	1.04262	77.5606	127.08	978.859	26.508	1	-1				20.6525	0.0601228	543.667	488.849
19.8206	0.514142	1.04278	77.5512	126.361	979.171	26.512	1	-1				20.6525	0.0601228	543.646	488.805
19.8221	0.513711	1.04295	77.5121	125.518	980.109	26.509	1	-1				20.6525	0.0601228	543.156	488.409
19.8225	0.512705	1.04281	77.559	126.705	980.234	26.52	1	-1				20.6525	0.0601228	543.065	488.224
19.8229	0.511749	1.04295	77.5543	127.08	980.421	26.51	1	-1				20.6525	0.0601228	543.009	488.076
19.8225	0.510686	1.0432	77.5199	125.893	979.484	26.506	1	-1				20.6525	0.0601228	542.921	487.833
19.8246	0.51063	1.04291	77.5684	125.518	978.859	26.513	1	-1				20.6525	0.0601228	541.03	486.27
19.824	0.510617	1.04299	77.5559	126.455	979.921	26.516	1	-1				20.6525	0.0601228	542.123	487.204
19.8246	0.510498	1.04319	77.5309	126.924	980.109	26.505	1	-1				20.6525	0.0601228	541.74	486.891
19.8245	0.50923	1.04316	77.5668	126.268	980.234	26.509	1	-1				20.6525	0.0601228	542.103	487.042
19.825	0.508942	1.04319	77.545	126.986	980.359	26.513	1	-1				20.6525	0.0601228	541.871	486.827
19.8271	0.507942	1.04319	77.5387	126.518	979.171	26.516	1	-1				20.6525	0.0601228	539.821	484.998
19.8269	0.507867	1.04356	77.5418	126.299	979.296	26.508	1	-1				20.6525	0.0601228	540.01	485.148
19.8275	0.507942	1.04316	77.5621	126.611	980.171	26.513	1	-1				20.6525	0.0601228	540.051	485.234
19.8275	0.507773	1.04344	77.5293	126.643	980.796	26.513	1	-1				20.6525	0.0601228	540.456	485.573
19.8294	0.507423	1.04342	77.5246	125.768	980.234	26.526	1	-1				20.6525	0.0601228	538.803	484.171
19.8296	0.507836	1.04358	77.5403	126.486	979.734	26.524	1	-1				20.6525	0.0601228	538.329	483.813
19.8304	0.50758	1.04363	77.545	126.924	979.921	26.525	1	-1				20.6525	0.0601228	537.878	483.429
19.8304	0.50748	1.04391	77.5121	126.924	980.859	26.524	1	-1				20.6525	0.0601228	538.4	483.886
19.83	0.507192	1.04392	77.559	126.799	981.296	26.532	1	-1				20.6525	0.0601228	538.96	484.325
19.8311	0.506755	1.04386	77.5528	125.861	980.984	26.52	1	-1				20.6525	0.0601228	538.077	483.547
19.8318	0.506417	1.04381	77.5215	125.768	980.671	26.524	1	-1				20.6525	0.0601228	537.4	482.946
19.8313	0.50608	1.04366	77.5403	126.768	979.859	26.526	1	-1				20.6525	0.0601228	537.369	482.84
19.8323	0.505955	1.04389	77.5387	125.986	979.984	26.534	1	-1				20.6525	0.0601228	536.733	482.319
19.8327	0.505467	1.04374	77.4996	125.893	980.484	26.541	1	-1				20.6525	0.0601228	536.814	482.353
19.8325	0.505086	1.04398	77.5528	126.049	981.484	26.542	1	-1				20.6525	0.0601228	537.549	482.951
19.8326	0.505442	1.04386	77.5403	126.018	981.421	26.538	1	-1				20.6525	0.0601228	537.383	482.856
19.8329	0.505061	1.04405	77.5434	126.393	979.546	26.545	1	-1				20.6525	0.0601228	536.229	481.786
19.8335	0.504817	1.04412	77.5418	126.736	978.734	26.544	1	-1				20.6525	0.0601228	535.324	480.987
19.8327	0.504492	1.04422	77.5278	125.83	979.796	26.553	1	-1				20.6525	0.0601228	536.58	482.015
19.834	0.504023	1.04402	77.5575	126.393	981.109	26.548	1	-1				20.6525	0.0601228	536.373	481.86
19.8339	0.503442	1.04436	77.545	127.174	980.546	26.553	1	-1				20.6525	0.0601228	536.245	481.66
19.8341	0.503067	1.04367	77.5356	126.268	979.484	26.565	1	-1				20.6525	0.0601228	535.594	481.038
19.8331	0.502492	1.04339	77.559	126.58	979.671	26.556	1	-1				20.6525	0.0601228	536.532	481.736
19.8351	0.501892	1.04389	77.5371	126.205	979.796	26.562	1	-1				20.6525	0.0601228	535.206	480.604
19.8351	0.501505	1.04417	77.5528	126.768	980.046	26.572	1	-1				20.6525	0.0601228	535.363	480.697
19.836	0.501305	1.04414	77.5371	126.299	980.359	26.581	1	-1				20.6525	0.0601228	534.934	480.345
19.8363	0.501117	1.04412	77.534	126.955	979.359	26.594	1	-1				20.6525	0.0601228	534.212	479.69
19.8373	0.500448	1.04369	77.545	126.674	978.796	26.577	1	-1				20.6525	0.0601228	533.28	478.833
19.8367	0.500505	1.04453	77.5465	125.861	978.796	26.612	1	-1				20.6525	0.0601228	533.666	479.15
19.8365	0.500042	1.04434	77.5356	126.955	979.671	26.6	1	-1				20.6525	0.0601228	534.363	479.702
19.8378	0.499598	1.04427	77.5606	126.83	981.109	26.596	1	-1				20.6525	0.0601228	534.277	479.652
19.8389	0.499698	1.04431	77.5668	126.768	980.484	26.588	1	-1				20.6525	0.0601228	533.111	478.694
19.8376	0.499273	1.04487	77.5403	126.799	979.984	26.577	1	-1				20.6525	0.0601228	533.843	479.208
19.8397	0.499186	1.04438	77.5512	126.768	978.734	26.572	1	-1				20.6525	0.0601228	531.643	477.364
19.8386	0.499123	1.04434	77.5543	125.455	979.171	26.561	1	-1				20.6525	0.0601228	532.736	478.259
19.8405	0.498904	1.04439	77.5528	126.955	979.796	26.561	1	-1				20.6525	0.0601228	531.677	477.412
19.8402	0.498723	1.0445	77.5418	126.455	981.546	26.577	1	-1				20.6525	0.0601228	532.851	478.423
19.8405	0.499148	1.04464	77.5387	126.455	980.921	26.568	1	-1				20.6525	0.0601228	532.282	477.983
19.8403	0.499317	1.04461	77.5293	125.83	980.046	26.572	1	-1				20.6525	0.0601228	531.892	477.645
19.8407	0.498767	1.04467	77.5543	125.83	979.484	26.562	1	-1				20.6525	0.0601228	531.396	477.153
19.8418	0.498611	1.04487	77.559	126.174	979.609	26.553	1	-1				20.6525	0.0601228	530.677	476.562
19.841	0.498198	1.04491	77.5293	126.549	980.171	26.546	1	-1				20.6525	0.0601228	531.633	477.312
19.8422	0.498511	1.04484	77.5559	125.861	981.234	26.553	1	-1				20.6525	0.0601228	531.309	477.14
19.8426	0.498367	1.04489	77.5356	125.518	980.859	26.56	1	-1				20.6525	0.0601228	530.805	476.699
19.842	0.498348	1.04489	77.5528	126.83	979.796	26.548	1	-1				20.6525	0.0601228	530.656	476.524
19.8425	0.498373	1.04478	77.5121	126.955	979.609	26.548	1	-1				20.6525	0.0601228	530.201	476.15
19.8415	0.498023	1.04478	77.534	126.58	980.796	26.544	1	-1				20.6525	0.0601228	531.596	477.293
19.8429	0.497273	1.045	77.5543	126.549	980.796	26.552	1	-1				20.6525	0.0601228	530.689	476.475
19.8425	0.496804	1.04511	77.5371	126.268	979.921	26.548	1	-1				20.6525	0.0601228	530.62	476.32
19.8425	0.496642	1.04522	77.5278	126.705	979.734	26.538	1	-1				20.6525	0.0601228	530.52	476.211
19.8423	0.496354	1.04541	77.5543	126.424	979.921	26.542	1	-1				20.6525	0.0601228	530.817	476.426
19.8422	0.495873	1.04534	77.545	125.643	980.984	26.548	1	-1				20.6525	0.0601228	531.514	476.984
19.8432	0.495442	1.04519	77.5324	126.893	981.609	26.544	1	-1				20.6525	0.0601228	531.213	476.722
19.8436	0.495248	1.04558	77.5418	125.705	980.734	26.556	1	-1				20.6525	0.0601228	530.439	476.032
19.8433	0.494811	1.04505	77.545	126.861	979.484	26.553	1	-1				20.6525	0.0601228	530.075	475.625
19.843	0.494279	1.045	77.5278	127.049	978.359	26.562	1	-1				20.6525	0.0601228	529.762	475.255
19.8442	0.493279	1.04519	77.5637	126.955	980.046	26.556	1	-1				20.6525	0.0601228	529.945	475.369
19.8427	0.492573	1.045	77.5653	126.986	981.171	26.558	1	-1				20.6525	0.0601228	531.738	476.786
19.8456	0.492342	1.04536	77.57	126.924	981.734	26.564	1	-1				20.6525	0.0601228	529.941	475.339
19.8447	0.490704	1.04558	77.5246	126.674	981.046	26.561	1	-1				20.6525	0.0601228	530.517	475.578
19.8461	0.490686	1.0453	77.5762	126.455	980.234	26.561	1	-1				20.6525	0.0601228	529.007	474.319
19.8466	0.490198	1.04545	77.5543	125.518	978.484	26.564	1	-1				20.6525	0.0601228	527.784	473.19
19.8462	0.489411	1.04559	77.5575	126.111	979.609	26.553	1	-1				20.6525	0.0601228	528.812	473.981
19.8481	0.489561	1.0457	77.5684	126.424	979.859	26.556	1	-1				20.6525	0.0601228	527.523	472.973
19.8477	0.489248	1.04525	77.5309	126.674	980.609	26.564	1	-1				20.6525	0.0601228	528.257	473.565
19.8479	0.489317	1.04572	77.5199	126.205	979.921	26.553	1	-1				20.6525	0.0601228	527.76	473.139
19.8491	0.489504	1.04525	77.5324	125.924	978.921	26.556	1	-1				20.6525	0.0601228	526.29	471.928
19.8502	0.488604	1.04616	77.5199	126.924	979.046	26.55	1	-1				20.6525	0.0601228	525.707	471.359
19.8506	0.488486	1.04545	77.559	125.736	980.609	26.558	1	-1				20.6525	0.0601228	526.242	471.853
19.8512	0.488523	1.0453	77.5606	126.83	980.921	26.55	1	-1				20.6525	0.0601228	525.973	471.656
19.8525	0.488354	1.04542	77.5278	126.893	980.171	26.56	1	-1				20.6525	0.0601228	524.683	470.56
19.853	0.488279	1.04631	77.5106	125.705	979.671	26.556	1	-1				20.6525	0.0601228	524.046	470.014
19.8527	0.488942	1.04586	77.5621	126.736	978.859	26.561	1	-1				20.6525	0.0601228	523.741	469.806
19.8521	0.487742	1.04563	77.5075	125.58	979.171	26.544	1	-1				20.6525	0.0601228	524.499	470.291
19.8531	0.488254	1.04612	77.5403	126.674	980.921	26.561	1	-1				20.6525	0.0601228	524.602	470.52
19.8532	0.487973	1.04608	77.545	126.486	980.546	26.565	1	-1				20.6525	0.0601228	524.376	470.287
19.8534	0.487467	1.04634	77.5512	126.768	980.359	26.572	1	-1				20.6525	0.0601228	524.204	470.079
19.8538	0.487661	1.04591	77.5496	126.236	979.734	26.574	1	-1				20.6525	0.0601228	523.564	469.556
19.8529	0.487561	1.04597	77.5528	126.986	979.796	26.573	1	-1				20.6525	0.0601228	524.262	470.109
19.8528	0.487636	1.0465	77.5371	126.549	980.921	26.596	1	-1				20.6525	0.0601228	524.948	470.726
19.8532	0.487267	1.04606	77.5324	127.018	981.421	26.59	1	-1				20.6525	0.0601228	524.947	470.707
19.8532	0.487136	1.0462	77.5528	126.861	980.984	26.588	1	-1				20.6525	0.0601228	524.776	470.532
19.8525	0.486748	1.04616	77.5575	126.549	980.296	26.581	1	-1				20.6525	0.0601228	524.969	470.608
19.854	0.486186	1.04638	77.5215	126.299	979.046	26.596	1	-1				20.6525	0.0601228	523.265	469.109
19.854	0.485373	1.04617	77.534	126.018	980.296	26.593	1	-1				20.6525	0.0601228	524.096	469.743
19.8543	0.484948	1.04633	77.5559	126.799	980.234	26.584	1	-1				20.6525	0.0601228	523.883	469.519
19.8553	0.484979	1.04641	77.5621	126.33	980.734	26.576	1	-1				20.6525	0.0601228	523.437	469.188
19.8555	0.484835	1.04642	77.545	126.893	980.484	26.57	1	-1				20.6525	0.0601228	523.12	468.904
19.8567	0.484598	1.04662	77.5356	126.861	979.546	26.566	1	-1				20.6525	0.0601228	521.793	467.762
19.8562	0.483561	1.04638	77.5715	125.674	979.546	26.566	1	-1				20.6525	0.0601228	522.331	468.073
19.857	0.483579	1.04638	77.5293	126.705	979.921	26.554	1	-1				20.6525	0.0601228	521.922	467.765
19.8572	0.483023	1.04645	77.5309	126.986	980.671	26.546	1	-1				20.6525	0.0601228	522.3	468.04
19.8577	0.483092	1.04659	77.5403	126.455	980.671	26.554	1	-1				20.6525	0.0601228	521.881	467.711
19.8587	0.482567	1.04664	77.5496	126.674	979.984	26.552	1	-1				20.6525	0.0601228	520.847	466.783
19.8615	0.482073	1.04683	77.5137	125.643	979.234	26.546	1	-1				20.6525	0.0601228	518.491	464.792
19.8616	0.48221	1.04641	77.5356	126.361	978.984	26.55	1	-1				20.6525	0.0601228	518.259	464.609
19.8612	0.481185	1.04662	77.5106	125.955	979.921	26.552	1	-1				20.6525	0.0601228	519.211	465.301
19.8623	0.480767	1.04673	77.5434	125.861	980.171	26.553	1	-1				20.6525	0.0601228	518.594	464.767
19.8636	0.480817	1.04661	77.559	125.643	979.484	26.564	1	-1				20.6525	0.0601228	517.266	463.671
19.8643	0.481235	1.0468	77.5559	126.705	978.109	26.572	1	-1				20.6525	0.0601228	516.013	462.644
19.8656	0.480729	1.04684	77.5512	126.393	977.609	26.582	1	-1				20.6525	0.0601228	514.817	461.598
19.867	0.480479	1.04719	77.5371	126.736	978.734	26.582	1	-1				20.6525	0.0601228	514.49	461.36
19.8662	0.480336	1.04691	77.545	126.736	979.796	26.609	1	-1				20.6525	0.0601228	515.596	462.284
19.8666	0.480098	1.04716	77.5528	126.955	979.421	26.593	1	-1				20.6525	0.0601228	515.207	461.925
19.8657	0.480448	1.04713	77.5559	125.455	978.671	26.601	1	-1				20.6525	0.0601228	515.352	462.047
19.866	0.480685	1.04695	77.5543	126.455	978.734	26.596	1	-1				20.6525	0.0601228	515.19	461.947
19.8663	0.480473	1.04708	77.5543	126.705	979.421	26.609	1	-1				20.6525	0.0601228	515.32	462.06
19.8669	0.48021	1.04723	77.5528	127.174	980.359	26.609	1	-1				20.6525	0.0601228	515.449	462.179
19.8675	0.480154	1.04703	77.5543	126.424	980.796	26.617	1	-1				20.6525	0.0601228	515.198	461.991
19.8668	0.480842	1.0472	77.5356	126.393	980.046	26.62	1	-1				20.6525	0.0601228	515.252	462.079
19.8685	0.481036	1.0473	77.5356	126.674	979.421	26.63	1	-1				20.6525	0.0601228	513.676	460.802
19.8683	0.481267	1.0473	77.5465	125.674	979.296	26.634	1	-1				20.6525	0.0601228	513.679	460.826
19.8666	0.481336	1.04737	77.5215	125.893	980.296	26.636	1	-1				20.6525	0.0601228	515.464	462.32
19.8666	0.481329	1.0473	77.5481	126.611	980.171	26.644	1	-1				20.6525	0.0601228	515.363	462.232
19.8666	0.481198	1.04828	77.5387	125.893	980.484	26.644	1	-1				20.6525	0.0601228	515.554	462.385
19.868	0.481079	1.04781	77.5528	126.643	979.359	26.642	1	-1				20.6525	0.0601228	513.943	461.02
19.8669	0.480579	1.04803	77.545	126.486	978.484	26.648	1	-1				20.6525	0.0601228	514.41	461.295
19.8682	0.480748	1.04752	77.5481	126.236	978.921	26.646	1	-1				20.6525	0.0601228	513.674	460.743
19.8681	0.480723	1.04741	77.5403	126.643	979.796	26.642	1	-1				20.6525	0.0601228	514.159	461.173
19.8674	0.480585	1.04763	77.5371	126.455	979.984	26.642	1	-1				20.6525	0.0601228	514.803	461.685
19.8682	0.479823	1.0477	77.5387	126.705	980.421	26.63	1	-1				20.6525	0.0601228	514.538	461.402
19.8679	0.479967	1.0477	77.5528	126.299	979.234	26.628	1	-1				20.6525	0.0601228	514.142	461.043
19.8689	0.480423	1.04769	77.5528	125.393	979.421	26.626	1	-1				20.6525	0.0601228	513.444	460.544
19.868	0.479685	1.0475	77.5606	126.986	980.109	26.617	1	-1				20.6525	0.0601228	514.576	461.402
19.8685	0.479979	1.0477	77.5324	126.049	981.171	26.612	1	-1				20.6525	0.0601228	514.682	461.573
19.8682	0.479367	1.04794	77.5434	125.736	981.171	26.612	1	-1				20.6525	0.0601228	515.034	461.785
19.8682	0.478098	1.04808	77.5184	125.799	980.609	26.606	1	-1				20.6525	0.0601228	514.932	461.526
19.8699	0.478267	1.04839	77.5496	126.768	979.796	26.605	1	-1				20.6525	0.0601228	513.239	460.144
19.8696	0.478479	1.04802	77.5746	126.736	979.859	26.604	1	-1				20.6525	0.0601228	513.482	460.367
19.8701	0.477467	1.04786	77.5653	125.486	980.734	26.59	1	-1				20.6525	0.0601228	513.686	460.455
19.8711	0.476485	1.04806	77.5184	126.143	980.734	26.593	1	-1				20.6525	0.0601228	513.098	459.866
19.8718	0.47691	1.04798	77.5559	126.768	979.296	26.597	1	-1				20.6525	0.0601228	511.802	458.804
19.8722	0.476035	1.0482	77.5324	126.674	978.609	26.617	1	-1				20.6525	0.0601228	511.279	458.247
19.8727	0.476148	1.04822	77.5403	127.049	979.046	26.606	1	-1				20.6525	0.0601228	511.111	458.147
19.872	0.475592	1.04856	77.5324	125.861	979.671	26.613	1	-1				20.6525	0.0601228	512.044	458.863
19.8728	0.475017	1.04833	77.5621	125.893	980.296	26.62	1	-1				20.6525	0.0601228	511.848	458.667
19.8736	0.474429	1.04878	77.5387	126.83	980.046	26.624	1	-1				20.6525	0.0601228	511.248	458.103
19.872	0.474292	1.04833	77.5621	126.611	979.359	26.62	1	-1				20.6525	0.0601228	512.027	458.681
19.8734	0.473835	1.04869	77.5653	126.705	978.734	26.617	1	-1				20.6525	0.0601228	510.752	457.572
19.8741	0.473579	1.04861	77.5684	126.486	979.421	26.609	1	-1				20.6525	0.0601228	510.645	457.488
19.8737	0.473717	1.04808	77.5653	126.611	980.046	26.609	1	-1				20.6525	0.0601228	511.25	458.021
19.8737	0.473229	1.04842	77.57	126.643	979.921	26.61	1	-1				20.6525	0.0601228	511.278	457.98
19.8746	0.473342	1.04859	77.5559	126.768	980.046	26.617	1	-1				20.6525	0.0601228	510.633	457.48
19.8742	0.472267	1.04872	77.5621	126.799	979.109	26.614	1	-1				20.6525	0.0601228	510.607	457.289
19.8758	0.471867	1.04877	77.5356	126.268	978.109	26.617	1	-1				20.6525	0.0601228	508.978	455.883
19.8756	0.47176	1.04831	77.5465	126.924	978.984	26.621	1	-1				20.6525	0.0601228	509.565	456.385
19.8756	0.471217	1.04897	77.545	126.674	979.734	26.609	1	-1				20.6525	0.0601228	510.035	456.734
19.8745	0.471092	1.04906	77.5496	125.455	979.796	26.617	1	-1				20.6525	0.0601228	510.903	457.422
19.8767	0.471292	1.04892	77.559	126.893	979.484	26.612	1	-1				20.6525	0.0601228	509.105	455.983
19.8765	0.471498	1.04922	77.5606	126.143	978.421	26.617	1	-1				20.6525	0.0601228	508.698	455.629
19.8772	0.472204	1.0493	77.5528	126.268	978.796	26.614	1	-1				20.6525	0.0601228	508.272	455.387
19.8772	0.472967	1.04878	77.5528	126.486	980.234	26.617	1	-1				20.6525	0.0601228	508.863	456.02
19.8776	0.473604	1.04944	77.5356	126.768	980.921	26.612	1	-1				20.6525	0.0601228	508.879	456.14
19.8765	0.474304	1.04872	77.5121	126.424	980.484	26.626	1	-1				20.6525	0.0601228	509.346	456.578
19.8773	0.47466	1.04922	77.5481	126.518	979.546	26.612	1	-1				20.6525	0.0601228	508.194	455.648
19.8784	0.475773	1.04919	77.5418	126.58	979.234	26.626	1	-1				20.6525	0.0601228	507.059	454.85
19.8781	0.47636	1.04906	77.5606	126.33	980.109	26.626	1	-1				20.6525	0.0601228	507.668	455.451
19.8775	0.477504	1.04953	77.5809	125.736	980.546	26.63	1	-1				20.6525	0.0601228	508.144	455.989
19.8773	0.478242	1.04927	77.5653	126.58	980.796	26.63	1	-1				20.6525	0.0601228	508.341	456.247
19.8773	0.479185	1.04939	77.5215	126.611	979.984	26.634	1	-1				20.6525	0.0601228	507.746	455.839
19.8771	0.48021	1.04931	77.5481	126.986	979.109	26.652	1	-1				20.6525	0.0601228	507.348	455.597
19.8757	0.480592	1.04944	77.5512	126.549	979.296	26.634	1	-1				20.6525	0.0601228	508.426	456.519
19.8757	0.481167	1.04961	77.5543	126.111	980.484	26.642	1	-1				20.6525	0.0601228	508.951	457.066
19.8749	0.481748	1.04908	77.5528	126.393	980.921	26.628	1	-1				20.6525	0.0601228	509.627	457.7
19.8751	0.48266	1.04928	77.5387	125.736	981.046	26.63	1	-1				20.6525	0.0601228	509.449	457.67
19.8743	0.483817	1.04936	77.5559	126.705	979.984	26.644	1	-1				20.6525	0.0601228	509.277	457.615
19.8727	0.483554	1.04959	77.5278	126.08	979.046	26.634	1	-1				20.6525	0.0601228	510.003	458.123
19.8724	0.48411	1.04941	77.5606	126.58	980.296	26.63	1	-1				20.6525	0.0601228	510.8	458.891
19.8719	0.484811	1.04955	77.5481	125.924	980.796	26.626	1	-1				20.6525	0.0601228	511.309	459.407
19.8722	0.484779	1.04941	77.5575	125.393	980.671	26.634	1	-1				20.6525	0.0601228	511.044	459.184
19.8711	0.484986	1.04987	77.5575	125.799	979.984	26.63	1	-1				20.6525	0.0601228	511.503	459.544
19.8696	0.485323	1.04961	77.5621	125.486	979.359	26.636	1	-1				20.6525	0.0601228	512.171	460.091
19.8699	0.486261	1.05011	77.5621	126.736	978.984	26.634	1	-1				20.6525	0.0601228	511.649	459.762
19.8697	0.486554	1.04987	77.5387	125.518	979.859	26.634	1	-1				20.6525	0.0601228	512.18	460.267
19.8693	0.486886	1.04967	77.5465	126.924	980.421	26.636	1	-1				20.6525	0.0601228	512.733	460.779
19.8682	0.487086	1.05019	77.5653	126.33	980.171	26.626	1	-1				20.6525	0.0601228	513.355	461.291
19.867	0.487654	1.05028	77.5371	126.768	979.359	26.642	1	-1				20.6525	0.0601228	513.715	461.607
19.8684	0.487492	1.05012	77.5418	126.236	979.109	26.63	1	-1				20.6525	0.0601228	512.615	460.691
19.8689	0.487342	1.04981	77.5684	125.674	979.234	26.644	1	-1				20.6525	0.0601228	512.337	460.456
19.8688	0.487042	1.04981	77.5481	126.424	980.546	26.646	1	-1				20.6525	0.0601228	513.17	461.155
19.8681	0.487979	1.04995	77.5575	125.893	979.796	26.638	1	-1				20.6525	0.0601228	513.087	461.161
19.868	0.487442	1.04998	77.5496	126.58	979.859	26.646	1	-1				20.6525	0.0601228	513.3	461.273
19.8673	0.487617	1.04998	77.5371	126.674	978.296	26.644	1	-1				20.6525	0.0601228	512.937	460.925
19.8679	0.487186	1.05025	77.5293	126.393	978.921	26.656	1	-1				20.6525	0.0601228	512.955	460.92
19.8664	0.487198	1.0507	77.5528	125.736	979.234	26.666	1	-1				20.6525	0.0601228	514.154	461.901
19.8673	0.486104	1.05052	77.5512	126.58	979.859	26.668	1	-1				20.6525	0.0601228	514.043	461.714
19.8671	0.487104	1.05072	77.5262	126.455	979.734	26.666	1	-1				20.6525	0.0601228	513.97	461.767
19.8664	0.487211	1.0505	77.5637	126.549	979.109	26.67	1	-1				20.6525	0.0601228	514.108	461.86
19.8666	0.487017	1.05027	77.5512	126.736	978.796	26.676	1	-1				20.6525	0.0601228	513.856	461.618
19.8686	0.486242	1.05012	77.5653	126.643	979.671	26.684	1	-1				20.6525	0.0601228	512.938	460.832
19.8686	0.485842	1.05019	77.5356	126.705	979.984	26.678	1	-1				20.6525	0.0601228	513.16	460.979
19.8683	0.485548	1.05075	77.5606	125.455	980.609	26.684	1	-1				20.6525	0.0601228	513.742	461.444
19.8683	0.484623	1.05039	77.5543	126.705	979.796	26.684	1	-1				20.6525	0.0601228	513.452	461.061
19.8691	0.484167	1.05044	77.5371	125.955	978.671	26.682	1	-1				20.6525	0.0601228	512.381	460.091
19.8688	0.484335	1.05061	77.5621	125.455	979.234	26.684	1	-1				20.6525	0.0601228	512.826	460.497
19.8694	0.483554	1.05055	77.5262	126.705	979.796	26.684	1	-1				20.6525	0.0601228	512.797	460.409
19.8688	0.483298	1.05094	77.5465	126.33	980.671	26.684	1	-1				20.6525	0.0601228	513.716	461.161
19.8705	0.482623	1.05078	77.5043	126.643	980.296	26.698	1	-1				20.6525	0.0601228	512.434	460.032
19.8702	0.482148	1.05069	77.5606	126.424	979.546	26.692	1	-1				20.6525	0.0601228	512.301	459.833
19.872	0.481986	1.05064	77.5496	126.299	979.546	26.68	1	-1				20.6525	0.0601228	511.011	458.775
19.8709	0.482285	1.05109	77.5621	126.549	980.484	26.684	1	-1				20.6525	0.0601228	512.26	459.861
19.8731	0.482204	1.05102	77.5371	126.33	980.171	26.674	1	-1				20.6525	0.0601228	510.508	458.426
19.8715	0.482135	1.05122	77.5324	125.986	980.296	26.687	1	-1				20.6525	0.0601228	511.782	459.449
19.8732	0.48171	1.05091	77.5684	125.674	980.296	26.688	1	-1				20.6525	0.0601228	510.543	458.402
19.8743	0.480673	1.05141	77.5371	126.393	979.296	26.69	1	-1				20.6525	0.0601228	509.407	457.318
19.8742	0.480517	1.05077	77.5481	125.893	979.859	26.692	1	-1				20.6525	0.0601228	509.825	457.663
19.8756	0.480498	1.05125	77.5262	126.736	980.234	26.695	1	-1				20.6525	0.0601228	508.941	456.967
19.8752	0.480598	1.05105	77.5371	126.58	980.984	26.704	1	-1				20.6525	0.0601228	509.638	457.576
19.8755	0.480235	1.05139	77.5512	126.83	980.859	26.71	1	-1				20.6525	0.0601228	509.37	457.312
19.8754	0.479911	1.05117	77.5543	126.674	979.046	26.719	1	-1				20.6525	0.0601228	508.571	456.543
19.8764	0.479848	1.05102	77.5512	125.393	978.859	26.716	1	-1				20.6525	0.0601228	507.752	455.868
19.8761	0.479585	1.05136	77.5528	126.111	979.796	26.73	1	-1				20.6525	0.0601228	508.467	456.458
19.8769	0.478804	1.05139	77.5715	125.861	980.109	26.711	1	-1				20.6525	0.0601228	508.173	456.145
19.8765	0.478411	1.05167	77.5684	126.705	980.796	26.7	1	-1				20.6525	0.0601228	508.872	456.694
19.8769	0.478529	1.05138	77.5199	126.268	979.796	26.723	1	-1				20.6525	0.0601228	508.044	455.993

## Sheet: L3
O2	CO2	WVP	BP	FL_FMS	FLow	Deg_C	I_O_N	Marker				FiO2	FiCO2	VO2(ml/h)	Oxygen consumption(ml/h)
20.5841	0.0630166	1.08344	77.5793	125.955	960.733	26.294	0	-1				20.5816	0.0643416	-1.58762	-1.41818
20.584	0.0630791	1.08386	77.5606	125.424	961.484	26.292	0	-1				20.5816	0.0643416	-1.51103	-1.35005
20.5824	0.0633416	1.08388	77.5465	124.861	960.421	26.284	0	-1				20.5816	0.0643416	-0.387594	-0.426468
20.5837	0.0632416	1.08413	77.5496	125.205	959.546	26.306	0	-1				20.5816	0.0643416	-1.322	-1.18036
20.5829	0.0637479	1.08369	77.5496	125.017	959.921	26.288	0	-1				20.5816	0.0643416	-0.810645	-0.71425
20.5836	0.0631666	1.08355	77.57	125.549	959.484	26.29	0	-1				20.5816	0.0643416	-1.26723	-1.14573
20.5835	0.0630604	1.08389	77.5215	126.174	959.484	26.289	0	-1				20.5816	0.0643416	-1.17888	-1.08816
20.5835	0.0632854	1.08397	77.5668	125.736	960.608	26.297	0	-1				20.5816	0.0643416	-1.20662	-1.08367
20.5842	0.0636041	1.08445	77.5184	125.58	960.421	26.304	0	-1				20.5816	0.0643416	-1.76918	-1.49264
20.5848	0.0635979	1.084	77.5668	125.799	960.733	26.313	0	-1				20.5816	0.0643416	-2.20435	-1.83902
20.5833	0.0635166	1.08427	77.5496	125.986	960.546	26.317	0	-1				20.5816	0.0643416	-1.08143	-0.956796
20.5836	0.0628228	1.08456	77.5637	125.955	959.171	26.324	0	-1				20.5816	0.0643416	-1.22279	-1.15112
20.5843	0.0627416	1.08424	77.5309	125.424	959.796	26.32	0	-1				20.5816	0.0643416	-1.6683	-1.5147
20.5825	0.0636041	1.08413	77.5528	126.268	958.296	26.32	0	-1				20.5816	0.0643416	-0.505492	-0.488778
20.5828	0.0635604	1.08428	77.5918	126.111	958.108	26.305	0	-1				20.5816	0.0643416	-0.744986	-0.684155
20.5841	0.0627666	1.08392	77.5668	125.611	959.046	26.321	0	-1				20.5816	0.0643416	-1.51856	-1.39267
20.5839	0.0626041	1.08425	77.5293	125.674	958.358	26.306	0	-1				20.5816	0.0643416	-1.37016	-1.29391
20.5836	0.0632541	1.08422	77.5543	125.736	958.671	26.314	0	-1				20.5816	0.0643416	-1.24298	-1.116
20.5841	0.0643104	1.08428	77.5434	125.955	958.233	26.3	0	-1				20.5816	0.0643416	-1.74733	-1.39149
20.5826	0.0637979	1.08442	77.5809	125.674	957.358	26.334	0	-1				20.5816	0.0643416	-0.584471	-0.528513
20.5834	0.0631228	1.08422	77.5356	125.861	957.983	26.31	0	-1				20.5816	0.0643416	-1.08502	-1.00598
20.5833	0.0622103	1.08398	77.5637	125.643	958.046	26.329	0	-1				20.5816	0.0643416	-0.869523	-0.942808
20.5826	0.0634541	1.08406	77.5621	126.174	958.421	26.318	0	-1				20.5816	0.0643416	-0.570094	-0.557855
20.5826	0.0632478	1.08452	77.5715	125.705	959.233	26.31	0	-1				20.5816	0.0643416	-0.496328	-0.523792
20.5836	0.0626228	1.08433	77.545	125.924	957.858	26.332	0	-1				20.5816	0.0643416	-1.16237	-1.12655
20.583	0.0625166	1.08397	77.559	125.049	958.171	26.337	0	-1				20.5816	0.0643416	-0.727054	-0.793442
20.5837	0.0625541	1.08395	77.5403	125.33	957.483	26.353	0	-1				20.5816	0.0643416	-1.23849	-1.19505
20.5841	0.0623978	1.08425	77.5418	124.892	957.483	26.358	0	-1				20.5816	0.0643416	-1.45394	-1.38465
20.5841	0.0621166	1.08438	77.5403	125.799	957.358	26.349	0	-1				20.5816	0.0643416	-1.46974	-1.43043
20.5837	0.0628666	1.08395	77.5621	125.643	958.046	26.366	0	-1				20.5816	0.0643416	-1.28577	-1.19576
20.5833	0.0640166	1.08425	77.5199	126.049	957.858	26.35	0	-1				20.5816	0.0643416	-1.16012	-0.959867
20.5824	0.0647729	1.08413	77.5465	124.986	957.671	26.345	0	-1				20.5816	0.0643416	-0.643038	-0.459726
20.5843	0.0650666	1.08395	77.5418	125.893	957.858	26.341	0	-1				20.5816	0.0643416	-2.01851	-1.51739
20.5834	0.0663979	1.08413	77.5418	125.924	958.046	26.337	0	-1				20.5816	0.0643416	-1.57303	-1.00605
20.5827	0.0682229	1.08455	77.5215	125.736	957.733	26.338	0	-1				20.5816	0.0643416	-1.37397	-0.632165
20.5832	0.0690292	1.08477	77.5653	126.018	957.171	26.35	0	-1				20.5816	0.0643416	-1.82585	-0.895998
20.5837	0.069823	1.08448	77.5715	125.893	957.421	26.337	0	-1				20.5816	0.0643416	-2.2845	-1.16625
20.5817	0.070673	1.08456	77.5575	125.611	958.108	26.334	0	-1				20.5816	0.0643416	-0.979432	-0.028746
20.5817	0.070573	1.08464	77.5559	125.361	958.108	26.33	0	-1				20.5816	0.0643416	-0.942815	-0.0114984
20.5801	0.0707667	1.08444	77.5653	126.018	958.171	26.322	0	-1				20.5816	0.0643416	0.150356	0.879686
20.5783	0.0704542	1.08455	77.5278	125.893	958.108	26.324	0	-1				20.5816	0.0643416	1.50708	1.92023
20.5768	0.0706417	1.0845	77.5793	125.83	957.858	26.316	0	-1				20.5816	0.0643416	2.57869	2.79338
20.5755	0.0703855	1.08452	77.5371	125.299	957.671	26.318	0	-1				20.5816	0.0643416	3.52791	3.51691
20.573	0.070048	1.08492	77.559	126.111	957.921	26.317	0	-1				20.5816	0.0643416	5.38813	4.95485
20.5724	0.0696979	1.08455	77.5559	125.518	957.858	26.321	0	-1				20.5816	0.0643416	5.91742	5.33387
20.5709	0.0692292	1.08459	77.57	126.268	957.858	26.308	0	-1				20.5816	0.0643416	7.07247	6.19603
20.5712	0.0679167	1.08442	77.5606	126.018	958.046	26.297	0	-1				20.5816	0.0643416	7.02321	6.00178
20.5712	0.0680542	1.08513	77.5606	125.736	958.296	26.302	0	-1				20.5816	0.0643416	7.00457	6.00334
20.5709	0.0676354	1.08509	77.5512	124.924	958.421	26.284	0	-1				20.5816	0.0643416	7.29227	6.18241
20.5716	0.0674792	1.08489	77.5293	125.33	958.546	26.302	0	-1				20.5816	0.0643416	6.8314	5.79785
20.5708	0.0671917	1.08491	77.5575	125.705	958.171	26.292	0	-1				20.5816	0.0643416	7.45775	6.26129
20.5728	0.0668854	1.08466	77.5512	125.736	958.483	26.28	0	-1				20.5816	0.0643416	6.02166	5.08429
20.5723	0.0664042	1.08508	77.5418	125.142	958.233	26.281	0	-1				20.5816	0.0643416	6.46813	5.38196
20.5734	0.0659354	1.085	77.5621	125.58	958.421	26.281	0	-1				20.5816	0.0643416	5.69945	4.71589
20.5734	0.0659166	1.08483	77.5575	125.33	958.358	26.282	0	-1				20.5816	0.0643416	5.76702	4.76733
20.5748	0.0652229	1.08483	77.5496	125.424	958.421	26.284	0	-1				20.5816	0.0643416	4.82101	3.93374
20.5739	0.0655417	1.08502	77.5637	125.924	958.921	26.29	0	-1				20.5816	0.0643416	5.39894	4.43064
20.5759	0.0652104	1.08497	77.5199	125.049	958.358	26.284	0	-1				20.5816	0.0643416	3.99004	3.27215
20.5749	0.0651854	1.08485	77.5481	125.111	957.796	26.286	0	-1				20.5816	0.0643416	4.73662	3.86221
20.5766	0.0647604	1.08519	77.5637	124.767	957.358	26.274	0	-1				20.5816	0.0643416	3.55384	2.87235
20.5763	0.0652854	1.0847	77.534	125.799	957.046	26.276	0	-1				20.5816	0.0643416	3.69147	3.0437
20.5758	0.0649604	1.08489	77.5559	125.986	957.608	26.268	0	-1				20.5816	0.0643416	4.1254	3.35004
20.5777	0.0652354	1.08541	77.5746	125.83	956.796	26.294	0	-1				20.5816	0.0643416	2.68605	2.23912
20.5777	0.0648666	1.08506	77.534	125.393	956.733	26.281	0	-1				20.5816	0.0643416	2.76963	2.26194
20.5778	0.0651041	1.08506	77.5856	125.643	957.233	26.284	0	-1				20.5816	0.0643416	2.64173	2.18845
20.5784	0.0650354	1.0852	77.5621	125.549	956.858	26.278	0	-1				20.5816	0.0643416	2.20999	1.83735
20.5794	0.0646479	1.08553	77.5184	126.08	957.483	26.278	0	-1				20.5816	0.0643416	1.58195	1.29273
20.58	0.0645541	1.08538	77.5324	125.33	956.671	26.268	0	-1				20.5816	0.0643416	1.13924	0.929974
20.5798	0.0648479	1.08552	77.5543	125.861	956.296	26.27	0	-1				20.5816	0.0643416	1.2685	1.06733
20.5792	0.0650166	1.08523	77.5575	125.736	955.983	26.26	0	-1				20.5816	0.0643416	1.66189	1.39969
20.5804	0.0641666	1.08549	77.545	125.893	956.858	26.268	0	-1				20.5816	0.0643416	0.886274	0.683263
20.5803	0.0645166	1.08508	77.5371	125.236	956.671	26.25	0	-1				20.5816	0.0643416	0.964131	0.786459
20.5801	0.0645729	1.08536	77.5528	126.049	957.171	26.238	0	-1				20.5816	0.0643416	1.0575	0.867281
20.5812	0.0645291	1.08547	77.5371	125.674	957.108	26.232	0	-1				20.5816	0.0643416	0.297486	0.258444
20.5805	0.0647791	1.08572	77.5293	125.643	957.421	26.233	0	-1				20.5816	0.0643416	0.773917	0.666429
20.5806	0.0635854	1.0855	77.5778	124.736	956.858	26.225	0	-1				20.5816	0.0643416	0.835405	0.57417
20.5819	0.0645791	1.08531	77.5496	126.08	957.171	26.23	0	-1				20.5816	0.0643416	-0.252289	-0.172307
20.5821	0.0641854	1.08531	77.5512	125.861	957.671	26.233	0	-1				20.5816	0.0643416	-0.280608	-0.241356
20.5812	0.0638979	1.08533	77.5387	124.924	956.921	26.22	0	-1				20.5816	0.0643416	0.40581	0.269878
20.5809	0.0639166	1.0853	77.5309	125.893	956.671	26.226	0	-1				20.5816	0.0643416	0.590828	0.419062
20.5819	0.0635354	1.0852	77.559	125.861	956.483	26.224	0	-1				20.5816	0.0643416	-0.104096	-0.177923
20.5801	0.0644479	1.08553	77.5215	125.83	957.046	26.238	0	-1				20.5816	0.0643416	1.12657	0.907367
20.5811	0.0642166	1.08553	77.5668	125.361	957.858	26.246	0	-1				20.5816	0.0643416	0.380444	0.287385
20.5792	0.0639604	1.08549	77.5481	126.018	957.108	26.24	0	-1				20.5816	0.0643416	1.80655	1.38986
20.5797	0.0636479	1.08564	77.5684	125.83	957.546	26.241	0	-1				20.5816	0.0643416	1.51392	1.12044
20.5813	0.0639666	1.08495	77.5137	125.424	957.608	26.241	0	-1				20.5816	0.0643416	0.316285	0.206863
20.58	0.0639291	1.08589	77.5543	125.268	957.983	26.241	0	-1				20.5816	0.0643416	1.28455	0.971489
20.5815	0.0639104	1.08538	77.5668	125.924	957.733	26.257	0	-1				20.5816	0.0643416	0.15105	0.0689635
20.5816	0.0643416	1.08624	77.5684	125.768	958.171	26.257	0	-1				20.5816	0.0643416	0	0
20.5825	0.0638416	1.08595	77.5528	126.174	957.358	26.261	0	-1				20.5816	0.0643416	-0.569286	-0.511279
20.5827	0.0640854	1.08597	77.5465	126.205	957.421	26.273	0	-1				20.5816	0.0643416	-0.699648	-0.585998
20.5819	0.0640854	1.08581	77.5512	126.049	957.483	26.276	0	-1				20.5816	0.0643416	-0.186093	-0.178109
20.5832	0.0642041	1.08608	77.5481	126.143	956.983	26.27	0	-1				20.5816	0.0643416	-1.10743	-0.895823
20.5825	0.0641291	1.08594	77.5543	126.111	957.046	26.268	0	-1				20.5816	0.0643416	-0.590196	-0.493883
20.583	0.0644354	1.0857	77.5637	124.955	957.233	26.276	0	-1				20.5816	0.0643416	-0.997501	-0.781178
20.5843	0.0639104	1.0857	77.5575	125.799	956.671	26.274	0	-1				20.5816	0.0643416	-1.88012	-1.54422
20.5842	0.0639479	1.08545	77.5762	125.924	957.921	26.278	0	-1				20.5816	0.0643416	-1.82303	-1.4945
[truncated: 1,882 more rows]

## Sheet: L4
O2	CO2	WVP	BP	FL_FMS	FLow	Deg_C	I_O_N	Marker				FiO2	FiCO2	VO2(ml/h)	Oxygen consumption(ml/h)
[truncated: 1,979 more rows]

[truncated: 9 more sheets: L5, L6, L7, L8, L9, L10, summary, summary of three elevations, summary2]
