# Supplementary material for: Differential Expression of Metabolism-Related Genes in Plateau Pika (Ochotona curzoniae) at Different Altitudes on the Qinghai–Tibet Plateau
Source: Front Genet. 2022 Jan 20;12:784811. doi: 10.3389/fgene.2021.784811 (PMC8811202; doi:10.3389/fgene.2021.784811)
Supplement: Supplementary file 1 [file DataSheet2.zip › UPLOAD/9.XLSX]

## Sheet: M1
O2	CO2	WVP	BP	FL_FMS	FLow	Deg_C	I_O_N	Marker				FiO2	FiCO2	VO2(ml/h)
20.7463	0.0682354	0.691245	77.5434	129.361	956.483	22.726	0	-1	20.754	0.0607703		20.7519	0.0605166	2.92444
20.746	0.0681979	0.691573	77.559	129.424	956.233	22.734	0	-1				20.7519	0.0605166	3.13925
20.7455	0.0678979	0.691229	77.5465	129.768	956.483	22.72	0	-1				20.7519	0.0605166	3.52548
20.7457	0.0678292	0.690932	77.5809	130.018	956.421	22.724	0	-1				20.7519	0.0605166	3.41248
20.7449	0.0671292	0.691136	77.5824	130.33	956.858	22.712	0	-1				20.7519	0.0605166	4.09875
20.7459	0.0672042	0.691448	77.5903	129.08	956.733	22.741	0	-1				20.7519	0.0605166	3.36265
20.7463	0.0677729	0.691401	77.5653	129.268	957.108	22.745	0	-1				20.7519	0.0605166	2.94515
20.7466	0.0674979	0.691417	77.5778	130.111	957.046	22.75	0	-1				20.7519	0.0605166	2.81965
20.7453	0.0674979	0.691089	77.5653	129.799	955.608	22.748	0	-1				20.7519	0.0605166	3.76315
20.7465	0.0677667	0.691183	77.595	128.955	955.983	22.752	0	-1				20.7519	0.0605166	2.81959
20.7458	0.0667229	0.690979	77.5934	129.33	955.733	22.73	0	-1				20.7519	0.0605166	3.47479
20.7464	0.0672542	0.691245	77.5575	129.674	956.296	22.736	0	-1				20.7519	0.0605166	2.99161
20.7463	0.0666729	0.691448	77.5731	129.799	956.796	22.714	0	-1				20.7519	0.0605166	3.1602
20.7462	0.0664854	0.690964	77.5778	129.893	956.358	22.716	0	-1				20.7519	0.0605166	3.21588
20.7462	0.0668292	0.691167	77.5653	130.049	955.358	22.702	0	-1				20.7519	0.0605166	3.2188
20.7468	0.0670667	0.69112	77.5887	129.736	956.296	22.71	0	-1				20.7519	0.0605166	2.7157
20.7474	0.0667292	0.691057	77.5434	129.424	956.171	22.706	0	-1				20.7519	0.0605166	2.33169
20.7463	0.0666917	0.691464	77.5762	129.143	955.796	22.702	0	-1				20.7519	0.0605166	3.11791
20.7474	0.0661416	0.691214	77.5481	129.393	956.358	22.694	0	-1				20.7519	0.0605166	2.4566
20.7458	0.0665729	0.69087	77.57	129.893	956.171	22.688	0	-1				20.7519	0.0605166	3.52062
20.7464	0.0661729	0.691261	77.5496	129.955	956.108	22.69	0	-1				20.7519	0.0605166	3.1534
20.7481	0.0665354	0.691276	77.5668	129.83	956.858	22.688	0	-1				20.7519	0.0605166	1.88436
20.7473	0.0653416	0.690729	77.5465	129.705	956.671	22.687	0	-1				20.7519	0.0605166	2.62108
20.7485	0.0662854	0.691401	77.5824	130.049	956.421	22.678	0	-1				20.7519	0.0605166	1.63866
20.7484	0.0658104	0.690479	77.5606	129.361	956.796	22.673	0	-1				20.7519	0.0605166	1.78313
20.7476	0.0656729	0.691183	77.584	129.111	956.796	22.676	0	-1				20.7519	0.0605166	2.33259
20.7477	0.0657916	0.690854	77.5793	129.986	956.983	22.669	0	-1				20.7519	0.0605166	2.29347
20.7484	0.0653229	0.691104	77.5793	129.674	956.296	22.673	0	-1				20.7519	0.0605166	1.84095
20.7474	0.0651916	0.691354	77.5528	130.299	957.108	22.664	0	-1				20.7519	0.0605166	2.57961
20.7477	0.0651791	0.691073	77.5824	130.049	956.671	22.656	0	-1				20.7519	0.0605166	2.34854
20.7484	0.0662979	0.691214	77.5668	129.455	956.046	22.654	0	-1				20.7519	0.0605166	1.70852
20.7472	0.0666042	0.691167	77.5778	129.018	955.483	22.652	0	-1				20.7519	0.0605166	2.51515
20.7483	0.0675229	0.691011	77.5684	129.768	956.608	22.65	0	-1				20.7519	0.0605166	1.54717
20.7484	0.0689104	0.691214	77.5653	129.986	956.671	22.651	0	-1				20.7519	0.0605166	1.27358
20.7486	0.0694292	0.691136	77.5965	129.393	957.046	22.636	0	-1				20.7519	0.0605166	1.04392
20.7481	0.0712167	0.691026	77.5434	129.361	957.233	22.644	0	-1				20.7519	0.0605166	1.15947
20.7491	0.074473	0.69112	77.5887	129.83	956.483	22.636	0	-1				20.7519	0.0605166	-0.0766448
20.7489	0.0766231	0.690995	77.5403	129.736	956.483	22.64	0	-1				20.7519	0.0605166	-0.240358
20.749	0.0801669	0.690714	77.584	130.143	955.796	22.636	0	-1				20.7519	0.0605166	-0.837405
20.7483	0.0833794	0.691026	77.5559	130.08	955.733	22.629	0	-1				20.7519	0.0605166	-0.791325
20.7484	0.0870357	0.690776	77.5871	129.986	956.358	22.64	0	-1				20.7519	0.0605166	-1.42803
20.7468	0.0914608	0.691011	77.5668	129.986	955.733	22.634	0	-1				20.7519	0.0605166	-0.947812
20.7457	0.0963359	0.69137	77.5762	129.924	955.796	22.634	0	-1				20.7519	0.0605166	-0.847288
20.7438	0.100767	0.691104	77.5809	129.986	956.046	22.633	0	-1				20.7519	0.0605166	-0.180592
20.743	0.105661	0.690729	77.5684	130.361	956.296	22.636	0	-1				20.7519	0.0605166	-0.299927
20.7401	0.110361	0.690729	77.5684	129.143	956.983	22.63	0	-1				20.7519	0.0605166	1.05202
20.7383	0.114886	0.691057	77.5418	129.393	956.858	22.626	0	-1				20.7519	0.0605166	1.67658
20.7364	0.120261	0.690776	77.5731	129.236	956.483	22.622	0	-1				20.7519	0.0605166	2.23803
20.7327	0.126736	0.691104	77.5809	130.643	955.733	22.61	0	-1				20.7519	0.0605166	4.00119
20.7294	0.132974	0.691089	77.5824	130.33	956.296	22.604	0	-1				20.7519	0.0605166	5.40695
20.7248	0.139205	0.691042	77.5418	130.455	955.796	22.608	0	-1				20.7519	0.0605166	7.82135
20.7205	0.147012	0.690854	77.5637	129.83	956.108	22.616	0	-1				20.7519	0.0605166	9.7525
20.715	0.153887	0.691183	77.5918	129.736	955.858	22.612	0	-1				20.7519	0.0605166	12.7444
20.7131	0.161262	0.690761	77.5653	130.205	955.921	22.602	0	-1				20.7519	0.0605166	13.0084
20.7076	0.167118	0.691026	77.5778	129.486	956.483	22.604	0	-1				20.7519	0.0605166	16.1366
20.702	0.173568	0.690792	77.5793	130.33	955.171	22.596	0	-1				20.7519	0.0605166	19.1492
20.6979	0.179193	0.69137	77.5481	129.58	956.421	22.596	0	-1				20.7519	0.0605166	21.2865
20.6936	0.18505	0.690729	77.5309	130.143	963.171	22.598	0	-1				20.7519	0.0605166	23.6896
20.6875	0.188281	0.690714	77.5903	130.424	966.546	22.594	0	-1				20.7519	0.0605166	27.8064
20.6836	0.190625	0.690854	77.5684	129.986	966.171	22.596	0	-1				20.7519	0.0605166	30.2574
20.6766	0.1918	0.690229	77.5762	129.768	966.609	22.622	0	-1				20.7519	0.0605166	35.2154
20.67	0.192325	0.690823	77.5387	130.486	967.296	22.622	0	-1				20.7519	0.0605166	39.9857
20.6642	0.191031	0.691026	77.534	130.205	966.671	22.622	0	-1				20.7519	0.0605166	44.3763
20.6572	0.188462	0.690995	77.5496	130.549	968.484	22.647	0	-1				20.7519	0.0605166	50.0068
20.651	0.184093	0.690729	77.5918	130.455	967.921	22.654	0	-1				20.7519	0.0605166	55.2071
20.643	0.179931	0.691323	77.5762	130.049	967.734	22.654	0	-1				20.7519	0.0605166	61.6436
20.6381	0.17315	0.690808	77.5746	130.143	966.671	22.66	0	-1				20.7519	0.0605166	66.2242
20.6326	0.166781	0.69162	77.5871	130.236	967.546	22.669	0	-1				20.7519	0.0605166	71.217
20.6278	0.159731	0.690667	77.5512	130.393	968.046	22.674	0	-1				20.7519	0.0605166	75.8665
20.6236	0.151899	0.690901	77.5621	129.705	967.984	22.687	0	-1				20.7519	0.0605166	80.1155
20.6214	0.145574	0.690667	77.5465	129.424	967.546	22.69	0	-1				20.7519	0.0605166	82.6414
20.6187	0.137993	0.690886	77.5887	129.486	967.859	22.697	0	-1				20.7519	0.0605166	85.793
20.6186	0.130336	0.691261	77.5528	129.205	967.671	22.692	0	-1				20.7519	0.0605166	87.0114
20.6191	0.123449	0.691151	77.5512	129.83	967.234	22.686	0	-1				20.7519	0.0605166	87.6085
20.6208	0.117311	0.690808	77.5684	129.174	967.046	22.683	0	-1				20.7519	0.0605166	87.2824
20.6257	0.111342	0.690901	77.5465	130.08	967.421	22.673	0	-1				20.7519	0.0605166	84.6367
20.6292	0.106111	0.690839	77.5824	129.705	967.359	22.674	0	-1				20.7519	0.0605166	82.8268
20.6353	0.101073	0.69137	77.5746	130.455	967.796	22.672	0	-1				20.7519	0.0605166	79.2172
20.642	0.0969734	0.690714	77.5934	130.518	967.921	22.684	0	-1				20.7519	0.0605166	74.9411
20.6483	0.092467	0.691089	77.5824	130.549	967.671	22.68	0	-1				20.7519	0.0605166	71.0118
20.6551	0.088642	0.690901	77.5824	130.111	967.359	22.683	0	-1				20.7519	0.0605166	66.5459
20.6611	0.0857107	0.690979	77.559	130.111	967.734	22.68	0	-1				20.7519	0.0605166	62.6861
20.6682	0.0818169	0.691558	77.559	129.643	967.609	22.692	0	-1				20.7519	0.0605166	58.0388
20.675	0.0801731	0.690979	77.595	130.08	968.046	22.692	0	-1				20.7519	0.0605166	53.3315
20.6826	0.0775793	0.691245	77.5731	130.393	968.046	22.701	0	-1				20.7519	0.0605166	48.1556
20.6889	0.0757605	0.691214	77.5887	130.174	967.609	22.702	0	-1				20.7519	0.0605166	43.808
20.6952	0.0743105	0.691026	77.5653	130.08	967.359	22.709	0	-1				20.7519	0.0605166	39.4156
20.7005	0.072948	0.690964	77.5668	129.518	967.921	22.701	0	-1				20.7519	0.0605166	35.8096
20.7066	0.0712042	0.690808	77.5215	129.205	967.859	22.694	0	-1				20.7519	0.0605166	31.6065
20.7114	0.0700167	0.691073	77.5418	130.299	967.984	22.697	0	-1				20.7519	0.0605166	28.2543
20.7152	0.0695355	0.691073	77.5621	129.486	968.109	22.68	0	-1				20.7519	0.0605166	25.5042
20.7189	0.0684354	0.691229	77.5793	130.236	967.484	22.692	0	-1				20.7519	0.0605166	22.983
20.7231	0.0673167	0.691354	77.5434	130.08	967.671	22.7	0	-1				20.7519	0.0605166	20.0896
20.726	0.0672042	0.691167	77.584	130.268	967.109	22.676	0	-1				20.7519	0.0605166	17.9582
20.7297	0.0659792	0.691057	77.5762	130.08	967.359	22.67	0	-1				20.7519	0.0605166	15.4696
20.732	0.0656104	0.690839	77.5903	129.236	968.046	22.669	0	-1				20.7519	0.0605166	13.8224
20.7341	0.0657541	0.691276	77.5934	130.143	967.546	22.646	0	-1				20.7519	0.0605166	12.2557
20.737	0.0650729	0.690823	77.545	129.424	967.421	22.654	0	-1				20.7519	0.0605166	10.2122
20.7384	0.0650354	0.690776	77.5543	129.955	967.046	22.658	0	-1				20.7519	0.0605166	9.22582
20.7399	0.0646166	0.690932	77.5559	129.736	967.171	22.654	0	-1				20.7519	0.0605166	8.21446
20.7414	0.0645916	0.691276	77.5715	130.174	967.171	22.652	0	-1				20.7519	0.0605166	7.05424
20.7431	0.0642291	0.691183	77.5715	129.893	968.046	22.669	0	-1				20.7519	0.0605166	5.92862
20.7433	0.0637729	0.691479	77.5528	129.549	967.109	22.665	0	-1				20.7519	0.0605166	5.7945
20.7447	0.0638229	0.690917	77.5528	129.955	967.484	22.679	0	-1				20.7519	0.0605166	4.79311
20.7449	0.0636041	0.691073	77.57	129.174	967.046	22.669	0	-1				20.7519	0.0605166	4.66311
20.7452	0.0630604	0.690729	77.5621	129.799	967.671	22.686	0	-1				20.7519	0.0605166	4.50703
20.7462	0.0632979	0.691276	77.5528	129.424	967.046	22.68	0	-1				20.7519	0.0605166	3.77257
20.7471	0.0628791	0.69087	77.5793	130.143	967.296	22.687	0	-1				20.7519	0.0605166	3.16347
20.7476	0.0626541	0.691292	77.5793	129.236	968.109	22.694	0	-1				20.7519	0.0605166	2.85587
20.7482	0.0627041	0.690839	77.5715	129.08	967.234	22.694	0	-1				20.7519	0.0605166	2.42099
20.7498	0.0626854	0.690886	77.5621	129.861	966.671	22.698	0	-1				20.7519	0.0605166	1.20024
20.7494	0.0627416	0.691089	77.5762	129.768	967.796	22.694	0	-1				20.7519	0.0605166	1.52281
20.7508	0.0622103	0.691401	77.5653	129.361	967.296	22.687	0	-1				20.7519	0.0605166	0.548182
20.7492	0.0619228	0.691526	77.5731	129.518	966.609	22.676	0	-1				20.7519	0.0605166	1.76235
20.7505	0.0619666	0.690917	77.5793	129.518	967.421	22.672	0	-1				20.7519	0.0605166	0.81968
20.7501	0.0621916	0.691104	77.5715	130.268	967.359	22.668	0	-1				20.7519	0.0605166	1.10768
20.7503	0.0623166	0.69087	77.5778	129.955	966.609	22.672	0	-1				20.7519	0.0605166	0.926843
20.7509	0.0613103	0.690792	77.5543	129.049	967.859	22.668	0	-1				20.7519	0.0605166	0.634058
20.7507	0.0622728	0.691261	77.57	130.018	967.921	22.669	0	-1				20.7519	0.0605166	0.597658
20.7507	0.0620541	0.691104	77.5809	130.143	967.796	22.679	0	-1				20.7519	0.0605166	0.652822
20.7516	0.0623478	0.690558	77.5824	129.58	966.671	22.68	0	-1				20.7519	0.0605166	-0.0439258
20.7519	0.0619541	0.691089	77.5528	129.549	967.109	22.69	0	-1				20.7519	0.0605166	-0.189138
20.7517	0.0616041	0.691448	77.5918	129.83	966.734	22.68	0	-1				20.7519	0.0605166	0.0251224
20.7525	0.0619978	0.691011	77.584	130.049	967.109	22.676	0	-1				20.7519	0.0605166	-0.642449
20.7523	0.0618166	0.691073	77.5903	129.736	968.296	22.672	0	-1				20.7519	0.0605166	-0.439709
20.7521	0.0620478	0.691245	77.5637	129.924	967.921	22.673	0	-1				20.7519	0.0605166	-0.364781
20.7516	0.0616416	0.691104	77.5684	130.393	967.484	22.658	0	-1				20.7519	0.0605166	0.100017
20.7524	0.0612416	0.691073	77.5653	130.205	967.359	22.66	0	-1				20.7519	0.0605166	-0.432453
20.7521	0.0612853	0.690729	77.5746	130.174	967.484	22.654	0	-1				20.7519	0.0605166	-0.212081
20.7528	0.0616603	0.691292	77.5543	129.143	966.671	22.668	0	-1				20.7519	0.0605166	-0.803148
20.7521	0.0613228	0.691292	77.57	129.58	967.359	22.676	0	-1				20.7519	0.0605166	-0.283672
20.753	0.0615041	0.690979	77.5903	130.049	967.046	22.673	0	-1				20.7519	0.0605166	-0.962767
20.7529	0.0613228	0.691354	77.5746	130.299	966.234	22.664	0	-1				20.7519	0.0605166	-0.832019
20.7519	0.0605166	0.691464	77.5465	129.361	967.046	22.654	0	-1				20.7519	0.0605166	0
20.7531	0.0613916	0.691011	77.559	130.018	967.671	22.636	0	-1				20.7519	0.0605166	-0.997569
20.7535	0.0611478	0.691136	77.5278	129.955	967.171	22.638	0	-1				20.7519	0.0605166	-1.22364
20.7537	0.0615603	0.690886	77.5684	129.861	967.296	22.636	0	-1				20.7519	0.0605166	-1.45494
20.7531	0.0608728	0.691073	77.5731	129.83	967.734	22.618	0	-1				20.7519	0.0605166	-0.896772
20.753	0.0602666	0.691011	77.6059	130.143	967.484	22.608	0	-1				20.7519	0.0605166	-0.723802
20.7529	0.0609353	0.691089	77.5387	129.611	966.921	22.602	0	-1				20.7519	0.0605166	-0.766417
20.754	0.0613791	0.690854	77.559	129.611	967.609	22.594	0	-1				20.7519	0.0605166	-1.65497
20.7537	0.0611791	0.690854	77.5762	130.08	967.546	22.592	0	-1				20.7519	0.0605166	-1.43398
20.7541	0.0611853	0.691229	77.5715	130.143	967.171	22.576	0	-1				20.7519	0.0605166	-1.70533
20.7533	0.0604603	0.690917	77.5809	129.143	966.609	22.576	0	-1				20.7519	0.0605166	-0.986768
20.7537	0.0608228	0.691151	77.5668	129.518	967.109	22.57	0	-1				20.7519	0.0605166	-1.34258
20.7546	0.0606541	0.691229	77.5715	129.736	967.171	22.557	0	-1				20.7519	0.0605166	-1.96145
20.7542	0.0611478	0.690901	77.5606	128.924	967.109	22.557	0	-1				20.7519	0.0605166	-1.77275
20.7542	0.0609603	0.691276	77.5793	129.361	967.921	22.561	0	-1				20.7519	0.0605166	-1.75305
20.7538	0.0602166	0.691229	77.5387	129.893	967.859	22.552	0	-1				20.7519	0.0605166	-1.34669
20.7546	0.0604728	0.691558	77.5809	129.643	967.046	22.548	0	-1				20.7519	0.0605166	-1.96294
20.754	0.0606041	0.691229	77.5496	129.174	967.046	22.542	0	-1				20.7519	0.0605166	-1.55821
20.7544	0.0609666	0.690917	77.5731	128.455	966.609	22.543	0	-1				20.7519	0.0605166	-1.91263
20.7536	0.0609416	0.691464	77.5746	129.018	966.921	22.543	0	-1				20.7519	0.0605166	-1.27984
20.7551	0.0606541	0.691151	77.5606	128.486	967.109	22.543	0	-1				20.7519	0.0605166	-2.32746
20.7552	0.0608728	0.691183	77.5512	128.111	966.921	22.548	0	-1				20.7519	0.0605166	-2.47007
20.7556	0.0604478	0.691292	77.5309	126.611	967.421	22.535	0	-1				20.7519	0.0605166	-2.67044
20.7555	0.0604291	0.691386	77.5528	126.58	967.671	22.547	0	-1				20.7519	0.0605166	-2.62431
20.7554	0.0600728	0.691198	77.5918	127.799	967.296	22.556	0	-1				20.7519	0.0605166	-2.4959
20.7562	0.0598416	0.691354	77.5356	127.611	967.484	22.571	0	-1				20.7519	0.0605166	-3.03995
20.7552	0.0606478	0.691198	77.5356	127.736	966.296	22.564	0	-1				20.7519	0.0605166	-2.39772
20.7552	0.0598353	0.691526	77.5746	126.705	966.234	22.562	0	-1				20.7519	0.0605166	-2.31077
20.7558	0.0601728	0.691276	77.5996	126.768	967.046	22.562	0	-1				20.7519	0.0605166	-2.76673
20.7555	0.0601541	0.691261	77.5762	127.799	967.296	22.561	0	-1				20.7519	0.0605166	-2.54487
20.7558	0.0603041	0.69112	77.5496	126.893	967.671	22.546	0	-1				20.7519	0.0605166	-2.78848
20.7561	0.0600103	0.691183	77.595	127.768	966.671	22.54	0	-1				20.7519	0.0605166	-2.98252
20.7567	0.0601353	0.691386	77.5559	127.955	965.609	22.539	0	-1				20.7519	0.0605166	-3.44421
20.7565	0.0603291	0.690979	77.5371	126.299	966.484	22.542	0	-1				20.7519	0.0605166	-3.31576
20.7551	0.0599853	0.691011	77.5856	127.143	967.109	22.539	0	-1				20.7519	0.0605166	-2.24779
20.7552	0.0594541	0.691417	77.5809	126.549	966.796	22.548	0	-1				20.7519	0.0605166	-2.24688
20.7563	0.0596916	0.69112	77.5856	125.799	967.421	22.574	0	-1				20.7519	0.0605166	-3.06822
20.7552	0.0597103	0.691448	77.5481	126.58	967.859	22.586	0	-1				20.7519	0.0605166	-2.29565
20.7553	0.0598728	0.691604	77.5528	126.143	966.796	22.602	0	-1				20.7519	0.0605166	-2.39834
20.7553	0.059804	0.691089	77.5559	126.268	966.546	22.604	0	-1				20.7519	0.0605166	-2.37996
20.7557	0.0596228	0.691214	77.5481	126.549	967.046	22.6	0	-1				20.7519	0.0605166	-2.63921
20.7555	0.0598541	0.691136	77.595	126.643	967.109	22.604	0	-1				20.7519	0.0605166	-2.52075
20.7555	0.0597915	0.691089	77.5824	126.424	967.546	22.616	0	-1				20.7519	0.0605166	-2.48309
20.7566	0.0597791	0.691401	77.57	126.268	967.171	22.608	0	-1				20.7519	0.0605166	-3.33705
20.7568	0.0603603	0.691042	77.5606	126.611	966.421	22.608	0	-1				20.7519	0.0605166	-3.52519
20.7568	0.0600666	0.690839	77.5778	126.486	966.609	22.606	0	-1				20.7519	0.0605166	-3.51785
20.7569	0.0598728	0.691417	77.5653	126.111	966.546	22.606	0	49				20.7519	0.0605166	-3.51015
20.7554	0.0599791	0.690745	77.5731	125.518	1015.92	22.612	1	-1				20.7519	0.0605166	-2.62179
20.7564	0.0597791	0.691183	77.5856	126.486	1017.3	22.597	1	-1				20.7519	0.0605166	-3.36365
20.7569	0.0595916	0.691167	77.5824	126.111	1017.67	22.59	1	-1				20.7519	0.0605166	-3.72019
20.7576	0.0600541	0.691151	77.5824	126.361	1017.42	22.592	1	-1				20.7519	0.0605166	-4.33251
20.7577	0.0598978	0.691089	77.5715	125.674	1016.36	22.584	1	-1				20.7519	0.0605166	-4.3569
20.7565	0.0599041	0.691151	77.5465	126.893	1015.73	22.578	1	-1				20.7519	0.0605166	-3.39381
20.7577	0.059979	0.691073	77.5793	126.83	1015.86	22.566	1	-1				20.7519	0.0605166	-4.3908
20.7566	0.0591728	0.690979	77.5903	126.768	1016.98	22.556	1	-1				20.7519	0.0605166	-3.35042
20.757	0.0598353	0.691089	77.5403	125.924	1017.11	22.562	1	-1				20.7519	0.0605166	-3.7956
20.7572	0.0598978	0.69112	77.5621	126.58	1016.42	22.556	1	-1				20.7519	0.0605166	-3.93386
20.7566	0.0598416	0.691261	77.5543	126.893	1015.55	22.54	1	-1				20.7519	0.0605166	-3.51394
20.7562	0.059404	0.691433	77.5809	126.924	1015.17	22.544	1	-1				20.7519	0.0605166	-3.14305
20.7559	0.0594228	0.690823	77.5715	126.955	1017.17	22.544	1	-1				20.7519	0.0605166	-2.88268
20.7573	0.0594915	0.690839	77.5371	126.361	1017.55	22.535	1	-1				20.7519	0.0605166	-3.958
20.756	0.0591665	0.691339	77.5496	125.924	1017.11	22.536	1	-1				20.7519	0.0605166	-2.89545
20.7573	0.0595978	0.691261	77.5637	126.08	1015.73	22.532	1	-1				20.7519	0.0605166	-4.01406
20.7561	0.0597478	0.691245	77.545	126.236	1015.23	22.525	1	-1				20.7519	0.0605166	-3.12122
20.7569	0.0592228	0.691136	77.5746	126.955	1015.11	22.529	1	-1				20.7519	0.0605166	-3.60587
20.7555	0.0594478	0.69137	77.5731	126.924	1016.8	22.528	1	-1				20.7519	0.0605166	-2.55455
20.757	0.0592665	0.690636	77.5293	125.955	1018.17	22.522	1	-1				20.7519	0.0605166	-3.71626
20.7573	0.0591665	0.690464	77.57	126.955	1022.11	22.526	1	-1				20.7519	0.0605166	-3.92353
20.756	0.0580978	0.691307	77.5403	126.236	1017.67	22.517	1	-1				20.7519	0.0605166	-2.75694
20.7567	0.0589353	0.691011	77.5637	127.361	1016.3	22.514	1	-1				20.7519	0.0605166	-3.41795
20.7567	0.0589478	0.691433	77.5715	126.018	1016.92	22.508	1	-1				20.7519	0.0605166	-3.46055
20.757	0.059054	0.690792	77.5528	126.893	1017.8	22.514	1	-1				20.7519	0.0605166	-3.6732
20.757	0.0594853	0.691104	77.5746	126.205	1018.8	22.516	1	-1				20.7519	0.0605166	-3.75357
20.7579	0.059229	0.691339	77.534	126.705	1018.23	22.522	1	-1				20.7519	0.0605166	-4.42753
20.7568	0.0586603	0.691167	77.57	127.236	1018.3	22.532	1	-1				20.7519	0.0605166	-3.45006
20.7569	0.0587478	0.69087	77.5809	127.361	1017.92	22.535	1	-1				20.7519	0.0605166	-3.58611
20.7581	0.0593415	0.691104	77.5496	126.174	1018.86	22.536	1	-1				20.7519	0.0605166	-4.58714
20.7575	0.059104	0.691276	77.5934	126.643	1018.8	22.539	1	-1				20.7519	0.0605166	-4.04739
20.759	0.0589415	0.691307	77.5684	127.268	1018.8	22.543	1	-1				20.7519	0.0605166	-5.18626
20.7594	0.0593853	0.691354	77.5559	127.299	1017.55	22.535	1	-1				20.7519	0.0605166	-5.55138
20.7604	0.0586978	0.691245	77.5746	127.486	1016.73	22.532	1	-1				20.7519	0.0605166	-6.23779
20.7603	0.0591853	0.691292	77.5278	126.393	1016.48	22.535	1	-1				20.7519	0.0605166	-6.21409
20.7594	0.058504	0.691401	77.545	127.049	1017.8	22.542	1	-1				20.7519	0.0605166	-5.45029
20.7604	0.0585165	0.690776	77.5637	126.424	1018.8	22.534	1	-1				20.7519	0.0605166	-6.22913
20.7608	0.0585728	0.691057	77.5731	127.611	1018.36	22.539	1	-1				20.7519	0.0605166	-6.49766
20.7605	0.0590165	0.691151	77.5606	126.768	1017.11	22.543	1	-1				20.7519	0.0605166	-6.38348
20.7593	0.0585103	0.691433	77.5684	127.705	1017.17	22.56	1	-1				20.7519	0.0605166	-5.37862
20.7602	0.0589665	0.691433	77.584	127.518	1017.61	22.561	1	-1				20.7519	0.0605166	-6.11662
20.7601	0.058954	0.69112	77.5653	126.674	1018.42	22.568	1	-1				20.7519	0.0605166	-6.04238
20.7607	0.0585603	0.691354	77.5621	126.736	1019.3	22.586	1	-1				20.7519	0.0605166	-6.47848
20.759	0.0588978	0.69112	77.5512	127.236	1018.42	22.586	1	-1				20.7519	0.0605166	-5.17735
20.7591	0.058679	0.691261	77.6028	127.549	1018.3	22.589	1	-1				20.7519	0.0605166	-5.21881
20.7589	0.058629	0.691229	77.5762	127.268	1017.98	22.6	1	-1				20.7519	0.0605166	-5.06274
20.7589	0.0582978	0.691042	77.5778	127.111	1018.86	22.622	1	-1				20.7519	0.0605166	-5.06034
20.7594	0.058929	0.69137	77.5824	127.424	1019.42	22.636	1	-1				20.7519	0.0605166	-5.48078
20.7608	0.0593791	0.691292	77.5684	127.861	1019.61	22.65	1	-1				20.7519	0.0605166	-6.65031
20.7604	0.0603291	0.691604	77.5715	127.674	1019.3	22.647	1	-1				20.7519	0.0605166	-6.48402
20.7594	0.0617166	0.691417	77.5762	127.205	1018.42	22.66	1	-1				20.7519	0.0605166	-5.92164
20.7586	0.0636854	0.691136	77.5606	126.83	1017.8	22.673	1	-1				20.7519	0.0605166	-5.6395
20.7594	0.0682979	0.691245	77.5871	127.455	1018.3	22.697	1	-1				20.7519	0.0605166	-7.03604
20.7598	0.0741043	0.691276	77.5824	127.893	1019.8	22.694	1	-1				20.7519	0.0605166	-8.27839
20.7578	0.0828669	0.691464	77.5215	127.674	1018.42	22.702	1	-1				20.7519	0.0605166	-8.12719
20.7589	0.0940046	0.691026	77.5418	127.236	1018.67	22.723	1	-1				20.7519	0.0605166	-10.7381
20.7594	0.109517	0.691464	77.559	128.049	1018.86	22.737	1	-1				20.7519	0.0605166	-13.5795
20.7594	0.128561	0.691495	77.5606	127.893	1018.48	22.752	1	-1				20.7519	0.0605166	-16.6697
20.7578	0.151043	0.691573	77.5356	127.955	1019.92	22.744	1	-1				20.7519	0.0605166	-19.0758
20.7571	0.179606	0.691542	77.5496	128.143	1019.86	22.766	1	-1				20.7519	0.0605166	-23.0962
20.7546	0.210575	0.691682	77.5762	127.986	1018.98	22.77	1	-1				20.7519	0.0605166	-26.1267
20.7529	0.246882	0.691433	77.5278	127.393	1017.98	22.784	1	-1				20.7519	0.0605166	-30.5492
20.7455	0.282289	0.691558	77.584	127.861	1018.17	22.8	1	-1				20.7519	0.0605166	-30.5302
20.7421	0.324002	0.691682	77.559	127.986	1018.48	22.792	1	-1				20.7519	0.0605166	-34.551
20.7331	0.361509	0.692042	77.5653	127.236	1017.8	22.802	1	-1				20.7519	0.0605166	-33.5628
20.7205	0.406228	0.691714	77.5762	128.111	1020.98	22.803	1	-1				20.7519	0.0605166	-31.0648
20.7064	0.446947	0.691714	77.5715	127.58	1022.55	22.8	1	-1				20.7519	0.0605166	-26.6987
20.6874	0.489086	0.691886	77.5668	128.174	1022.55	22.778	1	-1				20.7519	0.0605166	-18.7046
20.6628	0.529124	0.692183	77.5668	127.518	1023.11	22.784	1	-1				20.7519	0.0605166	-5.96351
20.6293	0.567862	0.691886	77.5965	128.518	1019.8	22.764	1	-1				20.7519	0.0605166	13.8597
20.5709	0.606125	0.691917	77.5793	127.518	1018.86	22.752	1	-1				20.7519	0.0605166	52.9228
20.5056	0.640594	0.692167	77.5668	128.361	1017.55	22.738	1	-1				20.7519	0.0605166	97.7923
20.4494	0.676095	0.691636	77.545	128.424	1017.55	22.73	1	-1				20.7519	0.0605166	135.534
20.3883	0.703501	0.691854	77.5512	127.486	1016.17	22.71	1	-1				20.7519	0.0605166	178.087
20.336	0.732495	0.692011	77.5824	127.924	1017.11	22.701	1	-1				20.7519	0.0605166	213.901
20.2769	0.755427	0.691386	77.584	128.361	1017.17	22.684	1	-1				20.7519	0.0605166	255.758
20.2247	0.778828	0.69187	77.5887	128.424	1018.23	22.668	1	-1				20.7519	0.0605166	292.48
20.1713	0.797247	0.691808	77.5824	128.643	1017.55	22.669	1	-1				20.7519	0.0605166	330.41
20.1209	0.814903	0.691745	77.5528	128.08	1016.61	22.673	1	-1				20.7519	0.0605166	365.946
20.072	0.830378	0.69212	77.5809	128.33	1015.61	22.67	1	-1				20.7519	0.0605166	400.571
20.0261	0.843754	0.691589	77.5903	128.705	1016.73	22.674	1	-1				20.7519	0.0605166	434.031
19.982	0.855916	0.691558	77.5324	128.799	1017.73	22.674	1	-1				20.7519	0.0605166	466.267
19.9393	0.865123	0.69162	77.5528	127.549	1017.98	22.682	1	-1				20.7519	0.0605166	497.56
19.9041	0.873735	0.692026	77.5559	127.924	1017.11	22.694	1	-1				20.7519	0.0605166	522.643
19.8648	0.880492	0.691698	77.5637	128.143	1016.17	22.69	1	-1				20.7519	0.0605166	551.028
19.8354	0.887223	0.692198	77.5715	127.455	1016.42	22.683	1	-1				20.7519	0.0605166	572.473
19.8033	0.892486	0.691901	77.534	128.799	1021.98	22.674	1	-1				20.7519	0.0605166	599.325
19.777	0.897248	0.692026	77.5403	128.111	1032.11	22.69	1	-1				20.7519	0.0605166	624.808
19.7522	0.900442	0.691745	77.57	128.393	1037.92	22.668	1	-1				20.7519	0.0605166	647.042
19.7311	0.903354	0.691808	77.5762	128.518	1039.11	22.664	1	-1				20.7519	0.0605166	663.739
19.7126	0.90518	0.691698	77.5824	128.799	1038.36	22.669	1	-1				20.7519	0.0605166	677.328
19.6962	0.907248	0.691839	77.5528	127.674	1038.86	22.661	1	-1				20.7519	0.0605166	690.029
19.68	0.909142	0.691839	77.5731	128.549	1040.61	22.661	1	-1				20.7519	0.0605166	703.415
19.6677	0.910073	0.692089	77.5481	128.08	1040.61	22.668	1	-1				20.7519	0.0605166	712.837
19.6575	0.911048	0.691823	77.57	128.58	1040.86	22.658	1	-1				20.7519	0.0605166	720.749
19.6458	0.912454	0.69212	77.5512	128.768	1039.8	22.662	1	-1				20.7519	0.0605166	728.878
19.6367	0.913167	0.692151	77.5512	128.174	1039.11	22.673	1	-1				20.7519	0.0605166	735.326
19.6283	0.913142	0.691479	77.5778	128.58	1028.73	22.67	1	-1				20.7519	0.0605166	734.432
19.6215	0.914398	0.691808	77.5621	128.893	1024.36	22.668	1	-1				20.7519	0.0605166	736.226
19.617	0.914442	0.69162	77.5418	128.299	1018.48	22.66	1	-1				20.7519	0.0605166	735.452
19.612	0.914486	0.691917	77.5668	128.393	1016.8	22.65	1	-1				20.7519	0.0605166	737.963
19.6083	0.914755	0.692245	77.5746	128.549	1016.3	22.662	1	-1				20.7519	0.0605166	740.387
19.6044	0.914761	0.691651	77.5528	128.768	1016.3	22.661	1	-1				20.7519	0.0605166	743.303
19.6022	0.914336	0.691776	77.5606	128.174	1017.23	22.668	1	-1				20.7519	0.0605166	745.776
19.599	0.913542	0.691698	77.5856	128.518	1018.11	22.654	1	-1				20.7519	0.0605166	748.92
19.5971	0.912411	0.691886	77.5809	127.643	1018.11	22.662	1	-1				20.7519	0.0605166	750.557
19.5946	0.910617	0.691573	77.5809	128.361	1017.17	22.661	1	-1				20.7519	0.0605166	751.978
19.594	0.909342	0.691761	77.5512	128.861	1015.86	22.64	1	-1				20.7519	0.0605166	751.643
19.5918	0.907161	0.691745	77.5528	127.58	1016.55	22.633	1	-1				20.7519	0.0605166	754.168
19.5922	0.905004	0.691745	77.5637	128.893	1021.61	22.628	1	-1				20.7519	0.0605166	757.935
19.5904	0.902673	0.691729	77.5606	127.674	1024.61	22.618	1	-1				20.7519	0.0605166	761.88
19.5906	0.900636	0.691542	77.5778	128.893	1032.11	22.622	1	-1				20.7519	0.0605166	767.665
19.5921	0.898479	0.691964	77.5809	127.674	1037.73	22.628	1	-1				20.7519	0.0605166	770.95
19.5927	0.896311	0.691932	77.5809	128.736	1019.48	22.62	1	-1				20.7519	0.0605166	757.29
19.5944	0.894667	0.691839	77.5559	128.236	1016.67	22.636	1	-1				20.7519	0.0605166	754.191
19.5955	0.893429	0.691183	77.5778	128.674	1017.55	22.629	1	-1				20.7519	0.0605166	754.125
19.5964	0.891479	0.691636	77.5481	128.518	1020.73	22.64	1	-1				20.7519	0.0605166	756.118
19.5983	0.888779	0.691589	77.5543	129.111	1021.55	22.636	1	-1				20.7519	0.0605166	755.666
19.6014	0.886785	0.691433	77.5746	128.299	1022.11	22.629	1	-1				20.7519	0.0605166	754.017
19.6021	0.885242	0.691479	77.57	128.205	1022.61	22.625	1	-1				20.7519	0.0605166	754.138
19.6055	0.883985	0.691589	77.5731	128.799	1025.17	22.628	1	-1				20.7519	0.0605166	753.595
19.6063	0.882492	0.691464	77.5621	128.049	1020.55	22.628	1	-1				20.7519	0.0605166	749.804
19.6099	0.881404	0.691776	77.5746	128.799	1021.92	22.625	1	-1				20.7519	0.0605166	748.25
19.6121	0.879854	0.691776	77.5918	128.705	1024.67	22.622	1	-1				20.7519	0.0605166	748.865
19.614	0.879179	0.691604	77.5606	128.08	1025.92	22.62	1	-1				20.7519	0.0605166	748.385
19.6157	0.87746	0.691495	77.5668	128.236	1027.48	22.615	1	-1				20.7519	0.0605166	748.485
19.6176	0.876335	0.691464	77.5746	128.455	1028.86	22.602	1	-1				20.7519	0.0605166	748.195
19.6202	0.87586	0.691636	77.5621	127.736	1028.73	22.598	1	-1				20.7519	0.0605166	746.241
19.6188	0.875254	0.691932	77.5575	127.893	1025.48	22.602	1	-1				20.7519	0.0605166	744.981
19.6215	0.87496	0.691526	77.5621	128.236	1016.92	22.6	1	-1				20.7519	0.0605166	736.755
19.6226	0.874298	0.691511	77.5731	128.236	1016.42	22.597	1	-1				20.7519	0.0605166	735.706
19.6227	0.873604	0.691495	77.5668	128.643	1016.36	22.597	1	-1				20.7519	0.0605166	735.71
19.623	0.873479	0.691995	77.5387	128.33	1017.48	22.597	1	-1				20.7519	0.0605166	736.263
19.6229	0.873423	0.692011	77.5293	127.955	1017.05	22.57	1	-1				20.7519	0.0605166	736.039
19.6226	0.873385	0.691714	77.5746	128.455	1016.86	22.564	1	-1				20.7519	0.0605166	736.12
19.6233	0.874373	0.691823	77.5778	128.736	1016.23	22.562	1	-1				20.7519	0.0605166	735.045
19.6231	0.875848	0.691511	77.584	128.674	1015.86	22.565	1	-1				20.7519	0.0605166	734.66
19.6218	0.878192	0.691433	77.5824	128.049	1017.3	22.557	1	-1				20.7519	0.0605166	736.319
19.6226	0.879523	0.691667	77.5434	127.986	1016.92	22.55	1	-1				20.7519	0.0605166	735.274
19.6214	0.882029	0.691698	77.5371	127.893	1016.8	22.55	1	-1				20.7519	0.0605166	735.756
19.6202	0.884435	0.691339	77.5746	128.361	1016.36	22.557	1	-1				20.7519	0.0605166	735.987
19.6204	0.88741	0.691651	77.5746	128.705	1016.05	22.536	1	-1				20.7519	0.0605166	735.152
19.6207	0.890854	0.691761	77.57	128.768	1016.55	22.554	1	-1				20.7519	0.0605166	734.782
19.6187	0.894654	0.691573	77.5528	128.611	1017.98	22.55	1	-1				20.7519	0.0605166	736.753
19.6159	0.898317	0.691386	77.5762	127.361	1017.61	22.548	1	-1				20.7519	0.0605166	738.04
19.6122	0.902548	0.691339	77.5653	127.861	1016.73	22.542	1	-1				20.7519	0.0605166	739.588
19.6101	0.906442	0.691276	77.5637	128.33	1016.48	22.546	1	-1				20.7519	0.0605166	740.377
19.6078	0.909448	0.691511	77.57	127.705	1015.67	22.548	1	-1				20.7519	0.0605166	741.068
19.6039	0.913967	0.691964	77.5653	128.611	1017.86	22.55	1	-1				20.7519	0.0605166	744.973
19.6008	0.917467	0.691307	77.5215	127.424	1017.98	22.557	1	-1				20.7519	0.0605166	746.912
19.5966	0.920317	0.691433	77.5809	128.768	1017.48	22.544	1	-1				20.7519	0.0605166	749.253
19.5901	0.923724	0.691417	77.5371	128.361	1016.48	22.544	1	-1				20.7519	0.0605166	752.99
19.5861	0.926605	0.691636	77.5653	128.268	1015.8	22.532	1	-1				20.7519	0.0605166	755.014
19.5822	0.929861	0.691433	77.5371	128.705	1016.48	22.52	1	-1				20.7519	0.0605166	758.033
19.5758	0.932067	0.691792	77.5668	128.643	1017.42	22.543	1	-1				20.7519	0.0605166	763.214
19.5698	0.934061	0.691573	77.5715	128.299	1017.67	22.544	1	-1				20.7519	0.0605166	767.651
19.5637	0.936555	0.691526	77.5653	128.518	1017.17	22.535	1	-1				20.7519	0.0605166	771.476
19.5598	0.939855	0.69162	77.5465	127.955	1016.3	22.529	1	-1				20.7519	0.0605166	773.329
19.5549	0.941993	0.691839	77.5934	128.205	1015.23	22.544	1	-1				20.7519	0.0605166	775.907
19.5502	0.943911	0.691667	77.5809	128.486	1016.3	22.535	1	-1				20.7519	0.0605166	779.953
19.5434	0.945893	0.691354	77.5575	128.08	1017.86	22.526	1	-1				20.7519	0.0605166	785.992
19.5394	0.948155	0.691323	77.6012	128.705	1017.55	22.525	1	-1				20.7519	0.0605166	788.431
19.5338	0.950055	0.691214	77.5434	128.299	1017.3	22.514	1	-1				20.7519	0.0605166	792.239
19.5301	0.952005	0.691229	77.5575	128.674	1015.36	22.5	1	-1				20.7519	0.0605166	793.163
19.5256	0.955299	0.691386	77.5793	127.611	1015.86	22.5	1	-1				20.7519	0.0605166	796.461
19.5215	0.957099	0.691386	77.57	128.861	1016.73	22.492	1	-1				20.7519	0.0605166	800.044
19.5185	0.959362	0.691214	77.5762	127.611	1017.55	22.503	1	-1				20.7519	0.0605166	802.577
19.514	0.960824	0.691167	77.5621	127.924	1017.67	22.525	1	-1				20.7519	0.0605166	805.836
19.5112	0.963543	0.691417	77.5653	128.768	1016.67	22.534	1	-1				20.7519	0.0605166	806.786
19.507	0.965318	0.691604	77.5512	127.861	1016.17	22.529	1	-1				20.7519	0.0605166	809.302
19.5043	0.96753	0.69137	77.5356	128.83	1016.8	22.53	1	-1				20.7519	0.0605166	811.495
19.5004	0.969718	0.691682	77.5559	128.393	1017.55	22.534	1	-1				20.7519	0.0605166	814.723
19.4983	0.971537	0.691589	77.5684	128.58	1017.73	22.535	1	-1				20.7519	0.0605166	816.183
19.4965	0.97368	0.691511	77.5528	128.768	1017.3	22.532	1	-1				20.7519	0.0605166	816.852
19.4923	0.975243	0.691276	77.5887	129.049	1016.92	22.532	1	-1				20.7519	0.0605166	819.489
19.4889	0.977699	0.691511	77.584	127.768	1016.67	22.526	1	-1				20.7519	0.0605166	821.543
19.4868	0.978012	0.691386	77.5481	128.33	1017.86	22.535	1	-1				20.7519	0.0605166	824.049
19.484	0.978843	0.691433	77.5528	128.58	1019.11	22.536	1	-1				20.7519	0.0605166	827.018
19.4803	0.979174	0.691589	77.5653	129.205	1018.8	22.535	1	-1				20.7519	0.0605166	829.505
19.4787	0.978918	0.691839	77.5371	128.955	1017.48	22.54	1	-1				20.7519	0.0605166	829.689
19.4766	0.979374	0.690948	77.5887	129.299	1016.61	22.514	1	-1				20.7519	0.0605166	830.477
19.4734	0.979181	0.691339	77.5356	128.893	1017.05	22.518	1	-1				20.7519	0.0605166	833.255
19.4691	0.978906	0.691479	77.5293	128.986	1018.55	22.514	1	-1				20.7519	0.0605166	837.78
19.4692	0.978743	0.691307	77.5809	129.486	1018.42	22.507	1	-1				20.7519	0.0605166	837.641
19.4656	0.978931	0.691261	77.5809	129.08	1017.55	22.502	1	-1				20.7519	0.0605166	839.618
19.4639	0.978143	0.691448	77.5793	128.861	1017.8	22.502	1	-1				20.7519	0.0605166	841.262
19.4636	0.978049	0.691433	77.5637	128.424	1016.8	22.498	1	-1				20.7519	0.0605166	840.63
19.4611	0.977537	0.691339	77.5715	129.33	1016.61	22.496	1	-1				20.7519	0.0605166	842.465
19.4609	0.977643	0.691479	77.5465	128.893	1018.11	22.498	1	-1				20.7519	0.0605166	843.798
19.4588	0.977368	0.690979	77.5918	127.799	1018.11	22.492	1	-1				20.7519	0.0605166	845.424
19.4588	0.976856	0.691964	77.5606	128.174	1016.3	22.5	1	-1				20.7519	0.0605166	843.995
19.4584	0.977506	0.691479	77.5746	129.08	1015.73	22.516	1	-1				20.7519	0.0605166	843.763
19.4573	0.979074	0.691651	77.5481	129.299	1015.98	22.52	1	-1				20.7519	0.0605166	844.598
19.4565	0.980493	0.691354	77.5871	129.174	1017.17	22.514	1	-1				20.7519	0.0605166	845.927
19.4577	0.982631	0.691433	77.5762	128.83	1017.23	22.528	1	-1				20.7519	0.0605166	844.758
19.4574	0.983912	0.691604	77.5871	129.299	1017.92	22.532	1	-1				20.7519	0.0605166	845.375
19.4574	0.985774	0.691495	77.5731	129.018	1016.98	22.52	1	-1				20.7519	0.0605166	844.366
19.4569	0.985774	0.691745	77.534	128.174	1017.17	22.521	1	-1				20.7519	0.0605166	844.877
19.4554	0.991224	0.691901	77.5637	129.111	1016.23	22.522	1	-1				20.7519	0.0605166	844.38
19.4561	0.994062	0.691854	77.5496	128.924	1017.61	22.525	1	-1				20.7519	0.0605166	844.606
19.4543	0.99625	0.691354	77.5934	129.236	1018.3	22.517	1	-1				20.7519	0.0605166	846.244
19.4524	0.999206	0.691339	77.5387	128.83	1018.17	22.514	1	-1				20.7519	0.0605166	847.138
19.4506	1.00181	0.69137	77.57	128.799	1016.05	22.51	1	-1				20.7519	0.0605166	846.291
19.4492	1.00436	0.691542	77.5512	128.111	1016.98	22.526	1	-1				20.7519	0.0605166	847.767
19.4474	1.0071	0.691682	77.5324	128.049	1017.98	22.536	1	-1				20.7519	0.0605166	849.555
19.4436	1.00971	0.691448	77.5731	129.049	1018.11	22.542	1	-1				20.7519	0.0605166	852.174
19.4409	1.01102	0.691745	77.5653	128.861	1017.67	22.547	1	-1				20.7519	0.0605166	853.644
19.4389	1.01354	0.691917	77.5809	128.674	1017.23	22.54	1	-1				20.7519	0.0605166	854.391
19.4352	1.01439	0.691495	77.5824	128.486	1015.86	22.544	1	-1				20.7519	0.0605166	855.891
19.4306	1.016	0.691526	77.5668	129.111	1016.42	22.55	1	-1				20.7519	0.0605166	859.632
19.4282	1.01624	0.691104	77.5824	129.143	1017.55	22.55	1	-1				20.7519	0.0605166	862.365
19.424	1.01616	0.691511	77.5793	128.768	1017.11	22.532	1	-1				20.7519	0.0605166	865.135
19.4197	1.01587	0.691339	77.57	129.236	1016.11	22.544	1	-1				20.7519	0.0605166	867.604
19.4156	1.01619	0.691167	77.57	128.111	1015.61	22.547	1	-1				20.7519	0.0605166	870.2
19.4134	1.01524	0.691651	77.534	128.174	1015.73	22.554	1	-1				20.7519	0.0605166	872.102
19.4079	1.01407	0.691339	77.5684	128.768	1017.11	22.552	1	-1				20.7519	0.0605166	877.563
19.406	1.01331	0.691464	77.5762	129.549	1017.61	22.543	1	-1				20.7519	0.0605166	879.583
19.4019	1.01269	0.69137	77.5653	128.393	1016.67	22.538	1	-1				20.7519	0.0605166	881.944
19.4007	1.01162	0.691636	77.584	129.018	1016.11	22.532	1	-1				20.7519	0.0605166	882.508
19.3976	1.01056	0.691401	77.5809	129.049	1015.23	22.522	1	-1				20.7519	0.0605166	884.206
19.396	1.00841	0.691573	77.5762	129.049	1016.05	22.508	1	-1				20.7519	0.0605166	886.456
19.3931	1.0066	0.691307	77.5418	128.924	1016.67	22.507	1	-1				20.7519	0.0605166	889.488
19.393	1.00484	0.691511	77.5575	128.455	1017.17	22.503	1	-1				20.7519	0.0605166	890.206
19.3925	1.0031	0.691229	77.545	128.174	1017.17	22.493	1	-1				20.7519	0.0605166	890.861
19.391	1.00168	0.691136	77.5559	129.205	1016.3	22.506	1	-1				20.7519	0.0605166	891.409
19.3912	0.999381	0.691417	77.559	129.33	1015.17	22.528	1	-1				20.7519	0.0605166	890.654
19.3905	0.995993	0.691136	77.5559	129.299	1015.67	22.493	1	-1				20.7519	0.0605166	892.108
19.3915	0.993549	0.691636	77.5575	129.174	1016.61	22.496	1	-1				20.7519	0.0605166	892.537
19.3915	0.991887	0.691386	77.5434	129.236	1016.42	22.478	1	-1				20.7519	0.0605166	892.617
19.3917	0.989318	0.69112	77.5481	129.33	1016.11	22.504	1	-1				20.7519	0.0605166	892.576
19.3925	0.987149	0.691151	77.5856	128.143	1015.73	22.512	1	-1				20.7519	0.0605166	891.978
19.393	0.986287	0.691339	77.5871	129.205	1015.98	22.511	1	-1				20.7519	0.0605166	891.873
19.3952	0.984556	0.691495	77.5418	129.205	1017.23	22.525	1	-1				20.7519	0.0605166	891.642
19.3966	0.983337	0.69112	77.5387	128.33	1018.11	22.546	1	-1				20.7519	0.0605166	891.526
19.3961	0.982637	0.691511	77.5575	128.08	1017.11	22.553	1	-1				20.7519	0.0605166	891.069
19.3995	0.982893	0.691448	77.5809	129.393	1016.3	22.547	1	-1				20.7519	0.0605166	887.784
19.4013	0.982281	0.691151	77.5465	129.33	1015.55	22.578	1	-1				20.7519	0.0605166	885.85
19.4026	0.981568	0.691479	77.5403	128.705	1016.73	22.574	1	-1				20.7519	0.0605166	886.042
19.4041	0.981643	0.691573	77.5653	128.143	1017.61	22.575	1	-1				20.7519	0.0605166	885.648
19.4062	0.982143	0.691479	77.5606	129.174	1017.86	22.564	1	-1				20.7519	0.0605166	884.217
19.4062	0.982243	0.691307	77.5715	128.486	1016.92	22.568	1	-1				20.7519	0.0605166	883.388
19.4093	0.981612	0.69112	77.584	129.424	1015.73	22.564	1	-1				20.7519	0.0605166	880.109
19.4098	0.981999	0.691245	77.5512	128.424	1018.86	22.575	1	-1				20.7519	0.0605166	882.383
19.4099	0.981068	0.690948	77.5871	128.893	1021.86	22.586	1	-1				20.7519	0.0605166	885.05
19.4107	0.979924	0.691495	77.5637	129.361	1022.23	22.589	1	-1				20.7519	0.0605166	884.923
19.4109	0.979499	0.691011	77.5668	128.486	1022.23	22.59	1	-1				20.7519	0.0605166	884.819
19.4104	0.979868	0.691057	77.5653	129.205	1020.92	22.604	1	-1				20.7519	0.0605166	884.045
19.4104	0.977799	0.69137	77.5512	129.33	1020.17	22.63	1	-1				20.7519	0.0605166	883.663
19.4106	0.975968	0.69137	77.559	129.143	1019.67	22.658	1	-1				20.7519	0.0605166	883.409
19.4109	0.975037	0.691589	77.5575	129.299	1020.92	22.68	1	-1				20.7519	0.0605166	884.357
19.41	0.972524	0.691682	77.5668	128.299	1021.67	22.676	1	-1				20.7519	0.0605166	886.066
19.4099	0.970499	0.691448	77.5762	128.768	1021.17	22.676	1	-1				20.7519	0.0605166	886.022
19.411	0.968606	0.691464	77.57	128.861	1020.42	22.682	1	-1				20.7519	0.0605166	884.812
19.4095	0.964855	0.691589	77.5684	128.893	1019.92	22.676	1	-1				20.7519	0.0605166	886.026
19.4101	0.962349	0.691167	77.5606	128.549	1020.23	22.674	1	-1				20.7519	0.0605166	886.267
19.4116	0.960305	0.691417	77.5668	128.83	1020.55	22.683	1	-1				20.7519	0.0605166	885.699
19.4117	0.958168	0.691198	77.5528	129.33	1018.36	22.688	1	-1				20.7519	0.0605166	884.062
19.414	0.954405	0.691323	77.5559	129.361	1016.48	22.68	1	-1				20.7519	0.0605166	881.203
19.4142	0.951418	0.690932	77.5512	129.455	1016.11	22.702	1	-1				20.7519	0.0605166	881.196
19.4156	0.948193	0.690979	77.5746	129.236	1017.86	22.705	1	-1				20.7519	0.0605166	882.118
19.4166	0.94538	0.690995	77.57	129.018	1019.11	22.723	1	-1				20.7519	0.0605166	882.907
19.4204	0.94278	0.691511	77.5481	128.986	1018.92	22.734	1	-1				20.7519	0.0605166	880.246
19.4226	0.939593	0.691354	77.5496	129.486	1017.48	22.72	1	-1				20.7519	0.0605166	877.785
19.4241	0.936442	0.691339	77.5559	128.236	1016.23	22.716	1	-1				20.7519	0.0605166	876.063
19.4281	0.933361	0.691542	77.5496	129.486	1015.48	22.746	1	-1				20.7519	0.0605166	872.877
19.4314	0.929899	0.690667	77.5731	128.955	1015.3	22.748	1	-1				20.7519	0.0605166	870.721
19.4344	0.926761	0.691261	77.5371	128.049	1016.61	22.782	1	-1				20.7519	0.0605166	870.027
19.4376	0.924705	0.691057	77.5606	128.174	1017.11	22.788	1	-1				20.7519	0.0605166	868.369
19.441	0.921798	0.691323	77.5746	129.424	1017.92	22.786	1	-1				20.7519	0.0605166	866.898
19.4418	0.919267	0.690995	77.5824	129.236	1016.67	22.78	1	-1				20.7519	0.0605166	865.597
19.4459	0.917367	0.69137	77.5778	129.049	1015.8	22.782	1	-1				20.7519	0.0605166	862.069
19.449	0.914892	0.691776	77.57	128.361	1016.36	22.774	1	-1				20.7519	0.0605166	860.562
19.4526	0.913073	0.691089	77.57	129.174	1016.67	22.795	1	-1				20.7519	0.0605166	858.398
19.4562	0.911561	0.690886	77.5778	129.143	1016.55	22.78	1	-1				20.7519	0.0605166	855.842
19.461	0.911448	0.690948	77.5481	128.643	1015.73	22.777	1	-1				20.7519	0.0605166	851.57
19.463	0.911973	0.691026	77.5715	128.955	1017.05	22.788	1	-1				20.7519	0.0605166	851.011
19.4663	0.912555	0.691495	77.5715	129.049	1018.73	22.8	1	-1				20.7519	0.0605166	849.876
19.4701	0.914105	0.691448	77.5418	129.361	1020.3	22.809	1	-1				20.7519	0.0605166	848.054
19.4727	0.91658	0.690886	77.5528	128.986	1021.23	22.809	1	-1				20.7519	0.0605166	846.514
19.4756	0.918167	0.691417	77.5543	128.549	1021.17	22.831	1	-1				20.7519	0.0605166	844.017
19.4773	0.919642	0.691448	77.57	128.236	1020.98	22.821	1	-1				20.7519	0.0605166	842.417
19.4801	0.922255	0.690792	77.5496	128.268	1019.23	22.846	1	-1				20.7519	0.0605166	838.418
19.4812	0.923555	0.690636	77.5871	128.518	1017.61	22.85	1	-1				20.7519	0.0605166	836.105
19.4838	0.924023	0.690964	77.5434	129.143	1018.48	22.856	1	-1				20.7519	0.0605166	834.768
19.4844	0.923217	0.691151	77.5246	128.986	1019.11	22.853	1	-1				20.7519	0.0605166	834.909
19.4839	0.922548	0.691417	77.5762	129.111	1018.61	22.852	1	-1				20.7519	0.0605166	835.006
19.4847	0.920861	0.690714	77.5606	128.611	1017.92	22.853	1	-1				20.7519	0.0605166	834.081
19.4815	0.91888	0.691011	77.5528	128.705	1017.86	22.838	1	-1				20.7519	0.0605166	836.767
19.4809	0.916455	0.690917	77.584	129.674	1019.05	22.835	1	-1				20.7519	0.0605166	838.571
19.4777	0.912498	0.691198	77.5403	128.893	1019.8	22.821	1	-1				20.7519	0.0605166	842.147
19.4761	0.908442	0.690964	77.5668	128.924	1018.98	22.81	1	-1				20.7519	0.0605166	843.284
19.4751	0.903292	0.69112	77.5512	129.018	1018.8	22.806	1	-1				20.7519	0.0605166	844.691
19.4719	0.898836	0.690761	77.5762	129.33	1017.55	22.804	1	-1				20.7519	0.0605166	846.695
19.4711	0.89356	0.691026	77.5809	129.361	1018.05	22.778	1	-1				20.7519	0.0605166	848.502
19.4708	0.889323	0.691245	77.5637	129.549	1019.11	22.76	1	-1				20.7519	0.0605166	850.21
19.4718	0.885185	0.690729	77.5528	129.393	1020.17	22.759	1	-1				20.7519	0.0605166	850.998
19.4734	0.882167	0.690636	77.5621	128.549	1019.05	22.766	1	-1				20.7519	0.0605166	849.283
19.4743	0.878585	0.691073	77.5528	128.393	1017.17	22.746	1	-1				20.7519	0.0605166	847.601
19.4791	0.876992	0.690964	77.5824	129.393	1016.23	22.745	1	-1				20.7519	0.0605166	843.44
19.4816	0.875335	0.691011	77.5371	129.424	1016.92	22.734	1	-1				20.7519	0.0605166	842.342
19.4866	0.873448	0.690932	77.5778	129.611	1018.11	22.736	1	-1				20.7519	0.0605166	839.84
19.491	0.872916	0.690948	77.545	129.393	1018.73	22.738	1	-1				20.7519	0.0605166	837.12
19.4968	0.87221	0.691323	77.5856	129.455	1018.23	22.734	1	-1				20.7519	0.0605166	832.383
19.5028	0.872235	0.691276	77.5715	129.143	1016.8	22.741	1	-1				20.7519	0.0605166	826.713
19.5082	0.872923	0.691229	77.5715	129.455	1016.05	22.726	1	-1				20.7519	0.0605166	821.964
19.5126	0.873523	0.691011	77.5778	129.393	1018.05	22.73	1	-1				20.7519	0.0605166	820.149
19.5161	0.874541	0.691245	77.545	129.143	1018.8	22.734	1	-1				20.7519	0.0605166	817.936
19.5217	0.876491	0.691276	77.5668	129.33	1017.73	22.723	1	-1				20.7519	0.0605166	812.566
19.5248	0.87766	0.691026	77.57	129.268	1018.23	22.728	1	-1				20.7519	0.0605166	810.481
19.5288	0.879542	0.691261	77.5715	128.955	1016.98	22.727	1	-1				20.7519	0.0605166	806.175
19.5303	0.881392	0.691198	77.57	128.955	1017.05	22.734	1	-1				20.7519	0.0605166	804.819
19.5314	0.882279	0.691151	77.5762	128.83	1017.86	22.73	1	-1				20.7519	0.0605166	804.53
19.5333	0.883048	0.691089	77.5715	128.986	1018.36	22.737	1	-1				20.7519	0.0605166	803.338
19.5335	0.884523	0.691433	77.5903	128.268	1018.73	22.737	1	-1				20.7519	0.0605166	803.294
19.5323	0.88536	0.691261	77.5762	128.643	1017.17	22.74	1	-1				20.7519	0.0605166	802.859
19.5321	0.88621	0.690901	77.5809	128.549	1016.48	22.734	1	-1				20.7519	0.0605166	802.295
19.5297	0.886542	0.691354	77.5637	128.518	1017.8	22.736	1	-1				20.7519	0.0605166	805.065
19.5286	0.886529	0.691089	77.5668	128.768	1018.48	22.745	1	-1				20.7519	0.0605166	806.456
19.5279	0.888004	0.690698	77.5559	128.08	1018.98	22.759	1	-1				20.7519	0.0605166	807.215
19.5249	0.887967	0.691057	77.5762	128.205	1018.05	22.762	1	-1				20.7519	0.0605166	808.73
19.5222	0.888123	0.691167	77.5668	128.705	1017.48	22.8	1	-1				20.7519	0.0605166	810.267
19.5218	0.888298	0.690823	77.5824	128.705	1018.11	22.792	1	-1				20.7519	0.0605166	811.033
19.5191	0.888879	0.691057	77.5856	128.549	1019.11	22.806	1	-1				20.7519	0.0605166	813.8
19.5179	0.888523	0.691057	77.57	128.799	1019.42	22.814	1	-1				20.7519	0.0605166	814.987
19.5149	0.888492	0.690604	77.5809	127.83	1018.67	22.826	1	-1				20.7519	0.0605166	816.72
19.5126	0.88881	0.691245	77.5512	128.393	1017.42	22.839	1	-1				20.7519	0.0605166	817.361
19.5108	0.888329	0.69087	77.5762	128.861	1017.36	22.849	1	-1				20.7519	0.0605166	818.777
19.5082	0.887917	0.69112	77.5606	128.893	1018.3	22.866	1	-1				20.7519	0.0605166	821.564
19.5072	0.88741	0.691464	77.5684	127.924	1019.11	22.862	1	-1				20.7519	0.0605166	823.02
19.5061	0.887973	0.691167	77.57	128.361	1019.48	22.858	1	-1				20.7519	0.0605166	824.063
19.5051	0.887273	0.691073	77.5496	128.986	1018.3	22.856	1	-1				20.7519	0.0605166	823.94
19.505	0.887454	0.690948	77.5496	128.643	1017.92	22.848	1	-1				20.7519	0.0605166	823.73
19.5035	0.888035	0.69137	77.5434	128.424	1017.42	22.857	1	-1				20.7519	0.0605166	824.333
19.5025	0.887542	0.691307	77.5637	128.049	1017.86	22.864	1	-1				20.7519	0.0605166	825.538
19.5019	0.888317	0.690979	77.5668	128.518	1018.92	22.857	1	-1				20.7519	0.0605166	826.731
19.4994	0.887885	0.691339	77.5903	128.924	1019.42	22.86	1	-1				20.7519	0.0605166	829.105
19.5009	0.887704	0.691183	77.5778	128.986	1018.36	22.868	1	-1				20.7519	0.0605166	827.12
19.4992	0.888042	0.691339	77.5793	129.299	1017.86	22.857	1	-1				20.7519	0.0605166	827.977
19.4984	0.888717	0.690964	77.5778	128.736	1017.98	22.87	1	-1				20.7519	0.0605166	828.583
19.4975	0.888261	0.690823	77.5871	128.83	1031.98	22.878	1	-1				20.7519	0.0605166	840.735
19.4964	0.887948	0.691136	77.5809	128.861	1029.36	22.862	1	-1				20.7519	0.0605166	839.49
19.4962	0.887023	0.691042	77.5856	128.268	1027.67	22.846	1	-1				20.7519	0.0605166	838.336
19.4959	0.886873	0.690995	77.5637	128.986	1025.92	22.842	1	-1				20.7519	0.0605166	837.182
19.4954	0.886729	0.691339	77.5653	128.705	1025.8	22.836	1	-1				20.7519	0.0605166	837.504
19.4943	0.88606	0.691245	77.5559	128.83	1026.92	22.844	1	-1				20.7519	0.0605166	839.33
19.4933	0.885279	0.691323	77.5887	128.174	1027.17	22.842	1	-1				20.7519	0.0605166	840.412
19.4942	0.885379	0.691558	77.5684	128.143	1026.98	22.834	1	-1				20.7519	0.0605166	839.581
19.4935	0.883967	0.691167	77.5543	128.986	1025.48	22.824	1	-1				20.7519	0.0605166	839.082
19.4926	0.884067	0.691183	77.545	128.518	1024.67	22.814	1	-1				20.7519	0.0605166	839.094
19.4925	0.883404	0.691151	77.5746	128.986	1024.61	22.802	1	-1				20.7519	0.0605166	839.224
19.4929	0.88266	0.69112	77.5809	129.174	1023.92	22.8	1	-1				20.7519	0.0605166	838.476
19.4936	0.882342	0.691261	77.545	128.549	1022.17	22.798	1	-1				20.7519	0.0605166	836.53
19.4923	0.88166	0.690964	77.5824	127.986	1021.61	22.78	1	-1				20.7519	0.0605166	837.193
19.4936	0.881004	0.691183	77.5684	128.861	1020.98	22.766	1	-1				20.7519	0.0605166	835.771
19.4942	0.881398	0.691386	77.5606	128.424	1021.73	22.766	1	-1				20.7519	0.0605166	835.888
19.495	0.88161	0.691261	77.5356	128.986	1022.55	22.76	1	-1				20.7519	0.0605166	835.93
19.4953	0.882367	0.691011	77.5684	127.518	1022.48	22.759	1	-1				20.7519	0.0605166	835.539
19.4942	0.881729	0.690948	77.5481	128.705	1021.98	22.746	1	-1				20.7519	0.0605166	836.02
19.4952	0.881742	0.691183	77.5668	128.705	1021.42	22.748	1	-1				20.7519	0.0605166	834.824
19.4939	0.882004	0.690854	77.5934	129.049	1020.55	22.742	1	-1				20.7519	0.0605166	835.061
19.4952	0.881448	0.69062	77.5918	129.049	1021.67	22.73	1	-1				20.7519	0.0605166	835.027
19.4961	0.880442	0.691214	77.5715	128.83	1022.48	22.741	1	-1				20.7519	0.0605166	835.233
19.4948	0.880229	0.691292	77.5528	128.268	1022.61	22.715	1	-1				20.7519	0.0605166	836.33
19.4944	0.879898	0.691433	77.5824	129.111	1021.8	22.727	1	-1				20.7519	0.0605166	835.988
19.4919	0.878773	0.691089	77.5934	129.143	1020.73	22.701	1	-1				20.7519	0.0605166	837.161
19.4931	0.877698	0.69162	77.57	128.455	1020.61	22.684	1	-1				20.7519	0.0605166	836.378
19.4923	0.876635	0.691729	77.5809	129.018	1021.67	22.676	1	-1				20.7519	0.0605166	837.967
19.4923	0.875723	0.691089	77.5731	129.143	1021.23	22.664	1	-1				20.7519	0.0605166	837.766
19.4902	0.874417	0.691136	77.5496	128.143	1021.17	22.673	1	-1				20.7519	0.0605166	839.483
19.4897	0.873248	0.691261	77.5981	128.893	1019.73	22.67	1	-1				20.7519	0.0605166	838.86
19.4881	0.870866	0.691136	77.5809	128.705	1018.92	22.658	1	-1				20.7519	0.0605166	839.737
19.4873	0.869304	0.691573	77.5762	127.955	1019.73	22.65	1	-1				20.7519	0.0605166	841.265
19.4873	0.867798	0.69087	77.5824	128.643	1020.05	22.646	1	-1				20.7519	0.0605166	841.708
19.4866	0.865885	0.691136	77.5606	128.736	1020.05	22.644	1	-1				20.7519	0.0605166	842.528
19.4863	0.864148	0.691136	77.584	129.049	1019.73	22.64	1	-1				20.7519	0.0605166	842.769
19.485	0.862185	0.691198	77.5606	128.455	1018.55	22.636	1	-1				20.7519	0.0605166	843.074
19.4841	0.860791	0.691042	77.5684	129.174	1018.36	22.62	1	-1				20.7519	0.0605166	843.819
19.4848	0.859047	0.690979	77.5793	129.268	1020.11	22.636	1	-1				20.7519	0.0605166	844.938
19.4869	0.857023	0.691245	77.584	127.986	1020.67	22.662	1	-1				20.7519	0.0605166	844.139
19.4876	0.854985	0.691136	77.5856	128.83	1020.67	22.664	1	-1				20.7519	0.0605166	843.934
19.4878	0.85276	0.691104	77.5856	129.143	1019.05	22.672	1	-1				20.7519	0.0605166	842.784
19.4892	0.850697	0.691464	77.5887	129.236	1018.3	22.68	1	-1				20.7519	0.0605166	841.345
19.4899	0.848822	0.691276	77.5637	129.236	1018.86	22.684	1	-1				20.7519	0.0605166	841.626
19.4894	0.84691	0.690823	77.5824	129.205	1020.17	22.688	1	-1				20.7519	0.0605166	843.327
19.4927	0.845197	0.690901	77.5653	128.486	1020.42	22.7	1	-1				20.7519	0.0605166	841.285
19.4948	0.84256	0.691339	77.5824	129.174	1019.86	22.702	1	-1				20.7519	0.0605166	839.64
19.4957	0.840004	0.691073	77.5715	128.705	1019.17	22.694	1	-1				20.7519	0.0605166	838.758
19.4959	0.836997	0.691104	77.5731	128.424	1021.92	22.696	1	-1				20.7519	0.0605166	841.309
19.4977	0.834766	0.690901	77.5715	129.174	1028.55	22.73	1	-1				20.7519	0.0605166	845.717
19.5009	0.83226	0.691214	77.5856	129.236	1034.98	22.737	1	-1				20.7519	0.0605166	848.965
19.5019	0.830472	0.69087	77.5856	129.111	1040.36	22.73	1	-1				20.7519	0.0605166	852.904
19.5027	0.828197	0.690932	77.5653	129.049	1031.11	22.737	1	-1				20.7519	0.0605166	844.996
19.5059	0.825591	0.690932	77.5809	128.705	1025.42	22.736	1	-1				20.7519	0.0605166	838.346
19.5075	0.823978	0.691292	77.5481	128.674	1024.55	22.756	1	-1				20.7519	0.0605166	836.596
19.511	0.821797	0.691276	77.5793	129.268	1029.05	22.754	1	-1				20.7519	0.0605166	837.981
19.5123	0.819384	0.690886	77.5809	128.893	1020.23	22.776	1	-1				20.7519	0.0605166	830.164
19.5139	0.817347	0.691073	77.5496	129.33	1017.8	22.768	1	-1				20.7519	0.0605166	827.269
19.5165	0.814784	0.690979	77.5418	129.205	1017.3	22.763	1	-1				20.7519	0.0605166	825.252
19.5194	0.81274	0.691276	77.5918	128.893	1020.42	22.763	1	-1				20.7519	0.0605166	825.943
19.52	0.810809	0.691104	77.559	128.486	1020.67	22.748	1	-1				20.7519	0.0605166	825.978
19.5254	0.808897	0.691292	77.5387	128.955	1020.92	22.745	1	-1				20.7519	0.0605166	822.401
19.5287	0.806722	0.691198	77.545	128.236	1020.61	22.734	1	-1				20.7519	0.0605166	819.931
19.5309	0.80569	0.690698	77.5762	129.174	1019.98	22.714	1	-1				20.7519	0.0605166	817.949
19.5336	0.803353	0.690917	77.5746	128.955	1017.3	22.704	1	-1				20.7519	0.0605166	814.059
19.535	0.801178	0.690995	77.5621	128.705	1016.92	22.687	1	-1				20.7519	0.0605166	813.071
19.5375	0.799534	0.691292	77.5668	128.924	1017.73	22.69	1	-1				20.7519	0.0605166	812.063
19.5416	0.797015	0.691245	77.5715	128.736	1017.98	22.69	1	-1				20.7519	0.0605166	809.557
19.5443	0.794765	0.691401	77.5528	128.736	1018.17	22.684	1	-1				20.7519	0.0605166	807.957
19.5463	0.794072	0.690886	77.5543	128.861	1017.11	22.68	1	-1				20.7519	0.0605166	805.761
19.5472	0.792797	0.691198	77.5496	128.174	1016.67	22.678	1	-1				20.7519	0.0605166	804.865
19.5502	0.790803	0.690698	77.5762	128.174	1017.61	22.7	1	-1				20.7519	0.0605166	803.64
19.5533	0.789378	0.691276	77.5746	128.955	1019.61	22.696	1	-1				20.7519	0.0605166	803.125
19.5547	0.788934	0.691011	77.584	129.33	1020.05	22.698	1	-1				20.7519	0.0605166	802.439
19.5582	0.78819	0.691245	77.5684	128.486	1019.67	22.69	1	-1				20.7519	0.0605166	799.654
19.5595	0.787515	0.691511	77.5809	129.299	1018.11	22.696	1	-1				20.7519	0.0605166	797.539
19.5614	0.786728	0.691526	77.5575	129.08	1018.05	22.69	1	-1				20.7519	0.0605166	796.189
19.5644	0.786684	0.691214	77.5481	129.049	1017.86	22.704	1	-1				20.7519	0.0605166	793.761
19.565	0.786884	0.691589	77.545	129.299	1018.23	22.708	1	-1				20.7519	0.0605166	793.578
19.5686	0.787009	0.691386	77.5668	129.33	1018.73	22.684	1	-1				20.7519	0.0605166	791.221
19.5702	0.787615	0.691261	77.5575	128.674	1017.17	22.714	1	-1				20.7519	0.0605166	788.703
19.5719	0.787796	0.691073	77.5809	129.174	1017.55	22.712	1	-1				20.7519	0.0605166	787.684
19.5736	0.788428	0.691089	77.5731	129.424	1018.61	22.734	1	-1				20.7519	0.0605166	787.18
19.5753	0.788659	0.691433	77.5762	128.83	1019.48	22.737	1	-1				20.7519	0.0605166	786.476
19.5746	0.789078	0.691339	77.5637	129.174	1020.92	22.738	1	-1				20.7519	0.0605166	788.053
19.5775	0.79009	0.691323	77.5778	128.393	1017.55	22.748	1	-1				20.7519	0.0605166	783.153
19.5767	0.789496	0.691104	77.5512	128.705	1015.17	22.745	1	-1				20.7519	0.0605166	781.978
19.5775	0.790715	0.691229	77.5575	128.299	1015.48	22.745	1	-1				20.7519	0.0605166	781.413
19.5778	0.790759	0.691229	77.5356	129.236	1016.3	22.752	1	-1				20.7519	0.0605166	781.821
19.5778	0.791203	0.691183	77.5856	128.893	1016.61	22.732	1	-1				20.7519	0.0605166	781.987
19.5785	0.790903	0.691136	77.5684	128.986	1016.36	22.726	1	-1				20.7519	0.0605166	781.364
19.5775	0.79144	0.691542	77.5762	129.33	1015.98	22.723	1	-1				20.7519	0.0605166	781.75
19.5778	0.791215	0.691433	77.5684	129.049	1017.86	22.734	1	-1				20.7519	0.0605166	783
19.576	0.791797	0.691214	77.5481	128.361	1017.67	22.741	1	-1				20.7519	0.0605166	784.068
19.5748	0.791453	0.690979	77.5621	128.455	1017.86	22.73	1	-1				20.7519	0.0605166	785.207
19.5741	0.791322	0.691026	77.5824	128.393	1017.67	22.724	1	-1				20.7519	0.0605166	785.581
19.5742	0.790578	0.691229	77.5856	128.486	1016.86	22.718	1	-1				20.7519	0.0605166	785.041
19.574	0.789671	0.691104	77.5528	128.58	1015.92	22.708	1	-1				20.7519	0.0605166	784.603
19.5736	0.789215	0.691448	77.5903	128.768	1014.8	22.719	1	-1				20.7519	0.0605166	784.073
19.5725	0.788278	0.69137	77.5762	128.58	1016.11	22.706	1	-1				20.7519	0.0605166	786.085
19.5724	0.787796	0.69137	77.5543	128.08	1016.92	22.697	1	-1				20.7519	0.0605166	786.8
19.5705	0.787646	0.69112	77.5418	128.643	1016.17	22.694	1	-1				20.7519	0.0605166	787.69
19.5726	0.78729	0.690979	77.584	128.986	1014.98	22.702	1	-1				20.7519	0.0605166	785.278
19.5701	0.787203	0.691386	77.5434	129.299	1014.92	22.698	1	-1				20.7519	0.0605166	787.088
19.5722	0.785946	0.691292	77.5903	129.143	1016.11	22.694	1	-1				20.7519	0.0605166	786.657
19.5715	0.785628	0.691354	77.5668	129.393	1017.05	22.694	1	-1				20.7519	0.0605166	787.936
19.5718	0.784596	0.691214	77.5403	129.236	1017.11	22.697	1	-1				20.7519	0.0605166	787.933
19.5714	0.783709	0.691214	77.5762	128.486	1016.8	22.702	1	-1				20.7519	0.0605166	788.118
19.5732	0.783134	0.691448	77.5762	129.393	1015.55	22.704	1	-1				20.7519	0.0605166	785.848
19.5731	0.782946	0.691057	77.559	129.08	1015.48	22.692	1	-1				20.7519	0.0605166	785.91
19.5721	0.782315	0.690776	77.57	128.393	1016.05	22.709	1	-1				20.7519	0.0605166	787.17
19.5729	0.781359	0.691089	77.5621	128.861	1017.3	22.705	1	-1				20.7519	0.0605166	787.737
19.5729	0.781196	0.691104	77.5731	129.518	1017.17	22.709	1	-1				20.7519	0.0605166	787.619
19.5726	0.779709	0.690745	77.5684	128.955	1015.86	22.705	1	-1				20.7519	0.0605166	787.08
19.5743	0.778828	0.691386	77.5606	128.58	1015.61	22.712	1	-1				20.7519	0.0605166	785.698
19.575	0.778834	0.691229	77.5887	129.486	1015.55	22.715	1	-1				20.7519	0.0605166	785.152
19.5761	0.777746	0.691386	77.5918	129.174	1017.67	22.718	1	-1				20.7519	0.0605166	786.111
19.5757	0.777271	0.690948	77.5824	129.205	1017.92	22.718	1	-1				20.7519	0.0605166	786.715
19.5768	0.776303	0.691167	77.5824	129.424	1016.8	22.72	1	-1				20.7519	0.0605166	785.167
19.5775	0.776165	0.691167	77.5715	129.455	1015.23	22.722	1	-1				20.7519	0.0605166	783.401
19.5773	0.776296	0.691323	77.5418	128.768	1015.11	22.72	1	-1				20.7519	0.0605166	783.428
19.579	0.77554	0.691339	77.5903	129.768	1015.42	22.722	1	-1				20.7519	0.0605166	782.523
19.5792	0.77539	0.69137	77.5762	129.205	1017.05	22.722	1	-1				20.7519	0.0605166	783.617
19.5792	0.775696	0.69087	77.57	128.611	1016.86	22.716	1	-1				20.7519	0.0605166	783.464
19.5797	0.776134	0.691057	77.5434	128.768	1016.86	22.719	1	-1				20.7519	0.0605166	783.037
19.5806	0.775828	0.691464	77.559	129.33	1015.61	22.73	1	-1				20.7519	0.0605166	781.389
19.5816	0.777246	0.691386	77.5793	129.674	1015.42	22.734	1	-1				20.7519	0.0605166	780.304
19.5807	0.77809	0.69137	77.57	129.299	1016.48	22.734	1	-1				20.7519	0.0605166	781.651
19.5829	0.779546	0.690995	77.5637	128.674	1017.05	22.754	1	-1				20.7519	0.0605166	780.276
19.5831	0.782403	0.691245	77.5559	128.768	1016.92	22.759	1	-1				20.7519	0.0605166	779.597
19.584	0.784234	0.691104	77.5731	129.205	1015.92	22.73	1	-1				20.7519	0.0605166	777.872
19.5834	0.785596	0.691245	77.609	128.893	1014.55	22.736	1	-1				20.7519	0.0605166	777.054
19.5832	0.787584	0.691057	77.5668	129.768	1015.92	22.732	1	-1				20.7519	0.0605166	777.933
19.5827	0.788659	0.691292	77.5856	129.486	1017.05	22.736	1	-1				20.7519	0.0605166	779.004
19.5836	0.790984	0.691573	77.5824	129.58	1017.67	22.73	1	-1				20.7519	0.0605166	778.458
19.5822	0.791865	0.691401	77.5809	129.455	1016.86	22.727	1	-1				20.7519	0.0605166	778.822
19.5816	0.792928	0.691151	77.5387	129.736	1015.67	22.728	1	-1				20.7519	0.0605166	778.147
19.5802	0.793515	0.690979	77.5668	129.83	1015.05	22.737	1	-1				20.7519	0.0605166	778.696
19.5795	0.79469	0.691339	77.5496	129.205	1016.11	22.724	1	-1				20.7519	0.0605166	779.818
19.5755	0.79474	0.691245	77.5559	129.33	1017.3	22.722	1	-1				20.7519	0.0605166	783.795
19.5747	0.794884	0.691011	77.5965	129.705	1017.05	22.734	1	-1				20.7519	0.0605166	784.154
19.5731	0.793684	0.691261	77.5715	129.08	1016.36	22.723	1	-1				20.7519	0.0605166	785.001
19.5703	0.793122	0.690948	77.5856	129.111	1015.86	22.748	1	-1				20.7519	0.0605166	786.786
19.5679	0.792146	0.691214	77.5528	129.205	1014.98	22.758	1	-1				20.7519	0.0605166	788.105
19.5663	0.791703	0.691104	77.5824	130.08	1016.86	22.755	1	-1				20.7519	0.0605166	790.826
19.5665	0.790653	0.691183	77.5793	129.768	1017.67	22.773	1	-1				20.7519	0.0605166	791.47
19.5655	0.789115	0.691354	77.5496	129.705	1017.55	22.752	1	-1				20.7519	0.0605166	792.356
19.5645	0.787778	0.690823	77.5793	130.268	1016.73	22.766	1	-1				20.7519	0.0605166	792.631
19.5637	0.78539	0.691354	77.5575	129.861	1015.8	22.763	1	-1				20.7519	0.0605166	792.879
19.5623	0.783371	0.690839	77.5793	129.83	1016.17	22.777	1	-1				20.7519	0.0605166	794.496
19.5639	0.782646	0.691026	77.5731	129.174	1017.36	22.776	1	-1				20.7519	0.0605166	794.363
19.5627	0.781415	0.691323	77.5543	128.893	1017.3	22.788	1	-1				20.7519	0.0605166	795.425
19.5646	0.780496	0.691542	77.5746	129.33	1017.11	22.803	1	-1				20.7519	0.0605166	793.989
19.564	0.780146	0.691386	77.5887	130.143	1016.55	22.804	1	-1				20.7519	0.0605166	793.994
19.5667	0.779828	0.690979	77.5996	129.393	1015.48	22.791	1	-1				20.7519	0.0605166	791.185
19.5669	0.779221	0.690948	77.5684	130.018	1016.73	22.794	1	-1				20.7519	0.0605166	792.143
19.5696	0.77939	0.691011	77.5465	129.83	1017.36	22.798	1	-1				20.7519	0.0605166	790.508
19.5702	0.778734	0.691292	77.5528	130.236	1017.36	22.818	1	-1				20.7519	0.0605166	790.167
19.5716	0.77834	0.691401	77.5637	130.049	1016.42	22.814	1	-1				20.7519	0.0605166	788.465
19.5728	0.778752	0.691229	77.5496	130.268	1015.8	22.821	1	-1				20.7519	0.0605166	787.03
19.5742	0.778271	0.690776	77.5684	129.424	1016.86	22.816	1	-1				20.7519	0.0605166	786.846
19.5757	0.778471	0.691057	77.5371	130.455	1017.23	22.818	1	-1				20.7519	0.0605166	786.005
19.5753	0.778846	0.69112	77.545	130.268	1017.23	22.826	1	-1				20.7519	0.0605166	786.19
19.5766	0.780228	0.691229	77.5575	129.268	1016.3	22.818	1	-1				20.7519	0.0605166	784.311
19.5767	0.779684	0.691417	77.5746	130.299	1016.42	22.818	1	-1				20.7519	0.0605166	784.436
19.5779	0.780271	0.691057	77.5746	130.143	1016.17	22.799	1	-1				20.7519	0.0605166	783.243
19.5779	0.780053	0.690995	77.5637	130.549	1016.23	22.795	1	-1				20.7519	0.0605166	783.279
19.5791	0.780409	0.690886	77.5762	129.705	1017.86	22.776	1	-1				20.7519	0.0605166	783.61
19.5796	0.779571	0.690886	77.5731	130.549	1017.11	22.763	1	-1				20.7519	0.0605166	782.749
19.579	0.78034	0.690995	77.5715	130.299	1016.23	22.762	1	-1				20.7519	0.0605166	782.422
19.5794	0.780203	0.691073	77.5856	130.205	1015.92	22.758	1	-1				20.7519	0.0605166	781.908
19.5785	0.780265	0.690698	77.5543	129.299	1015.86	22.736	1	-1				20.7519	0.0605166	782.536
19.5795	0.780571	0.691261	77.584	130.549	1017.48	22.732	1	-1				20.7519	0.0605166	782.987
19.5792	0.779896	0.690948	77.595	130.299	1017.67	22.723	1	-1				20.7519	0.0605166	783.429
19.5782	0.780028	0.691214	77.5668	129.955	1017.17	22.718	1	-1				20.7519	0.0605166	783.832
19.5777	0.779759	0.690823	77.5809	130.705	1015.92	22.742	1	-1				20.7519	0.0605166	783.293
19.5769	0.778321	0.691261	77.5481	130.299	1015.86	22.752	1	-1				20.7519	0.0605166	784.045
19.5767	0.777521	0.691089	77.534	130.111	1016.11	22.758	1	-1				20.7519	0.0605166	784.523
19.5761	0.777809	0.691464	77.559	129.643	1017.8	22.773	1	-1				20.7519	0.0605166	786.206
19.575	0.777309	0.691245	77.5824	129.486	1017.55	22.78	1	-1				20.7519	0.0605166	786.94
19.575	0.776709	0.690917	77.5715	130.393	1017.23	22.786	1	-1				20.7519	0.0605166	786.772
19.5737	0.776084	0.691073	77.5684	130.518	1015.42	22.796	1	-1				20.7519	0.0605166	786.457
19.574	0.775859	0.690979	77.5231	129.299	1015.86	22.804	1	-1				20.7519	0.0605166	786.603
19.5746	0.775759	0.691057	77.5606	130.268	1016.86	22.808	1	-1				20.7519	0.0605166	786.91
19.5744	0.775946	0.690698	77.545	130.33	1017.48	22.82	1	-1				20.7519	0.0605166	787.539
19.5743	0.776521	0.691151	77.5684	129.705	1017.55	22.824	1	-1				20.7519	0.0605166	787.533
19.5735	0.775696	0.69112	77.5575	130.518	1016.48	22.834	1	-1				20.7519	0.0605166	787.503
19.5737	0.776615	0.691042	77.5793	130.361	1015.73	22.842	1	-1				20.7519	0.0605166	786.628
19.5718	0.776246	0.691042	77.5762	130.111	1016.05	22.844	1	-1				20.7519	0.0605166	788.364
19.572	0.77604	0.690886	77.5871	129.986	1017.23	22.839	1	-1				20.7519	0.0605166	789.112
19.5715	0.775659	0.691245	77.5668	130.205	1017.05	22.828	1	-1				20.7519	0.0605166	789.424
19.5718	0.77629	0.691339	77.5481	129.393	1017.23	22.814	1	-1				20.7519	0.0605166	789.234
19.5716	0.77559	0.691433	77.5543	130.111	1015.92	22.816	1	-1				20.7519	0.0605166	788.485
19.5699	0.774921	0.691276	77.5668	129.955	1015.55	22.808	1	-1				20.7519	0.0605166	789.559
19.5704	0.774965	0.691183	77.5918	130.674	1016.86	22.792	1	-1				20.7519	0.0605166	790.173
19.5691	0.774759	0.691667	77.584	130.705	1017.17	22.795	1	-1				20.7519	0.0605166	791.435
19.5671	0.774696	0.690901	77.5809	129.955	1017.3	22.784	1	-1				20.7519	0.0605166	793.103
19.5658	0.773815	0.691011	77.57	130.893	1015.98	22.773	1	-1				20.7519	0.0605166	793.174
19.5656	0.773115	0.690948	77.5809	130.643	1015.61	22.766	1	-1				20.7519	0.0605166	793.159
19.5661	0.772865	0.690932	77.595	131.111	1016.61	22.77	1	-1				20.7519	0.0605166	793.532
19.5657	0.772259	0.691354	77.5762	130.33	1016.98	22.752	1	-1				20.7519	0.0605166	794.224
19.5662	0.771815	0.691167	77.5481	130.143	1017.73	22.732	1	-1				20.7519	0.0605166	794.543
19.5664	0.771421	0.691042	77.5715	130.393	1016.86	22.736	1	-1				20.7519	0.0605166	793.775
19.5641	0.770902	0.690979	77.5871	130.83	1015.67	22.734	1	-1				20.7519	0.0605166	794.605
19.5649	0.77059	0.691136	77.5824	131.08	1015.73	22.724	1	-1				20.7519	0.0605166	794.135
19.5669	0.770409	0.690964	77.5824	131.111	1016.36	22.727	1	-1				20.7519	0.0605166	793.098
19.5662	0.769365	0.690854	77.5512	129.83	1016.92	22.704	1	-1				20.7519	0.0605166	794.258
19.5652	0.769077	0.691198	77.5762	130.643	1017.67	22.718	1	-1				20.7519	0.0605166	795.634
19.5662	0.768771	0.691183	77.559	130.268	1016.86	22.719	1	-1				20.7519	0.0605166	794.312
19.566	0.768727	0.691136	77.5856	130.58	1015.48	22.709	1	-1				20.7519	0.0605166	793.35
19.5663	0.768702	0.691042	77.5809	130.736	1015.92	22.697	1	-1				20.7519	0.0605166	793.485
19.5669	0.768509	0.691042	77.5684	130.986	1016.67	22.712	1	-1				20.7519	0.0605166	793.639
19.5673	0.768396	0.691073	77.5746	130.643	1017.86	22.715	1	-1				20.7519	0.0605166	794.288
19.5678	0.768365	0.690995	77.6121	130.83	1017.8	22.712	1	-1				20.7519	0.0605166	793.875
19.5671	0.76849	0.690917	77.5778	130.861	1016.61	22.704	1	-1				20.7519	0.0605166	793.488
19.5672	0.769621	0.691089	77.5746	130.643	1015.48	22.702	1	-1				20.7519	0.0605166	792.336
19.5675	0.769977	0.691401	77.5887	130.08	1016.05	22.679	1	-1				20.7519	0.0605166	792.474
19.5684	0.771577	0.69087	77.5762	130.643	1017.11	22.694	1	-1				20.7519	0.0605166	792.394
19.5689	0.773009	0.690932	77.5793	130.518	1017.55	22.69	1	-1				20.7519	0.0605166	792.168
19.57	0.775059	0.69112	77.5309	130.799	1017.11	22.697	1	-1				20.7519	0.0605166	790.685
19.5708	0.777496	0.691276	77.5543	130.111	1016.11	22.702	1	-1				20.7519	0.0605166	788.966
19.5694	0.779215	0.691589	77.5543	129.924	1016.17	22.702	1	-1				20.7519	0.0605166	789.83
19.5694	0.782803	0.691198	77.5731	130.611	1017.23	22.68	1	-1				20.7519	0.0605166	790.047
19.5692	0.785278	0.690823	77.5621	130.455	1017.17	22.69	1	-1				20.7519	0.0605166	789.805
19.5693	0.788453	0.691198	77.5809	130.518	1017.23	22.676	1	-1				20.7519	0.0605166	789.321
19.5686	0.791459	0.691339	77.5903	130.924	1015.92	22.678	1	-1				20.7519	0.0605166	788.355
19.567	0.795265	0.691198	77.5731	130.08	1015.86	22.674	1	-1				20.7519	0.0605166	788.955
19.5655	0.798353	0.691073	77.5824	130.518	1016.42	22.68	1	-1				20.7519	0.0605166	790.095
19.5655	0.801728	0.691167	77.5637	130.424	1017.48	22.672	1	-1				20.7519	0.0605166	790.434
19.5636	0.804615	0.691089	77.5746	131.018	1017.73	22.658	1	-1				20.7519	0.0605166	791.604
19.5598	0.807597	0.690823	77.5887	130.799	1017.3	22.654	1	-1				20.7519	0.0605166	793.719
19.5553	0.809622	0.691307	77.584	130.674	1015.36	22.65	1	-1				20.7519	0.0605166	795.251
19.5521	0.810459	0.691183	77.5387	130.893	1015.67	22.638	1	-1				20.7519	0.0605166	797.798
19.5478	0.812359	0.691261	77.5403	129.58	1016.42	22.633	1	-1				20.7519	0.0605166	801.377
19.5446	0.812272	0.69112	77.5746	129.955	1017.67	22.618	1	-1				20.7519	0.0605166	804.783
19.5412	0.812847	0.691073	77.5793	130.674	1017.55	22.624	1	-1				20.7519	0.0605166	807.179
19.5363	0.812697	0.690682	77.5887	130.674	1016.8	22.622	1	-1				20.7519	0.0605166	810.248
19.532	0.811784	0.690854	77.5715	130.705	1015.36	22.624	1	-1				20.7519	0.0605166	812.519
19.5273	0.811065	0.691245	77.595	129.893	1015.73	22.624	1	-1				20.7519	0.0605166	816.433
19.5252	0.810359	0.691292	77.5559	130.236	1016.73	22.622	1	-1				20.7519	0.0605166	818.909
19.5217	0.809603	0.691214	77.5965	129.611	1017.11	22.615	1	-1				20.7519	0.0605166	822.007
19.5175	0.808391	0.691042	77.5481	129.674	1017.67	22.611	1	-1				20.7519	0.0605166	825.748
19.5148	0.806616	0.691167	77.5746	130.455	1016.05	22.616	1	-1				20.7519	0.0605166	826.733
19.5126	0.804859	0.69162	77.5965	130.518	1015.61	22.634	1	-1				20.7519	0.0605166	828.351
19.5108	0.802922	0.690839	77.559	131.049	1016.67	22.633	1	-1				20.7519	0.0605166	830.853
19.5086	0.80109	0.690839	77.5731	130.611	1017.48	22.628	1	-1				20.7519	0.0605166	833.431
19.5088	0.799115	0.690886	77.5746	130.111	1017.17	22.64	1	-1				20.7519	0.0605166	833.324
19.5085	0.79704	0.691323	77.5778	130.924	1016.42	22.638	1	-1				20.7519	0.0605166	833.212
19.5088	0.794346	0.691651	77.5871	130.58	1015.11	22.636	1	-1				20.7519	0.0605166	832.323
19.5094	0.792709	0.691448	77.5668	130.549	1014.86	22.638	1	-1				20.7519	0.0605166	831.901
19.5093	0.791309	0.69062	77.5809	130.83	1016.67	22.629	1	-1				20.7519	0.0605166	833.67
19.5114	0.789909	0.691354	77.5543	130.924	1017.48	22.652	1	-1				20.7519	0.0605166	832.93
19.5113	0.788178	0.69137	77.5887	130.861	1017.3	22.648	1	-1				20.7519	0.0605166	833.161
19.5141	0.787909	0.691073	77.5637	130.83	1016.55	22.64	1	-1				20.7519	0.0605166	830.493
19.5159	0.787309	0.691245	77.5418	130.33	1015.36	22.64	1	-1				20.7519	0.0605166	828.212
19.5179	0.785584	0.690979	77.5668	130.236	1016.73	22.624	1	-1				20.7519	0.0605166	828.113
19.5185	0.78479	0.691026	77.584	130.83	1017.3	22.614	1	-1				20.7519	0.0605166	828.244
19.5215	0.784053	0.69137	77.559	131.111	1017.48	22.615	1	-1				20.7519	0.0605166	826.214
19.5232	0.782771	0.691151	77.5575	131.143	1017.23	22.604	1	-1				20.7519	0.0605166	824.935
19.5248	0.78214	0.691089	77.5684	130.986	1015.55	22.612	1	-1				20.7519	0.0605166	822.471
19.5271	0.780653	0.691339	77.5918	130.955	1015.3	22.604	1	-1				20.7519	0.0605166	820.706
19.5287	0.778915	0.690792	77.5637	130.893	1015.73	22.62	1	-1				20.7519	0.0605166	820.165
19.531	0.778834	0.690761	77.5762	130.83	1017.3	22.633	1	-1				20.7519	0.0605166	819.697
19.5315	0.778465	0.691011	77.595	131.018	1016.92	22.624	1	-1				20.7519	0.0605166	819.058
19.5334	0.777259	0.691245	77.5762	130.83	1016.86	22.643	1	-1				20.7519	0.0605166	817.762
19.5362	0.776628	0.690823	77.5762	131.049	1016.23	22.643	1	-1				20.7519	0.0605166	815.244
19.5362	0.776177	0.691261	77.5746	130.611	1015.86	22.638	1	-1				20.7519	0.0605166	814.98
19.5379	0.775246	0.690917	77.5418	130.893	1016.73	22.64	1	-1				20.7519	0.0605166	814.524
19.5392	0.774646	0.691386	77.5559	129.986	1017.11	22.636	1	-1				20.7519	0.0605166	813.994
19.542	0.77409	0.69112	77.5668	129.799	1017.05	22.644	1	-1				20.7519	0.0605166	811.908
19.5433	0.773602	0.691386	77.5621	129.986	1016.86	22.64	1	-1				20.7519	0.0605166	810.806
19.5437	0.772565	0.691183	77.5528	129.361	1015.36	22.652	1	-1				20.7519	0.0605166	809.462
19.5456	0.771771	0.69112	77.5481	129.705	1015.73	22.646	1	-1				20.7519	0.0605166	808.448
19.5473	0.770752	0.691448	77.5996	129.361	1017.67	22.66	1	-1				20.7519	0.0605166	808.867
19.5482	0.769921	0.691183	77.5309	128.643	1017.98	22.658	1	-1				20.7519	0.0605166	808.59
19.5491	0.769202	0.691167	77.5778	129.486	1017.3	22.664	1	-1				20.7519	0.0605166	807.442
19.5496	0.768227	0.690339	77.5559	129.424	1016.36	22.686	1	-1				20.7519	0.0605166	806.503
19.5513	0.766815	0.691229	77.5512	129.018	1015.67	22.701	1	-1				20.7519	0.0605166	804.842
19.552	0.765977	0.69137	77.5762	128.58	1016.11	22.71	1	-1				20.7519	0.0605166	804.853
19.5536	0.765152	0.690995	77.5575	129.58	1016.92	22.706	1	-1				20.7519	0.0605166	804.405
19.5537	0.764777	0.691276	77.5809	129.236	1017.17	22.708	1	-1				20.7519	0.0605166	804.538
19.5545	0.763971	0.690808	77.5809	128.611	1016.3	22.72	1	-1				20.7519	0.0605166	803.355
19.5548	0.762121	0.691479	77.5559	128.986	1015.36	22.702	1	-1				20.7519	0.0605166	802.654
19.5574	0.762071	0.690964	77.5653	129.236	1015.86	22.698	1	-1				20.7519	0.0605166	801.137
19.5577	0.760371	0.690948	77.6028	129.268	1016.8	22.698	1	-1				20.7519	0.0605166	801.925
19.5597	0.759359	0.691495	77.5918	129.33	1017.17	22.704	1	-1				20.7519	0.0605166	800.856
19.5609	0.758571	0.691136	77.5918	128.268	1017.55	22.708	1	-1				20.7519	0.0605166	800.363
19.5621	0.75739	0.691386	77.5762	129.049	1016.42	22.69	1	-1				20.7519	0.0605166	798.696
19.561	0.756071	0.691198	77.5621	128.924	1015.48	22.692	1	-1				20.7519	0.0605166	798.99
19.5629	0.755721	0.691073	77.5824	128.643	1015.73	22.69	1	-1				20.7519	0.0605166	797.845
19.5652	0.754408	0.691573	77.57	128.643	1016.86	22.687	1	-1				20.7519	0.0605166	797.182
19.5669	0.753133	0.69112	77.5653	128.799	1017.36	22.686	1	-1				20.7519	0.0605166	796.436
19.5682	0.752408	0.691214	77.5856	128.768	1017.05	22.673	1	-1				20.7519	0.0605166	795.342
19.5679	0.751627	0.691511	77.5684	129.143	1015.73	22.676	1	-1				20.7519	0.0605166	794.68
19.5694	0.750352	0.691386	77.57	128.705	1015.05	22.658	1	-1				20.7519	0.0605166	793.187
19.5722	0.748796	0.691183	77.5809	128.361	1015.42	22.658	1	-1				20.7519	0.0605166	791.58
19.5736	0.747708	0.691229	77.5746	129.018	1016.23	22.647	1	-1				20.7519	0.0605166	791.35
19.5756	0.746983	0.691573	77.5465	129.174	1017.05	22.648	1	-1				20.7519	0.0605166	790.598
19.5754	0.746377	0.691198	77.5653	128.955	1016.86	22.628	1	-1				20.7519	0.0605166	790.662
19.5781	0.746027	0.69112	77.5621	129.111	1016.23	22.652	1	-1				20.7519	0.0605166	788.246
19.5784	0.744796	0.691307	77.5778	129.236	1015.67	22.638	1	-1				20.7519	0.0605166	787.722
19.5809	0.743927	0.691276	77.5637	129.143	1016.36	22.628	1	-1				20.7519	0.0605166	786.537
19.5827	0.742739	0.690526	77.5668	127.768	1017.48	22.61	1	-1				20.7519	0.0605166	786.219
19.5848	0.74149	0.691167	77.5653	128.143	1016.42	22.614	1	-1				20.7519	0.0605166	783.993
19.5857	0.741002	0.691558	77.5762	128.799	1015.98	22.6	1	-1				20.7519	0.0605166	783.034
19.5881	0.740402	0.69087	77.5918	129.393	1015.3	22.612	1	-1				20.7519	0.0605166	780.757
19.5893	0.739627	0.691354	77.559	129.361	1015.48	22.618	1	-1				20.7519	0.0605166	780.112
19.5914	0.738739	0.691354	77.5824	128.955	1017.17	22.616	1	-1				20.7519	0.0605166	780.001
19.591	0.737652	0.691183	77.5981	128.893	1017.23	22.615	1	-1				20.7519	0.0605166	780.52
19.5939	0.736571	0.691151	77.595	129.518	1016.92	22.604	1	-1				20.7519	0.0605166	778.239
19.5953	0.736239	0.690932	77.5528	128.924	1015.8	22.598	1	-1				20.7519	0.0605166	776.365
19.5957	0.735758	0.690854	77.5824	129.174	1015.48	22.596	1	-1				20.7519	0.0605166	775.858
19.5984	0.734739	0.691042	77.5918	129.611	1016.55	22.596	1	-1				20.7519	0.0605166	774.831
19.5997	0.735146	0.691433	77.5809	128.799	1017.48	22.576	1	-1				20.7519	0.0605166	774.466
19.6012	0.734164	0.691386	77.5543	129.424	1017.05	22.582	1	-1				20.7519	0.0605166	773.185
19.6019	0.733358	0.691495	77.5496	129.799	1016.05	22.586	1	-1				20.7519	0.0605166	772.04
19.6019	0.732546	0.691089	77.5621	129.83	1015.17	22.589	1	-1				20.7519	0.0605166	771.458
19.6031	0.732146	0.691198	77.6028	129.705	1014.92	22.584	1	-1				20.7519	0.0605166	770.401
19.6068	0.731177	0.691339	77.5371	129.143	1016.67	22.588	1	-1				20.7519	0.0605166	769.105
19.6077	0.730733	0.691354	77.5918	129.643	1016.55	22.584	1	-1				20.7519	0.0605166	768.413
19.6089	0.730345	0.691604	77.5606	129.736	1017.05	22.584	1	-1				20.7519	0.0605166	767.921
19.6088	0.729602	0.691479	77.5965	129.205	1015.86	22.597	1	-1				20.7519	0.0605166	767.225
19.6092	0.728577	0.691276	77.6012	129.674	1014.98	22.611	1	-1				20.7519	0.0605166	766.4
19.6114	0.728408	0.691261	77.595	129.736	1015.11	22.622	1	-1				20.7519	0.0605166	764.892
19.6108	0.728108	0.691433	77.5715	129.736	1016.98	22.636	1	-1				20.7519	0.0605166	766.787
19.6127	0.727689	0.691167	77.5762	129.393	1016.73	22.634	1	-1				20.7519	0.0605166	765.258
19.6139	0.726989	0.691682	77.5871	129.861	1016.11	22.654	1	-1				20.7519	0.0605166	763.927
19.6157	0.72582	0.691261	77.5934	130.049	1015.42	22.648	1	-1				20.7519	0.0605166	762.228
19.6153	0.72607	0.691573	77.5387	129.205	1015.86	22.66	1	-1				20.7519	0.0605166	762.865
19.6171	0.72447	0.690995	77.5871	129.924	1016.61	22.66	1	-1				20.7519	0.0605166	762.294
19.6168	0.724302	0.691214	77.5778	129.018	1017.42	22.662	1	-1				20.7519	0.0605166	763.117
19.6182	0.723895	0.691339	77.5871	129.299	1017.48	22.683	1	-1				20.7519	0.0605166	762.205
19.619	0.723045	0.691245	77.5575	129.455	1016.3	22.688	1	-1				20.7519	0.0605166	760.824
19.6194	0.722652	0.691307	77.5684	129.955	1014.98	22.69	1	-1				20.7519	0.0605166	759.606
19.6213	0.722164	0.691307	77.545	129.643	1015.73	22.698	1	-1				20.7519	0.0605166	758.8
19.6209	0.721477	0.691589	77.5637	129.455	1018.48	22.718	1	-1				20.7519	0.0605166	761.304
19.6213	0.720902	0.690948	77.5762	129.861	1018.23	22.719	1	-1				20.7519	0.0605166	760.871
19.6223	0.719777	0.691276	77.5887	128.768	1017.92	22.701	1	-1				20.7519	0.0605166	760.088
19.6222	0.720195	0.691276	77.5918	130.174	1016.11	22.714	1	-1				20.7519	0.0605166	758.717
19.6226	0.719364	0.691183	77.5559	128.83	1016.11	22.704	1	-1				20.7519	0.0605166	758.501
19.6239	0.71907	0.691307	77.5715	129.486	1017.36	22.712	1	-1				20.7519	0.0605166	758.512
19.6248	0.719402	0.691636	77.5653	129.455	1018.17	22.709	1	-1				20.7519	0.0605166	758.396
19.6242	0.719777	0.691307	77.5887	129.08	1017.92	22.71	1	-1				20.7519	0.0605166	758.577
19.625	0.719277	0.691323	77.559	128.268	1016.55	22.718	1	-1				20.7519	0.0605166	757.069
19.6267	0.719389	0.691042	77.5981	129.174	1015.86	22.73	1	-1				20.7519	0.0605166	755.258
19.6269	0.719427	0.691136	77.6028	128.611	1015.05	22.728	1	-1				20.7519	0.0605166	754.46
19.6286	0.719789	0.690964	77.5903	128.861	1016.42	22.718	1	-1				20.7519	0.0605166	754.191
19.6292	0.72062	0.691104	77.5871	128.674	1016.61	22.73	1	-1				20.7519	0.0605166	753.73
19.6283	0.720808	0.691323	77.5824	128.205	1016.36	22.722	1	-1				20.7519	0.0605166	754.196
19.6295	0.720277	0.691761	77.5668	128.08	1016.36	22.712	1	-1				20.7519	0.0605166	753.377
19.6301	0.720802	0.691542	77.5715	128.83	1015.36	22.712	1	-1				20.7519	0.0605166	752.098
19.6306	0.72052	0.691198	77.6028	128.955	1015.92	22.709	1	-1				20.7519	0.0605166	752.18
19.6291	0.720483	0.691495	77.5668	128.018	1017.11	22.709	1	-1				20.7519	0.0605166	754.197
19.6307	0.720902	0.691511	77.6028	128.768	1017.55	22.701	1	-1				20.7519	0.0605166	753.266
19.6304	0.720358	0.691401	77.584	128.268	1017.3	22.701	1	-1				20.7519	0.0605166	753.396
19.6309	0.720214	0.691589	77.595	128.549	1016.42	22.698	1	-1				20.7519	0.0605166	752.34
19.6312	0.720977	0.691558	77.5637	128.268	1015.3	22.696	1	-1				20.7519	0.0605166	751.235
19.6307	0.720689	0.691401	77.584	128.799	1016.36	22.682	1	-1				20.7519	0.0605166	752.373
19.6284	0.720408	0.691214	77.62	128.205	1016.86	22.68	1	-1				20.7519	0.0605166	754.551
19.6314	0.720289	0.691401	77.559	127.861	1016.42	22.676	1	-1				20.7519	0.0605166	752.019
19.6302	0.72012	0.691136	77.5465	128.299	1016.23	22.665	1	-1				20.7519	0.0605166	752.803
19.6297	0.720127	0.691401	77.5762	127.955	1015.42	22.668	1	-1				20.7519	0.0605166	752.547
19.6281	0.719502	0.691261	77.5903	128.674	1015.55	22.669	1	-1				20.7519	0.0605166	753.939
19.6292	0.719014	0.691104	77.5715	128.174	1016.61	22.666	1	-1				20.7519	0.0605166	753.97
19.6285	0.718795	0.691651	77.5793	128.455	1017.23	22.662	1	-1				20.7519	0.0605166	755.025
19.629	0.717839	0.691495	77.5668	128.674	1016.98	22.656	1	-1				20.7519	0.0605166	754.589
19.6294	0.716389	0.691339	77.5715	128.299	1015.86	22.652	1	-1				20.7519	0.0605166	753.676
19.6297	0.716158	0.691386	77.5606	127.549	1015.86	22.654	1	-1				20.7519	0.0605166	753.462
19.6291	0.715408	0.691495	77.5606	127.768	1015.98	22.64	1	-1				20.7519	0.0605166	754.156
19.6312	0.715077	0.691511	77.5793	128.424	1016.92	22.644	1	-1				20.7519	0.0605166	753.272
19.6317	0.714389	0.691636	77.5871	128.768	1017.05	22.633	1	-1				20.7519	0.0605166	753.112
19.6305	0.714027	0.691511	77.5575	128.736	1016.3	22.624	1	-1				20.7519	0.0605166	753.493
19.6315	0.713214	0.691636	77.5606	128.518	1014.61	22.622	1	-1				20.7519	0.0605166	751.647
19.6317	0.712176	0.69137	77.5653	128.111	1016.05	22.625	1	-1				20.7519	0.0605166	752.701
19.6328	0.711114	0.69137	77.5856	128.611	1017.05	22.624	1	-1				20.7519	0.0605166	752.8
19.6344	0.709645	0.691479	77.584	128.111	1017.3	22.644	1	-1				20.7519	0.0605166	751.973
19.6345	0.709464	0.691323	77.5621	127.393	1017.17	22.629	1	-1				20.7519	0.0605166	751.802
19.6346	0.709333	0.691667	77.5996	128.455	1015.92	22.634	1	-1				20.7519	0.0605166	750.853
19.6358	0.708214	0.691307	77.595	127.518	1014.98	22.626	1	-1				20.7519	0.0605166	749.429
19.6367	0.707795	0.691354	77.5809	128.705	1015.8	22.63	1	-1				20.7519	0.0605166	749.413
19.6382	0.707052	0.691261	77.5762	128.643	1017.3	22.629	1	-1				20.7519	0.0605166	749.476
19.6384	0.707039	0.691229	77.5684	128.049	1017.86	22.622	1	-1				20.7519	0.0605166	749.733
19.6405	0.70717	0.691307	77.5762	128.674	1016.86	22.608	1	-1				20.7519	0.0605166	747.384
19.6411	0.706001	0.691229	77.5918	128.018	1016.17	22.611	1	-1				20.7519	0.0605166	746.631
19.6417	0.705895	0.691026	77.5996	127.58	1015.36	22.626	1	-1				20.7519	0.0605166	745.582
19.6416	0.705639	0.691433	77.5793	128.018	1015.92	22.638	1	-1				20.7519	0.0605166	746.079
19.6415	0.705651	0.691261	77.5543	127.611	1016.55	22.616	1	-1				20.7519	0.0605166	746.626
19.6435	0.705845	0.691542	77.5356	128.455	1017.11	22.624	1	-1				20.7519	0.0605166	745.546
19.6447	0.70502	0.691323	77.5887	128.049	1016.73	22.633	1	-1				20.7519	0.0605166	744.465
19.6451	0.705508	0.691198	77.5793	128.268	1015.3	22.636	1	-1				20.7519	0.0605166	743.001
19.6463	0.705164	0.691761	77.5762	127.486	1015.8	22.626	1	-1				20.7519	0.0605166	742.559
19.6457	0.70587	0.691917	77.5653	127.424	1016.61	22.633	1	-1				20.7519	0.0605166	743.515
19.6469	0.706595	0.691667	77.5809	127.924	1017.42	22.626	1	-1				20.7519	0.0605166	743.102
19.6486	0.706745	0.691776	77.5387	128.33	1016.36	22.634	1	-1				20.7519	0.0605166	741.006
19.6454	0.707176	0.691401	77.5871	128.111	1015.55	22.628	1	-1				20.7519	0.0605166	742.732
19.6483	0.70737	0.691354	77.5824	127.299	1015.3	22.626	1	-1				20.7519	0.0605166	740.364
19.6471	0.707801	0.691198	77.5809	127.58	1016.17	22.618	1	-1				20.7519	0.0605166	741.798
19.648	0.70852	0.691495	77.5856	127.674	1016.86	22.618	1	-1				20.7519	0.0605166	741.543
19.6492	0.708939	0.691714	77.5824	128.33	1016.55	22.606	1	-1				20.7519	0.0605166	740.37
19.6497	0.708576	0.691214	77.5918	127.674	1016.36	22.608	1	-1				20.7519	0.0605166	739.887
19.6486	0.708576	0.690948	77.6028	128.736	1014.61	22.615	1	-1				20.7519	0.0605166	739.412
19.6478	0.70977	0.69137	77.5621	127.205	1015.8	22.604	1	-1				20.7519	0.0605166	740.688
19.647	0.710114	0.691526	77.584	127.924	1016.67	22.597	1	-1				20.7519	0.0605166	741.917
19.6479	0.71102	0.691542	77.5887	128.174	1016.67	22.597	1	-1				20.7519	0.0605166	741.072
19.6481	0.710239	0.691526	77.5731	128.455	1016.67	22.594	1	-1				20.7519	0.0605166	741.105
19.6462	0.710877	0.691354	77.5778	128.111	1014.86	22.596	1	-1				20.7519	0.0605166	741.075
19.6466	0.710526	0.691464	77.5637	127.049	1014.8	22.594	1	-1				20.7519	0.0605166	740.788
19.6467	0.711639	0.691354	77.5746	127.018	1015.3	22.6	1	-1				20.7519	0.0605166	740.942
19.6459	0.712145	0.691245	77.5575	127.111	1017.17	22.584	1	-1				20.7519	0.0605166	742.802
19.6458	0.71287	0.690979	77.584	126.205	1017.11	22.589	1	-1				20.7519	0.0605166	742.693
19.6452	0.713164	0.691261	77.5653	126.955	1016.86	22.589	1	-1				20.7519	0.0605166	742.957
19.6453	0.713864	0.691667	77.5918	126.768	1015.73	22.59	1	-1				20.7519	0.0605166	741.97
19.6456	0.715083	0.69162	77.5762	126.674	1015.23	22.589	1	-1				20.7519	0.0605166	741.152
19.6456	0.716958	0.691386	77.5762	126.986	1015.8	22.58	1	-1				20.7519	0.0605166	741.352
19.6451	0.718945	0.691042	77.5746	126.861	1017.3	22.572	1	-1				20.7519	0.0605166	742.482
19.6437	0.71957	0.691104	77.5793	125.861	1017.73	22.564	1	-1				20.7519	0.0605166	743.758
19.643	0.720789	0.691136	77.5871	126.236	1016.8	22.565	1	-1				20.7519	0.0605166	743.443
19.6432	0.722208	0.691604	77.6043	125.455	1015.11	22.552	1	-1				20.7519	0.0605166	741.802
19.6412	0.724208	0.691636	77.559	125.08	1015.48	22.562	1	-1				20.7519	0.0605166	743.354
19.6398	0.725946	0.691761	77.57	125.424	1016.05	22.562	1	-1				20.7519	0.0605166	744.555
19.6399	0.728245	0.691526	77.5965	125.455	1017.17	22.56	1	-1				20.7519	0.0605166	744.931
19.6397	0.730608	0.691667	77.5246	125.861	1016.86	22.564	1	-1				20.7519	0.0605166	744.501
19.638	0.732858	0.691667	77.584	125.393	1016.92	22.562	1	-1				20.7519	0.0605166	745.48
19.6375	0.734871	0.691714	77.5824	125.486	1015.23	22.562	1	-1				20.7519	0.0605166	744.35
19.6343	0.736664	0.691417	77.5543	125.268	1015.8	22.542	1	-1				20.7519	0.0605166	746.924
19.6344	0.738871	0.691339	77.5684	125.455	1016.23	22.561	1	-1				20.7519	0.0605166	746.826
19.6311	0.740177	0.691151	77.57	125.674	1016.73	22.55	1	-1				20.7519	0.0605166	749.46
19.6303	0.741458	0.690917	77.5809	125.893	1016.67	22.552	1	-1				20.7519	0.0605166	749.873
19.628	0.742871	0.69137	77.5824	125.142	1015.73	22.552	1	-1				20.7519	0.0605166	750.66
19.6268	0.744364	0.691261	77.534	125.08	1014.98	22.543	1	-1				20.7519	0.0605166	750.803
19.6248	0.745183	0.690901	77.5621	124.924	1016.23	22.55	1	-1				20.7519	0.0605166	753.144
19.6214	0.744802	0.691151	77.5824	125.611	1017.05	22.544	1	-1				20.7519	0.0605166	756.341
19.6187	0.744971	0.691323	77.559	125.611	1017.61	22.55	1	-1				20.7519	0.0605166	758.788
19.6181	0.744852	0.69112	77.5637	125.736	1015.98	22.572	1	-1				20.7519	0.0605166	758.077
19.6161	0.74529	0.691323	77.5543	125.111	1015.17	22.558	1	-1				20.7519	0.0605166	758.883
19.6126	0.745127	0.691604	77.5887	125.58	1015.48	22.558	1	-1				20.7519	0.0605166	761.763
19.6111	0.745458	0.691729	77.5387	124.611	1016.42	22.55	1	-1				20.7519	0.0605166	763.549
19.608	0.745302	0.69162	77.5512	125.33	1016.8	22.556	1	-1				20.7519	0.0605166	766.2
19.6062	0.74469	0.691761	77.5762	125.33	1016.8	22.548	1	-1				20.7519	0.0605166	767.657
19.6032	0.743683	0.691354	77.5887	125.736	1015.92	22.53	1	-1				20.7519	0.0605166	769.4
19.603	0.742552	0.691839	77.5793	125.893	1015.23	22.525	1	-1				20.7519	0.0605166	769.205
19.602	0.741358	0.691729	77.5653	125.549	1016.23	22.51	1	-1				20.7519	0.0605166	770.917
19.6001	0.740477	0.691183	77.5887	125.236	1016.86	22.494	1	-1				20.7519	0.0605166	772.918
19.598	0.739527	0.691417	77.57	125.58	1016.86	22.496	1	-1				20.7519	0.0605166	774.674
19.5963	0.737764	0.691276	77.5434	125.736	1016.67	22.496	1	-1				20.7519	0.0605166	776.09
19.5967	0.735158	0.691464	77.5637	125.518	1015.3	22.511	1	-1				20.7519	0.0605166	775.111
19.5965	0.733083	0.691261	77.5575	124.424	1014.86	22.504	1	-1				20.7519	0.0605166	775.213
19.5947	0.731208	0.691526	77.5528	126.018	1016.36	22.514	1	-1				20.7519	0.0605166	777.964
19.5949	0.728571	0.691979	77.6043	125.736	1017.17	22.52	1	-1				20.7519	0.0605166	778.888
19.5976	0.72667	0.69137	77.5668	125.486	1017.05	22.516	1	-1				20.7519	0.0605166	777.008
19.5981	0.723795	0.691433	77.5418	126.018	1016.17	22.517	1	-1				20.7519	0.0605166	776.398
19.5996	0.721595	0.691386	77.5809	126.174	1016.17	22.525	1	-1				20.7519	0.0605166	775.602
19.5999	0.719783	0.691401	77.5778	125.174	1015.86	22.524	1	-1				20.7519	0.0605166	775.406
19.6006	0.718852	0.691964	77.5575	125.393	1016.86	22.534	1	-1				20.7519	0.0605166	775.757
19.6036	0.717558	0.691729	77.5653	124.924	1016.86	22.538	1	-1				20.7519	0.0605166	773.672
19.6052	0.716939	0.69137	77.5621	125.549	1016.92	22.535	1	-1				20.7519	0.0605166	772.635
19.6065	0.717058	0.691495	77.5684	125.268	1015.98	22.538	1	-1				20.7519	0.0605166	770.94
19.6103	0.716683	0.691183	77.5387	125.924	1015.98	22.539	1	-1				20.7519	0.0605166	768.102
19.6131	0.716983	0.691682	77.5543	124.861	1017.05	22.543	1	-1				20.7519	0.0605166	766.756
19.6145	0.716714	0.691276	77.5465	124.736	1017.61	22.543	1	-1				20.7519	0.0605166	766.147
19.6172	0.718214	0.691526	77.5731	125.08	1017.17	22.54	1	-1				20.7519	0.0605166	763.572
19.6194	0.718033	0.691089	77.5746	126.018	1015.67	22.538	1	-1				20.7519	0.0605166	760.83
19.621	0.718108	0.691229	77.5965	125.924	1015.3	22.554	1	-1				20.7519	0.0605166	759.303
19.6241	0.718908	0.691214	77.5543	125.424	1015.11	22.55	1	-1				20.7519	0.0605166	756.723
19.6264	0.719964	0.691511	77.5746	125.58	1017.05	22.562	1	-1				20.7519	0.0605166	756.259
19.6281	0.720839	0.691448	77.5778	125.861	1017.98	22.572	1	-1				20.7519	0.0605166	755.571
19.6286	0.721133	0.691339	77.5778	125.674	1017.17	22.568	1	-1				20.7519	0.0605166	754.562
19.6285	0.721027	0.691433	77.5903	125.611	1015.48	22.584	1	-1				20.7519	0.0605166	753.371
19.6302	0.721995	0.691307	77.5934	125.33	1015.73	22.576	1	-1				20.7519	0.0605166	752.161
19.6293	0.722002	0.691198	77.5871	125.611	1015.73	22.588	1	-1				20.7519	0.0605166	752.831
19.6303	0.72172	0.691401	77.57	125.205	1016.36	22.607	1	-1				20.7519	0.0605166	752.536
19.6302	0.721727	0.691511	77.57	125.518	1017.3	22.62	1	-1				20.7519	0.0605166	753.358
19.6291	0.721195	0.691307	77.5762	124.861	1016.05	22.632	1	-1				20.7519	0.0605166	753.304
19.6295	0.720995	0.691448	77.5731	125.017	1015.73	22.643	1	-1				20.7519	0.0605166	752.815
19.6272	0.72002	0.691917	77.5559	125.424	1015.05	22.662	1	-1				20.7519	0.0605166	754.198
19.6284	0.720014	0.691511	77.5809	125.924	1016.67	22.683	1	-1				20.7519	0.0605166	754.516
19.6269	0.719352	0.691307	77.5809	125.83	1018.23	22.688	1	-1				20.7519	0.0605166	756.908
19.626	0.718745	0.691682	77.595	126.018	1017.67	22.69	1	-1				20.7519	0.0605166	757.185
19.6257	0.718377	0.691604	77.5996	125.268	1016.73	22.679	1	-1				20.7519	0.0605166	756.814
19.6258	0.717945	0.69112	77.5668	125.924	1015.55	22.676	1	-1				20.7519	0.0605166	755.904
19.6248	0.717527	0.691839	77.5621	125.393	1016.23	22.672	1	-1				20.7519	0.0605166	757.202
19.6242	0.717245	0.69187	77.5465	125.205	1017.17	22.676	1	-1				20.7519	0.0605166	758.395
19.6263	0.715983	0.691761	77.5637	125.861	1016.73	22.658	1	-1				20.7519	0.0605166	756.702
19.6248	0.71637	0.691714	77.5778	125.861	1016.86	22.656	1	-1				20.7519	0.0605166	757.839
19.6257	0.716002	0.691354	77.5684	125.611	1015.55	22.664	1	-1				20.7519	0.0605166	756.246
19.6256	0.714801	0.691495	77.5653	125.549	1015.8	22.669	1	-1				20.7519	0.0605166	756.686
19.6265	0.715208	0.691479	77.5824	125.393	1017.11	22.684	1	-1				20.7519	0.0605166	756.954
19.6272	0.714877	0.691886	77.5996	124.861	1017.55	22.702	1	-1				20.7519	0.0605166	756.823
19.6286	0.714164	0.691511	77.5434	124.955	1017.17	22.688	1	-1				20.7519	0.0605166	755.541
19.627	0.713727	0.691433	77.5778	125.705	1016.67	22.69	1	-1				20.7519	0.0605166	756.494
19.6277	0.71367	0.691433	77.5793	125.861	1014.92	22.692	1	-1				20.7519	0.0605166	754.681
19.628	0.713258	0.691198	77.5668	125.174	1015.05	22.692	1	-1				20.7519	0.0605166	754.564
19.6286	0.713152	0.69162	77.5434	125.986	1016.55	22.678	1	-1				20.7519	0.0605166	755.235
19.6298	0.71337	0.691698	77.5918	126.111	1016.67	22.678	1	-1				20.7519	0.0605166	754.45
19.6281	0.713158	0.691433	77.5809	125.424	1016.8	22.668	1	-1				20.7519	0.0605166	755.797
19.6307	0.712283	0.691558	77.5684	125.424	1015.61	22.666	1	-1				20.7519	0.0605166	753.114
19.6296	0.712289	0.691823	77.5996	125.611	1014.98	22.654	1	-1				20.7519	0.0605166	753.448
19.6303	0.711608	0.691839	77.6012	126.236	1015.98	22.64	1	-1				20.7519	0.0605166	753.825
19.6306	0.711608	0.691792	77.5621	125.768	1016.67	22.632	1	-1				20.7519	0.0605166	754.086
19.6309	0.711164	0.691511	77.6075	125.361	1017.23	22.614	1	-1				20.7519	0.0605166	754.312
19.6303	0.710658	0.691729	77.5871	125.424	1016.86	22.622	1	-1				20.7519	0.0605166	754.555
19.6314	0.711014	0.691479	77.5559	125.861	1015.17	22.626	1	-1				20.7519	0.0605166	752.414
19.6317	0.710158	0.691276	77.5824	125.611	1015.11	22.63	1	-1				20.7519	0.0605166	752.269
19.6332	0.710239	0.691839	77.5715	125.142	1016.17	22.622	1	-1				20.7519	0.0605166	751.951
19.6322	0.710627	0.69112	77.559	126.268	1016.86	22.618	1	-1				20.7519	0.0605166	753.118
19.6318	0.710851	0.691292	77.5324	126.049	1016.61	22.62	1	-1				20.7519	0.0605166	753.254
19.6313	0.711989	0.691104	77.5887	126.018	1015.8	22.615	1	-1				20.7519	0.0605166	752.86
19.6325	0.712214	0.691776	77.5809	126.236	1015.3	22.626	1	-1				20.7519	0.0605166	751.552
19.6341	0.713389	0.691589	77.5856	126.486	1015.55	22.622	1	-1				20.7519	0.0605166	750.303
19.6344	0.713995	0.691417	77.5762	126.424	1016.55	22.614	1	-1				20.7519	0.0605166	750.763
19.6324	0.716114	0.691323	77.5793	126.111	1017.05	22.61	1	-1				20.7519	0.0605166	752.304
19.6339	0.717427	0.691792	77.5871	125.58	1016.05	22.604	1	-1				20.7519	0.0605166	750.267
19.6338	0.719683	0.691354	77.5746	126.268	1015.48	22.614	1	-1				20.7519	0.0605166	749.599
19.6348	0.722264	0.691448	77.584	125.361	1014.92	22.62	1	-1				20.7519	0.0605166	748.039
19.6361	0.724089	0.691636	77.5621	125.83	1016.61	22.618	1	-1				20.7519	0.0605166	748.029
19.6367	0.726345	0.691604	77.5684	126.205	1017.05	22.614	1	-1				20.7519	0.0605166	747.554
19.6362	0.729108	0.691495	77.559	126.111	1016.48	22.622	1	-1				20.7519	0.0605166	747.129
19.6346	0.732746	0.691667	77.5793	126.143	1015.92	22.604	1	-1				20.7519	0.0605166	747.381
19.635	0.735064	0.691464	77.5934	126.143	1015.48	22.586	1	-1				20.7519	0.0605166	746.382
19.6337	0.738371	0.691917	77.5793	125.768	1016.42	22.594	1	-1				20.7519	0.0605166	747.59
19.6334	0.742258	0.69162	77.5403	126.143	1016.67	22.571	1	-1				20.7519	0.0605166	747.398
19.6322	0.745564	0.691901	77.5824	126.549	1017.61	22.57	1	-1				20.7519	0.0605166	748.463
19.6303	0.748127	0.691448	77.5824	125.955	1016.73	22.561	1	-1				20.7519	0.0605166	748.894
19.6279	0.751602	0.691917	77.5731	125.455	1014.73	22.57	1	-1				20.7519	0.0605166	748.705
19.6267	0.753677	0.691433	77.5778	126.518	1015.23	22.558	1	-1				20.7519	0.0605166	749.67
19.6233	0.756521	0.691714	77.5481	126.768	1016.8	22.546	1	-1				20.7519	0.0605166	752.945
19.6209	0.759058	0.691448	77.5731	126.611	1018.17	22.553	1	-1				20.7519	0.0605166	755.474
19.6172	0.760815	0.691464	77.5824	126.518	1018.17	22.552	1	-1				20.7519	0.0605166	757.957
19.613	0.763384	0.691917	77.5528	125.955	1016.36	22.557	1	-1				20.7519	0.0605166	759.416
19.6089	0.764802	0.691401	77.5575	125.674	1015.86	22.554	1	-1				20.7519	0.0605166	761.901
19.6042	0.767665	0.691901	77.5715	126.674	1016.98	22.552	1	-1				20.7519	0.0605166	765.889
19.6009	0.76959	0.691698	77.5965	126.361	1018.3	22.546	1	-1				20.7519	0.0605166	769.115
19.5972	0.771421	0.691979	77.5481	126.893	1019.17	22.554	1	-1				20.7519	0.0605166	772.249
19.5926	0.773002	0.691636	77.5934	125.83	1018.3	22.55	1	-1				20.7519	0.0605166	774.811
19.5905	0.77524	0.69137	77.5871	126.268	1017.48	22.53	1	-1				20.7519	0.0605166	775.483
19.5874	0.777153	0.692089	77.5762	126.799	1016.55	22.546	1	-1				20.7519	0.0605166	776.846
19.5825	0.778978	0.691839	77.5824	127.205	1017.17	22.539	1	-1				20.7519	0.0605166	780.728
19.58	0.781134	0.691995	77.5528	126.268	1018.23	22.539	1	-1				20.7519	0.0605166	783.088
19.5765	0.782478	0.691323	77.57	126.08	1018.3	22.547	1	-1				20.7519	0.0605166	785.633
19.5727	0.784821	0.691761	77.5856	125.768	1017.92	22.546	1	-1				20.7519	0.0605166	787.827
19.5694	0.786528	0.691808	77.5465	126.643	1016.67	22.54	1	-1				20.7519	0.0605166	789.133
19.5683	0.78924	0.691854	77.5856	126.893	1016.98	22.56	1	-1				20.7519	0.0605166	789.757
19.5649	0.790715	0.691558	77.5668	126.268	1018.17	22.574	1	-1				20.7519	0.0605166	793.051
19.5617	0.793109	0.691401	77.5934	127.143	1017.98	22.586	1	-1				20.7519	0.0605166	794.957
19.5585	0.794903	0.691901	77.5778	126.955	1017.61	22.588	1	-1				20.7519	0.0605166	796.783
19.5564	0.797059	0.691979	77.5668	125.549	1016.8	22.593	1	-1				20.7519	0.0605166	797.441
19.5517	0.798659	0.692042	77.5684	126.768	1016.11	22.582	1	-1				20.7519	0.0605166	800.221
19.5501	0.799947	0.691901	77.584	127.174	1017.3	22.592	1	-1				20.7519	0.0605166	802.158
19.5473	0.801053	0.691526	77.5715	126.736	1017.86	22.588	1	-1				20.7519	0.0605166	804.52
19.5441	0.802159	0.69162	77.5481	125.861	1018.11	22.596	1	-1				20.7519	0.0605166	806.961
19.5413	0.80324	0.691776	77.5512	126.361	1017.67	22.59	1	-1				20.7519	0.0605166	808.575
19.537	0.804109	0.691979	77.5731	126.799	1016.17	22.593	1	-1				20.7519	0.0605166	810.516
19.5338	0.80559	0.691604	77.57	125.768	1015.36	22.586	1	-1				20.7519	0.0605166	812.08
19.5306	0.806384	0.692104	77.5934	126.893	1016.67	22.597	1	-1				20.7519	0.0605166	815.386
19.5283	0.807309	0.691729	77.5621	126.611	1016.73	22.597	1	-1				20.7519	0.0605166	817.062
19.5252	0.808072	0.69137	77.5809	126.049	1017.17	22.6	1	-1				20.7519	0.0605166	819.646
19.5231	0.808897	0.691448	77.5887	127.143	1016.8	22.593	1	-1				20.7519	0.0605166	820.789
19.5207	0.809828	0.69137	77.57	125.955	1014.92	22.58	1	-1				20.7519	0.0605166	820.921
19.518	0.810491	0.692245	77.595	126.111	1015.3	22.596	1	-1				20.7519	0.0605166	823.173
19.5158	0.811978	0.69137	77.5918	126.83	1015.73	22.594	1	-1				20.7519	0.0605166	824.933
19.5153	0.813016	0.691573	77.5746	126.549	1016.42	22.602	1	-1				20.7519	0.0605166	825.737
19.513	0.814178	0.691761	77.545	126.33	1016.8	22.596	1	-1				20.7519	0.0605166	827.595
19.5121	0.816072	0.692104	77.5824	126.768	1015.67	22.592	1	-1				20.7519	0.0605166	827.1
19.5101	0.817809	0.691792	77.5824	126.986	1015.23	22.592	1	-1				20.7519	0.0605166	827.991
19.5082	0.819253	0.691636	77.5731	127.018	1016.42	22.597	1	-1				20.7519	0.0605166	830.2
19.5083	0.820641	0.691823	77.5903	126.361	1016.73	22.588	1	-1				20.7519	0.0605166	830.182
19.5061	0.821353	0.691808	77.5606	126.674	1016.36	22.582	1	-1				20.7519	0.0605166	831.382
19.5051	0.822516	0.691886	77.5762	125.986	1016.11	22.582	1	-1				20.7519	0.0605166	831.736
19.5036	0.823647	0.691433	77.5793	126.893	1015.36	22.593	1	-1				20.7519	0.0605166	832.144
19.5026	0.825672	0.691776	77.5824	126.455	1014.92	22.588	1	-1				20.7519	0.0605166	832.239
19.5008	0.827197	0.691526	77.5434	126.768	1015.73	22.589	1	-1				20.7519	0.0605166	834.019
19.4984	0.82756	0.691495	77.57	126.268	1016.73	22.588	1	-1				20.7519	0.0605166	836.549
19.4973	0.829491	0.691542	77.5715	126.33	1019.42	22.614	1	-1				20.7519	0.0605166	839.305
19.4965	0.830503	0.691401	77.5715	126.361	1021.8	22.622	1	-1				20.7519	0.0605166	841.746
19.4956	0.831285	0.69212	77.5934	126.924	1021.05	22.658	1	-1				20.7519	0.0605166	841.731
19.4941	0.833235	0.691886	77.5668	126.705	1022.05	22.676	1	-1				20.7519	0.0605166	843.394
19.4923	0.834497	0.691682	77.5965	126.268	1023.48	22.679	1	-1				20.7519	0.0605166	845.741
19.49	0.835847	0.691589	77.559	125.861	1023.61	22.683	1	-1				20.7519	0.0605166	847.411
19.4893	0.837216	0.691729	77.5418	126.861	1023.17	22.683	1	-1				20.7519	0.0605166	847.308
19.4875	0.838028	0.691682	77.5559	125.893	1021.92	22.701	1	-1				20.7519	0.0605166	847.507
19.4853	0.839291	0.691464	77.559	126.83	1018.55	22.697	1	-1				20.7519	0.0605166	846.257
19.483	0.840335	0.691886	77.5621	126.861	1025.61	22.68	1	-1				20.7519	0.0605166	853.701
19.4823	0.840541	0.691792	77.5809	126.424	1023.05	22.678	1	-1				20.7519	0.0605166	852.068
19.4818	0.84116	0.691386	77.609	126.268	1021.86	22.673	1	-1				20.7519	0.0605166	851.335
19.4787	0.842435	0.691495	77.5606	125.955	1017.67	22.684	1	-1				20.7519	0.0605166	850.01
19.4772	0.844253	0.691573	77.5903	126.393	1015.92	22.67	1	-1				20.7519	0.0605166	849.401
19.4759	0.844878	0.691901	77.5856	126.268	1015.3	22.673	1	-1				20.7519	0.0605166	849.734
19.4739	0.845028	0.691917	77.5996	126.049	1016.55	22.672	1	-1				20.7519	0.0605166	852.278
19.4712	0.84471	0.691948	77.5824	126.143	1016.67	22.674	1	-1				20.7519	0.0605166	854.5
19.4721	0.845285	0.691464	77.5543	126.799	1016.36	22.673	1	-1				20.7519	0.0605166	853.445
19.4698	0.844897	0.691714	77.5715	126.518	1015.48	22.688	1	-1				20.7519	0.0605166	854.542
19.4686	0.845622	0.691729	77.5856	126.924	1014.67	22.673	1	-1				20.7519	0.0605166	854.624
19.4672	0.844441	0.691698	77.6121	126.736	1015.67	22.684	1	-1				20.7519	0.0605166	856.715
19.4673	0.844091	0.691604	77.6153	126.955	1015.92	22.67	1	-1				20.7519	0.0605166	856.872
19.4666	0.84396	0.691808	77.5746	126.174	1016.73	22.668	1	-1				20.7519	0.0605166	858.134
19.4647	0.843216	0.691511	77.5668	126.518	1015.92	22.662	1	-1				20.7519	0.0605166	858.98
19.4645	0.842678	0.691292	77.5762	126.143	1015.36	22.66	1	-1				20.7519	0.0605166	858.71
19.4636	0.842053	0.691901	77.5668	126.58	1015.42	22.656	1	-1				20.7519	0.0605166	859.562
19.4638	0.841022	0.691479	77.5871	127.111	1015.73	22.651	1	-1				20.7519	0.0605166	859.798
19.4633	0.839585	0.691901	77.584	126.33	1016.61	22.646	1	-1				20.7519	0.0605166	861.119
19.463	0.838241	0.691698	77.5871	125.955	1016.8	22.64	1	-1				20.7519	0.0605166	861.725
19.4615	0.836197	0.691667	77.5356	126.018	1015.86	22.629	1	-1				20.7519	0.0605166	862.367
19.4638	0.835247	0.69187	77.5465	126.955	1014.61	22.62	1	-1				20.7519	0.0605166	859.673
19.464	0.833328	0.691698	77.5871	125.549	1015.48	22.606	1	-1				20.7519	0.0605166	860.606
19.4635	0.831447	0.691792	77.584	126.455	1016.17	22.6	1	-1				20.7519	0.0605166	861.805
19.4637	0.828947	0.691636	77.5965	127.049	1017.3	22.582	1	-1				20.7519	0.0605166	863.008
19.4652	0.826222	0.691589	77.5715	126.799	1016.86	22.586	1	-1				20.7519	0.0605166	861.901
19.4661	0.823141	0.691433	77.5918	126.518	1015.73	22.568	1	-1				20.7519	0.0605166	860.695
19.4689	0.820841	0.691854	77.5496	125.705	1015.48	22.554	1	-1				20.7519	0.0605166	858.71
19.4703	0.817609	0.69137	77.5934	126.83	1014.8	22.566	1	-1				20.7519	0.0605166	857.545
19.4721	0.814147	0.69112	77.5668	126.799	1016.61	22.561	1	-1				20.7519	0.0605166	858.24
19.4737	0.809797	0.691714	77.5481	126.768	1016.3	22.571	1	-1				20.7519	0.0605166	857.437
19.4763	0.806178	0.691573	77.5793	125.893	1016.23	22.566	1	-1				20.7519	0.0605166	855.992
19.4781	0.802334	0.691808	77.5684	126.924	1015.55	22.571	1	-1				20.7519	0.0605166	854.604
19.4818	0.799078	0.691386	77.57	126.08	1015.23	22.558	1	-1				20.7519	0.0605166	851.995
19.4835	0.795284	0.691292	77.5715	126.611	1016.05	22.566	1	-1				20.7519	0.0605166	852.003
19.4862	0.791365	0.691854	77.595	126.893	1016.98	22.568	1	-1				20.7519	0.0605166	851.328
19.4891	0.788221	0.691433	77.5653	126.424	1016.73	22.557	1	-1				20.7519	0.0605166	849.407
19.4929	0.784628	0.691604	77.5512	126.611	1015.42	22.561	1	-1				20.7519	0.0605166	846
19.4964	0.781946	0.691448	77.5746	126.674	1014.8	22.557	1	-1				20.7519	0.0605166	843.222
19.4986	0.77879	0.69162	77.5512	126.643	1015.11	22.564	1	-1				20.7519	0.0605166	842.301
19.5042	0.776934	0.691745	77.5762	126.893	1016.23	22.557	1	-1				20.7519	0.0605166	839.303
19.5081	0.773227	0.691464	77.5403	127.049	1016.86	22.558	1	-1				20.7519	0.0605166	837.446
19.5138	0.771559	0.691682	77.57	126.861	1016.92	22.536	1	-1				20.7519	0.0605166	833.437
19.5174	0.769471	0.691495	77.5637	126.018	1015.73	22.552	1	-1				20.7519	0.0605166	830.056
19.5232	0.76869	0.691417	77.5465	127.143	1015.11	22.57	1	-1				20.7519	0.0605166	825.292
19.5263	0.767346	0.691776	77.5731	126.705	1016.42	22.575	1	-1				20.7519	0.0605166	824.217
19.5312	0.766884	0.691511	77.5434	127.111	1016.8	22.602	1	-1				20.7519	0.0605166	820.906
19.5347	0.766909	0.691589	77.5606	126.955	1016.92	22.598	1	-1				20.7519	0.0605166	818.321
19.5392	0.767571	0.69137	77.5684	126.361	1015.55	22.604	1	-1				20.7519	0.0605166	813.768
19.5428	0.768121	0.691667	77.5528	126.111	1014.48	22.607	1	-1				20.7519	0.0605166	810.151
19.5464	0.769002	0.691183	77.5731	126.861	1014.73	22.612	1	-1				20.7519	0.0605166	807.52
19.5484	0.770371	0.691354	77.5606	126.643	1016.36	22.61	1	-1				20.7519	0.0605166	807.044
19.5517	0.772452	0.691558	77.5903	126.986	1016.8	22.606	1	-1				20.7519	0.0605166	804.626
19.5536	0.773909	0.691714	77.5793	126.111	1016.3	22.6	1	-1				20.7519	0.0605166	802.621
19.5556	0.776165	0.691714	77.5465	125.58	1016.05	22.611	1	-1				20.7519	0.0605166	800.545
19.5575	0.778784	0.691854	77.5715	127.049	1015.42	22.626	1	-1				20.7519	0.0605166	798.241
19.5573	0.780628	0.691573	77.5887	127.08	1015.61	22.636	1	-1				20.7519	0.0605166	798.258
19.5574	0.78304	0.691323	77.5731	126.455	1016.86	22.64	1	-1				20.7519	0.0605166	798.77
19.5569	0.785915	0.691682	77.5668	126.049	1016.36	22.656	1	-1				20.7519	0.0605166	798.335
19.5559	0.787678	0.691698	77.5621	125.955	1015.98	22.668	1	-1				20.7519	0.0605166	798.525
19.5542	0.79014	0.691729	77.5934	126.705	1015.42	22.676	1	-1				20.7519	0.0605166	798.999
19.5526	0.792821	0.691714	77.5637	126.799	1014.55	22.673	1	-1				20.7519	0.0605166	799.147
19.5498	0.79529	0.691682	77.584	127.049	1015.48	22.682	1	-1				20.7519	0.0605166	801.658
19.5466	0.796522	0.691682	77.5996	126.924	1016.61	22.698	1	-1				20.7519	0.0605166	804.731
19.5453	0.798965	0.691495	77.5731	126.955	1017.61	22.696	1	-1				20.7519	0.0605166	806.133
19.5407	0.801522	0.692011	77.5684	127.018	1016.61	22.726	1	-1				20.7519	0.0605166	808.429
19.5371	0.803297	0.691745	77.5934	127.361	1015.61	22.726	1	-1				20.7519	0.0605166	810.119
19.5344	0.805572	0.691651	77.5653	126.768	1015.73	22.73	1	-1				20.7519	0.0605166	811.916
19.5299	0.808241	0.691448	77.5793	127.205	1016.73	22.728	1	-1				20.7519	0.0605166	815.726
19.5284	0.810247	0.691229	77.5606	127.174	1017.42	22.719	1	-1				20.7519	0.0605166	817.052
19.5244	0.812691	0.691823	77.5981	127.174	1016.8	22.728	1	-1				20.7519	0.0605166	819.256
19.5211	0.815234	0.691854	77.5684	126.549	1015.8	22.738	1	-1				20.7519	0.0605166	820.558
19.5184	0.817322	0.691558	77.5918	126.486	1014.86	22.732	1	-1				20.7519	0.0605166	821.5
19.5157	0.820753	0.691729	77.5793	126.768	1014.86	22.728	1	-1				20.7519	0.0605166	823.009
19.5128	0.823853	0.69187	77.5824	127.299	1016.36	22.718	1	-1				20.7519	0.0605166	825.989
19.5093	0.827072	0.691386	77.5653	126.611	1017.3	22.719	1	-1				20.7519	0.0605166	828.869
19.5074	0.829635	0.692011	77.5809	126.924	1016.86	22.694	1	-1				20.7519	0.0605166	829.557
19.5028	0.831785	0.691589	77.5824	126.83	1015.73	22.7	1	-1				20.7519	0.0605166	831.836
19.5006	0.835591	0.691604	77.5965	127.174	1015.86	22.7	1	-1				20.7519	0.0605166	833.055
19.4972	0.837578	0.692057	77.5793	127.08	1016.36	22.7	1	-1				20.7519	0.0605166	835.694
19.4939	0.841441	0.691401	77.5746	126.924	1017.23	22.694	1	-1				20.7519	0.0605166	838.315
19.4921	0.844772	0.691729	77.5793	126.768	1016.92	22.683	1	-1				20.7519	0.0605166	838.952
19.4875	0.848529	0.691854	77.5684	125.986	1015.98	22.669	1	-1				20.7519	0.0605166	841.094
19.4838	0.851279	0.691558	77.595	127.174	1014.3	22.67	1	-1				20.7519	0.0605166	842.042
19.4812	0.85421	0.691433	77.5559	126.736	1015.42	22.664	1	-1				20.7519	0.0605166	844.53
19.4773	0.857372	0.69137	77.559	127.111	1016.55	22.654	1	-1				20.7519	0.0605166	847.905
19.4738	0.860379	0.691448	77.5809	127.236	1016.86	22.658	1	-1				20.7519	0.0605166	850.343
19.4691	0.863316	0.691714	77.5824	127.08	1016.11	22.647	1	-1				20.7519	0.0605166	852.827
19.4645	0.865641	0.691714	77.5637	126.33	1015.42	22.65	1	-1				20.7519	0.0605166	855.345
19.4607	0.868048	0.691792	77.5809	126.549	1014.86	22.658	1	-1				20.7519	0.0605166	857.395
19.4563	0.87031	0.691433	77.5715	125.705	1015.67	22.651	1	-1				20.7519	0.0605166	861.065
19.454	0.873354	0.691729	77.5809	125.955	1016.73	22.652	1	-1				20.7519	0.0605166	863.234
19.4503	0.875629	0.691808	77.5684	126.549	1016.61	22.654	1	-1				20.7519	0.0605166	865.63
19.4445	0.878985	0.691604	77.5528	127.174	1015.73	22.676	1	-1				20.7519	0.0605166	868.738
19.4414	0.880704	0.691745	77.5824	126.736	1014.92	22.665	1	-1				20.7519	0.0605166	870.112
19.4373	0.883273	0.691167	77.5793	127.018	1014.55	22.662	1	-1				20.7519	0.0605166	872.462
19.4341	0.88616	0.691604	77.595	127.143	1015.73	22.651	1	-1				20.7519	0.0605166	875.45
19.4295	0.888792	0.691526	77.5387	126.205	1016.48	22.658	1	-1				20.7519	0.0605166	879.222
19.4249	0.890979	0.691417	77.6043	126.611	1015.67	22.666	1	-1				20.7519	0.0605166	881.671
19.4217	0.893198	0.691526	77.6012	126.83	1015.8	22.642	1	-1				20.7519	0.0605166	883.86
19.417	0.896598	0.691464	77.5824	127.174	1015.3	22.64	1	-1				20.7519	0.0605166	886.411
19.413	0.898348	0.691651	77.5731	125.955	1015.8	22.65	1	-1				20.7519	0.0605166	889.635
19.4107	0.900723	0.692011	77.5465	127.33	1017.11	22.654	1	-1				20.7519	0.0605166	892.166
19.4065	0.903092	0.691261	77.5934	126.955	1017.17	22.656	1	-1				20.7519	0.0605166	895.004
19.4033	0.904642	0.691745	77.5653	127.174	1016.23	22.658	1	-1				20.7519	0.0605166	896.394
19.3993	0.906623	0.691276	77.559	126.986	1015.17	22.648	1	-1				20.7519	0.0605166	898.171
19.3943	0.909273	0.691714	77.5637	126.455	1014.73	22.66	1	-1				20.7519	0.0605166	901.095
19.392	0.909573	0.691682	77.5778	127.143	1015.73	22.658	1	-1				20.7519	0.0605166	903.667
19.3882	0.909729	0.691479	77.5715	127.111	1016.73	22.656	1	-1				20.7519	0.0605166	907.422
19.3837	0.910361	0.690948	77.584	126.924	1016.8	22.66	1	-1				20.7519	0.0605166	910.724
19.3816	0.909154	0.691682	77.5653	126.705	1016.3	22.644	1	-1				20.7519	0.0605166	912.099
19.3774	0.908386	0.691401	77.5809	126.83	1014.86	22.652	1	-1				20.7519	0.0605166	914.065
19.3745	0.907767	0.691636	77.5653	125.674	1015.8	22.643	1	-1				20.7519	0.0605166	917.156
19.3705	0.905998	0.691433	77.5684	125.955	1016.73	22.654	1	-1				20.7519	0.0605166	921.267
19.3676	0.902692	0.691479	77.5903	126.549	1016.73	22.666	1	-1				20.7519	0.0605166	923.961
19.3655	0.900792	0.691604	77.5715	126.705	1016.11	22.67	1	-1				20.7519	0.0605166	925.181
19.3635	0.897779	0.691245	77.5746	126.424	1014.55	22.674	1	-1				20.7519	0.0605166	925.759
19.3616	0.894967	0.691386	77.5684	125.799	1014.73	22.67	1	-1				20.7519	0.0605166	927.758
19.3608	0.892454	0.691698	77.5465	126.018	1014.92	22.66	1	-1				20.7519	0.0605166	928.912
19.3595	0.888998	0.691792	77.5528	126.424	1016.11	22.648	1	-1				20.7519	0.0605166	931.443
19.3595	0.886067	0.691745	77.5684	126.705	1016.3	22.648	1	-1				20.7519	0.0605166	932.074
19.36	0.882642	0.691292	77.5918	127.111	1016.36	22.668	1	-1				20.7519	0.0605166	932.212
19.3609	0.879104	0.691589	77.5996	126.518	1015.36	22.67	1	-1				20.7519	0.0605166	931.13
19.3625	0.876142	0.691339	77.5637	126.424	1014.61	22.676	1	-1				20.7519	0.0605166	929.668
19.3649	0.872804	0.692089	77.5621	126.236	1015.23	22.676	1	-1				20.7519	0.0605166	928.951	929.445
19.3652	0.869023	0.691433	77.5559	126.986	1016.48	22.682	1	-1				20.7519	0.0605166	930.461
19.3678	0.865798	0.691542	77.5637	125.924	1016.42	22.674	1	-1				20.7519	0.0605166	928.917
19.3722	0.861966	0.691808	77.5715	126.518	1015.98	22.664	1	-1				20.7519	0.0605166	925.745
19.3738	0.858548	0.691479	77.5637	125.861	1014.61	22.664	1	-1				20.7519	0.0605166	923.838
19.3778	0.854916	0.691307	77.5434	126.518	1015.17	22.668	1	-1				20.7519	0.0605166	921.822
19.381	0.851504	0.691917	77.5871	127.08	1015.48	22.665	1	-1				20.7519	0.0605166	920.204
19.384	0.84861	0.691995	77.5731	126.518	1016.8	22.661	1	-1				20.7519	0.0605166	919.572
19.389	0.84531	0.691339	77.5621	126.893	1016.73	22.656	1	-1				20.7519	0.0605166	916.265
19.3924	0.842822	0.691104	77.5715	126.893	1015.92	22.643	1	-1				20.7519	0.0605166	913.375
19.396	0.83886	0.691542	77.5824	126.361	1014.98	22.642	1	-1				20.7519	0.0605166	910.382
19.4001	0.83546	0.691698	77.5871	126.268	1015.8	22.626	1	-1				20.7519	0.0605166	908.517
19.4037	0.83231	0.691589	77.5637	126.643	1016.05	22.607	1	-1				20.7519	0.0605166	906.537
19.4077	0.829103	0.691808	77.5653	127.33	1016.11	22.611	1	-1				20.7519	0.0605166	904.044
19.413	0.826347	0.691339	77.5481	126.08	1016.36	22.596	1	-1				20.7519	0.0605166	900.644
19.4178	0.823634	0.691651	77.57	127.236	1016.05	22.586	1	-1				20.7519	0.0605166	897.236
19.4222	0.821409	0.692151	77.559	126.893	1015.8	22.582	1	-1				20.7519	0.0605166	894
19.4264	0.818684	0.691558	77.5871	127.143	1016.11	22.578	1	-1				20.7519	0.0605166	891.519
19.4306	0.816991	0.69162	77.5793	126.799	1017.05	22.586	1	-1				20.7519	0.0605166	889.395
19.4352	0.816047	0.691886	77.5981	126.861	1015.98	22.582	1	-1				20.7519	0.0605166	885.148
19.4399	0.814841	0.691917	77.5606	126.299	1016.05	22.593	1	-1				20.7519	0.0605166	881.909
19.4431	0.813291	0.691433	77.5746	126.893	1015.3	22.6	1	-1				20.7519	0.0605166	879.075
19.4469	0.813603	0.692057	77.5824	126.143	1015.05	22.597	1	-1				20.7519	0.0605166	875.93
19.4508	0.812222	0.691464	77.5715	126.736	1016.42	22.593	1	-1				20.7519	0.0605166	874.417
19.456	0.811809	0.691526	77.5731	126.486	1016.67	22.597	1	-1				20.7519	0.0605166	870.759
19.4595	0.810591	0.691495	77.5746	126.455	1016.61	22.6	1	-1				20.7519	0.0605166	868.252
19.462	0.809703	0.691464	77.584	127.08	1015.36	22.596	1	-1				20.7519	0.0605166	865.482
19.4651	0.80879	0.691448	77.5731	126.08	1015.23	22.608	1	-1				20.7519	0.0605166	863.158
19.4682	0.808272	0.69137	77.5918	126.143	1015.55	22.594	1	-1				20.7519	0.0605166	861.178
19.4696	0.808059	0.691604	77.595	126.455	1016.48	22.598	1	-1				20.7519	0.0605166	860.966
19.4725	0.807647	0.691651	77.5934	127.174	1017.36	22.597	1	-1				20.7519	0.0605166	859.509
19.4749	0.807159	0.691433	77.5512	125.799	1016.67	22.594	1	-1				20.7519	0.0605166	857.217
19.4745	0.806878	0.691464	77.6012	127.205	1015.17	22.596	1	-1				20.7519	0.0605166	856.294
19.4772	0.805422	0.691526	77.5668	126.33	1014.67	22.593	1	-1				20.7519	0.0605166	854.059
19.4795	0.805134	0.691698	77.5653	126.611	1015.92	22.594	1	-1				20.7519	0.0605166	853.401
19.48	0.804559	0.691886	77.5746	127.049	1016.48	22.588	1	-1				20.7519	0.0605166	853.582
19.4819	0.804047	0.691682	77.5918	127.174	1016.73	22.564	1	-1				20.7519	0.0605166	852.445
19.4831	0.803197	0.691995	77.5934	126.268	1015.92	22.565	1	-1				20.7519	0.0605166	851.002
19.4846	0.80214	0.691698	77.5746	126.58	1015.11	22.55	1	-1				20.7519	0.0605166	849.35
19.4844	0.800897	0.691229	77.5715	127.049	1015.48	22.554	1	-1				20.7519	0.0605166	849.997
19.4867	0.800365	0.691573	77.5684	127.393	1016.42	22.55	1	-1				20.7519	0.0605166	849.152
19.4872	0.79934	0.691307	77.5481	126.986	1016.92	22.543	1	-1				20.7519	0.0605166	849.345
19.4872	0.798603	0.69137	77.5528	127.205	1016.3	22.535	1	-1				20.7519	0.0605166	848.909
19.4883	0.798284	0.691761	77.5809	127.111	1015.67	22.529	1	-1				20.7519	0.0605166	847.637
19.4899	0.797772	0.691573	77.5559	126.393	1014.73	22.528	1	-1				20.7519	0.0605166	845.683
19.4909	0.796246	0.691354	77.5575	126.799	1015.92	22.517	1	-1				20.7519	0.0605166	846.183
19.4923	0.79619	0.691558	77.5965	126.58	1017.17	22.52	1	-1				20.7519	0.0605166	846.163
19.4935	0.796734	0.69187	77.5653	126.955	1016.98	22.511	1	-1				20.7519	0.0605166	845.008
19.4934	0.796403	0.691839	77.584	127.018	1016.23	22.524	1	-1				20.7519	0.0605166	844.517
19.4944	0.797015	0.691542	77.5606	125.893	1015.05	22.528	1	-1				20.7519	0.0605166	842.688
19.4969	0.796915	0.691792	77.5512	127.111	1014.42	22.52	1	-1				20.7519	0.0605166	840.284
19.4964	0.797103	0.691573	77.5918	127.205	1016.23	22.52	1	-1				20.7519	0.0605166	842.163
19.4986	0.798503	0.691323	77.5793	126.768	1016.48	22.532	1	-1				20.7519	0.0605166	840.485
19.4998	0.798653	0.69212	77.5715	126.33	1016.48	22.532	1	-1				20.7519	0.0605166	839.582
19.5017	0.798915	0.691761	77.559	126.33	1016.3	22.53	1	-1				20.7519	0.0605166	837.944
19.5008	0.799447	0.691854	77.5762	126.486	1015.61	22.532	1	-1				20.7519	0.0605166	837.998
19.5016	0.800222	0.691698	77.5715	126.986	1015.98	22.547	1	-1				20.7519	0.0605166	837.628
19.5032	0.801015	0.691495	77.5637	127.486	1016.67	22.552	1	-1				20.7519	0.0605166	836.866
19.5033	0.801147	0.691542	77.5793	127.393	1016.92	22.553	1	-1				20.7519	0.0605166	836.939
19.5036	0.801609	0.691823	77.5637	126.705	1016.92	22.556	1	-1				20.7519	0.0605166	836.66
19.5028	0.801509	0.692073	77.5621	126.643	1015.48	22.58	1	-1				20.7519	0.0605166	836.078
19.5048	0.802372	0.691761	77.5793	127.393	1014.17	22.6	1	-1				20.7519	0.0605166	833.369
19.5032	0.801722	0.691354	77.5903	127.455	1015.17	22.618	1	-1				20.7519	0.0605166	835.519
19.5022	0.801628	0.691448	77.5965	126.361	1016.23	22.628	1	-1				20.7519	0.0605166	837.122
19.5021	0.801684	0.691995	77.5746	126.799	1016.61	22.633	1	-1				20.7519	0.0605166	837.521
19.5034	0.801816	0.69137	77.5731	126.424	1016.55	22.647	1	-1				20.7519	0.0605166	836.456
19.502	0.802009	0.691417	77.5575	127.174	1015.61	22.65	1	-1				20.7519	0.0605166	836.732
19.5028	0.80204	0.691183	77.5668	125.955	1015.05	22.656	1	-1				20.7519	0.0605166	835.67
19.4999	0.802397	0.691667	77.5793	126.893	1015.73	22.672	1	-1				20.7519	0.0605166	838.327
19.5016	0.801559	0.691636	77.5793	127.049	1016.42	22.666	1	-1				20.7519	0.0605166	837.792
19.4996	0.801172	0.691417	77.5793	126.424	1016.23	22.694	1	-1				20.7519	0.0605166	839.147
19.5001	0.800715	0.691198	77.5793	126.768	1015.42	22.708	1	-1				20.7519	0.0605166	838.175
19.5003	0.800278	0.691792	77.57	126.799	1014.48	22.702	1	-1				20.7519	0.0605166	837.36
19.4997	0.799022	0.691339	77.5575	127.299	1015.86	22.746	1	-1				20.7519	0.0605166	839.117
19.4999	0.798065	0.691854	77.559	126.799	1016.73	22.75	1	-1				20.7519	0.0605166	839.793
19.5001	0.796165	0.691761	77.57	126.268	1016.86	22.756	1	-1				20.7519	0.0605166	840.056
19.4996	0.79639	0.691417	77.5653	126.768	1016.36	22.77	1	-1				20.7519	0.0605166	839.956
19.5028	0.796109	0.691511	77.5621	126.674	1014.61	22.788	1	-1				20.7519	0.0605166	836.132
19.5011	0.795509	0.691604	77.5543	127.049	1014.8	22.791	1	-1				20.7519	0.0605166	837.69
19.5024	0.79569	0.691401	77.5715	126.799	1015.67	22.792	1	-1				20.7519	0.0605166	837.431
19.5036	0.795053	0.691354	77.5434	126.08	1016.73	22.796	1	-1				20.7519	0.0605166	837.459
19.5035	0.793565	0.691479	77.5684	126.518	1016.86	22.803	1	-1				20.7519	0.0605166	837.865
19.5044	0.794059	0.691042	77.5371	126.174	1016.17	22.808	1	-1				20.7519	0.0605166	836.556
19.5053	0.793234	0.691558	77.584	127.236	1015.48	22.794	1	-1				20.7519	0.0605166	835.45
19.5048	0.793328	0.691745	77.545	125.861	1014.8	22.794	1	-1				20.7519	0.0605166	835.224
19.5057	0.794153	0.69162	77.5793	126.174	1016.05	22.784	1	-1				20.7519	0.0605166	835.454
19.5077	0.794553	0.691401	77.5559	127.018	1016.61	22.788	1	-1				20.7519	0.0605166	834.358
19.5079	0.794784	0.691558	77.5653	126.986	1017.05	22.788	1	-1				20.7519	0.0605166	834.54
19.5095	0.794478	0.69162	77.5887	127.33	1015.67	22.78	1	-1				20.7519	0.0605166	832.261
19.509	0.795928	0.691995	77.5559	127.143	1015.55	22.766	1	-1				20.7519	0.0605166	832.313
19.5108	0.79619	0.691573	77.5918	126.518	1015.67	22.773	1	-1				20.7519	0.0605166	831.045
19.5111	0.797272	0.691604	77.5824	127.33	1016.67	22.763	1	-1				20.7519	0.0605166	831.417
19.512	0.798747	0.691745	77.5918	127.08	1017.23	22.768	1	-1				20.7519	0.0605166	831.026
19.5128	0.800303	0.691808	77.5809	126.768	1016.17	22.752	1	-1				20.7519	0.0605166	829.273
19.5122	0.801578	0.69137	77.5496	126.986	1015.05	22.762	1	-1				20.7519	0.0605166	828.625
19.5136	0.803647	0.691792	77.5824	127.049	1015.05	22.748	1	-1				20.7519	0.0605166	827.297
19.5134	0.805278	0.691651	77.5762	127.08	1016.05	22.748	1	-1				20.7519	0.0605166	828.044
19.513	0.806784	0.691682	77.5668	126.268	1017.36	22.734	1	-1				20.7519	0.0605166	829.147
19.5135	0.809734	0.691651	77.5575	127.236	1017.36	22.73	1	-1				20.7519	0.0605166	828.364
19.5116	0.81179	0.691995	77.5434	127.111	1015.92	22.728	1	-1				20.7519	0.0605166	828.32
19.5111	0.814959	0.69187	77.5715	126.143	1014.86	22.72	1	-1				20.7519	0.0605166	827.354
19.5104	0.816578	0.691901	77.584	126.361	1016.11	22.712	1	-1				20.7519	0.0605166	828.668
19.5091	0.818622	0.691214	77.57	127.174	1016.55	22.719	1	-1				20.7519	0.0605166	829.695
19.5095	0.820234	0.691886	77.5996	126.799	1016.73	22.709	1	-1				20.7519	0.0605166	829.323
19.5061	0.821778	0.691526	77.5543	126.924	1016.55	22.704	1	-1				20.7519	0.0605166	831.45
19.5052	0.823153	0.692042	77.5871	126.486	1016.05	22.708	1	-1				20.7519	0.0605166	831.568
19.5027	0.824147	0.691386	77.5496	126.861	1015.86	22.702	1	-1				20.7519	0.0605166	833.112
19.5013	0.82591	0.691433	77.584	126.986	1016.36	22.701	1	-1				20.7519	0.0605166	834.308
19.499	0.827547	0.691854	77.5824	126.893	1016.55	22.712	1	-1				20.7519	0.0605166	836.013
19.497	0.828816	0.692026	77.5653	126.58	1017.36	22.706	1	-1				20.7519	0.0605166	837.955
19.4947	0.828672	0.691776	77.5809	126.611	1016.3	22.702	1	-1				20.7519	0.0605166	838.863
19.4944	0.829578	0.691448	77.559	127.08	1014.73	22.697	1	-1				20.7519	0.0605166	837.65
19.4919	0.830135	0.691854	77.5934	127.08	1015.23	22.686	1	-1				20.7519	0.0605166	839.876
19.4908	0.829922	0.691761	77.5356	126.893	1015.48	22.679	1	-1				20.7519	0.0605166	840.919
19.49	0.830428	0.691604	77.5762	126.486	1016.92	22.679	1	-1				20.7519	0.0605166	842.622
19.4861	0.830616	0.691401	77.5824	126.361	1016.98	22.673	1	-1				20.7519	0.0605166	845.629
19.4869	0.830291	0.691495	77.5668	125.799	1016.11	22.665	1	-1				20.7519	0.0605166	844.302
19.4855	0.830003	0.691682	77.57	126.518	1015.36	22.666	1	-1				20.7519	0.0605166	844.804
19.483	0.828916	0.691604	77.5606	125.768	1015.8	22.658	1	-1				20.7519	0.0605166	847.21
19.4836	0.82726	0.691964	77.5371	125.83	1016.61	22.66	1	-1				20.7519	0.0605166	847.695
19.4842	0.82651	0.691886	77.57	126.455	1016.73	22.66	1	-1				20.7519	0.0605166	847.413
19.4812	0.826041	0.691886	77.5918	126.986	1016.05	22.656	1	-1				20.7519	0.0605166	849.159
19.4821	0.824959	0.692011	77.559	126.986	1014.61	22.669	1	-1				20.7519	0.0605166	847.5
19.4821	0.824228	0.691526	77.5871	127.143	1014.36	22.673	1	-1				20.7519	0.0605166	847.369
19.482	0.823497	0.691636	77.5528	127.018	1015.55	22.66	1	-1				20.7519	0.0605166	848.56
19.482	0.822553	0.691917	77.5465	126.893	1016.23	22.648	1	-1				20.7519	0.0605166	849.266
19.4816	0.820872	0.691745	77.5418	127.08	1016.36	22.648	1	-1				20.7519	0.0605166	849.919
19.4815	0.819072	0.691198	77.584	126.611	1016.36	22.64	1	-1				20.7519	0.0605166	850.267
19.4835	0.817891	0.691386	77.545	126.205	1015.55	22.626	1	-1				20.7519	0.0605166	848.228
19.4833	0.815697	0.691604	77.5512	126.768	1015.8	22.618	1	-1				20.7519	0.0605166	848.949
19.4842	0.814241	0.69187	77.57	127.111	1016.8	22.629	1	-1				20.7519	0.0605166	849.314
19.4844	0.812628	0.691698	77.57	127.049	1017.23	22.62	1	-1				20.7519	0.0605166	849.774
19.485	0.812297	0.691558	77.5778	127.08	1016.3	22.615	1	-1				20.7519	0.0605166	848.559
19.4856	0.811141	0.691745	77.5715	126.736	1015.48	22.6	1	-1				20.7519	0.0605166	847.615
19.4879	0.809272	0.691245	77.5653	127.018	1014.8	22.598	1	-1				20.7519	0.0605166	845.596
19.4885	0.807684	0.691667	77.559	127.33	1015.55	22.588	1	-1				20.7519	0.0605166	845.966
19.4896	0.807215	0.691386	77.5778	127.018	1017.23	22.586	1	-1				20.7519	0.0605166	846.635
19.4902	0.805978	0.691651	77.5871	126.924	1017.17	22.582	1	-1				20.7519	0.0605166	846.291
19.4928	0.805191	0.691917	77.5575	126.299	1016.55	22.579	1	-1				20.7519	0.0605166	843.946
19.4935	0.803934	0.691589	77.5778	127.143	1015.36	22.589	1	-1				20.7519	0.0605166	842.633
19.496	0.802784	0.691386	77.5668	126.643	1014.8	22.592	1	-1				20.7519	0.0605166	840.48
19.4969	0.801053	0.691667	77.5528	126.83	1015.17	22.589	1	-1				20.7519	0.0605166	840.347
19.4975	0.801428	0.691651	77.5746	126.486	1016.36	22.586	1	-1				20.7519	0.0605166	840.83
19.499	0.800022	0.692167	77.5746	127.33	1016.42	22.586	1	-1				20.7519	0.0605166	839.976
19.5019	0.799478	0.691761	77.5496	126.861	1016.05	22.57	1	-1				20.7519	0.0605166	837.497
19.5023	0.798509	0.691761	77.5871	126.955	1014.8	22.572	1	-1				20.7519	0.0605166	836.316
19.5036	0.798078	0.691526	77.5543	126.393	1014.3	22.557	1	-1				20.7519	0.0605166	835.028
19.5063	0.79684	0.691964	77.5762	126.643	1015.86	22.552	1	-1				20.7519	0.0605166	834.428
19.5075	0.795834	0.691979	77.5856	126.736	1016.42	22.557	1	-1				20.7519	0.0605166	834.158
19.5078	0.794578	0.691589	77.5559	127.143	1016.67	22.55	1	-1				20.7519	0.0605166	834.353
19.5096	0.793834	0.691745	77.5824	127.268	1015.98	22.528	1	-1				20.7519	0.0605166	832.499
19.5103	0.79224	0.692026	77.5684	127.08	1014.98	22.538	1	-1				20.7519	0.0605166	831.419
19.5124	0.790684	0.69162	77.5606	126.924	1015.3	22.534	1	-1				20.7519	0.0605166	830.318
19.5131	0.788965	0.691589	77.5856	127.205	1016.61	22.539	1	-1				20.7519	0.0605166	831.103
19.5151	0.788115	0.691808	77.5465	126.893	1017.05	22.539	1	-1				20.7519	0.0605166	830.095
19.5159	0.786471	0.691917	77.559	126.986	1016.48	22.542	1	-1				20.7519	0.0605166	829.276
19.5165	0.784884	0.691792	77.5887	127.08	1015.55	22.534	1	-1				20.7519	0.0605166	828.295
19.5192	0.783184	0.69162	77.5856	127.018	1015.17	22.543	1	-1				20.7519	0.0605166	826.232
19.5207	0.781553	0.691886	77.5621	126.861	1016.48	22.546	1	-1				20.7519	0.0605166	826.405
19.5207	0.780471	0.691542	77.5824	127.111	1016.67	22.558	1	-1				20.7519	0.0605166	826.68
19.5228	0.778365	0.691573	77.5918	126.955	1016.36	22.566	1	-1				20.7519	0.0605166	825.163
19.5245	0.776602	0.691323	77.5793	126.174	1015.67	22.58	1	-1				20.7519	0.0605166	823.594
19.5252	0.774809	0.691417	77.5621	127.205	1015.11	22.596	1	-1				20.7519	0.0605166	822.899
19.529	0.772721	0.691261	77.5528	126.361	1015.48	22.596	1	-1				20.7519	0.0605166	820.63
19.5294	0.771884	0.691198	77.5528	126.611	1016.67	22.592	1	-1				20.7519	0.0605166	821.398
19.532	0.769377	0.691151	77.5668	126.955	1016.23	22.593	1	-1				20.7519	0.0605166	819.472
19.5341	0.767184	0.691714	77.5731	126.986	1016.05	22.625	1	-1				20.7519	0.0605166	818.058
19.5356	0.764971	0.691651	77.5403	127.049	1015.48	22.654	1	-1				20.7519	0.0605166	816.826
19.538	0.763471	0.691479	77.5465	126.08	1014.8	22.664	1	-1				20.7519	0.0605166	814.66
19.541	0.761452	0.691839	77.559	126.111	1015.11	22.668	1	-1				20.7519	0.0605166	812.991
19.5407	0.760759	0.691511	77.5543	126.361	1016.8	22.669	1	-1				20.7519	0.0605166	814.634
19.5439	0.758383	0.691729	77.5559	127.299	1016.73	22.664	1	-1				20.7519	0.0605166	812.509
19.5463	0.757177	0.691214	77.5887	127.299	1015.92	22.66	1	-1				20.7519	0.0605166	810.255
19.5488	0.754871	0.691479	77.5856	127.236	1014.8	22.679	1	-1				20.7519	0.0605166	807.826
19.5513	0.753365	0.691292	77.5324	126.58	1014.86	22.68	1	-1				20.7519	0.0605166	806.188
19.5533	0.751377	0.691339	77.5403	127.268	1015.36	22.68	1	-1				20.7519	0.0605166	805.382
19.5543	0.75049	0.69137	77.5606	126.955	1016.48	22.694	1	-1				20.7519	0.0605166	805.675
19.558	0.748158	0.691339	77.5434	126.893	1016.92	22.687	1	-1				20.7519	0.0605166	803.587
19.5594	0.746152	0.691386	77.5715	127.111	1015.61	22.684	1	-1				20.7519	0.0605166	801.77
19.5623	0.74344	0.691667	77.5668	126.611	1014.67	22.673	1	-1				20.7519	0.0605166	799.266
19.5646	0.741158	0.691573	77.5231	127.236	1014.42	22.665	1	-1				20.7519	0.0605166	797.692
19.5674	0.739452	0.69162	77.5434	127.143	1016.42	22.65	1	-1				20.7519	0.0605166	797.386
19.5674	0.737908	0.691808	77.5512	126.143	1016.86	22.64	1	-1				20.7519	0.0605166	797.958
19.5706	0.735714	0.692183	77.5606	126.205	1016.05	22.648	1	-1				20.7519	0.0605166	795.259
19.574	0.732658	0.691542	77.5918	127.33	1015.98	22.62	1	-1				20.7519	0.0605166	793.064
19.5755	0.730208	0.691542	77.584	126.018	1014.92	22.643	1	-1				20.7519	0.0605166	791.53
19.5769	0.727864	0.691542	77.5871	126.174	1015.05	22.652	1	-1				20.7519	0.0605166	790.854
19.581	0.723833	0.691901	77.5465	126.83	1016.23	22.658	1	-1				20.7519	0.0605166	789.341
19.5835	0.720889	0.691573	77.584	126.861	1016.48	22.65	1	-1				20.7519	0.0605166	788.088
19.5862	0.717633	0.691604	77.5606	126.486	1015.73	22.656	1	-1				20.7519	0.0605166	785.957
19.5894	0.714739	0.691511	77.5762	126.986	1014.23	22.647	1	-1				20.7519	0.0605166	782.803
19.5929	0.711439	0.69162	77.5637	126.893	1015.36	22.648	1	-1				20.7519	0.0605166	781.512
19.5952	0.708745	0.691198	77.5653	125.924	1016.3	22.629	1	-1				20.7519	0.0605166	780.931
19.5991	0.707014	0.69162	77.5309	127.33	1016.8	22.612	1	-1				20.7519	0.0605166	778.602
19.6027	0.705951	0.692136	77.5434	127.299	1016.23	22.611	1	-1				20.7519	0.0605166	775.615
19.6061	0.704326	0.691714	77.5778	126.111	1014.48	22.615	1	-1				20.7519	0.0605166	772
19.6106	0.704414	0.691651	77.5606	126.893	1014.36	22.61	1	-1				20.7519	0.0605166	768.454
19.6143	0.705139	0.691464	77.5793	127.299	1015.42	22.632	1	-1				20.7519	0.0605166	766.372
19.6194	0.705989	0.691698	77.5684	127.018	1016.3	22.628	1	-1				20.7519	0.0605166	763.068
19.6217	0.708483	0.691448	77.5512	127.111	1016.73	22.634	1	-1				20.7519	0.0605166	761.305
19.6258	0.71142	0.691261	77.559	126.611	1016.67	22.632	1	-1				20.7519	0.0605166	757.69
19.6307	0.714358	0.691307	77.559	126.705	1015.3	22.634	1	-1				20.7519	0.0605166	752.589
19.6334	0.718133	0.691542	77.5762	126.861	1014.48	22.652	1	-1				20.7519	0.0605166	749.339
19.6371	0.722408	0.691479	77.5575	126.143	1015.67	22.656	1	-1				20.7519	0.0605166	746.791
19.6399	0.726189	0.691339	77.5746	126.455	1016.92	22.672	1	-1				20.7519	0.0605166	745.055
19.6426	0.731689	0.691401	77.5324	126.08	1016.86	22.666	1	-1				20.7519	0.0605166	742.134
19.6436	0.736039	0.691932	77.5418	126.736	1016.3	22.67	1	-1				20.7519	0.0605166	740.344
19.6435	0.741014	0.691698	77.5809	126.424	1014.61	22.694	1	-1				20.7519	0.0605166	738.472
19.6431	0.745121	0.691698	77.57	126.799	1014.8	22.704	1	-1				20.7519	0.0605166	738.276
19.6417	0.748558	0.691792	77.5762	126.924	1016.3	22.702	1	-1				20.7519	0.0605166	739.935
19.6401	0.751871	0.691214	77.5668	126.861	1017.11	22.694	1	-1				20.7519	0.0605166	741.187
19.6387	0.754721	0.691479	77.5293	125.768	1016.92	22.683	1	-1				20.7519	0.0605166	741.744
19.6358	0.756265	0.691729	77.5653	126.986	1014.98	22.668	1	-1				20.7519	0.0605166	742.272
19.6318	0.757371	0.691401	77.5637	126.893	1014.61	22.669	1	-1				20.7519	0.0605166	744.855
19.629	0.758533	0.691526	77.5621	126.268	1015.3	22.654	1	-1				20.7519	0.0605166	747.305
19.6242	0.758183	0.691479	77.5606	126.049	1015.92	22.638	1	-1				20.7519	0.0605166	751.431
19.6189	0.756934	0.691495	77.5418	126.643	1016.61	22.64	1	-1				20.7519	0.0605166	756.073
19.6117	0.755052	0.691745	77.5606	126.674	1016.23	22.636	1	-1				20.7519	0.0605166	761.535
19.6079	0.751946	0.691808	77.5809	127.018	1015.17	22.624	1	-1				20.7519	0.0605166	764.094
19.6035	0.749052	0.691808	77.584	126.611	1015.42	22.614	1	-1				20.7519	0.0605166	767.975
19.6003	0.745621	0.691714	77.5809	126.268	1015.55	22.62	1	-1				20.7519	0.0605166	770.976
19.597	0.741977	0.691448	77.595	125.768	1016.36	22.611	1	-1				20.7519	0.0605166	774.645
19.5944	0.738508	0.691292	77.5606	126.611	1016.48	22.611	1	-1				20.7519	0.0605166	777.246
19.5921	0.734158	0.691948	77.5606	126.893	1015.23	22.618	1	-1				20.7519	0.0605166	778.691
19.5889	0.72867	0.691714	77.5809	126.83	1014.61	22.611	1	-1				20.7519	0.0605166	781.38
19.5881	0.723927	0.691667	77.5778	126.955	1015.42	22.615	1	-1				20.7519	0.0605166	783.298
19.588	0.71897	0.691511	77.5528	125.58	1016.61	22.63	1	-1				20.7519	0.0605166	785.078
19.5884	0.714614	0.691589	77.5793	127.018	1017.11	22.62	1	-1				20.7519	0.0605166	785.773
19.5903	0.709989	0.69162	77.5856	126.924	1016.3	22.618	1	-1				20.7519	0.0605166	784.453
19.594	0.705189	0.691745	77.5715	127.143	1015.17	22.6	1	-1				20.7519	0.0605166	781.437
19.5974	0.700545	0.691823	77.5762	126.643	1015.23	22.597	1	-1				20.7519	0.0605166	779.638
19.6016	0.696495	0.691167	77.584	127.236	1016.11	22.589	1	-1				20.7519	0.0605166	777.777
19.6061	0.692176	0.691604	77.5637	125.986	1017.23	22.592	1	-1				20.7519	0.0605166	775.887
19.611	0.688395	0.692167	77.5621	126.736	1017.42	22.586	1	-1				20.7519	0.0605166	772.858
19.6141	0.68477	0.691573	77.5653	127.174	1016.55	22.584	1	-1				20.7519	0.0605166	770.396
19.6201	0.681026	0.691401	77.5731	126.861	1016.73	22.57	1	-1				20.7519	0.0605166	766.571
19.6247	0.678926	0.691448	77.5934	126.049	1016.8	22.561	1	-1				20.7519	0.0605166	763.492
19.6312	0.67627	0.691886	77.5715	126.986	1017.61	22.561	1	-1				20.7519	0.0605166	759.553
19.6362	0.673357	0.691886	77.5637	126.643	1017.55	22.558	1	-1				20.7519	0.0605166	756.204
19.6416	0.672257	0.691808	77.5809	126.393	1017.3	22.56	1	-1				20.7519	0.0605166	752.091
19.6471	0.671226	0.691433	77.5684	126.705	1016.42	22.554	1	-1				20.7519	0.0605166	747.427
19.6523	0.668995	0.691823	77.5309	127.018	1016.11	22.565	1	-1				20.7519	0.0605166	743.616
19.6568	0.66857	0.691761	77.5668	125.986	1016.98	22.561	1	-1				20.7519	0.0605166	740.923
19.6603	0.667663	0.691823	77.5746	126.861	1017.42	22.556	1	-1				20.7519	0.0605166	738.772
19.6655	0.667138	0.691604	77.5356	126.861	1018.73	22.546	1	-1				20.7519	0.0605166	735.833
19.6701	0.666657	0.691604	77.5653	126.861	1017.55	22.55	1	-1				20.7519	0.0605166	731.625
19.6735	0.66607	0.691214	77.5465	125.736	1016.36	22.548	1	-1				20.7519	0.0605166	728.285
19.6772	0.665951	0.691729	77.5793	126.893	1016.48	22.55	1	-1				20.7519	0.0605166	725.547
19.6805	0.665351	0.691932	77.5684	127.049	1018.23	22.55	1	-1				20.7519	0.0605166	724.405
19.6819	0.66452	0.691823	77.5653	126.205	1017.98	22.539	1	-1				20.7519	0.0605166	723.301
19.6853	0.66377	0.691948	77.559	126.705	1018.05	22.54	1	-1				20.7519	0.0605166	720.917
19.687	0.66272	0.691636	77.5918	126.361	1016.61	22.538	1	-1				20.7519	0.0605166	718.757
19.6877	0.661163	0.691948	77.5778	126.518	1015.98	22.538	1	-1				20.7519	0.0605166	717.997
19.6903	0.659613	0.69187	77.5465	126.393	1017.48	22.546	1	-1				20.7519	0.0605166	717.301
19.6922	0.658626	0.691245	77.5543	125.955	1018.73	22.536	1	-1				20.7519	0.0605166	716.961
19.6918	0.657182	0.691745	77.5621	126.268	1018.11	22.535	1	-1				20.7519	0.0605166	716.987
19.6935	0.655926	0.691292	77.5528	126.768	1017.17	22.561	1	-1				20.7519	0.0605166	715.215
19.6954	0.654607	0.691667	77.5465	126.299	1015.98	22.562	1	-1				20.7519	0.0605166	713.174
19.695	0.652313	0.691667	77.5403	126.611	1015.8	22.556	1	-1				20.7519	0.0605166	713.672
19.6953	0.651588	0.691323	77.5809	126.83	1017.3	22.565	1	-1				20.7519	0.0605166	714.63
19.6962	0.649063	0.691839	77.5731	126.924	1017.42	22.558	1	-1				20.7519	0.0605166	714.401
19.6976	0.648532	0.691479	77.5324	125.955	1016.98	22.56	1	-1				20.7519	0.0605166	713.123
19.699	0.647	0.691526	77.5356	126.924	1016.23	22.56	1	-1				20.7519	0.0605166	711.784
19.6988	0.645838	0.691745	77.5621	126.08	1015.86	22.568	1	-1				20.7519	0.0605166	711.861
19.7011	0.644694	0.691714	77.5512	127.049	1016.11	22.565	1	-1				20.7519	0.0605166	710.441
19.7023	0.643194	0.691745	77.5731	126.955	1017.3	22.571	1	-1				20.7519	0.0605166	710.597
19.7025	0.643094	0.69162	77.584	126.736	1017.73	22.582	1	-1				20.7519	0.0605166	710.796
19.7044	0.642225	0.691714	77.5762	127.205	1016.8	22.578	1	-1				20.7519	0.0605166	708.776
19.7069	0.641594	0.691682	77.5668	126.643	1015.11	22.575	1	-1				20.7519	0.0605166	705.869
19.7086	0.641082	0.691636	77.584	126.08	1015.11	22.571	1	-1				20.7519	0.0605166	704.626
19.71	0.641275	0.691511	77.559	125.893	1016.3	22.568	1	-1				20.7519	0.0605166	704.372
19.7091	0.640563	0.691433	77.5653	126.299	1017.05	22.568	1	-1				20.7519	0.0605166	705.656
19.7121	0.640075	0.691479	77.5528	126.33	1016.86	22.562	1	-1				20.7519	0.0605166	703.37
19.7133	0.640325	0.691823	77.5496	125.486	1015.86	22.556	1	-1				20.7519	0.0605166	701.742
19.7146	0.640069	0.691464	77.5434	126.705	1015.23	22.55	1	-1				20.7519	0.0605166	700.346
19.7162	0.640094	0.691307	77.5403	126.955	1016.42	22.55	1	-1				20.7519	0.0605166	699.945
19.7172	0.6407	0.691526	77.5356	126.83	1017.23	22.534	1	-1				20.7519	0.0605166	699.688
19.7167	0.640488	0.691558	77.5606	125.955	1017.36	22.524	1	-1				20.7519	0.0605166	700.154
19.718	0.64055	0.691464	77.5575	126.893	1016.67	22.521	1	-1				20.7519	0.0605166	698.727
19.7185	0.640357	0.691354	77.6043	127.049	1016.05	22.53	1	-1				20.7519	0.0605166	697.896
19.7189	0.640457	0.691323	77.5778	125.861	1015.55	22.521	1	-1				20.7519	0.0605166	697.274
19.7174	0.6406	0.691229	77.5606	127.111	1016.36	22.52	1	-1				20.7519	0.0605166	698.912
19.72	0.639588	0.691245	77.5918	126.83	1017.3	22.528	1	-1				20.7519	0.0605166	697.789
19.7203	0.639394	0.691401	77.5184	126.08	1016.98	22.502	1	-1				20.7519	0.0605166	697.361
19.7197	0.6396	0.691433	77.5871	126.768	1016.8	22.496	1	-1				20.7519	0.0605166	697.633
19.7193	0.639294	0.69162	77.559	126.893	1015.42	22.493	1	-1				20.7519	0.0605166	697.067
19.7201	0.639044	0.691417	77.5606	127.08	1015.05	22.49	1	-1				20.7519	0.0605166	696.199
19.718	0.638807	0.691511	77.5809	126.83	1016.73	22.5	1	-1				20.7519	0.0605166	699.031
19.7195	0.637894	0.691542	77.5606	125.893	1017.92	22.502	1	-1				20.7519	0.0605166	698.805
19.7194	0.6367	0.691698	77.5762	126.299	1017.3	22.506	1	-1				20.7519	0.0605166	698.615
19.7188	0.63585	0.691948	77.5793	126.236	1015.92	22.498	1	-1				20.7519	0.0605166	698.319
19.7172	0.635175	0.691761	77.5809	127.018	1015.23	22.5	1	-1				20.7519	0.0605166	699.109
19.7178	0.635288	0.691589	77.5887	126.674	1015.92	22.504	1	-1				20.7519	0.0605166	699.135
19.7187	0.634632	0.691573	77.5762	126.799	1017.42	22.514	1	-1				20.7519	0.0605166	699.54
19.7195	0.634719	0.691604	77.5309	125.799	1017.05	22.514	1	-1				20.7519	0.0605166	698.68
19.7207	0.635982	0.691464	77.57	126.643	1017.55	22.52	1	-1				20.7519	0.0605166	697.927
19.7203	0.637994	0.691979	77.5715	126.924	1016.17	22.532	1	-1				20.7519	0.0605166	696.999
19.7195	0.639207	0.690839	77.5809	126.955	1016.23	22.538	1	-1				20.7519	0.0605166	697.464
19.7201	0.641113	0.691354	77.5637	126.549	1017.05	22.522	1	-1				20.7519	0.0605166	697.275
19.7228	0.644507	0.691573	77.534	126.83	1016.98	22.54	1	-1				20.7519	0.0605166	694.728
19.7231	0.646532	0.691433	77.5559	126.236	1017.11	22.534	1	-1				20.7519	0.0605166	694.283
19.7245	0.650732	0.691729	77.595	126.705	1016.17	22.53	1	-1				20.7519	0.0605166	691.919
19.7252	0.654576	0.691495	77.5715	126.611	1015.23	22.518	1	-1				20.7519	0.0605166	690.207
19.7253	0.659145	0.691464	77.5668	127.08	1015.3	22.526	1	-1				20.7519	0.0605166	689.483
19.7265	0.662751	0.691276	77.5653	126.643	1016.55	22.516	1	-1				20.7519	0.0605166	688.824
19.7278	0.666494	0.691307	77.5231	125.736	1016.86	22.496	1	-1				20.7519	0.0605166	687.529
19.7282	0.670345	0.691354	77.5887	127.08	1016.67	22.511	1	-1				20.7519	0.0605166	686.515
19.7267	0.67347	0.691495	77.5528	126.83	1015.48	22.49	1	-1				20.7519	0.0605166	686.378
19.7252	0.676932	0.691917	77.5621	126.611	1015.55	22.485	1	-1				20.7519	0.0605166	687.027
19.7243	0.67987	0.691448	77.6012	126.861	1016.8	22.478	1	-1				20.7519	0.0605166	688.105
19.7221	0.682107	0.69137	77.5856	127.018	1017.17	22.488	1	-1				20.7519	0.0605166	689.68
19.7188	0.684645	0.691714	77.5809	126.58	1016.8	22.476	1	-1				20.7519	0.0605166	691.609
19.7168	0.686357	0.691245	77.5903	126.924	1015.61	22.476	1	-1				20.7519	0.0605166	692.002
19.7127	0.688007	0.691761	77.5371	126.674	1014.73	22.476	1	-1				20.7519	0.0605166	694.297
19.7106	0.68897	0.691464	77.5762	126.736	1015.3	22.474	1	-1				20.7519	0.0605166	696.116
19.7069	0.689614	0.691104	77.5668	126.736	1016.67	22.464	1	-1				20.7519	0.0605166	699.767
19.7024	0.689476	0.691667	77.584	127.08	1017.3	22.466	1	-1				20.7519	0.0605166	703.583
19.6991	0.689532	0.691558	77.5746	126.924	1017.05	22.46	1	-1				20.7519	0.0605166	705.919
19.6961	0.690514	0.69137	77.5481	126.486	1016.3	22.444	1	-1				20.7519	0.0605166	707.479
19.6925	0.689826	0.691464	77.5575	126.674	1015.48	22.446	1	-1				20.7519	0.0605166	709.733
19.6907	0.689357	0.691229	77.5996	126.643	1016.11	22.448	1	-1				20.7519	0.0605166	711.614
19.688	0.689364	0.69137	77.5762	127.049	1016.8	22.458	1	-1				20.7519	0.0605166	714.143
19.6855	0.689051	0.691433	77.5746	126.924	1017.3	22.448	1	-1				20.7519	0.0605166	716.453
19.6849	0.688895	0.691323	77.5715	126.736	1016.17	22.45	1	-1				20.7519	0.0605166	716.129
19.6821	0.688551	0.691808	77.5903	127.018	1015.36	22.449	1	-1				20.7519	0.0605166	717.727
19.682	0.688145	0.691682	77.5762	126.924	1016.23	22.453	1	-1				20.7519	0.0605166	718.46
19.6807	0.687864	0.691682	77.5824	126.736	1017.23	22.453	1	-1				20.7519	0.0605166	720.183
19.6799	0.688364	0.691651	77.5575	126.986	1017.23	22.456	1	-1				20.7519	0.0605166	720.691
19.6787	0.688645	0.691558	77.5871	125.611	1016.8	22.45	1	-1				20.7519	0.0605166	721.306
19.6792	0.689395	0.691214	77.5809	127.174	1015.42	22.464	1	-1				20.7519	0.0605166	719.811
19.6791	0.689457	0.691354	77.5668	126.549	1014.48	22.472	1	-1				20.7519	0.0605166	719.205
19.6786	0.690814	0.691651	77.5637	126.611	1015.36	22.467	1	-1				20.7519	0.0605166	720
19.6807	0.692445	0.691932	77.5418	127.08	1017.11	22.462	1	-1				20.7519	0.0605166	719.44
19.6799	0.694251	0.691214	77.5496	127.268	1017.17	22.474	1	-1				20.7519	0.0605166	719.812
19.681	0.697314	0.691792	77.5621	127.268	1016.05	22.489	1	-1				20.7519	0.0605166	717.72
19.6808	0.700832	0.691854	77.5653	127.236	1015.05	22.482	1	-1				20.7519	0.0605166	716.647
19.6786	0.705145	0.69137	77.5871	127.236	1015.11	22.489	1	-1				20.7519	0.0605166	717.691
19.6798	0.709501	0.691526	77.5371	126.768	1016.48	22.482	1	-1				20.7519	0.0605166	717.121
19.6786	0.714964	0.691714	77.5793	127.361	1017.11	22.493	1	-1				20.7519	0.0605166	717.615
19.6785	0.719877	0.691433	77.57	127.174	1016.73	22.492	1	-1				20.7519	0.0605166	716.722
19.6771	0.726427	0.691214	77.5637	126.611	1015.86	22.493	1	-1				20.7519	0.0605166	716.214
19.6764	0.731289	0.691854	77.5778	126.674	1015.67	22.496	1	-1				20.7519	0.0605166	715.832
19.6736	0.736821	0.691698	77.5731	127.33	1016.36	22.502	1	-1				20.7519	0.0605166	717.62
19.6712	0.741721	0.691776	77.5731	127.205	1016.61	22.502	1	-1				20.7519	0.0605166	718.863
19.6664	0.745008	0.691448	77.5762	127.236	1017.05	22.508	1	-1				20.7519	0.0605166	722.294
19.6622	0.749152	0.691479	77.5653	127.205	1016.42	22.508	1	-1				20.7519	0.0605166	724.442
19.6576	0.751046	0.691448	77.5684	126.893	1016.3	22.51	1	-1				20.7519	0.0605166	727.529
19.6521	0.752396	0.691495	77.5606	126.986	1015.67	22.522	1	-1				20.7519	0.0605166	731.016
19.6441	0.752708	0.691745	77.5606	126.799	1015.73	22.526	1	-1				20.7519	0.0605166	737.088
19.6372	0.751958	0.69137	77.5496	127.33	1016.67	22.53	1	-1				20.7519	0.0605166	743.068
19.6289	0.750458	0.691651	77.5481	127.33	1016.61	22.532	1	-1				20.7519	0.0605166	749.534
19.6205	0.748546	0.69162	77.5621	126.893	1016.36	22.529	1	-1				20.7519	0.0605166	755.943
19.613	0.745983	0.69137	77.5809	127.393	1015.61	22.528	1	-1				20.7519	0.0605166	761.42
19.6063	0.743664	0.691589	77.5653	127.018	1015.98	22.526	1	-1				20.7519	0.0605166	767.105
19.5998	0.740052	0.691245	77.5465	126.799	1016.98	22.529	1	-1				20.7519	0.0605166	773.287
19.5935	0.736677	0.691073	77.5778	127.33	1016.55	22.535	1	-1				20.7519	0.0605166	778.253
19.5895	0.733402	0.691448	77.584	127.268	1016.36	22.54	1	-1				20.7519	0.0605166	781.596
19.5869	0.730589	0.691448	77.57	127.111	1015.55	22.542	1	-1				20.7519	0.0605166	783.332
19.585	0.728089	0.691667	77.5387	127.236	1015.92	22.546	1	-1				20.7519	0.0605166	785.431
19.5834	0.725758	0.691339	77.5731	127.143	1016.61	22.55	1	-1				20.7519	0.0605166	787.499
19.5846	0.72387	0.691448	77.5653	126.986	1017.17	22.552	1	-1				20.7519	0.0605166	787.304
19.5844	0.722383	0.691479	77.5621	126.799	1016.73	22.544	1	-1				20.7519	0.0605166	787.351
19.5882	0.721352	0.691433	77.5528	126.549	1016.48	22.553	1	-1				20.7519	0.0605166	784.417
19.5916	0.720989	0.691667	77.5824	126.236	1015.55	22.542	1	-1				20.7519	0.0605166	781.262
19.5934	0.720858	0.691886	77.5824	127.424	1016.42	22.538	1	-1				20.7519	0.0605166	780.546
19.5981	0.721564	0.69137	77.5793	126.299	1017.17	22.536	1	-1				20.7519	0.0605166	777.456
19.6019	0.722127	0.691448	77.5418	126.33	1017.36	22.528	1	-1				20.7519	0.0605166	774.685
19.6078	0.72327	0.691307	77.5528	126.393	1016.36	22.525	1	-1				20.7519	0.0605166	769.298
19.6102	0.725302	0.691401	77.5793	127.518	1015.67	22.51	1	-1				20.7519	0.0605166	766.653
19.6143	0.727645	0.691511	77.5653	127.049	1015.11	22.514	1	-1				20.7519	0.0605166	762.784
19.6151	0.730433	0.691464	77.5824	127.33	1016.8	22.526	1	-1				20.7519	0.0605166	763.094
19.6179	0.733871	0.691417	77.5856	127.455	1017.92	22.532	1	-1				20.7519	0.0605166	761.311
19.6199	0.736933	0.691542	77.5793	127.205	1016.8	22.538	1	-1				20.7519	0.0605166	758.459
19.6222	0.740577	0.691339	77.6012	127.518	1016.61	22.553	1	-1				20.7519	0.0605166	756.033
19.6229	0.744533	0.691464	77.5559	127.424	1015.73	22.568	1	-1				20.7519	0.0605166	754.288
19.6235	0.748877	0.692026	77.5762	127.393	1015.8	22.571	1	-1				20.7519	0.0605166	753.259
19.6232	0.753277	0.691604	77.5528	126.955	1016.61	22.564	1	-1				20.7519	0.0605166	753.364
19.6217	0.758246	0.691573	77.5778	127.049	1017.67	22.553	1	-1				20.7519	0.0605166	754.613
19.6193	0.762815	0.691808	77.5746	127.83	1017.36	22.564	1	-1				20.7519	0.0605166	755.452
19.6172	0.766052	0.691229	77.5575	126.299	1015.73	22.572	1	-1				20.7519	0.0605166	755.34
19.614	0.771227	0.691448	77.5668	127.643	1015.23	22.59	1	-1				20.7519	0.0605166	756.634
19.6095	0.77594	0.691901	77.5653	126.674	1015.55	22.588	1	-1				20.7519	0.0605166	759.574
19.6069	0.781515	0.691448	77.5637	127.486	1016.67	22.604	1	-1				20.7519	0.0605166	761.564
19.6003	0.78664	0.691604	77.5981	127.455	1017.42	22.611	1	-1				20.7519	0.0605166	766.31
19.5961	0.792553	0.691401	77.5715	127.111	1016.92	22.622	1	-1				20.7519	0.0605166	768.224
19.5905	0.796553	0.691339	77.5684	126.799	1016.36	22.622	1	-1				20.7519	0.0605166	771.452
19.5848	0.801353	0.691339	77.559	127.174	1015.86	22.602	1	-1				20.7519	0.0605166	774.65
19.5789	0.805453	0.691573	77.5793	127.643	1016.23	22.608	1	-1				20.7519	0.0605166	778.814
19.5737	0.809628	0.691464	77.5653	127.424	1017.23	22.604	1	-1				20.7519	0.0605166	782.863
19.5656	0.813603	0.691167	77.5543	127.205	1017.73	22.6	1	-1				20.7519	0.0605166	788.774
19.5603	0.817584	0.691479	77.5668	127.049	1016.36	22.594	1	-1				20.7519	0.0605166	791.129
19.5534	0.820391	0.691542	77.5684	127.268	1015.73	22.593	1	-1				20.7519	0.0605166	795.373
19.5458	0.823035	0.691526	77.5528	127.611	1016.36	22.584	1	-1				20.7519	0.0605166	801.253
19.5393	0.825141	0.691464	77.559	127.33	1017.42	22.582	1	-1				20.7519	0.0605166	806.661
19.5308	0.825609	0.691636	77.5824	127.611	1017.48	22.575	1	-1				20.7519	0.0605166	813.023
19.5254	0.826859	0.691339	77.5387	126.643	1016.48	22.58	1	-1				20.7519	0.0605166	816.153
19.5196	0.827397	0.691339	77.5778	127.143	1015.73	22.568	1	-1				20.7519	0.0605166	819.816
19.513	0.828103	0.692042	77.5856	126.986	1015.11	22.572	1	-1				20.7519	0.0605166	824.218
19.5065	0.827891	0.691307	77.57	127.455	1016.23	22.566	1	-1				20.7519	0.0605166	830.058
19.5013	0.827572	0.691573	77.5856	127.611	1017.48	22.554	1	-1				20.7519	0.0605166	834.978
19.4963	0.82611	0.691245	77.5871	126.674	1017.86	22.556	1	-1				20.7519	0.0605166	839.28
19.4913	0.825016	0.691589	77.595	127.736	1017.23	22.55	1	-1				20.7519	0.0605166	842.731
19.4864	0.823309	0.691495	77.5668	127.08	1016.23	22.535	1	-1				20.7519	0.0605166	845.798
19.4827	0.821291	0.691104	77.5621	127.643	1015.3	22.542	1	-1				20.7519	0.0605166	848.105
19.4787	0.819553	0.691276	77.5653	127.111	1015.92	22.543	1	-1				20.7519	0.0605166	851.922
19.4767	0.817172	0.691089	77.5715	127.299	1017.23	22.544	1	-1				20.7519	0.0605166	854.872
19.4732	0.815128	0.691401	77.5512	127.174	1016.86	22.55	1	-1				20.7519	0.0605166	857.524
19.4723	0.812178	0.691511	77.5496	126.393	1016.67	22.565	1	-1				20.7519	0.0605166	858.426
19.4707	0.811034	0.691292	77.545	127.518	1016.36	22.539	1	-1				20.7519	0.0605166	859.586
19.4714	0.809241	0.691136	77.584	127.361	1016.3	22.543	1	-1				20.7519	0.0605166	859.264
19.4714	0.807616	0.691526	77.5793	127.393	1017.11	22.536	1	-1				20.7519	0.0605166	860.198
19.4719	0.805759	0.691276	77.5762	127.299	1017.8	22.538	1	-1				20.7519	0.0605166	860.61
19.4732	0.80394	0.691464	77.5512	126.955	1016.86	22.535	1	-1				20.7519	0.0605166	859.144
19.4739	0.802803	0.691339	77.5918	127.518	1015.17	22.534	1	-1				20.7519	0.0605166	857.345
19.4756	0.801209	0.691151	77.5746	127.549	1015.11	22.528	1	-1				20.7519	0.0605166	856.28
19.4768	0.799328	0.690964	77.5356	126.736	1016.11	22.538	1	-1				20.7519	0.0605166	856.513
19.4786	0.797297	0.691526	77.5621	127.736	1016.98	22.536	1	-1				20.7519	0.0605166	856.196
19.4811	0.795884	0.691448	77.5481	127.643	1017.73	22.522	1	-1				20.7519	0.0605166	855.137
19.4833	0.794553	0.691558	77.5528	126.674	1017.17	22.508	1	-1				20.7519	0.0605166	853.16
19.4838	0.792715	0.691698	77.5668	127.799	1015.92	22.492	1	-1				20.7519	0.0605166	852.052
19.4842	0.790334	0.690932	77.5606	127.83	1015.23	22.484	1	-1				20.7519	0.0605166	851.518
19.4858	0.787965	0.691323	77.6012	127.861	1016.61	22.478	1	-1				20.7519	0.0605166	851.787
19.4896	0.785421	0.691214	77.5668	126.768	1017.36	22.471	1	-1				20.7519	0.0605166	849.967
19.4919	0.782134	0.691136	77.595	127.58	1016.61	22.46	1	-1				20.7519	0.0605166	848.049
19.4917	0.779346	0.691526	77.5918	127.143	1016.11	22.462	1	-1				20.7519	0.0605166	848.202
19.4933	0.776478	0.691589	77.5324	126.768	1014.92	22.456	1	-1				20.7519	0.0605166	846.477
19.4955	0.773659	0.691276	77.5637	127.643	1016.17	22.452	1	-1				20.7519	0.0605166	846.258
19.4971	0.770809	0.691307	77.5387	127.018	1017.23	22.461	1	-1				20.7519	0.0605166	846.336
19.4994	0.767596	0.69187	77.584	127.33	1017.67	22.457	1	-1				20.7519	0.0605166	845.496
19.5013	0.764696	0.691073	77.5559	126.486	1017.17	22.461	1	-1				20.7519	0.0605166	844.063
19.5045	0.761821	0.69137	77.5621	127.736	1015.98	22.452	1	-1				20.7519	0.0605166	841.103
19.5059	0.758583	0.691198	77.5371	126.893	1015.42	22.453	1	-1				20.7519	0.0605166	840.048
19.5083	0.755415	0.691495	77.559	127.299	1015.73	22.457	1	-1				20.7519	0.0605166	839
19.5116	0.752908	0.691136	77.5434	126.643	1016.8	22.446	1	-1				20.7519	0.0605166	837.734
19.5145	0.750196	0.691386	77.5809	127.736	1016.36	22.436	1	-1				20.7519	0.0605166	835.547
19.5187	0.74739	0.691354	77.5809	126.705	1016.48	22.43	1	-1				20.7519	0.0605166	832.926
19.5199	0.745314	0.691229	77.57	127.111	1016.11	22.436	1	-1				20.7519	0.0605166	832.008
19.5227	0.743189	0.691464	77.5871	127.924	1015.86	22.432	1	-1				20.7519	0.0605166	830.003
19.5269	0.741333	0.691589	77.534	127.986	1016.23	22.438	1	-1				20.7519	0.0605166	827.431
19.5312	0.738996	0.691089	77.5824	127.799	1017.55	22.435	1	-1				20.7519	0.0605166	825.599
19.5353	0.736896	0.69137	77.5418	127.955	1017.23	22.449	1	-1				20.7519	0.0605166	822.627
19.5392	0.735358	0.691542	77.5434	127.424	1016.11	22.443	1	-1				20.7519	0.0605166	819.017
19.5435	0.734239	0.691386	77.5778	127.018	1015.42	22.448	1	-1				20.7519	0.0605166	815.327
19.546	0.732014	0.691479	77.5793	127.986	1015.8	22.448	1	-1				20.7519	0.0605166	814.137
19.5512	0.730889	0.691089	77.5621	126.83	1016.73	22.448	1	-1				20.7519	0.0605166	811.145
19.5543	0.730008	0.690886	77.5809	127.268	1017.17	22.464	1	-1				20.7519	0.0605166	809.236
19.5587	0.729139	0.690792	77.5809	127.549	1017.17	22.462	1	-1				20.7519	0.0605166	806.034
19.5616	0.727877	0.691151	77.5387	126.955	1016.42	22.471	1	-1				20.7519	0.0605166	803.518
19.5631	0.726371	0.691057	77.584	127.955	1015.86	22.476	1	-1				20.7519	0.0605166	802.167
19.5666	0.725345	0.691386	77.5778	127.861	1016.42	22.472	1	-1				20.7519	0.0605166	800.066
19.5695	0.725583	0.691433	77.5387	126.643	1016.86	22.493	1	-1				20.7519	0.0605166	798.197
19.5721	0.725245	0.691276	77.5731	127.83	1017.23	22.485	1	-1				20.7519	0.0605166	796.634
19.5749	0.724083	0.690932	77.5512	127.143	1015.98	22.482	1	-1				20.7519	0.0605166	793.651
19.578	0.723214	0.691573	77.5715	127.83	1015.61	22.498	1	-1				20.7519	0.0605166	791.206
19.5791	0.722014	0.691245	77.5606	127.455	1016.3	22.492	1	-1				20.7519	0.0605166	791.099
19.5787	0.721064	0.691073	77.5621	126.705	1016.73	22.492	1	-1				20.7519	0.0605166	791.859
19.5806	0.719683	0.691464	77.584	127.424	1017.05	22.486	1	-1				20.7519	0.0605166	790.898
19.5827	0.719333	0.691729	77.5918	127.518	1016.23	22.488	1	-1				20.7519	0.0605166	788.728
19.5837	0.717658	0.691136	77.57	127.83	1016.17	22.472	1	-1				20.7519	0.0605166	788.115
19.5852	0.717314	0.690714	77.57	127.861	1015.73	22.488	1	-1				20.7519	0.0605166	786.764
19.5854	0.715683	0.691401	77.5668	127.518	1016.73	22.484	1	-1				20.7519	0.0605166	787.616
19.5872	0.714614	0.691104	77.545	127.455	1017.05	22.476	1	-1				20.7519	0.0605166	786.629
19.5884	0.713033	0.690589	77.5824	127.705	1016.86	22.472	1	-1				20.7519	0.0605166	785.86
19.5901	0.711758	0.691229	77.5903	128.174	1016.73	22.478	1	-1				20.7519	0.0605166	784.656
19.5916	0.710545	0.691245	77.5824	127.861	1016.23	22.482	1	-1				20.7519	0.0605166	783.275
19.5927	0.709839	0.691026	77.5621	127.455	1015.8	22.468	1	-1				20.7519	0.0605166	782.229
19.5953	0.707995	0.691026	77.5653	127.705	1016.92	22.486	1	-1				20.7519	0.0605166	781.402
19.594	0.70712	0.691057	77.5809	127.736	1016.8	22.49	1	-1				20.7519	0.0605166	782.416
19.5981	0.706133	0.691136	77.5887	127.236	1016.86	22.49	1	-1				20.7519	0.0605166	779.579
19.5977	0.704833	0.691401	77.584	127.611	1016.23	22.476	1	-1				20.7519	0.0605166	779.565
19.6	0.70367	0.691307	77.5965	126.861	1015.55	22.496	1	-1				20.7519	0.0605166	777.448
19.6001	0.702739	0.691354	77.5856	127.861	1016.05	22.49	1	-1				20.7519	0.0605166	777.909
19.603	0.700901	0.691104	77.5621	127.33	1016.98	22.492	1	-1				20.7519	0.0605166	776.728
19.6047	0.699358	0.690573	77.5481	127.736	1017.61	22.485	1	-1				20.7519	0.0605166	776.107
19.6072	0.698983	0.691276	77.5653	127.549	1017.11	22.476	1	-1				20.7519	0.0605166	773.911
19.6079	0.697126	0.690839	77.534	127.986	1015.3	22.47	1	-1				20.7519	0.0605166	772.266
19.6099	0.695489	0.691183	77.5824	127.893	1015.17	22.47	1	-1				20.7519	0.0605166	770.961
19.6115	0.694151	0.690917	77.5746	126.924	1016.05	22.446	1	-1				20.7519	0.0605166	770.641
19.6112	0.693089	0.691011	77.5793	128.049	1017.8	22.468	1	-1				20.7519	0.0605166	772.3
19.6142	0.692545	0.691151	77.5731	127.393	1017.86	22.452	1	-1				20.7519	0.0605166	770.149
19.6166	0.691214	0.691229	77.5684	127.236	1016.3	22.466	1	-1				20.7519	0.0605166	767.416
19.6167	0.689989	0.690761	77.5496	126.955	1015.23	22.46	1	-1				20.7519	0.0605166	766.69
19.6194	0.688926	0.691229	77.5903	128.143	1015.61	22.446	1	-1				20.7519	0.0605166	765.067
19.6214	0.689189	0.691104	77.5434	127.361	1016.61	22.432	1	-1				20.7519	0.0605166	764.273
19.6227	0.688832	0.691042	77.5512	127.143	1018.3	22.425	1	-1				20.7519	0.0605166	764.628
19.6221	0.688701	0.690854	77.5668	126.861	1017.8	22.434	1	-1				20.7519	0.0605166	764.71
19.6238	0.689132	0.690854	77.57	127.393	1016.11	22.435	1	-1				20.7519	0.0605166	762.149
19.6256	0.68877	0.691386	77.5856	127.736	1014.61	22.435	1	-1				20.7519	0.0605166	759.67
19.6288	0.689382	0.690995	77.5824	127.205	1015.42	22.428	1	-1				20.7519	0.0605166	757.845
19.6287	0.690014	0.690995	77.5559	126.83	1016.36	22.432	1	-1				20.7519	0.0605166	758.488
19.6324	0.689026	0.691104	77.5575	127.705	1017.11	22.428	1	-1				20.7519	0.0605166	756.41
19.6328	0.689489	0.691323	77.5653	127.705	1017.42	22.424	1	-1				20.7519	0.0605166	756.302
19.6336	0.689451	0.691167	77.5434	126.643	1015.42	22.41	1	-1				20.7519	0.0605166	754.196
19.6337	0.690007	0.691292	77.5903	126.549	1014.05	22.41	1	-1				20.7519	0.0605166	752.964
19.6324	0.689814	0.691151	77.5668	127.549	1014.55	22.42	1	-1				20.7519	0.0605166	754.395
19.6353	0.689595	0.691183	77.5887	127.268	1016.23	22.403	1	-1				20.7519	0.0605166	753.473
19.6339	0.688995	0.690964	77.5606	127.486	1016.92	22.408	1	-1				20.7519	0.0605166	755.106
19.6352	0.688382	0.691245	77.5528	126.424	1016.3	22.416	1	-1				20.7519	0.0605166	753.768
19.6357	0.688682	0.691386	77.5731	126.861	1014.8	22.418	1	-1				20.7519	0.0605166	752.219
19.6356	0.687989	0.691104	77.5887	126.893	1014.3	22.41	1	-1				20.7519	0.0605166	752.057
19.6342	0.687645	0.691573	77.5434	126.268	1015.67	22.434	1	-1				20.7519	0.0605166	754.153
19.6365	0.686582	0.691339	77.6028	127.424	1016.61	22.42	1	-1				20.7519	0.0605166	753.31
19.6353	0.686445	0.69137	77.5684	126.736	1016.67	22.428	1	-1				20.7519	0.0605166	754.29
19.6374	0.685907	0.69112	77.5934	126.893	1016.55	22.425	1	-1				20.7519	0.0605166	752.693
19.6361	0.685495	0.691261	77.5559	126.768	1015.17	22.43	1	-1				20.7519	0.0605166	752.67
19.6361	0.684757	0.69137	77.5668	126.393	1015.98	22.426	1	-1				20.7519	0.0605166	753.39
19.635	0.683039	0.691073	77.5824	127.236	1016.67	22.43	1	-1				20.7519	0.0605166	754.986
19.6361	0.682026	0.690948	77.5731	127.455	1016.61	22.418	1	-1				20.7519	0.0605166	754.298
19.6361	0.68102	0.691495	77.57	127.049	1016.61	22.428	1	-1				20.7519	0.0605166	754.433
19.6386	0.680364	0.691026	77.5871	127.174	1015.92	22.43	1	-1				20.7519	0.0605166	752.136
19.638	0.678876	0.691229	77.584	126.986	1017.48	22.446	1	-1				20.7519	0.0605166	753.99
19.6401	0.677839	0.691604	77.5778	127.361	1017.92	22.432	1	-1				20.7519	0.0605166	752.853
19.6401	0.67712	0.691417	77.6028	127.768	1017.05	22.428	1	-1				20.7519	0.0605166	752.313
19.6409	0.675763	0.691464	77.5543	127.549	1016.55	22.428	1	-1				20.7519	0.0605166	751.542
19.6407	0.674357	0.691292	77.5481	127.424	1015.67	22.446	1	-1				20.7519	0.0605166	751.271
19.6412	0.673557	0.691323	77.5746	126.986	1014.67	22.442	1	-1				20.7519	0.0605166	750.236
19.6426	0.672613	0.690995	77.545	127.549	1014.98	22.454	1	-1				20.7519	0.0605166	749.56
19.6436	0.670988	0.691292	77.5934	127.83	1016.8	22.457	1	-1				20.7519	0.0605166	750.387
19.6447	0.669951	0.691026	77.5496	127.205	1017.42	22.462	1	-1				20.7519	0.0605166	750.203
19.6454	0.668107	0.690901	77.5356	127.08	1016.8	22.452	1	-1				20.7519	0.0605166	749.496
19.6481	0.666444	0.690901	77.5653	127.268	1015.36	22.446	1	-1				20.7519	0.0605166	746.65
19.6493	0.665995	0.691026	77.5418	126.518	1014.67	22.446	1	-1				20.7519	0.0605166	745.293
19.6504	0.664388	0.691214	77.5543	127.174	1015.92	22.438	1	-1				20.7519	0.0605166	745.613
19.6522	0.663482	0.691214	77.5856	127.455	1016.98	22.434	1	-1				20.7519	0.0605166	745.139
19.6547	0.662607	0.691183	77.5856	127.393	1017.61	22.439	1	-1				20.7519	0.0605166	743.863
19.6544	0.660732	0.691026	77.5762	126.736	1017.23	22.428	1	-1				20.7519	0.0605166	744.125
19.6574	0.659688	0.691433	77.5887	126.861	1015.67	22.43	1	-1				20.7519	0.0605166	740.877
19.6577	0.658232	0.691526	77.5778	126.674	1014.92	22.439	1	-1				20.7519	0.0605166	740.328
19.6592	0.657182	0.691276	77.57	127.924	1016.48	22.446	1	-1				20.7519	0.0605166	740.5
19.6618	0.656138	0.691261	77.5637	127.83	1017.36	22.461	1	-1				20.7519	0.0605166	739.277
19.6626	0.654932	0.691292	77.5809	127.955	1017.36	22.453	1	-1				20.7519	0.0605166	738.899
19.665	0.654319	0.691057	77.5871	127.299	1016.67	22.454	1	-1				20.7519	0.0605166	736.665
19.6661	0.654551	0.690729	77.5762	127.643	1015.61	22.452	1	-1				20.7519	0.0605166	735.016
19.6675	0.653326	0.690901	77.5481	126.986	1015.67	22.457	1	-1				20.7519	0.0605166	734.159
19.6697	0.652451	0.691307	77.5903	127.455	1016.67	22.468	1	-1				20.7519	0.0605166	733.397
19.672	0.651488	0.690823	77.5684	127.299	1016.73	22.462	1	-1				20.7519	0.0605166	731.865
19.673	0.651044	0.691526	77.5731	128.111	1016.67	22.457	1	-1				20.7519	0.0605166	731.094
19.6731	0.650294	0.691354	77.5668	127.174	1016.36	22.454	1	-1				20.7519	0.0605166	730.935
19.6761	0.649857	0.691417	77.5778	127.705	1015.67	22.467	1	-1				20.7519	0.0605166	728.222
19.6767	0.649169	0.691104	77.5543	127.955	1015.98	22.468	1	-1				20.7519	0.0605166	728.096
19.6786	0.648401	0.691167	77.584	127.924	1017.17	22.466	1	-1				20.7519	0.0605166	727.65
19.6797	0.64695	0.691589	77.5575	126.799	1016.42	22.458	1	-1				20.7519	0.0605166	726.454
19.6807	0.645701	0.691167	77.5809	127.455	1015.55	22.464	1	-1				20.7519	0.0605166	725.284
19.6823	0.644625	0.691042	77.5793	128.018	1015.17	22.457	1	-1				20.7519	0.0605166	723.993
19.6834	0.643	0.690948	77.5575	127.549	1015.86	22.464	1	-1				20.7519	0.0605166	723.874
19.6834	0.640788	0.691104	77.5465	127.236	1017.36	22.464	1	-1				20.7519	0.0605166	725.289
19.6843	0.639963	0.691073	77.5824	128.018	1017.61	22.454	1	-1				20.7519	0.0605166	724.865
19.6854	0.637988	0.691057	77.5887	127.143	1017.3	22.466	1	-1				20.7519	0.0605166	724.115
19.6869	0.636619	0.691401	77.57	127.986	1016.05	22.458	1	-1				20.7519	0.0605166	722.343
19.6867	0.636207	0.691401	77.5575	127.143	1015.11	22.446	1	-1				20.7519	0.0605166	721.881
19.6885	0.635225	0.691339	77.5684	127.518	1015.55	22.446	1	-1				20.7519	0.0605166	721.005
19.6909	0.634419	0.691073	77.5637	127.58	1016.92	22.442	1	-1				20.7519	0.0605166	720.289
19.6926	0.635457	0.691151	77.5824	127.955	1017.8	22.428	1	-1				20.7519	0.0605166	719.431
19.6951	0.63575	0.690995	77.5762	127.174	1017.3	22.428	1	-1				20.7519	0.0605166	717.122
19.6975	0.637069	0.691276	77.5824	128.299	1016.23	22.425	1	-1				20.7519	0.0605166	714.424
19.6997	0.639407	0.690964	77.5856	128.143	1015.36	22.412	1	-1				20.7519	0.0605166	711.778
19.7012	0.642407	0.691042	77.5559	127.236	1016.17	22.416	1	-1				20.7519	0.0605166	710.775
19.7046	0.646444	0.691151	77.5903	126.924	1017.05	22.408	1	-1				20.7519	0.0605166	708.191
19.707	0.650451	0.691136	77.5809	126.955	1017.23	22.414	1	-1				20.7519	0.0605166	705.884
19.7095	0.655576	0.691026	77.5387	128.143	1016.11	22.42	1	-1				20.7519	0.0605166	702.487
19.7114	0.660201	0.69087	77.5934	127.236	1015.23	22.424	1	-1				20.7519	0.0605166	699.726
19.7134	0.666494	0.69087	77.5496	127.486	1015.55	22.428	1	-1				20.7519	0.0605166	697.483
19.7138	0.671145	0.691604	77.5621	127.83	1017.05	22.43	1	-1				20.7519	0.0605166	697.567
19.7147	0.677632	0.691198	77.5903	127.705	1017.61	22.428	1	-1				20.7519	0.0605166	696.269
19.7134	0.683057	0.690995	77.5715	127.361	1017.36	22.417	1	-1				20.7519	0.0605166	696.291
19.7113	0.689589	0.691292	77.5653	127.955	1016.17	22.418	1	-1				20.7519	0.0605166	696.072
19.7107	0.69602	0.690886	77.5809	127.986	1015.05	22.41	1	-1				20.7519	0.0605166	694.762
19.7063	0.702258	0.690854	77.5606	127.893	1016.36	22.406	1	-1				20.7519	0.0605166	698.059
19.7025	0.707826	0.690839	77.5856	127.518	1017.42	22.407	1	-1				20.7519	0.0605166	700.83
19.6993	0.714039	0.691339	77.5606	128.143	1016.3	22.41	1	-1				20.7519	0.0605166	701.589
19.6954	0.720189	0.690761	77.5793	128.018	1016.42	22.403	1	-1				20.7519	0.0605166	703.694
19.6881	0.72567	0.691198	77.5434	127.518	1015.42	22.412	1	-1				20.7519	0.0605166	707.717
19.6824	0.730595	0.691073	77.5606	127.924	1015.36	22.417	1	-1				20.7519	0.0605166	711.209
19.6754	0.734808	0.691104	77.5856	127.393	1016.61	22.414	1	-1				20.7519	0.0605166	716.707
19.6692	0.739471	0.691417	77.5824	127.861	1017.73	22.417	1	-1				20.7519	0.0605166	721.507
19.6622	0.741977	0.691495	77.5856	127.58	1017.86	22.414	1	-1				20.7519	0.0605166	726.561
19.655	0.745015	0.691448	77.5762	127.955	1016.55	22.416	1	-1				20.7519	0.0605166	730.557
19.6482	0.746414	0.691245	77.5824	126.986	1015.86	22.404	1	-1				20.7519	0.0605166	735.038
19.6403	0.747558	0.691057	77.5637	126.768	1015.23	22.404	1	-1				20.7519	0.0605166	740.38
19.6361	0.749083	0.691261	77.5981	126.799	1015.86	22.408	1	-1				20.7519	0.0605166	743.778
19.6281	0.748921	0.691386	77.5778	127.58	1017.11	22.414	1	-1				20.7519	0.0605166	750.736
19.6233	0.750027	0.691136	77.5871	128.111	1017.11	22.404	1	-1				20.7519	0.0605166	754.204
19.6163	0.750321	0.691151	77.5637	127.799	1015.86	22.412	1	-1				20.7519	0.0605166	758.504
19.6112	0.749802	0.691323	77.5621	127.111	1015.3	22.424	1	-1				20.7519	0.0605166	761.96
19.6062	0.748808	0.691307	77.5731	127.143	1016.17	22.428	1	-1				20.7519	0.0605166	766.588
19.6019	0.748771	0.691167	77.5637	127.643	1017.55	22.442	1	-1				20.7519	0.0605166	770.84
19.5971	0.747827	0.69087	77.5715	128.205	1017.73	22.438	1	-1				20.7519	0.0605166	774.754
19.5954	0.747208	0.691167	77.5871	127.893	1016.48	22.471	1	-1				20.7519	0.0605166	775.176
19.5931	0.746702	0.691276	77.5856	127.768	1015.17	22.482	1	-1				20.7519	0.0605166	776.028
19.5918	0.745614	0.690854	77.5809	127.455	1014.61	22.484	1	-1				20.7519	0.0605166	776.67
19.5889	0.744264	0.691323	77.5575	127.455	1015.73	22.489	1	-1				20.7519	0.0605166	779.917
19.5906	0.743433	0.691104	77.5793	127.955	1017.11	22.485	1	-1				20.7519	0.0605166	779.821
19.5896	0.742496	0.690901	77.5731	126.611	1016.86	22.485	1	-1				20.7519	0.0605166	780.515
19.59	0.741758	0.691276	77.5762	127.611	1016.3	22.474	1	-1				20.7519	0.0605166	779.907
19.5913	0.740402	0.690886	77.5684	127.768	1015.36	22.471	1	-1				20.7519	0.0605166	778.447
19.5918	0.738171	0.691292	77.5856	127.768	1015.8	22.462	1	-1				20.7519	0.0605166	778.738
19.5938	0.736727	0.691214	77.584	127.986	1016.8	22.45	1	-1				20.7519	0.0605166	778.203
19.594	0.735039	0.691198	77.5684	127.768	1016.92	22.442	1	-1				20.7519	0.0605166	778.361
19.5965	0.733777	0.691026	77.5684	128.049	1016.23	22.457	1	-1				20.7519	0.0605166	776.183
19.5956	0.731639	0.691073	77.5653	127.611	1015.48	22.46	1	-1				20.7519	0.0605166	776.613
19.5992	0.729195	0.69112	77.57	127.83	1015.11	22.45	1	-1				20.7519	0.0605166	773.94
19.602	0.727164	0.691667	77.5559	127.268	1016.05	22.453	1	-1				20.7519	0.0605166	772.885
19.6027	0.723583	0.691229	77.5793	127.674	1017.36	22.44	1	-1				20.7519	0.0605166	773.85
19.6056	0.721552	0.691339	77.5653	127.111	1017.55	22.448	1	-1				20.7519	0.0605166	772.144
19.607	0.718977	0.691307	77.5621	127.549	1016.3	22.446	1	-1				20.7519	0.0605166	770.478
19.6091	0.716495	0.691057	77.5543	126.705	1014.98	22.464	1	-1				20.7519	0.0605166	768.255
19.6114	0.713795	0.691057	77.5668	126.58	1015.11	22.471	1	-1				20.7519	0.0605166	767.086
19.6136	0.710989	0.691808	77.5903	127.674	1016.23	22.453	1	-1				20.7519	0.0605166	766.688
19.6147	0.70792	0.691198	77.5809	127.174	1016.92	22.471	1	-1				20.7519	0.0605166	766.826
19.6188	0.704495	0.691229	77.5684	127.33	1016.98	22.461	1	-1				20.7519	0.0605166	764.259
19.6214	0.701595	0.690901	77.5684	126.549	1016.8	22.44	1	-1				20.7519	0.0605166	762.604
19.6251	0.698964	0.691026	77.5871	127.83	1015.92	22.458	1	-1				20.7519	0.0605166	759.536
19.6275	0.696289	0.690886	77.5793	126.768	1015.23	22.443	1	-1				20.7519	0.0605166	757.604
19.6321	0.693645	0.690886	77.5809	127.705	1016.17	22.442	1	-1				20.7519	0.0605166	755.274
19.6359	0.691501	0.690995	77.5418	127.299	1017.3	22.448	1	-1				20.7519	0.0605166	753.516
19.6368	0.688851	0.691448	77.5403	126.486	1017.36	22.449	1	-1				20.7519	0.0605166	753.286
19.6413	0.686226	0.691183	77.5824	127.268	1016.67	22.46	1	-1				20.7519	0.0605166	749.803
19.6454	0.684126	0.691136	77.5418	126.549	1015.36	22.452	1	-1				20.7519	0.0605166	746.02
19.6496	0.682207	0.691542	77.5778	127.549	1016.05	22.45	1	-1				20.7519	0.0605166	743.69
19.6533	0.680476	0.691433	77.5809	127.143	1016.73	22.452	1	-1				20.7519	0.0605166	741.651
19.6555	0.678995	0.691433	77.5496	127.549	1017.67	22.462	1	-1				20.7519	0.0605166	740.856
19.6597	0.678301	0.690886	77.5637	127.455	1017.3	22.472	1	-1				20.7519	0.0605166	737.561
19.6634	0.676845	0.691636	77.5809	127.674	1015.86	22.474	1	-1				20.7519	0.0605166	733.922
19.6685	0.676076	0.691401	77.5778	127.455	1015.3	22.456	1	-1				20.7519	0.0605166	729.778
19.6711	0.676695	0.691354	77.5621	128.049	1015.92	22.466	1	-1				20.7519	0.0605166	728.144
19.6745	0.676201	0.691198	77.5746	127.799	1017.23	22.468	1	-1				20.7519	0.0605166	726.597
19.6765	0.676176	0.691307	77.5653	127.611	1017.3	22.468	1	-1				20.7519	0.0605166	725.18
19.6803	0.677101	0.690698	77.5762	127.83	1017.61	22.45	1	-1				20.7519	0.0605166	722.407
19.682	0.677245	0.691183	77.5856	127.705	1015.86	22.454	1	-1				20.7519	0.0605166	719.823
19.6846	0.678138	0.691261	77.5809	127.799	1015.55	22.453	1	-1				20.7519	0.0605166	717.537
19.6864	0.679345	0.691339	77.5621	126.924	1016.8	22.452	1	-1				20.7519	0.0605166	716.857
19.687	0.680451	0.691042	77.5809	127.924	1017.3	22.452	1	-1				20.7519	0.0605166	716.613
19.6879	0.680314	0.691307	77.5606	127.236	1017.23	22.442	1	-1				20.7519	0.0605166	715.894
19.6883	0.68102	0.691401	77.5481	127.33	1016.3	22.452	1	-1				20.7519	0.0605166	714.79
19.6907	0.682001	0.691229	77.5871	127.611	1015.8	22.456	1	-1				20.7519	0.0605166	712.51
19.6901	0.683076	0.691417	77.5715	127.736	1015.67	22.454	1	-1				20.7519	0.0605166	712.722
19.6902	0.683689	0.691245	77.5809	127.674	1017.48	22.456	1	-1				20.7519	0.0605166	713.804
19.6883	0.684714	0.691464	77.5621	127.299	1017.8	22.458	1	-1				20.7519	0.0605166	715.329
19.6878	0.685364	0.691183	77.5746	127.986	1016.86	22.454	1	-1				20.7519	0.0605166	714.936
19.687	0.684976	0.691057	77.5309	127.111	1016.11	22.466	1	-1				20.7519	0.0605166	715.032
19.6858	0.68622	0.691386	77.534	127.143	1014.86	22.47	1	-1				20.7519	0.0605166	714.887
19.6831	0.686682	0.691151	77.57	127.799	1015.67	22.471	1	-1				20.7519	0.0605166	717.473
19.6817	0.687789	0.691354	77.5762	127.611	1016.92	22.484	1	-1				20.7519	0.0605166	719.196
19.6797	0.68867	0.691276	77.5809	127.549	1016.86	22.484	1	-1				20.7519	0.0605166	720.568
19.6793	0.689751	0.690901	77.5746	127.736	1016.98	22.486	1	-1				20.7519	0.0605166	720.79
19.677	0.691333	0.691479	77.5793	127.611	1016.36	22.489	1	-1				20.7519	0.0605166	721.869
19.6752	0.693608	0.691417	77.5809	127.205	1016.17	22.496	1	-1				20.7519	0.0605166	722.741
19.6734	0.694814	0.691433	77.5903	127.486	1016.48	22.504	1	-1				20.7519	0.0605166	724.119
19.6701	0.69672	0.691073	77.5559	127.393	1017.86	22.5	1	-1				20.7519	0.0605166	727.354
19.671	0.699626	0.691292	77.5856	127.736	1016.98	22.498	1	-1				20.7519	0.0605166	725.607
19.6676	0.702283	0.691526	77.5403	126.611	1016.23	22.478	1	-1				20.7519	0.0605166	727.196
19.6651	0.704839	0.690886	77.5981	126.705	1015.86	22.482	1	-1				20.7519	0.0605166	728.493
19.6649	0.707814	0.691573	77.5887	127.611	1016.3	22.484	1	-1				20.7519	0.0605166	728.484
19.6639	0.71007	0.691604	77.5871	127.768	1017.11	22.486	1	-1				20.7519	0.0605166	729.447
19.6616	0.711901	0.691511	77.5465	127.611	1017.17	22.488	1	-1				20.7519	0.0605166	730.986
19.6579	0.714801	0.691386	77.5793	127.768	1017.42	22.489	1	-1				20.7519	0.0605166	733.514
19.6555	0.717114	0.691214	77.5653	126.861	1015.86	22.49	1	-1				20.7519	0.0605166	733.89
19.6537	0.719489	0.691292	77.5403	126.58	1015.36	22.504	1	-1				20.7519	0.0605166	734.472
19.6509	0.721239	0.691433	77.5824	127.361	1016.42	22.503	1	-1				20.7519	0.0605166	737.147
19.648	0.722527	0.691448	77.5887	127.018	1017.55	22.524	1	-1				20.7519	0.0605166	739.954
19.6452	0.724439	0.691339	77.5543	126.893	1017.86	22.535	1	-1				20.7519	0.0605166	742.027
19.6414	0.724877	0.691479	77.5981	127.705	1017.36	22.557	1	-1				20.7519	0.0605166	744.475
19.6383	0.724933	0.690979	77.5575	127.268	1015.98	22.56	1	-1				20.7519	0.0605166	745.731
19.6333	0.725364	0.691339	77.5356	126.955	1015.36	22.57	1	-1				20.7519	0.0605166	749.053
19.6303	0.725195	0.691214	77.5668	127.33	1016.17	22.592	1	-1				20.7519	0.0605166	751.926
19.6262	0.725558	0.691307	77.5496	126.549	1016.86	22.6	1	-1				20.7519	0.0605166	755.414
19.6236	0.725377	0.691323	77.559	126.83	1017.55	22.622	1	-1				20.7519	0.0605166	757.923
19.6187	0.724508	0.691198	77.5762	127.486	1017.23	22.62	1	-1				20.7519	0.0605166	761.534
19.6174	0.724508	0.691229	77.5668	127.58	1016.17	22.604	1	-1				20.7519	0.0605166	761.749
19.6144	0.724002	0.691198	77.534	127.58	1015.3	22.62	1	-1				20.7519	0.0605166	763.429
19.6126	0.723577	0.691214	77.5528	126.768	1016.17	22.622	1	-1				20.7519	0.0605166	765.522
19.6103	0.72267	0.691464	77.5606	127.299	1017.86	22.632	1	-1				20.7519	0.0605166	768.65
19.6094	0.722127	0.691183	77.5387	127.236	1018.36	22.64	1	-1				20.7519	0.0605166	769.766
19.608	0.721883	0.691558	77.5762	126.924	1017.55	22.643	1	-1				20.7519	0.0605166	770.238
19.6071	0.72257	0.691511	77.5746	127.424	1015.23	22.662	1	-1				20.7519	0.0605166	769.093
19.6055	0.722495	0.690979	77.5684	127.174	1015.73	22.656	1	-1				20.7519	0.0605166	770.658
19.6055	0.722733	0.691354	77.5575	126.799	1017.36	22.661	1	-1				20.7519	0.0605166	771.893
19.6054	0.723983	0.691276	77.5481	127.268	1017.92	22.668	1	-1				20.7519	0.0605166	772.202
19.606	0.724571	0.690901	77.5668	126.268	1018.48	22.668	1	-1				20.7519	0.0605166	772.08
19.6051	0.725427	0.691323	77.5746	127.424	1016.61	22.658	1	-1				20.7519	0.0605166	771.18
19.6063	0.726308	0.691245	77.5512	127.33	1015.73	22.678	1	-1				20.7519	0.0605166	769.526
19.6062	0.727896	0.691104	77.5465	126.486	1016.42	22.692	1	-1				20.7519	0.0605166	769.864
19.6065	0.729183	0.691464	77.545	126.361	1017.42	22.658	1	-1				20.7519	0.0605166	770.226
19.6067	0.730996	0.691339	77.57	127.549	1017.61	22.654	1	-1				20.7519	0.0605166	769.932
19.6055	0.732508	0.691323	77.5434	126.58	1017.05	22.636	1	-1				20.7519	0.0605166	770.21
19.6069	0.734471	0.691245	77.559	127.205	1017.17	22.63	1	-1				20.7519	0.0605166	768.956
19.6066	0.735746	0.690808	77.5528	127.018	1015.98	22.622	1	-1				20.7519	0.0605166	768.064
19.6049	0.737346	0.690917	77.5621	126.799	1016.36	22.625	1	-1				20.7519	0.0605166	769.407
19.6046	0.738702	0.691073	77.57	127.33	1016.55	22.629	1	-1				20.7519	0.0605166	769.558
19.6021	0.740514	0.691339	77.5575	127.611	1017.73	22.62	1	-1				20.7519	0.0605166	772.09
19.6024	0.742146	0.690979	77.5653	127.549	1018.11	22.626	1	-1				20.7519	0.0605166	771.905
19.6005	0.743452	0.691057	77.5793	126.736	1017.48	22.624	1	-1				20.7519	0.0605166	772.671
19.5972	0.745502	0.691682	77.5731	127.424	1017.3	22.618	1	-1				20.7519	0.0605166	774.699
19.5967	0.746927	0.69112	77.5684	127.174	1018.55	22.615	1	-1				20.7519	0.0605166	775.84
19.5943	0.747752	0.690901	77.5371	127.361	1017.8	22.634	1	-1				20.7519	0.0605166	776.958
19.5924	0.748483	0.691401	77.5543	126.143	1016.48	22.628	1	-1				20.7519	0.0605166	777.264
19.5898	0.748827	0.691089	77.5496	126.768	1016.36	22.625	1	-1				20.7519	0.0605166	779.07
19.5887	0.749258	0.691042	77.5887	126.549	1015.17	22.643	1	-1				20.7519	0.0605166	778.91
19.5857	0.748771	0.691433	77.5778	127.268	1015.48	22.661	1	-1				20.7519	0.0605166	781.481
19.5837	0.748858	0.691526	77.545	127.518	1016.86	22.674	1	-1				20.7519	0.0605166	784.02
19.5816	0.748571	0.691386	77.5715	127.299	1017.67	22.676	1	-1				20.7519	0.0605166	786.282
19.58	0.748021	0.691542	77.5559	126.486	1017.8	22.698	1	-1				20.7519	0.0605166	787.705
19.5766	0.748227	0.690964	77.545	127.455	1016.67	22.712	1	-1				20.7519	0.0605166	789.39
19.5767	0.747783	0.691276	77.5684	126.518	1016.17	22.723	1	-1				20.7519	0.0605166	788.94
19.5753	0.746721	0.691245	77.5278	127.58	1016.23	22.734	1	-1				20.7519	0.0605166	790.185
19.5729	0.746502	0.691026	77.5575	126.799	1016.98	22.734	1	-1				20.7519	0.0605166	792.626
19.5726	0.745346	0.691323	77.5856	127.111	1017.67	22.754	1	-1				20.7519	0.0605166	793.553
19.5727	0.745939	0.690854	77.5778	127.049	1016.86	22.745	1	-1				20.7519	0.0605166	792.778
19.5728	0.745158	0.690932	77.5653	127.299	1015.61	22.756	1	-1				20.7519	0.0605166	791.859
19.5712	0.744496	0.691214	77.5668	126.486	1015.98	22.763	1	-1				20.7519	0.0605166	793.47
19.5712	0.74449	0.691229	77.5403	126.924	1017.3	22.78	1	-1				20.7519	0.0605166	794.436
19.5711	0.743758	0.691542	77.5793	127.268	1017.55	22.758	1	-1				20.7519	0.0605166	794.875
19.5706	0.743314	0.691386	77.5403	126.361	1017.86	22.748	1	-1				20.7519	0.0605166	795.54
19.5717	0.743346	0.690745	77.5731	127.424	1016.86	22.74	1	-1				20.7519	0.0605166	793.924
19.5721	0.742683	0.691479	77.5871	127.268	1015.36	22.73	1	-1				20.7519	0.0605166	792.58
19.5717	0.741977	0.691307	77.5559	126.393	1016.17	22.706	1	-1				20.7519	0.0605166	793.568
19.5724	0.742815	0.691386	77.5496	127.33	1017.23	22.705	1	-1				20.7519	0.0605166	793.745
19.5727	0.743508	0.691651	77.5762	127.236	1017.17	22.69	1	-1				20.7519	0.0605166	793.368
19.5733	0.744314	0.69112	77.545	126.674	1016.92	22.678	1	-1				20.7519	0.0605166	792.616
19.5737	0.745027	0.691261	77.5403	127.174	1016.8	22.673	1	-1				20.7519	0.0605166	792.119
19.5728	0.745902	0.691261	77.57	126.486	1015.8	22.678	1	-1				20.7519	0.0605166	791.857
19.5742	0.747596	0.691323	77.5715	126.643	1016.42	22.678	1	-1				20.7519	0.0605166	791.023
19.5741	0.748802	0.691214	77.5434	126.518	1017.48	22.69	1	-1				20.7519	0.0605166	791.791
19.5759	0.750858	0.691292	77.57	126.674	1017.17	22.686	1	-1				20.7519	0.0605166	789.893
19.5753	0.75159	0.691089	77.5324	127.018	1016.67	22.702	1	-1				20.7519	0.0605166	789.803
19.5767	0.75409	0.69137	77.5934	126.205	1015.98	22.694	1	-1				20.7519	0.0605166	787.896
19.5766	0.755477	0.691401	77.5559	126.33	1015.23	22.683	1	-1				20.7519	0.0605166	787.138
19.5754	0.758084	0.691167	77.5903	126.924	1016.73	22.694	1	-1				20.7519	0.0605166	788.834
19.575	0.760709	0.691261	77.584	126.705	1017.55	22.706	1	-1				20.7519	0.0605166	789.392
19.5744	0.763565	0.691761	77.5824	126.393	1017.61	22.71	1	-1				20.7519	0.0605166	789.476
19.5721	0.765809	0.691433	77.5684	126.486	1017.17	22.716	1	-1				20.7519	0.0605166	790.516
19.5716	0.76759	0.69112	77.5653	127.018	1016.3	22.7	1	-1				20.7519	0.0605166	789.986
19.5695	0.769746	0.690886	77.5778	127.174	1015.98	22.706	1	-1				20.7519	0.0605166	790.952
19.5679	0.77179	0.691464	77.5621	126.049	1016.48	22.69	1	-1				20.7519	0.0605166	792.26
19.5658	0.773984	0.691386	77.5856	126.643	1017.05	22.687	1	-1				20.7519	0.0605166	793.964
19.5643	0.775909	0.691589	77.584	126.799	1017.23	22.68	1	-1				20.7519	0.0605166	794.971
19.5615	0.777578	0.691448	77.5496	127.111	1016.61	22.674	1	-1				20.7519	0.0605166	796.338
19.5586	0.778665	0.691511	77.5996	126.205	1016.17	22.656	1	-1				20.7519	0.0605166	798.02
19.555	0.779309	0.691698	77.5871	126.736	1016.86	22.643	1	-1				20.7519	0.0605166	801.171
19.5511	0.779396	0.691323	77.5762	127.018	1017.42	22.628	1	-1				20.7519	0.0605166	804.558
19.55	0.779671	0.691511	77.584	126.924	1017.67	22.624	1	-1				20.7519	0.0605166	805.507
19.5473	0.779596	0.691214	77.5621	126.736	1016.48	22.598	1	-1				20.7519	0.0605166	806.627
19.5448	0.779878	0.691964	77.5731	126.08	1015.86	22.604	1	-1				20.7519	0.0605166	808.002
19.5403	0.778996	0.691151	77.584	126.893	1015.61	22.584	1	-1				20.7519	0.0605166	811.321
19.54	0.778365	0.691682	77.5684	126.799	1017.17	22.588	1	-1				20.7519	0.0605166	812.89
19.538	0.777621	0.691495	77.5918	126.83	1018.11	22.588	1	-1				20.7519	0.0605166	815.213
19.5357	0.776165	0.691214	77.5575	126.861	1017.86	22.579	1	-1				20.7519	0.0605166	816.963
19.5353	0.775915	0.691479	77.5871	126.893	1016.55	22.568	1	-1				20.7519	0.0605166	816.271
19.5335	0.774802	0.690964	77.57	127.018	1016.05	22.56	1	-1				20.7519	0.0605166	817.412
19.533	0.775353	0.691089	77.5746	126.674	1015.8	22.553	1	-1				20.7519	0.0605166	817.468
19.5312	0.774428	0.691589	77.5684	125.861	1017.05	22.535	1	-1				20.7519	0.0605166	819.99
19.5325	0.77439	0.691198	77.5731	125.955	1017.98	22.522	1	-1				20.7519	0.0605166	819.763
19.5312	0.77459	0.691589	77.5575	126.236	1017.23	22.514	1	-1				20.7519	0.0605166	820.094
19.5317	0.775103	0.691401	77.5824	126.361	1016.8	22.521	1	-1				20.7519	0.0605166	819.29
19.532	0.775565	0.691229	77.5653	126.611	1016.17	22.516	1	-1				20.7519	0.0605166	818.484

## Sheet: M2
O2	CO2	WVP	BP	FL_FMS	FLow	Deg_C	I_O_N	Marker				FiO2	FiCO2	VO2(ml/h)
20.752	0.0643541	0.690229	77.5871	125.924	966.671	22.378	0	-1				20.7624	0.0588103	6.78422
20.752	0.0639354	0.690776	77.5793	125.017	966.921	22.382	0	-1				20.7624	0.0588103	6.80567
20.7521	0.0639166	0.690292	77.584	125.674	966.859	22.371	0	-1				20.7624	0.0588103	6.72024
20.7524	0.0643354	0.690354	77.5387	124.736	966.609	22.368	0	-1				20.7624	0.0588103	6.45732
20.7529	0.0644916	0.690307	77.5496	125.986	966.296	22.366	0	-1				20.7624	0.0588103	6.08767
20.7516	0.0638791	0.690229	77.5731	126.049	966.546	22.36	0	-1				20.7624	0.0588103	7.15549
20.7518	0.0639041	0.690198	77.5746	126.33	966.734	22.358	0	-1				20.7624	0.0588103	6.97011
20.7534	0.0640416	0.690214	77.5668	125.924	966.234	22.36	0	-1				20.7624	0.0588103	5.80447
20.7536	0.0639229	0.690417	77.5324	125.33	965.421	22.326	0	-1				20.7624	0.0588103	5.63487
20.7525	0.0632791	0.690604	77.5762	124.517	965.421	22.328	0	-1				20.7624	0.0588103	6.5219
20.7521	0.0638479	0.690511	77.5606	125.455	965.671	22.33	0	-1				20.7624	0.0588103	6.74435
20.7525	0.0635541	0.689901	77.5668	125.049	966.234	22.332	0	-1				20.7624	0.0588103	6.52953
20.7528	0.0636479	0.690057	77.5965	126.111	966.734	22.326	0	-1				20.7624	0.0588103	6.26251
20.7535	0.0637354	0.690307	77.5871	126.111	966.484	22.321	0	-1				20.7624	0.0588103	5.7354
20.7524	0.0638854	0.689932	77.5981	125.111	966.671	22.32	0	-1				20.7624	0.0588103	6.50413
20.7517	0.0630979	0.690042	77.5903	125.705	966.546	22.303	0	-1				20.7624	0.0588103	7.1351
20.7532	0.0635416	0.690151	77.595	126.08	966.171	22.31	0	-1				20.7624	0.0588103	6.0263
20.7532	0.0631041	0.690073	77.5637	126.018	965.796	22.294	0	-1				20.7624	0.0588103	6.05379
20.7531	0.0625791	0.690151	77.5793	125.924	966.609	22.3	0	-1				20.7624	0.0588103	6.19717
20.7536	0.0633229	0.689979	77.5606	125.299	966.421	22.29	0	-1				20.7624	0.0588103	5.71719
20.7543	0.0626666	0.690276	77.5606	126.049	965.421	22.289	0	-1				20.7624	0.0588103	5.28457
20.7532	0.0630354	0.690307	77.5559	125.643	965.734	22.296	0	-1				20.7624	0.0588103	6.0419
20.7538	0.0621478	0.690573	77.5824	125.83	966.109	22.292	0	-1				20.7624	0.0588103	5.75475
20.754	0.0635479	0.690651	77.5606	125.142	966.171	22.293	0	-1				20.7624	0.0588103	5.44016
20.7533	0.0634666	0.690261	77.5871	126.111	966.734	22.271	0	-1				20.7624	0.0588103	5.97533
20.7536	0.0627228	0.690229	77.584	125.924	966.671	22.271	0	-1				20.7624	0.0588103	5.86836
20.7541	0.0631666	0.690354	77.5918	126.393	965.984	22.266	0	-1				20.7624	0.0588103	5.37265
20.7521	0.0635104	0.690354	77.5606	125.268	965.921	22.266	0	-1				20.7624	0.0588103	6.80463
20.7545	0.0636916	0.690136	77.5809	126.361	965.984	22.25	0	-1				20.7624	0.0588103	5.02236
20.753	0.0643041	0.690401	77.5746	125.893	965.859	22.252	0	-1				20.7624	0.0588103	6.03294
20.7537	0.0644666	0.689854	77.5793	125.486	966.171	22.25	0	-1				20.7624	0.0588103	5.4616
20.7543	0.0654729	0.689979	77.5575	126.111	965.859	22.252	0	-1				20.7624	0.0588103	4.91955
20.7533	0.0667354	0.690151	77.584	125.393	966.421	22.246	0	-1				20.7624	0.0588103	5.44043
20.7538	0.0674229	0.689776	77.5903	125.893	966.046	22.247	0	-1				20.7624	0.0588103	4.98288
20.7544	0.0702105	0.690104	77.5559	125.174	966.671	22.25	0	-1				20.7624	0.0588103	4.11621
20.754	0.0725417	0.68987	77.5512	126.268	967.359	22.264	0	-1				20.7624	0.0588103	4.02845
20.7547	0.0755543	0.689948	77.57	126.08	966.546	22.266	0	-1				20.7624	0.0588103	3.09911
20.7537	0.0782481	0.690136	77.5778	125.799	965.859	22.262	0	-1				20.7624	0.0588103	3.36824
20.7537	0.0817606	0.689792	77.5824	125.549	966.359	22.275	0	-1				20.7624	0.0588103	2.88052
20.7532	0.0861169	0.690229	77.5668	126.08	966.109	22.28	0	-1				20.7624	0.0588103	2.59891
20.7528	0.0902733	0.689792	77.5153	124.924	966.109	22.292	0	-1				20.7624	0.0588103	2.21674
20.7509	0.0943983	0.690073	77.5653	125.893	966.546	22.298	0	-1				20.7624	0.0588103	3.00407
20.7495	0.0983672	0.689932	77.5403	126.08	966.109	22.339	0	-1				20.7624	0.0588103	3.42469
20.7481	0.103242	0.690167	77.5793	125.58	966.234	22.357	0	-1				20.7624	0.0588103	3.70236
20.7449	0.10743	0.690479	77.5715	126.361	966.609	22.356	0	-1				20.7624	0.0588103	5.40334
20.7423	0.111949	0.690151	77.5621	125.924	965.859	22.382	0	-1				20.7624	0.0588103	6.60099
20.7388	0.115324	0.690042	77.5575	126.268	966.296	22.392	0	-1				20.7624	0.0588103	8.66054
20.7355	0.120392	0.690245	77.5731	126.299	966.109	22.407	0	-1				20.7624	0.0588103	10.2972
20.7316	0.124399	0.689932	77.5809	125.861	965.734	22.412	0	-1				20.7624	0.0588103	12.5821
20.7275	0.128986	0.690433	77.5809	125.174	965.359	22.424	0	-1				20.7624	0.0588103	14.8356
20.723	0.133161	0.690104	77.5793	124.83	965.546	22.436	0	-1				20.7624	0.0588103	17.5473
20.7188	0.138012	0.689964	77.5715	126.205	966.046	22.446	0	-1				20.7624	0.0588103	19.8425
20.7147	0.141899	0.690214	77.584	126.174	966.546	22.432	0	-1				20.7624	0.0588103	22.2494
20.7111	0.14703	0.690339	77.584	125.799	965.921	22.442	0	-1				20.7624	0.0588103	24.098
20.7064	0.150618	0.690104	77.584	125.799	966.109	22.43	0	-1				20.7624	0.0588103	27.0629
20.703	0.154881	0.690433	77.5731	125.893	966.171	22.422	0	-1				20.7624	0.0588103	28.8551
20.6986	0.158362	0.69012	77.5793	126.58	966.234	22.428	0	-1				20.7624	0.0588103	31.5629
20.6934	0.161499	0.689792	77.57	126.299	965.796	22.421	0	-1				20.7624	0.0588103	34.8828
20.6909	0.162899	0.689964	77.5575	125.674	965.921	22.428	0	-1				20.7624	0.0588103	36.5325
20.6873	0.164049	0.690214	77.5746	126.33	965.359	22.424	0	-1				20.7624	0.0588103	38.8946
20.6841	0.164818	0.690167	77.5746	126.33	965.484	22.422	0	-1				20.7624	0.0588103	41.1288
20.6812	0.164512	0.690276	77.5715	126.205	966.609	22.412	0	-1				20.7624	0.0588103	43.4027
20.6769	0.162337	0.690151	77.5793	126.33	966.609	22.396	0	-1				20.7624	0.0588103	46.8618
20.6737	0.159906	0.689761	77.5356	126.111	966.609	22.392	0	-1				20.7624	0.0588103	49.5474
20.671	0.15593	0.690073	77.5824	126.361	966.296	22.376	0	-1				20.7624	0.0588103	52.1421
20.667	0.152493	0.69012	77.5824	126.174	966.234	22.368	0	-1				20.7624	0.0588103	55.5812
20.6642	0.14778	0.690057	77.5606	126.143	966.671	22.364	0	-1				20.7624	0.0588103	58.3652
20.6605	0.141824	0.690136	77.5934	126.361	966.421	22.353	0	-1				20.7624	0.0588103	61.9534
20.6572	0.13638	0.690073	77.5528	126.455	965.671	22.346	0	-1				20.7624	0.0588103	65.0773
20.6556	0.130236	0.690104	77.5575	125.674	966.296	22.344	0	-1				20.7624	0.0588103	67.2155
20.653	0.124624	0.690245	77.5684	126.236	966.109	22.336	0	-1				20.7624	0.0588103	69.9624
20.6535	0.118886	0.690057	77.6012	126.486	965.921	22.33	0	-1				20.7624	0.0588103	70.4932
20.6539	0.113655	0.689667	77.5856	126.611	966.421	22.326	0	-1				20.7624	0.0588103	70.9906
20.6551	0.107773	0.689995	77.5981	126.33	966.171	22.325	0	-1				20.7624	0.0588103	70.9691
20.6562	0.103174	0.689729	77.5715	126.393	966.984	22.318	0	-1				20.7624	0.0588103	70.949
20.6599	0.0985609	0.689823	77.5778	126.424	967.046	22.325	0	-1				20.7624	0.0588103	68.9102
20.6634	0.0945796	0.690104	77.5762	125.611	966.234	22.318	0	-1				20.7624	0.0588103	66.9345
20.6677	0.0900108	0.690323	77.5778	126.268	965.734	22.324	0	-1				20.7624	0.0588103	64.4294
20.6721	0.0867732	0.689948	77.5684	126.486	966.171	22.318	0	-1				20.7624	0.0588103	61.7495
20.6771	0.0837294	0.690136	77.6121	126.486	966.109	22.338	0	-1				20.7624	0.0588103	58.5837
20.6809	0.0797544	0.690276	77.5778	126.549	966.421	22.343	0	-1				20.7624	0.0588103	56.3693
20.6884	0.0782293	0.690245	77.5887	126.643	966.859	22.336	0	-1				20.7624	0.0588103	51.1659
20.6917	0.075673	0.690386	77.5809	126.768	966.734	22.364	0	-1				20.7624	0.0588103	49.1124
20.6978	0.0739543	0.689886	77.5621	125.83	966.234	22.372	0	-1				20.7624	0.0588103	44.9199
20.7025	0.0720917	0.689979	77.5856	126.299	966.859	22.388	0	-1				20.7624	0.0588103	41.8021
20.7071	0.070773	0.690276	77.5606	125.174	966.234	22.38	0	-1				20.7624	0.0588103	38.5769
20.7129	0.0693667	0.69012	77.5637	126.674	966.234	22.367	0	-1				20.7624	0.0588103	34.5513
20.7167	0.0682604	0.690104	77.5528	125.486	967.296	22.375	0	-1				20.7624	0.0588103	31.9987
20.7223	0.0674104	0.690136	77.5934	126.58	965.796	22.364	0	-1				20.7624	0.0588103	28.0156
20.7254	0.0664792	0.690042	77.5965	126.049	965.796	22.362	0	-1				20.7624	0.0588103	25.8843
20.7293	0.0656041	0.690073	77.559	126.893	965.484	22.367	0	-1				20.7624	0.0588103	23.1229
20.7323	0.0650729	0.690089	77.5434	126.018	966.171	22.364	0	-1				20.7624	0.0588103	21.0486
20.7348	0.0644416	0.690026	77.5824	126.674	966.484	22.353	0	-1				20.7624	0.0588103	19.3082
20.7383	0.0636791	0.690136	77.5512	126.143	966.484	22.36	0	-1				20.7624	0.0588103	16.9005
20.7386	0.0636104	0.689808	77.5778	125.674	966.046	22.348	0	-1				20.7624	0.0588103	16.6766
20.7418	0.0625666	0.68987	77.5621	126.361	966.671	22.352	0	-1				20.7624	0.0588103	14.4681
20.7442	0.0628041	0.690057	77.6012	126.08	966.046	22.354	0	-1				20.7624	0.0588103	12.6971
20.7461	0.0622978	0.689839	77.5762	125.455	966.109	22.364	0	-1				20.7624	0.0588103	11.3561
20.7477	0.0615041	0.690151	77.5903	126.643	966.484	22.346	0	-1				20.7624	0.0588103	10.3544
20.7477	0.0611041	0.69037	77.584	126.424	965.921	22.344	0	-1				20.7624	0.0588103	10.3579
20.7503	0.0616791	0.690339	77.5434	125.142	965.859	22.334	0	-1				20.7624	0.0588103	8.43478
20.7516	0.0611228	0.69012	77.5903	126.174	966.671	22.324	0	-1				20.7624	0.0588103	7.53112
20.7519	0.0610416	0.689979	77.559	126.518	965.734	22.324	0	-1				20.7624	0.0588103	7.33144
20.7537	0.0611666	0.690057	77.5496	125.424	966.421	22.325	0	-1				20.7624	0.0588103	5.96415
20.7545	0.0607978	0.690292	77.5668	126.205	966.234	22.306	0	-1				20.7624	0.0588103	5.49229
20.7549	0.0600728	0.690073	77.534	126.611	966.171	22.3	0	-1				20.7624	0.0588103	5.31674
20.755	0.0602916	0.690245	77.5684	126.58	966.671	22.285	0	-1				20.7624	0.0588103	5.19844
20.7542	0.0609103	0.690089	77.5715	125.986	966.484	22.293	0	-1				20.7624	0.0588103	5.69614
20.7545	0.0601791	0.68987	77.6059	126.674	966.359	22.293	0	-1				20.7624	0.0588103	5.5577
20.7554	0.0601603	0.690292	77.5731	126.486	966.609	22.298	0	-1				20.7624	0.0588103	4.93263
20.7547	0.0600353	0.690245	77.6075	126.549	966.546	22.278	0	-1				20.7624	0.0588103	5.42695
20.7558	0.0606853	0.690636	77.57	126.299	966.484	22.288	0	-1				20.7624	0.0588103	4.54493
20.7566	0.0605416	0.690292	77.5871	126.518	966.671	22.279	0	-1				20.7624	0.0588103	4.0041
20.7558	0.0602978	0.690464	77.5965	126.736	966.609	22.272	0	-1				20.7624	0.0588103	4.6117
20.7563	0.0599166	0.689932	77.5543	125.361	966.671	22.26	0	-1				20.7624	0.0588103	4.30398
20.7558	0.059729	0.689995	77.57	126.268	966.421	22.268	0	-1				20.7624	0.0588103	4.63865
20.7574	0.0602541	0.690089	77.5715	125.924	966.921	22.25	0	-1				20.7624	0.0588103	3.45584
20.7579	0.0600291	0.689839	77.5856	126.799	966.234	22.266	0	-1				20.7624	0.0588103	3.10714
20.7577	0.0602916	0.689964	77.5809	126.924	966.609	22.264	0	-1				20.7624	0.0588103	3.22947
20.758	0.0602353	0.690057	77.5996	126.955	966.671	22.271	0	-1				20.7624	0.0588103	2.9967
20.7578	0.0596228	0.690323	77.5778	126.736	966.484	22.293	0	-1				20.7624	0.0588103	3.26478
20.7586	0.0597915	0.690136	77.5934	126.705	966.359	22.286	0	-1				20.7624	0.0588103	2.63144
20.7587	0.0596978	0.690261	77.5871	127.111	966.234	22.278	0	-1				20.7624	0.0588103	2.5795
20.7589	0.0599041	0.690089	77.5606	126.83	966.296	22.286	0	-1				20.7624	0.0588103	2.37274
20.7588	0.0595291	0.69012	77.5809	126.736	966.609	22.279	0	-1				20.7624	0.0588103	2.49636
20.7588	0.0597603	0.690011	77.559	126.08	966.609	22.286	0	-1				20.7624	0.0588103	2.47586
20.7587	0.0597103	0.690089	77.5887	126.893	966.484	22.29	0	-1				20.7624	0.0588103	2.54899
20.7596	0.059554	0.690198	77.5778	126.486	966.359	22.293	0	-1				20.7624	0.0588103	1.92119
20.7594	0.0590415	0.689979	77.5278	126.455	965.984	22.3	0	-1				20.7624	0.0588103	2.15186
20.7575	0.0585415	0.68987	77.5715	125.924	965.296	22.292	0	-1				20.7624	0.0588103	3.63676
20.7587	0.0594541	0.690229	77.5621	126.799	965.984	22.3	0	-1				20.7624	0.0588103	2.60121
20.7593	0.0590415	0.689979	77.5715	126.455	966.296	22.3	0	-1				20.7624	0.0588103	2.24036
20.759	0.0587853	0.690276	77.5871	126.58	966.609	22.335	0	-1				20.7624	0.0588103	2.44103
20.76	0.0586978	0.690136	77.609	126.986	966.546	22.344	0	-1				20.7624	0.0588103	1.72233
20.7587	0.0593478	0.690026	77.5809	126.799	966.234	22.37	0	-1				20.7624	0.0588103	2.61802
20.7604	0.0585103	0.690011	77.5918	127.049	966.671	22.392	0	-1				20.7624	0.0588103	1.47291
20.7596	0.0583353	0.690292	77.5746	125.893	966.796	22.408	0	-1				20.7624	0.0588103	2.078
20.7599	0.0587228	0.690276	77.5621	126.58	966.046	22.41	0	-1				20.7624	0.0588103	1.85662
20.7599	0.0582603	0.690323	77.57	127.018	966.109	22.421	0	-1				20.7624	0.0588103	1.91235
20.7602	0.058904	0.690011	77.5512	126.549	966.609	22.414	0	-1				20.7624	0.0588103	1.54473
20.7591	0.059154	0.690151	77.5887	126.705	965.984	22.424	0	-1				20.7624	0.0588103	2.36152
20.7606	0.0582728	0.690167	77.584	127.205	966.609	22.426	0	-1				20.7624	0.0588103	1.38448
20.7596	0.0593353	0.690276	77.5965	126.861	966.546	22.435	0	-1				20.7624	0.0588103	1.97676
20.7609	0.0585978	0.690136	77.5371	126.893	966.421	22.446	0	-1				20.7624	0.0588103	1.12263
20.7606	0.0592103	0.690292	77.5606	126.486	966.484	22.446	0	-1				20.7624	0.0588103	1.26382
20.7594	0.058304	0.690354	77.6012	126.268	965.984	22.452	0	-1				20.7624	0.0588103	2.28579
20.7599	0.058779	0.690104	77.5668	126.58	966.046	22.457	0	-1				20.7624	0.0588103	1.81151
20.7603	0.0587728	0.690042	77.6043	126.861	966.171	22.46	0	-1				20.7624	0.0588103	1.49081
20.7598	0.0587165	0.689886	77.559	126.643	966.671	22.449	0	-1				20.7624	0.0588103	1.88073
20.7604	0.0585728	0.689901	77.5809	126.361	966.546	22.446	0	-1				20.7624	0.0588103	1.49982
20.76	0.0588228	0.68987	77.5684	126.893	966.734	22.443	0	-1				20.7624	0.0588103	1.76223
20.7602	0.0587665	0.689917	77.5543	125.955	966.546	22.436	0	-1				20.7624	0.0588103	1.61675
20.7611	0.0586478	0.689745	77.559	126.674	966.546	22.435	0	-1				20.7624	0.0588103	0.998082
20.7602	0.058729	0.690261	77.5543	126.299	966.921	22.425	0	-1				20.7624	0.0588103	1.63772
20.7608	0.0587228	0.690151	77.5965	125.768	966.421	22.422	0	-1				20.7624	0.0588103	1.14754
20.7596	0.0583103	0.689792	77.5887	127.143	966.859	22.4	0	-1				20.7624	0.0588103	2.11122
20.7607	0.058504	0.689823	77.5575	125.799	966.359	22.399	0	-1				20.7624	0.0588103	1.29046
20.7603	0.0588353	0.69012	77.5762	126.205	966.046	22.392	0	-1				20.7624	0.0588103	1.53232
20.761	0.0589665	0.690511	77.5637	126.611	966.546	22.389	0	-1				20.7624	0.0588103	1.01552
20.7607	0.057979	0.690261	77.5887	127.143	967.046	22.382	0	-1				20.7624	0.0588103	1.34922
20.7624	0.0588103	0.689808	77.57	127.049	966.421	22.371	0	-1				20.7624	0.0588103	0
20.7617	0.0586603	0.690229	77.5981	126.861	966.734	22.364	0	-1				20.7624	0.0588103	0.542532
20.761	0.0580603	0.69012	77.6028	126.736	965.734	22.358	0	-1				20.7624	0.0588103	1.13031
20.7624	0.0582228	0.690136	77.6059	127.143	964.984	22.36	0	-1				20.7624	0.0588103	0.0599038
20.7611	0.0577665	0.69012	77.5512	127.018	965.859	22.353	0	-1				20.7624	0.0588103	1.07267
20.7617	0.0585165	0.689886	77.5621	126.455	966.234	22.344	0	-1				20.7624	0.0588103	0.505557
20.7611	0.0585478	0.690136	77.5559	126.111	966.671	22.34	0	-1				20.7624	0.0588103	0.947532
20.7614	0.0585165	0.690245	77.5575	126.299	966.296	22.335	0	-1				20.7624	0.0588103	0.79826
20.7615	0.058304	0.690292	77.5856	126.768	966.734	22.348	0	-1				20.7624	0.0588103	0.721116
20.7619	0.0581853	0.690167	77.5965	127.236	965.859	22.344	0	-1				20.7624	0.0588103	0.460583
20.7612	0.0584853	0.689808	77.6012	126.924	966.109	22.346	0	-1				20.7624	0.0588103	0.897951
20.7606	0.0581978	0.690011	77.5746	126.736	966.234	22.342	0	-1				20.7624	0.0588103	1.41729
20.7616	0.0579603	0.690183	77.5496	126.768	967.296	22.335	0	-1				20.7624	0.0588103	0.715216
20.7609	0.0582978	0.69012	77.5856	126.861	965.921	22.33	0	-1				20.7624	0.0588103	1.1676
20.7618	0.057879	0.690073	77.5731	126.705	965.859	22.328	0	-1				20.7624	0.0588103	0.550968
20.7616	0.058254	0.690183	77.5856	126.83	966.484	22.321	0	-1				20.7624	0.0588103	0.669981
20.7602	0.0581228	0.690011	77.5824	127.33	967.234	22.33	0	-1				20.7624	0.0588103	1.71578
20.7601	0.0582228	0.689792	77.5575	126.861	966.796	22.32	0	-1				20.7624	0.0588103	1.77301
20.7605	0.0585228	0.690307	77.5887	126.986	966.484	22.326	0	-1				20.7624	0.0588103	1.44145
20.7613	0.0584478	0.689932	77.5856	126.83	965.984	22.321	0	49				20.7624	0.0588103	0.866957
20.7598	0.0577603	0.690307	77.5512	126.049	1017.05	22.31	1	-1				20.7624	0.0588103	2.15472
20.7607	0.0578853	0.690604	77.5731	127.205	1016.67	22.289	1	-1				20.7624	0.0588103	1.42575
20.7608	0.057754	0.690276	77.609	127.299	1015.92	22.308	1	-1				20.7624	0.0588103	1.36104
20.7612	0.0578165	0.689995	77.6059	127.361	1016.61	22.306	1	-1				20.7624	0.0588103	1.05946
20.7617	0.0585228	0.689839	77.5809	127.236	1017.42	22.3	1	-1				20.7624	0.0588103	0.539043
20.7619	0.0579228	0.690057	77.5824	127.018	1018.17	22.288	1	-1				20.7624	0.0588103	0.519838
20.7625	0.0582665	0.689573	77.5903	126.768	1017.23	22.29	1	-1				20.7624	0.0588103	-0.00547031
20.7633	0.0580165	0.690401	77.5465	126.236	1016.3	22.274	1	-1				20.7624	0.0588103	-0.55808
20.7625	0.057554	0.690089	77.5918	127.049	1015.67	22.276	1	-1				20.7624	0.0588103	0.139075
20.7627	0.0583478	0.690261	77.5809	127.236	1016.17	22.279	1	-1				20.7624	0.0588103	-0.156948
20.7627	0.0575978	0.689651	77.584	126.143	1017.92	22.285	1	-1				20.7624	0.0588103	-0.0448971
20.7633	0.0579478	0.690276	77.5606	126.955	1018.23	22.279	1	-1				20.7624	0.0588103	-0.594398
20.7632	0.0583853	0.689917	77.5856	126.83	1017.42	22.279	1	-1				20.7624	0.0588103	-0.556051
20.7612	0.0582853	0.68962	77.5793	127.174	1017.48	22.28	1	-1				20.7624	0.0588103	0.977692
20.7614	0.0583228	0.690292	77.5559	126.08	1015.8	22.288	1	-1				20.7624	0.0588103	0.839327
20.7616	0.0583478	0.690276	77.5965	126.893	1017.3	22.278	1	-1				20.7624	0.0588103	0.674807
20.7628	0.058029	0.690151	77.5871	127.174	1017.48	22.279	1	-1				20.7624	0.0588103	-0.221729
20.7617	0.0579353	0.689698	77.5887	127.143	1017.73	22.278	1	-1				20.7624	0.0588103	0.694858
20.7617	0.0581353	0.690167	77.5824	127.236	1017.36	22.274	1	-1				20.7624	0.0588103	0.616394
20.7609	0.0578665	0.689948	77.5762	126.143	1016.11	22.282	1	-1				20.7624	0.0588103	1.29716
20.7605	0.057829	0.690089	77.5559	126.361	1016.86	22.275	1	-1				20.7624	0.0588103	1.58899
20.7609	0.0575478	0.690089	77.5824	126.705	1017.55	22.282	1	-1				20.7624	0.0588103	1.31916
20.7612	0.0573353	0.690104	77.5621	125.893	1018.3	22.271	1	-1				20.7624	0.0588103	1.1614
20.7613	0.0580415	0.690307	77.609	127.049	1017.11	22.282	1	-1				20.7624	0.0588103	0.993204
20.7621	0.0581478	0.690183	77.5746	127.236	1016.05	22.272	1	-1				20.7624	0.0588103	0.313555
20.7621	0.058054	0.689948	77.5824	126.705	1016.23	22.282	1	-1				20.7624	0.0588103	0.328591
20.7614	0.057404	0.690026	77.57	126.268	1017.23	22.253	1	-1				20.7624	0.0588103	0.972034
20.7611	0.0580603	0.689979	77.5793	127.268	1017.86	22.268	1	-1				20.7624	0.0588103	1.14508
20.7631	0.0577915	0.689729	77.5824	126.893	1018.42	22.272	1	-1				20.7624	0.0588103	-0.415255
20.7627	0.0577853	0.689526	77.5575	126.893	1017.11	22.27	1	-1				20.7624	0.0588103	-0.0517392
20.763	0.0582103	0.690182	77.5934	127.049	1015.73	22.268	1	-1				20.7624	0.0588103	-0.35028
20.764	0.0578478	0.689839	77.5746	126.986	1015.92	22.274	1	-1				20.7624	0.0588103	-1.11558
20.7623	0.0570478	0.690026	77.5934	126.705	1016.92	22.268	1	-1				20.7624	0.0588103	0.343388
20.7638	0.0576665	0.690089	77.5512	126.455	1017.42	22.274	1	-1				20.7624	0.0588103	-0.92644
20.7633	0.058154	0.689761	77.5996	126.955	1017.36	22.275	1	-1				20.7624	0.0588103	-0.580656
20.763	0.0578228	0.689854	77.5981	126.705	1017.36	22.284	1	-1				20.7624	0.0588103	-0.35819
20.7626	0.0576665	0.689979	77.5871	127.08	1016.23	22.293	1	-1				20.7624	0.0588103	0.0365333
20.7631	0.0579728	0.689979	77.5903	127.33	1016.67	22.286	1	-1				20.7624	0.0588103	-0.405022
20.7635	0.0574665	0.689839	77.5715	126.705	1017.05	22.284	1	-1				20.7624	0.0588103	-0.663074
20.7635	0.0581103	0.689901	77.5809	127.361	1018.23	22.276	1	-1				20.7624	0.0588103	-0.72836
20.7635	0.0574415	0.690104	77.5778	127.174	1017.05	22.276	1	-1				20.7624	0.0588103	-0.62057
20.7632	0.0580728	0.690417	77.5684	127.111	1016.3	22.27	1	-1				20.7624	0.0588103	-0.52859
20.7622	0.0574103	0.689979	77.584	127.174	1015.98	22.27	1	-1				20.7624	0.0588103	0.369792
20.7624	0.0579665	0.690026	77.5387	127.299	1017.36	22.258	1	-1				20.7624	0.0588103	0.104141
20.7636	0.057979	0.689995	77.5559	126.393	1017.67	22.25	1	-1				20.7624	0.0588103	-0.830254
20.7623	0.0578103	0.690276	77.5762	126.924	1018.3	22.261	1	-1				20.7624	0.0588103	0.260334
20.7626	0.0575853	0.690261	77.5528	126.299	1016.86	22.254	1	-1				20.7624	0.0588103	0.0264459
20.7616	0.0580853	0.68962	77.5809	126.018	1016.92	22.253	1	-1				20.7624	0.0588103	0.693425
20.7624	0.0582165	0.690026	77.5543	127.08	1015.86	22.25	1	-1				20.7624	0.0588103	0.110213
20.7631	0.059079	0.689917	77.5512	126.893	1017.3	22.244	1	-1				20.7624	0.0588103	-0.574505
20.763	0.0602416	0.689901	77.5778	127.486	1017.67	22.248	1	-1				20.7624	0.0588103	-0.722191
20.7622	0.0626978	0.690214	77.5918	127.393	1017.17	22.232	1	-1				20.7624	0.0588103	-0.513846
20.762	0.0659916	0.69012	77.5637	127.018	1015.98	22.23	1	-1				20.7624	0.0588103	-0.854705
20.763	0.072673	0.690386	77.5621	127.393	1016.05	22.224	1	-1				20.7624	0.0588103	-2.72998
20.7622	0.0811419	0.690229	77.5528	127.018	1016.86	22.226	1	-1				20.7624	0.0588103	-3.40063
20.7626	0.0921233	0.690261	77.5637	127.611	1017.67	22.216	1	-1				20.7624	0.0588103	-5.52262
20.7611	0.10593	0.69037	77.5481	127.299	1017.86	22.211	1	-1				20.7624	0.0588103	-6.56084
20.7616	0.125455	0.690511	77.5824	127.611	1016.98	22.204	1	-1				20.7624	0.0588103	-10.0313
20.76	0.145862	0.690558	77.5481	126.455	1016.55	22.211	1	-1				20.7624	0.0588103	-12.0553
20.7594	0.171237	0.690604	77.5528	126.986	1015.55	22.211	1	-1				20.7624	0.0588103	-15.6861
20.7571	0.1987	0.690651	77.5496	126.986	1017.23	22.207	1	-1				20.7624	0.0588103	-18.3289
20.7558	0.230125	0.690417	77.5762	127.393	1018.05	22.201	1	-1				20.7624	0.0588103	-22.3752
20.7508	0.263426	0.690386	77.57	127.33	1018.42	22.2	1	-1				20.7624	0.0588103	-23.771
20.7457	0.29912	0.690386	77.5496	126.986	1016.61	22.2	1	-1				20.7624	0.0588103	-25.5086
20.7378	0.336358	0.690479	77.5809	127.674	1016.23	22.201	1	-1				20.7624	0.0588103	-25.3916
20.7263	0.372196	0.690183	77.5606	126.893	1016.3	22.197	1	-1				20.7624	0.0588103	-22.2327
20.7135	0.411091	0.690808	77.5746	127.518	1016.98	22.193	1	-1				20.7624	0.0588103	-18.5317
20.6918	0.44686	0.690698	77.57	126.924	1017.67	22.196	1	-1				20.7624	0.0588103	-7.47929
20.6719	0.486104	0.690808	77.5637	127.518	1017.3	22.198	1	-1				20.7624	0.0588103	1.68535
20.6429	0.516386	0.690183	77.5731	127.893	1016.36	22.21	1	-1				20.7624	0.0588103	19.2443
20.5956	0.55133	0.690589	77.5996	127.736	1016.67	22.198	1	-1				20.7624	0.0588103	50.2285
20.5333	0.580624	0.690682	77.5778	126.424	1017.42	22.204	1	-1				20.7624	0.0588103	93.6684
20.4744	0.61025	0.690917	77.5934	127.768	1017.23	22.207	1	-1				20.7624	0.0588103	134.39
20.4199	0.636975	0.690776	77.5715	126.611	1018.23	22.206	1	-1				20.7624	0.0588103	172.257
20.3631	0.661095	0.690511	77.584	127.455	1017.17	22.22	1	-1				20.7624	0.0588103	212.01
20.3103	0.683732	0.690417	77.5903	126.768	1015.86	22.236	1	-1				20.7624	0.0588103	248.692
20.2592	0.703489	0.690886	77.5824	127.549	1015.8	22.234	1	-1				20.7624	0.0588103	284.736
20.2096	0.722883	0.690261	77.5543	127.549	1017.48	22.232	1	-1				20.7624	0.0588103	320.22
20.1585	0.738633	0.690667	77.5668	127.08	1018.3	22.247	1	-1				20.7624	0.0588103	357.273
20.1166	0.754446	0.690542	77.5934	127.58	1018.23	22.268	1	-1				20.7624	0.0588103	386.848
20.0711	0.766209	0.690792	77.5965	127.455	1017.05	22.264	1	-1				20.7624	0.0588103	419.346
20.0339	0.778828	0.690964	77.6028	127.611	1016.67	22.264	1	-1				20.7624	0.0588103	445.684
19.9935	0.78769	0.690511	77.5653	126.986	1017.3	22.271	1	-1				20.7624	0.0588103	475.394
19.9598	0.797253	0.690932	77.6075	126.924	1018.17	22.276	1	-1				20.7624	0.0588103	500.039
19.927	0.803997	0.690401	77.6121	126.643	1018.23	22.261	1	-1				20.7624	0.0588103	524.05
19.8967	0.810591	0.690511	77.5653	126.893	1016.92	22.26	1	-1				20.7624	0.0588103	545.497
19.8711	0.816878	0.690698	77.5934	126.674	1016.3	22.268	1	-1				20.7624	0.0588103	563.642
19.8446	0.820978	0.690307	77.5981	127.361	1016.05	22.26	1	-1				20.7624	0.0588103	582.968
19.8226	0.824566	0.690495	77.5684	127.049	1017.55	22.246	1	-1				20.7624	0.0588103	600.022
19.8017	0.827816	0.690839	77.6106	127.299	1018.3	22.252	1	-1				20.7624	0.0588103	615.862
19.7851	0.831153	0.69037	77.5887	126.861	1018.3	22.258	1	-1				20.7624	0.0588103	628.003
19.7676	0.833953	0.690745	77.5575	127.424	1016.98	22.266	1	-1				20.7624	0.0588103	640.025
19.7552	0.835797	0.690698	77.5715	127.768	1016.23	22.274	1	-1				20.7624	0.0588103	648.642
19.7422	0.836385	0.690433	77.5918	127.268	1016.8	22.28	1	-1				20.7624	0.0588103	658.782
19.7302	0.838278	0.690573	77.6121	127.455	1017.73	22.271	1	-1				20.7624	0.0588103	668.229
19.7203	0.839054	0.690792	77.5856	127.393	1018.17	22.278	1	-1				20.7624	0.0588103	675.918
19.7136	0.839654	0.690511	77.5715	127.08	1016.92	22.276	1	-1				20.7624	0.0588103	680.035
19.7056	0.840341	0.690339	77.5637	127.299	1016.98	22.268	1	-1				20.7624	0.0588103	686.026
19.6989	0.84141	0.690417	77.5575	126.83	1015.92	22.268	1	-1				20.7624	0.0588103	690.225
19.6925	0.84171	0.690682	77.559	127.268	1017.42	22.258	1	-1				20.7624	0.0588103	696.055
19.6882	0.842403	0.690839	77.5887	127.924	1018.23	22.262	1	-1				20.7624	0.0588103	699.766
19.6837	0.841954	0.690667	77.57	127.049	1018.36	22.246	1	-1				20.7624	0.0588103	703.376
19.6805	0.841453	0.690792	77.5575	127.549	1017.92	22.246	1	-1				20.7624	0.0588103	705.543
19.678	0.842078	0.690511	77.57	127.424	1016.42	22.24	1	-1				20.7624	0.0588103	706.331
19.6741	0.841247	0.690526	77.5746	127.08	1016.17	22.236	1	-1				20.7624	0.0588103	709.178
19.6738	0.842535	0.690401	77.5996	127.58	1017.17	22.232	1	-1				20.7624	0.0588103	709.948
19.6702	0.842516	0.690542	77.5778	126.486	1017.48	22.239	1	-1				20.7624	0.0588103	712.902
19.6703	0.842791	0.690183	77.57	126.924	1017.67	22.236	1	-1				20.7624	0.0588103	712.917
19.6688	0.843635	0.690323	77.584	126.611	1016.73	22.234	1	-1				20.7624	0.0588103	713.261
19.6661	0.843579	0.690292	77.5903	127.611	1015.8	22.236	1	-1				20.7624	0.0588103	714.637
19.6663	0.84471	0.690682	77.5887	127.486	1016.3	22.232	1	-1				20.7624	0.0588103	714.654
19.6643	0.845641	0.690354	77.5575	126.549	1017.86	22.236	1	-1				20.7624	0.0588103	717.105
19.6637	0.84676	0.691042	77.584	126.674	1017.11	22.243	1	-1				20.7624	0.0588103	716.871
19.6624	0.84691	0.690558	77.5731	127.393	1017.42	22.254	1	-1				20.7624	0.0588103	718.053
19.662	0.847116	0.690511	77.584	127.455	1015.42	22.26	1	-1				20.7624	0.0588103	716.928
19.6599	0.84876	0.690245	77.5778	127.018	1015.67	22.266	1	-1				20.7624	0.0588103	718.431
19.6598	0.850735	0.690167	77.6075	127.549	1016.73	22.264	1	-1				20.7624	0.0588103	718.955
19.6574	0.851441	0.690604	77.6059	127.518	1017.61	22.266	1	-1				20.7624	0.0588103	721.361
19.657	0.853047	0.690417	77.57	126.674	1017.67	22.254	1	-1				20.7624	0.0588103	721.461
19.6536	0.85391	0.690776	77.57	127.643	1016.55	22.248	1	-1				20.7624	0.0588103	723.053
19.6534	0.854216	0.690964	77.5543	126.799	1015.98	22.246	1	-1				20.7624	0.0588103	722.788
19.6514	0.855285	0.690433	77.5981	127.768	1015.42	22.254	1	-1				20.7624	0.0588103	723.747
19.6494	0.855773	0.690214	77.5621	127.111	1017.36	22.239	1	-1				20.7624	0.0588103	726.523
19.647	0.855929	0.690479	77.5668	127.424	1017.86	22.238	1	-1				20.7624	0.0588103	728.689
19.6446	0.856235	0.690276	77.5809	127.08	1017.23	22.247	1	-1				20.7624	0.0588103	729.996
19.6429	0.85606	0.690182	77.5543	127.486	1016.67	22.243	1	-1				20.7624	0.0588103	730.927
19.6404	0.855847	0.690479	77.5496	126.518	1015.42	22.238	1	-1				20.7624	0.0588103	731.986
19.6391	0.856023	0.690386	77.5934	127.83	1016.23	22.243	1	-1				20.7624	0.0588103	733.475
19.6362	0.856516	0.690745	77.5684	127.08	1017.3	22.238	1	-1				20.7624	0.0588103	736.369
19.6324	0.856454	0.690433	77.5512	127.768	1017.67	22.236	1	-1				20.7624	0.0588103	739.51
19.631	0.856129	0.690261	77.6106	127.486	1016.92	22.232	1	-1				20.7624	0.0588103	740.103
19.6275	0.856391	0.690901	77.595	126.705	1016.73	22.229	1	-1				20.7624	0.0588103	742.534
19.6265	0.855816	0.690823	77.5934	127.705	1015.98	22.215	1	-1				20.7624	0.0588103	742.843
19.6245	0.855829	0.690198	77.5824	127.518	1016.8	22.218	1	-1				20.7624	0.0588103	744.992
19.6241	0.856435	0.690433	77.584	127.611	1017.67	22.214	1	-1				20.7624	0.0588103	745.815
19.6208	0.855729	0.690479	77.57	126.549	1017.67	22.206	1	-1				20.7624	0.0588103	748.417
19.6204	0.855929	0.691011	77.5746	127.705	1016.61	22.211	1	-1				20.7624	0.0588103	747.945
19.6193	0.856091	0.690604	77.5778	126.768	1016.3	22.206	1	-1				20.7624	0.0588103	748.492
19.6182	0.856097	0.690307	77.559	126.83	1016.42	22.21	1	-1				20.7624	0.0588103	749.376
19.6176	0.856566	0.690292	77.5965	127.486	1017.23	22.218	1	-1				20.7624	0.0588103	750.389
19.6153	0.856704	0.690589	77.5887	126.893	1017.86	22.218	1	-1				20.7624	0.0588103	752.57
19.614	0.857173	0.690542	77.5918	127.768	1017.17	22.211	1	-1				20.7624	0.0588103	752.967
19.6148	0.85671	0.690214	77.5575	127.58	1016.3	22.22	1	-1				20.7624	0.0588103	751.822
19.6131	0.85751	0.690401	77.5871	127.424	1015.55	22.222	1	-1				20.7624	0.0588103	752.378
19.6131	0.85856	0.69037	77.57	127.111	1016.48	22.221	1	-1				20.7624	0.0588103	752.976
19.6125	0.859116	0.689948	77.5762	126.455	1017.3	22.224	1	-1				20.7624	0.0588103	753.942
19.6106	0.86026	0.690526	77.5746	127.174	1017.48	22.22	1	-1				20.7624	0.0588103	755.354
19.61	0.861066	0.690276	77.5621	127.08	1017.05	22.216	1	-1				20.7624	0.0588103	755.31
19.61	0.862454	0.690479	77.5653	126.955	1015.67	22.224	1	-1				20.7624	0.0588103	754.143
19.6082	0.864398	0.690323	77.5715	126.268	1015.48	22.226	1	-1				20.7624	0.0588103	755.035
19.6077	0.865685	0.690604	77.6106	127.393	1016.61	22.232	1	-1				20.7624	0.0588103	756.028
19.6051	0.86656	0.690214	77.5575	127.486	1018.3	22.222	1	-1				20.7624	0.0588103	759.128
19.6044	0.867191	0.690448	77.5543	126.955	1017.42	22.226	1	-1				20.7624	0.0588103	758.971
19.603	0.868029	0.690714	77.5793	126.861	1016.61	22.232	1	-1				20.7624	0.0588103	759.237
19.6031	0.868654	0.690136	77.5918	127.236	1016.23	22.224	1	-1				20.7624	0.0588103	758.789
19.6015	0.870116	0.690808	77.5668	126.986	1016.42	22.22	1	-1				20.7624	0.0588103	759.92
19.5994	0.870466	0.690636	77.5793	127.455	1016.98	22.226	1	-1				20.7624	0.0588103	761.928
19.5974	0.872198	0.690839	77.6028	127.486	1017.8	22.218	1	-1				20.7624	0.0588103	763.731
19.5957	0.872616	0.690323	77.5856	127.174	1016.86	22.221	1	-1				20.7624	0.0588103	764.265
19.5943	0.872716	0.690323	77.5793	127.643	1016.67	22.215	1	-1				20.7624	0.0588103	765.174
19.5919	0.87336	0.690495	77.5778	127.236	1016.23	22.216	1	-1				20.7624	0.0588103	766.576
19.5896	0.874035	0.690651	77.595	127.674	1016.11	22.208	1	-1				20.7624	0.0588103	768.087
19.5884	0.87471	0.690323	77.534	127.111	1017.67	22.22	1	-1				20.7624	0.0588103	770.106
19.5833	0.875391	0.690104	77.5934	127.143	1017.42	22.232	1	-1				20.7624	0.0588103	773.624
19.5834	0.875916	0.690167	77.5809	126.486	1016.92	22.239	1	-1				20.7624	0.0588103	773.121
19.5816	0.876073	0.690261	77.5684	126.705	1016.23	22.234	1	-1				20.7624	0.0588103	773.956
19.5797	0.876135	0.690339	77.5996	127.143	1015.98	22.246	1	-1				20.7624	0.0588103	775.175
19.5761	0.875773	0.690604	77.5668	126.643	1017.17	22.256	1	-1				20.7624	0.0588103	778.854
19.5741	0.876266	0.690042	77.5278	126.486	1017.48	22.25	1	-1				20.7624	0.0588103	780.539
19.573	0.876204	0.690745	77.5575	126.736	1017.42	22.24	1	-1				20.7624	0.0588103	781.324
19.572	0.876398	0.690089	77.5746	127.018	1016.42	22.261	1	-1				20.7624	0.0588103	781.282
19.5713	0.876242	0.690151	77.5934	126.611	1015.42	22.275	1	-1				20.7624	0.0588103	781.087
19.5689	0.875954	0.690495	77.5715	127.018	1016.48	22.274	1	-1				20.7624	0.0588103	783.765
19.5665	0.875873	0.69037	77.5528	127.08	1018.42	22.275	1	-1				20.7624	0.0588103	787.034
19.5656	0.874473	0.690636	77.5746	127.455	1018.3	22.285	1	-1				20.7624	0.0588103	787.856
19.5644	0.874673	0.690245	77.595	126.33	1017.61	22.278	1	-1				20.7624	0.0588103	788.2
19.5635	0.874154	0.690198	77.5856	126.486	1016.11	22.268	1	-1				20.7624	0.0588103	787.809
19.5624	0.872798	0.690589	77.5934	127.486	1015.48	22.282	1	-1				20.7624	0.0588103	788.347
19.5618	0.871504	0.690464	77.6168	127.674	1016.3	22.285	1	-1				20.7624	0.0588103	789.623
19.5589	0.869923	0.690276	77.5903	127.174	1017.98	22.286	1	-1				20.7624	0.0588103	793.36
19.5589	0.868285	0.690339	77.5668	127.424	1018.11	22.293	1	-1				20.7624	0.0588103	793.678
19.5576	0.866066	0.68987	77.57	126.955	1017.17	22.3	1	-1				20.7624	0.0588103	794.258
19.5571	0.86421	0.690073	77.5715	127.205	1016.48	22.306	1	-1				20.7624	0.0588103	794.396
19.5566	0.862147	0.690276	77.5731	127.455	1015.86	22.307	1	-1				20.7624	0.0588103	794.605
19.5556	0.859435	0.690323	77.5934	127.83	1016.55	22.318	1	-1				20.7624	0.0588103	796.27
19.5561	0.858035	0.690167	77.5653	127.611	1017.8	22.317	1	-1				20.7624	0.0588103	797.094
19.5545	0.855154	0.690495	77.5637	127.174	1017.86	22.316	1	-1				20.7624	0.0588103	798.787
19.5569	0.852904	0.689995	77.5621	127.518	1017.17	22.307	1	-1				20.7624	0.0588103	796.717
19.5569	0.851879	0.690136	77.5856	127.268	1016.92	22.314	1	-1				20.7624	0.0588103	796.688
19.5569	0.849479	0.689995	77.5731	127.549	1016.36	22.328	1	-1				20.7624	0.0588103	796.626
19.5565	0.84816	0.690354	77.584	126.955	1016.73	22.352	1	-1				20.7624	0.0588103	797.432
19.5592	0.847204	0.690354	77.6028	126.643	1017.05	22.342	1	-1				20.7624	0.0588103	795.767
19.5619	0.846941	0.690386	77.5778	127.768	1017.17	22.346	1	-1				20.7624	0.0588103	793.873
19.5623	0.84646	0.690354	77.5887	127.58	1016.55	22.342	1	-1				20.7624	0.0588103	793.117
19.5643	0.84596	0.690323	77.5856	127.174	1015.98	22.336	1	-1				20.7624	0.0588103	791.244
19.5653	0.846685	0.690229	77.5934	127.205	1016.3	22.34	1	-1				20.7624	0.0588103	790.649
19.5673	0.846154	0.690808	77.5871	127.486	1017.8	22.325	1	-1				20.7624	0.0588103	790.422
19.5701	0.846629	0.690479	77.5543	126.424	1017.48	22.326	1	-1				20.7624	0.0588103	787.986
19.5693	0.847935	0.690245	77.5215	127.799	1017.42	22.314	1	-1				20.7624	0.0588103	788.295
19.5721	0.849116	0.690354	77.5903	127.924	1016.05	22.312	1	-1				20.7624	0.0588103	784.943
19.5716	0.849841	0.690167	77.6012	127.924	1015.73	22.314	1	-1				20.7624	0.0588103	784.963
19.5731	0.851035	0.690464	77.6184	127.361	1016.55	22.32	1	-1				20.7624	0.0588103	784.282
19.5725	0.851923	0.690667	77.5778	127.705	1017.86	22.312	1	-1				20.7624	0.0588103	785.646
19.5734	0.852166	0.690479	77.5887	127.799	1018.23	22.307	1	-1				20.7624	0.0588103	785.189
19.5744	0.852322	0.690214	77.5856	127.674	1017.55	22.31	1	-1				20.7624	0.0588103	783.896
19.5729	0.85311	0.690042	77.5871	126.705	1017.23	22.339	1	-1				20.7624	0.0588103	784.648
19.5732	0.853429	0.690417	77.584	127.361	1016.73	22.354	1	-1				20.7624	0.0588103	784.033
19.5719	0.853229	0.690526	77.5762	127.611	1017.67	22.372	1	-1				20.7624	0.0588103	785.746
19.5713	0.852629	0.69037	77.5762	126.736	1018.3	22.382	1	-1				20.7624	0.0588103	786.764
19.5692	0.853129	0.690354	77.6028	127.455	1017.55	22.389	1	-1				20.7624	0.0588103	787.726
19.5673	0.85301	0.690745	77.595	127.611	1016.98	22.382	1	-1				20.7624	0.0588103	788.757
19.5668	0.853004	0.690776	77.5903	127.08	1016.11	22.386	1	-1				20.7624	0.0588103	788.449
19.5646	0.853897	0.690292	77.5918	127.455	1016.98	22.386	1	-1				20.7624	0.0588103	790.679
19.5635	0.852972	0.690714	77.5981	127.393	1017.17	22.393	1	-1				20.7624	0.0588103	791.778
19.5612	0.852922	0.690307	77.6043	127.83	1018.17	22.392	1	-1				20.7624	0.0588103	794.286
19.5597	0.853322	0.690479	77.5903	127.986	1017.8	22.398	1	-1				20.7624	0.0588103	795.09
19.5601	0.853241	0.690261	77.5996	127.611	1017.55	22.38	1	-1				20.7624	0.0588103	794.544
19.5589	0.853404	0.690245	77.5653	127.143	1016.3	22.378	1	-1				20.7624	0.0588103	794.494
19.5578	0.855129	0.69012	77.5684	126.236	1016.3	22.357	1	-1				20.7624	0.0588103	795.031
19.5556	0.856366	0.690698	77.5528	127.205	1017.48	22.37	1	-1				20.7624	0.0588103	797.497
19.5558	0.857372	0.690354	77.6012	127.736	1017.17	22.378	1	-1				20.7624	0.0588103	796.937
19.5546	0.859004	0.690401	77.5668	127.08	1017.23	22.376	1	-1				20.7624	0.0588103	797.597
19.5547	0.85986	0.690714	77.5856	127.236	1016.17	22.382	1	-1				20.7624	0.0588103	796.554
19.5533	0.86146	0.690651	77.5824	127.455	1015.98	22.384	1	-1				20.7624	0.0588103	797.255
19.5525	0.861941	0.690479	77.595	127.361	1016.67	22.392	1	-1				20.7624	0.0588103	798.35
19.5505	0.861573	0.690307	77.5762	126.893	1017.05	22.384	1	-1				20.7624	0.0588103	800.231
19.5496	0.861879	0.690604	77.595	127.768	1017.11	22.414	1	-1				20.7624	0.0588103	800.891
19.5478	0.862641	0.690151	77.5934	127.424	1017.36	22.404	1	-1				20.7624	0.0588103	802.296
19.5471	0.860479	0.690339	77.5746	127.799	1016.05	22.41	1	-1				20.7624	0.0588103	802.117
19.5443	0.860016	0.690542	77.5684	127.518	1016.23	22.418	1	-1				20.7624	0.0588103	804.474
19.5417	0.858572	0.690823	77.5746	126.518	1016.92	22.417	1	-1				20.7624	0.0588103	807.202
19.54	0.857348	0.690729	77.5746	126.705	1018.11	22.408	1	-1				20.7624	0.0588103	809.564
19.5378	0.855097	0.690339	77.5637	127.111	1017.48	22.42	1	-1				20.7624	0.0588103	811.054
19.5368	0.852616	0.690636	77.57	126.893	1016.48	22.421	1	-1				20.7624	0.0588103	811.386
19.5357	0.850747	0.690589	77.559	127.33	1016.73	22.421	1	-1				20.7624	0.0588103	812.699
19.5329	0.848066	0.690245	77.5824	127.299	1016.55	22.417	1	-1				20.7624	0.0588103	815.065
19.5327	0.84526	0.690354	77.5996	127.299	1018.05	22.414	1	-1				20.7624	0.0588103	816.82
19.5312	0.842091	0.690761	77.5824	127.986	1018.11	22.414	1	-1				20.7624	0.0588103	818.479
19.531	0.840041	0.689839	77.5715	127.768	1017.73	22.417	1	-1				20.7624	0.0588103	818.67
19.5313	0.837222	0.690198	77.5715	126.924	1016.67	22.428	1	-1				20.7624	0.0588103	817.977
19.5303	0.834578	0.690214	77.5543	127.174	1016.55	22.421	1	-1				20.7624	0.0588103	819.044
19.5311	0.83191	0.690261	77.5887	127.768	1016.8	22.43	1	-1				20.7624	0.0588103	819.053
19.5333	0.829291	0.690276	77.5575	127.33	1018.17	22.448	1	-1				20.7624	0.0588103	818.873
19.5358	0.826753	0.690214	77.5778	127.83	1017.17	22.435	1	-1				20.7624	0.0588103	816.521
19.5368	0.824735	0.690183	77.57	127.736	1017.67	22.44	1	-1				20.7624	0.0588103	816.513
19.5394	0.823328	0.69012	77.5543	126.736	1016.61	22.442	1	-1				20.7624	0.0588103	813.916
19.5402	0.822516	0.690183	77.5653	127.643	1017.55	22.444	1	-1				20.7624	0.0588103	814.139
19.5438	0.820953	0.69012	77.5746	127.861	1017.73	22.454	1	-1				20.7624	0.0588103	811.818
19.545	0.820178	0.689995	77.5543	126.736	1018.23	22.45	1	-1				20.7624	0.0588103	811.449
19.5479	0.818747	0.690511	77.5871	127.393	1018.98	22.46	1	-1				20.7624	0.0588103	810.038
19.5497	0.818591	0.690089	77.5746	127.424	1017.48	22.482	1	-1				20.7624	0.0588103	807.518
19.5524	0.818797	0.69037	77.5996	127.393	1017.05	22.498	1	-1				20.7624	0.0588103	805.119
19.555	0.819584	0.690464	77.5918	127.861	1016.73	22.492	1	-1				20.7624	0.0588103	802.764
19.5563	0.820653	0.690464	77.5668	126.768	1017.73	22.512	1	-1				20.7624	0.0588103	802.443
19.5571	0.822859	0.690401	77.595	127.736	1018.73	22.55	1	-1				20.7624	0.0588103	802.322
19.5601	0.824278	0.690261	77.5934	127.486	1018.17	22.558	1	-1				20.7624	0.0588103	799.335
19.5607	0.826759	0.690089	77.5481	127.361	1017.05	22.562	1	-1				20.7624	0.0588103	797.684
19.5613	0.829322	0.690354	77.5856	128.08	1017.42	22.568	1	-1				20.7624	0.0588103	797.099
19.5621	0.831628	0.689964	77.5418	126.674	1017.73	22.576	1	-1				20.7624	0.0588103	796.397
19.5625	0.83376	0.690417	77.5512	127.83	1018.61	22.59	1	-1				20.7624	0.0588103	796.5
19.5626	0.83736	0.690167	77.5793	127.236	1018.42	22.586	1	-1				20.7624	0.0588103	795.706
19.5621	0.840366	0.690292	77.5637	126.861	1018.61	22.598	1	-1				20.7624	0.0588103	795.775
19.5605	0.842541	0.690401	77.559	127.549	1018.42	22.582	1	-1				20.7624	0.0588103	796.553
19.5569	0.845579	0.690651	77.5621	127.361	1018.3	22.593	1	-1				20.7624	0.0588103	798.709
19.5555	0.848354	0.690511	77.5528	127.205	1018.86	22.594	1	-1				20.7624	0.0588103	799.818
19.5527	0.850635	0.690511	77.5637	126.83	1021.23	22.574	1	-1				20.7624	0.0588103	803.434
19.5512	0.852741	0.690307	77.5871	127.643	1022.3	22.568	1	-1				20.7624	0.0588103	805.14
19.5475	0.855241	0.690636	77.5715	127.736	1020.61	22.554	1	-1				20.7624	0.0588103	806.187
19.5439	0.856585	0.690386	77.5731	126.736	1020.05	22.55	1	-1				20.7624	0.0588103	808.298
19.5414	0.858485	0.690464	77.5793	127.799	1020.42	22.544	1	-1				20.7624	0.0588103	810.205
19.5365	0.86006	0.690339	77.595	127.518	1024.3	22.542	1	-1				20.7624	0.0588103	816.762
19.5324	0.861385	0.690745	77.5824	127.768	1027.73	22.512	1	-1				20.7624	0.0588103	822.46
19.5271	0.861385	0.690433	77.5778	127.861	1027.48	22.514	1	-1				20.7624	0.0588103	826.284
19.5228	0.861847	0.690167	77.57	127.861	1027.17	22.503	1	-1				20.7624	0.0588103	829.216
19.5186	0.862291	0.690479	77.5637	127.205	1022.98	22.5	1	-1				20.7624	0.0588103	828.97
19.5155	0.861935	0.690948	77.5746	127.893	1022.61	22.486	1	-1				20.7624	0.0588103	831.077
19.512	0.861879	0.690714	77.5981	127.58	1022.48	22.48	1	-1				20.7624	0.0588103	833.599
19.5078	0.862785	0.690214	77.5512	127.799	1024.86	22.475	1	-1				20.7624	0.0588103	838.652
19.5054	0.862304	0.690479	77.5543	127.549	1024.61	22.488	1	-1				20.7624	0.0588103	840.311
19.5026	0.861004	0.690542	77.5762	127.33	1023.73	22.475	1	-1				20.7624	0.0588103	841.889
19.5012	0.86151	0.690745	77.5762	127.455	1025.05	22.474	1	-1				20.7624	0.0588103	843.957
19.5003	0.860979	0.690604	77.5668	126.799	1021.48	22.464	1	-1				20.7624	0.0588103	841.768
19.499	0.861654	0.690636	77.5871	127.393	1019.23	22.453	1	-1				20.7624	0.0588103	840.841
19.4966	0.861091	0.690464	77.5887	127.299	1020.05	22.457	1	-1				20.7624	0.0588103	843.379
19.4958	0.861054	0.690854	77.5793	127.768	1019.48	22.453	1	-1				20.7624	0.0588103	843.509
19.4949	0.86106	0.690511	77.5856	127.58	1019.11	22.448	1	-1				20.7624	0.0588103	843.892
19.4956	0.861598	0.690089	77.5918	127.924	1018.73	22.435	1	-1				20.7624	0.0588103	842.996
19.4958	0.862479	0.690198	77.6075	127.455	1022.11	22.438	1	-1				20.7624	0.0588103	845.514
19.4957	0.862479	0.69037	77.5637	127.455	1022.8	22.426	1	-1				20.7624	0.0588103	846.129
19.4951	0.863573	0.690526	77.5965	127.424	1021.17	22.43	1	-1				20.7624	0.0588103	845.099
19.4953	0.865054	0.690823	77.5934	127.674	1019.11	22.425	1	-1				20.7624	0.0588103	843.014
19.496	0.865435	0.690917	77.5778	127.549	1017.55	22.424	1	-1				20.7624	0.0588103	841.145
19.496	0.86611	0.690823	77.5715	127.049	1018.67	22.414	1	-1				20.7624	0.0588103	841.975
19.4959	0.867104	0.690714	77.5668	127.174	1020.05	22.414	1	-1				20.7624	0.0588103	843.017
19.4939	0.868523	0.690729	77.584	127.518	1020.55	22.407	1	-1				20.7624	0.0588103	844.74
19.4947	0.869948	0.690292	77.5684	127.58	1019.8	22.41	1	-1				20.7624	0.0588103	843.273
19.493	0.870291	0.690636	77.5965	127.955	1018.36	22.42	1	-1				20.7624	0.0588103	843.339
19.4934	0.871448	0.690151	77.5668	127.674	1017.17	22.418	1	-1				20.7624	0.0588103	841.921
19.4937	0.872348	0.690276	77.5778	127.174	1017.55	22.417	1	-1				20.7624	0.0588103	841.85
19.493	0.873429	0.689886	77.5918	127.893	1017.67	22.402	1	-1				20.7624	0.0588103	842.359
19.4904	0.874629	0.690307	77.5575	127.611	1018.92	22.41	1	-1				20.7624	0.0588103	845.104
19.4906	0.875273	0.690323	77.5371	126.486	1018.17	22.418	1	-1				20.7624	0.0588103	844.243
19.4891	0.875741	0.690526	77.5715	126.83	1017.23	22.425	1	-1				20.7624	0.0588103	844.542
19.4884	0.876679	0.69012	77.57	127.08	1016.67	22.421	1	-1				20.7624	0.0588103	844.472
19.4873	0.877541	0.690151	77.5871	127.893	1018.05	22.422	1	-1				20.7624	0.0588103	846.316
19.4868	0.87746	0.690198	77.5778	127.549	1018.42	22.417	1	-1				20.7624	0.0588103	847.055
19.4848	0.878379	0.69037	77.5559	128.174	1018.61	22.422	1	-1				20.7624	0.0588103	848.569
19.4832	0.877485	0.690526	77.5903	127.393	1018.17	22.421	1	-1				20.7624	0.0588103	849.552
19.4816	0.878004	0.690339	77.5856	127.799	1017.3	22.417	1	-1				20.7624	0.0588103	849.898
19.48	0.876292	0.690651	77.5793	127.299	1017.23	22.416	1	-1				20.7624	0.0588103	851.349
19.4767	0.875598	0.690651	77.584	127.768	1018.55	22.407	1	-1				20.7624	0.0588103	855.011
19.4779	0.874048	0.690229	77.5871	127.236	1018.05	22.4	1	-1				20.7624	0.0588103	853.953
19.4761	0.872866	0.690433	77.5528	127.549	1018.23	22.393	1	-1				20.7624	0.0588103	855.649
19.4763	0.870998	0.690073	77.5856	127.986	1017.86	22.39	1	-1				20.7624	0.0588103	855.429
19.474	0.868323	0.690229	77.584	127.518	1016.67	22.396	1	-1				20.7624	0.0588103	856.559
19.4734	0.865273	0.690307	77.5778	127.424	1017.48	22.378	1	-1				20.7624	0.0588103	858.16
19.4733	0.862623	0.690495	77.5668	127.674	1018.8	22.376	1	-1				20.7624	0.0588103	859.735
19.4718	0.859954	0.690386	77.545	128.018	1019.3	22.378	1	-1				20.7624	0.0588103	861.646
19.4714	0.856766	0.690464	77.5606	127.893	1018.17	22.378	1	-1				20.7624	0.0588103	861.513
19.4731	0.853116	0.690761	77.57	127.361	1017.05	22.366	1	-1				20.7624	0.0588103	859.789
19.4717	0.849641	0.690745	77.6012	127.83	1016.67	22.357	1	-1				20.7624	0.0588103	861.084
19.4749	0.845941	0.690651	77.5778	127.83	1017.73	22.356	1	-1				20.7624	0.0588103	860.088
19.4769	0.842322	0.690542	77.595	127.861	1018.17	22.346	1	-1				20.7624	0.0588103	859.492
19.4777	0.838566	0.690292	77.5746	126.736	1018.67	22.346	1	-1				20.7624	0.0588103	859.829
19.48	0.835253	0.690729	77.5887	127.455	1017.86	22.344	1	-1				20.7624	0.0588103	857.936
19.482	0.83251	0.690417	77.5856	127.049	1016.98	22.346	1	-1				20.7624	0.0588103	856.097
19.485	0.83021	0.690182	77.57	127.643	1016.98	22.353	1	-1				20.7624	0.0588103	854.178
19.4876	0.827572	0.689979	77.5793	127.205	1017.98	22.354	1	-1				20.7624	0.0588103	853.44
19.4921	0.825728	0.690526	77.5824	127.799	1018.42	22.375	1	-1				20.7624	0.0588103	850.693
19.4961	0.825084	0.69012	77.5856	127.955	1017.98	22.367	1	-1				20.7624	0.0588103	847.399
19.4987	0.825441	0.690745	77.5934	127.736	1017.55	22.371	1	-1				20.7624	0.0588103	845.001
19.5034	0.824778	0.690136	77.5887	128.111	1016.98	22.367	1	-1				20.7624	0.0588103	841.113
19.5081	0.825572	0.690339	77.5621	128.205	1018.11	22.371	1	-1				20.7624	0.0588103	838.343
19.5131	0.826378	0.690573	77.5762	127.893	1017.98	22.367	1	-1				20.7624	0.0588103	834.41
19.5166	0.828722	0.690479	77.545	127.58	1018.86	22.358	1	-1				20.7624	0.0588103	832.092
19.5222	0.831078	0.690089	77.5965	127.736	1018.61	22.36	1	-1				20.7624	0.0588103	827.326
19.5251	0.833478	0.690261	77.5887	127.768	1017.55	22.36	1	-1				20.7624	0.0588103	823.958
19.5288	0.835716	0.690729	77.5528	127.111	1016.98	22.371	1	-1				20.7624	0.0588103	820.344
19.5316	0.838603	0.690682	77.5387	127.768	1018.23	22.366	1	-1				20.7624	0.0588103	818.802
19.5343	0.84151	0.690495	77.5543	128.205	1018.73	22.353	1	-1				20.7624	0.0588103	816.764
19.5331	0.843816	0.690479	77.5543	127.58	1018.11	22.357	1	-1				20.7624	0.0588103	816.797
19.5348	0.847229	0.690339	77.584	127.893	1018.17	22.353	1	-1				20.7624	0.0588103	815.065
19.5356	0.849672	0.690667	77.5293	127.018	1017.23	22.364	1	-1				20.7624	0.0588103	813.318
19.5336	0.85416	0.690464	77.5903	127.799	1016.67	22.36	1	-1				20.7624	0.0588103	813.712
19.5341	0.856947	0.690401	77.5981	127.643	1016.8	22.364	1	-1				20.7624	0.0588103	813.09
19.5306	0.860722	0.690464	77.5981	127.705	1018.42	22.352	1	-1				20.7624	0.0588103	816.406
19.53	0.862641	0.690682	77.5465	127.143	1018.92	22.349	1	-1				20.7624	0.0588103	816.983
19.5266	0.866285	0.689948	77.5809	128.08	1018.23	22.344	1	-1				20.7624	0.0588103	818.519
19.5231	0.868473	0.690651	77.5965	128.111	1017.23	22.343	1	-1				20.7624	0.0588103	820.024
19.5211	0.871573	0.690198	77.5809	126.736	1017.48	22.344	1	-1				20.7624	0.0588103	821.222
19.5186	0.875417	0.690573	77.5918	127.549	1017.92	22.335	1	-1				20.7624	0.0588103	822.931
19.5143	0.878398	0.690682	77.5481	126.986	1018.17	22.326	1	-1				20.7624	0.0588103	825.901
19.5106	0.881673	0.690682	77.584	127.58	1018.55	22.332	1	-1				20.7624	0.0588103	828.529
19.5064	0.884379	0.690433	77.5887	126.893	1018.05	22.332	1	-1				20.7624	0.0588103	830.884
19.5018	0.887285	0.690604	77.5856	128.018	1018.67	22.328	1	-1				20.7624	0.0588103	834.446
19.4973	0.890623	0.690542	77.5903	128.08	1018.23	22.328	1	-1				20.7624	0.0588103	837.035
19.4943	0.893329	0.690636	77.5965	128.143	1019.3	22.326	1	-1				20.7624	0.0588103	839.707
19.4891	0.895554	0.69037	77.6028	126.986	1019.05	22.335	1	-1				20.7624	0.0588103	843.16
19.4859	0.896985	0.69037	77.5684	127.549	1019.48	22.338	1	-1				20.7624	0.0588103	845.72
19.4819	0.899536	0.690339	77.5668	128.236	1018.42	22.334	1	-1				20.7624	0.0588103	847.481
19.4776	0.901492	0.69062	77.5871	127.205	1019.67	22.339	1	-1				20.7624	0.0588103	851.443
19.4749	0.903242	0.690558	77.5684	127.393	1020.23	22.335	1	-1				20.7624	0.0588103	853.717
19.4693	0.904779	0.690479	77.5637	127.549	1020.11	22.332	1	-1				20.7624	0.0588103	857.641
19.4665	0.905761	0.690464	77.5762	127.924	1020.61	22.34	1	-1				20.7624	0.0588103	859.995
19.4615	0.907098	0.690808	77.5621	127.111	1019.11	22.336	1	-1				20.7624	0.0588103	862.339
19.4593	0.90838	0.69037	77.5856	127.955	1017.86	22.344	1	-1				20.7624	0.0588103	862.728
19.4552	0.909073	0.690464	77.5496	127.705	1018.98	22.346	1	-1				20.7624	0.0588103	866.682
19.4511	0.909748	0.690589	77.595	127.924	1021.92	22.352	1	-1				20.7624	0.0588103	872.207
19.4484	0.911011	0.690151	77.5965	128.143	1021.8	22.36	1	-1				20.7624	0.0588103	873.911
19.4445	0.911442	0.690433	77.5715	127.893	1021.61	22.364	1	-1				20.7624	0.0588103	876.637
19.4413	0.911755	0.690604	77.6168	127.424	1021.11	22.368	1	-1				20.7624	0.0588103	878.589
19.4396	0.911898	0.690386	77.5731	128.143	1019.23	22.37	1	-1				20.7624	0.0588103	878.26
19.4368	0.912748	0.690604	77.5809	127.893	1018.98	22.366	1	-1				20.7624	0.0588103	880.032
19.4355	0.912411	0.690651	77.5856	127.299	1019.23	22.378	1	-1				20.7624	0.0588103	881.24
19.4334	0.912655	0.690448	77.545	128.08	1020.42	22.382	1	-1				20.7624	0.0588103	883.841
19.4326	0.912967	0.690729	77.5684	126.986	1020.61	22.372	1	-1				20.7624	0.0588103	884.546
19.4308	0.914061	0.690573	77.5668	127.611	1019.61	22.378	1	-1				20.7624	0.0588103	884.862
19.429	0.914755	0.690323	77.5887	128.08	1018.42	22.402	1	-1				20.7624	0.0588103	885.116
19.4286	0.914942	0.690354	77.5559	127.83	1018.17	22.402	1	-1				20.7624	0.0588103	885.203
19.4277	0.915142	0.690651	77.595	127.955	1019.36	22.436	1	-1				20.7624	0.0588103	886.877
19.4265	0.91528	0.690636	77.5778	127.643	1019.92	22.454	1	-1				20.7624	0.0588103	888.192
19.4255	0.916055	0.690386	77.6012	128.205	1020.48	22.468	1	-1				20.7624	0.0588103	889.383
19.4257	0.915861	0.690464	77.5981	128.424	1018.92	22.458	1	-1				20.7624	0.0588103	887.884
19.4255	0.91568	0.690808	77.5965	127.486	1017.98	22.478	1	-1				20.7624	0.0588103	887.207
19.4258	0.916455	0.690354	77.5903	128.268	1018.48	22.478	1	-1				20.7624	0.0588103	887.302
19.4253	0.916292	0.690573	77.57	127.049	1019.55	22.48	1	-1				20.7624	0.0588103	888.69
19.4235	0.915736	0.690682	77.5793	128.049	1020.17	22.478	1	-1				20.7624	0.0588103	890.623
19.4238	0.916123	0.690854	77.5824	128.205	1019.8	22.474	1	-1				20.7624	0.0588103	890.005
19.4252	0.916286	0.690495	77.5793	127.799	1018.36	22.472	1	-1				20.7624	0.0588103	887.678
19.4231	0.917242	0.690604	77.5746	128.33	1018.36	22.475	1	-1				20.7624	0.0588103	889.158
19.4244	0.917811	0.690339	77.5762	127.736	1018.3	22.462	1	-1				20.7624	0.0588103	888.048
19.4249	0.918461	0.690698	77.584	127.768	1019.98	22.458	1	-1				20.7624	0.0588103	888.985
19.4241	0.918686	0.690526	77.5887	128.049	1019.98	22.432	1	-1				20.7624	0.0588103	889.586
19.4243	0.919167	0.690511	77.5528	128.018	1019.23	22.438	1	-1				20.7624	0.0588103	888.733
19.4246	0.919005	0.690542	77.57	128.268	1018.73	22.424	1	-1				20.7624	0.0588103	888.072
19.4242	0.920136	0.690917	77.5762	127.986	1017.67	22.442	1	-1				20.7624	0.0588103	887.273
19.4237	0.919136	0.690354	77.5871	128.205	1018.36	22.44	1	-1				20.7624	0.0588103	888.389
19.4245	0.918698	0.690526	77.5621	127.799	1019.98	22.432	1	-1				20.7624	0.0588103	889.267
19.4237	0.917855	0.690808	77.5918	128.143	1020.05	22.432	1	-1				20.7624	0.0588103	890.096
19.4244	0.916998	0.690979	77.5793	127.955	1019.36	22.425	1	-1				20.7624	0.0588103	889.056
19.4231	0.916086	0.690948	77.5903	127.736	1018.67	22.424	1	-1				20.7624	0.0588103	889.616
19.421	0.914773	0.690698	77.5481	128.33	1017.36	22.426	1	-1				20.7624	0.0588103	890.237
19.4225	0.91298	0.690651	77.584	127.986	1018.23	22.418	1	-1				20.7624	0.0588103	890.151
19.4228	0.911955	0.690854	77.6012	128.424	1019.48	22.41	1	-1				20.7624	0.0588103	891.101
19.4234	0.910348	0.690948	77.5606	127.33	1019.23	22.399	1	-1				20.7624	0.0588103	890.659
19.4237	0.908442	0.690604	77.5871	126.861	1018.23	22.396	1	-1				20.7624	0.0588103	889.885
19.4238	0.907186	0.690839	77.5824	127.955	1016.86	22.396	1	-1				20.7624	0.0588103	888.785
19.424	0.905311	0.690823	77.5715	128.049	1017.42	22.396	1	-1				20.7624	0.0588103	889.44
19.4264	0.903823	0.690714	77.5621	127.236	1017.73	22.403	1	-1				20.7624	0.0588103	888.094
19.427	0.901529	0.690901	77.5637	128.518	1018.98	22.412	1	-1				20.7624	0.0588103	889.04
19.4277	0.899861	0.690839	77.6028	128.268	1019.42	22.412	1	-1				20.7624	0.0588103	889.186
19.4308	0.898729	0.690917	77.5793	128.643	1017.73	22.41	1	-1				20.7624	0.0588103	885.492
19.4325	0.896904	0.690698	77.6012	128.174	1016.61	22.399	1	-1				20.7624	0.0588103	883.525
19.4332	0.895736	0.691011	77.5903	127.486	1016.48	22.425	1	-1				20.7624	0.0588103	883.077
19.4351	0.894373	0.690651	77.6028	127.83	1018.3	22.416	1	-1				20.7624	0.0588103	883.383
19.4378	0.892361	0.691011	77.6231	128.33	1019.17	22.41	1	-1				20.7624	0.0588103	882.425
19.4407	0.890017	0.690526	77.6168	128.236	1019.05	22.396	1	-1				20.7624	0.0588103	880.467
19.4417	0.888417	0.690729	77.5871	128.205	1017.11	22.396	1	-1				20.7624	0.0588103	878.253
19.4442	0.886948	0.690698	77.5824	127.33	1017.05	22.371	1	-1				20.7624	0.0588103	876.548
19.4457	0.885073	0.690854	77.5746	127.986	1017.05	22.396	1	-1				20.7624	0.0588103	875.748
19.4473	0.883285	0.690558	77.5903	127.768	1018.86	22.393	1	-1				20.7624	0.0588103	876.373
19.4501	0.882342	0.690511	77.5715	127.893	1019.17	22.393	1	-1				20.7624	0.0588103	874.601
19.4521	0.881179	0.690792	77.5731	128.299	1018.55	22.382	1	-1				20.7624	0.0588103	872.788
19.4537	0.880192	0.690823	77.5965	128.08	1017.73	22.38	1	-1				20.7624	0.0588103	871.031
19.4548	0.879967	0.690839	77.595	127.986	1016.42	22.382	1	-1				20.7624	0.0588103	869.061
19.4581	0.879142	0.690604	77.5746	127.924	1017.3	22.375	1	-1				20.7624	0.0588103	867.46
19.4614	0.88016	0.690792	77.5606	128.393	1017.98	22.378	1	-1				20.7624	0.0588103	865.446
19.462	0.880498	0.690558	77.5903	128.361	1018.67	22.372	1	-1				20.7624	0.0588103	865.498
19.4658	0.881854	0.690776	77.5528	127.111	1018.67	22.375	1	-1				20.7624	0.0588103	862.431
19.4656	0.88331	0.690589	77.6059	128.08	1016.98	22.372	1	-1				20.7624	0.0588103	860.945
19.4698	0.884248	0.690948	77.5528	127.205	1016.55	22.376	1	-1				20.7624	0.0588103	857.305
19.4713	0.886835	0.690792	77.5793	127.986	1016.73	22.376	1	-1				20.7624	0.0588103	855.883
19.4713	0.88841	0.690558	77.5668	127.986	1017.98	22.375	1	-1				20.7624	0.0588103	856.756
19.4729	0.890985	0.690979	77.5856	127.486	1018.8	22.371	1	-1				20.7624	0.0588103	855.859
19.4744	0.893536	0.690808	77.5637	127.174	1018.23	22.382	1	-1				20.7624	0.0588103	853.878
19.4732	0.897679	0.690761	77.57	128.486	1017.48	22.38	1	-1				20.7624	0.0588103	853.489
19.4751	0.900736	0.690589	77.5715	127.424	1017.17	22.392	1	-1				20.7624	0.0588103	851.329
19.4731	0.90433	0.690558	77.5715	127.643	1017.8	22.392	1	-1				20.7624	0.0588103	852.86
19.4723	0.907011	0.690839	77.5575	128.205	1017.8	22.402	1	-1				20.7624	0.0588103	853.045
19.472	0.909892	0.690682	77.5543	127.455	1019.05	22.386	1	-1				20.7624	0.0588103	853.946
19.4697	0.913248	0.690979	77.5512	127.611	1017.3	22.432	1	-1				20.7624	0.0588103	853.68
19.4674	0.916767	0.690573	77.57	128.268	1016.73	22.426	1	-1				20.7624	0.0588103	854.399
19.4664	0.918755	0.690792	77.5543	128.549	1017.17	22.439	1	-1				20.7624	0.0588103	855.228
19.4626	0.921561	0.690745	77.5684	127.955	1018.36	22.458	1	-1				20.7624	0.0588103	858.731
19.4592	0.924173	0.69112	77.5528	127.424	1018.92	22.46	1	-1				20.7624	0.0588103	861.379
19.4572	0.927042	0.691104	77.5965	128.111	1018.55	22.475	1	-1				20.7624	0.0588103	862.141
19.454	0.92858	0.690589	77.5496	128.174	1017.3	22.474	1	-1				20.7624	0.0588103	863.26
19.45	0.92918	0.69087	77.5856	128.174	1016.92	22.488	1	-1				20.7624	0.0588103	865.875
19.4461	0.930861	0.690745	77.5871	128.549	1016.92	22.492	1	-1				20.7624	0.0588103	868.535
19.4407	0.932605	0.691136	77.5793	128.268	1018.17	22.486	1	-1				20.7624	0.0588103	873.47
19.4377	0.933036	0.690714	77.5918	127.986	1018.55	22.492	1	-1				20.7624	0.0588103	875.954
19.4345	0.933724	0.690604	77.584	128.111	1018.8	22.49	1	-1				20.7624	0.0588103	878.519
19.4319	0.934836	0.690573	77.57	128.268	1017.67	22.496	1	-1				20.7624	0.0588103	879.33
19.4284	0.935892	0.690979	77.5637	128.393	1016.11	22.488	1	-1				20.7624	0.0588103	880.442
19.425	0.93608	0.690604	77.5621	127.986	1016.36	22.489	1	-1				20.7624	0.0588103	883.198
19.4201	0.93508	0.690839	77.5809	128.486	1017.42	22.493	1	-1				20.7624	0.0588103	887.929
19.4187	0.935836	0.690839	77.5715	128.205	1018.55	22.493	1	-1				20.7624	0.0588103	889.87
19.4159	0.935405	0.690854	77.5715	128.236	1018.73	22.493	1	-1				20.7624	0.0588103	892.224
19.4142	0.935136	0.691011	77.559	127.393	1017.8	22.474	1	-1				20.7624	0.0588103	892.746
19.4103	0.934624	0.690714	77.5887	127.143	1016.23	22.484	1	-1				20.7624	0.0588103	894.361
19.4104	0.934124	0.691339	77.5496	128.549	1017.92	22.475	1	-1				20.7624	0.0588103	895.845
19.4084	0.93418	0.691136	77.5653	128.393	1017.92	22.471	1	-1				20.7624	0.0588103	897.351
19.4075	0.933111	0.690792	77.5778	127.799	1018.86	22.458	1	-1				20.7624	0.0588103	899.021
19.4059	0.931992	0.690792	77.6168	128.174	1018.48	22.466	1	-1				20.7624	0.0588103	900.075
19.4054	0.931555	0.690854	77.595	128.174	1017.23	22.462	1	-1				20.7624	0.0588103	899.411
19.4038	0.929842	0.690808	77.584	128.455	1016.61	22.461	1	-1				20.7624	0.0588103	900.254
19.4024	0.928367	0.690823	77.5543	128.455	1017.61	22.428	1	-1				20.7624	0.0588103	902.425
19.4025	0.926655	0.691089	77.5606	128.549	1018.55	22.444	1	-1				20.7624	0.0588103	903.441
19.4036	0.926655	0.691198	77.57	128.174	1018.8	22.436	1	-1				20.7624	0.0588103	902.871
19.4024	0.925255	0.690714	77.5824	128.205	1018.05	22.428	1	-1				20.7624	0.0588103	903.317
19.4039	0.92368	0.691042	77.5809	127.518	1017.05	22.428	1	-1				20.7624	0.0588103	901.509
19.4039	0.923049	0.690792	77.5778	128.33	1017.48	22.428	1	-1				20.7624	0.0588103	901.982
19.4035	0.921761	0.691089	77.5809	127.611	1017.67	22.422	1	-1				20.7624	0.0588103	902.631
19.4041	0.920598	0.690808	77.5731	128.236	1018.42	22.432	1	-1				20.7624	0.0588103	903.061
19.4037	0.919792	0.690682	77.5903	127.424	1018.67	22.439	1	-1				20.7624	0.0588103	903.642
19.4049	0.918936	0.690386	77.5996	128.08	1017.23	22.44	1	-1				20.7624	0.0588103	901.604
19.4048	0.918555	0.691057	77.559	128.486	1017.11	22.43	1	-1				20.7624	0.0588103	901.663
19.4054	0.918717	0.690776	77.5778	128.33	1017.8	22.439	1	-1				20.7624	0.0588103	901.752
19.4085	0.91898	0.690854	77.6028	128.424	1018.23	22.436	1	-1				20.7624	0.0588103	899.757
19.4095	0.920005	0.690886	77.6153	127.424	1018.36	22.442	1	-1				20.7624	0.0588103	899.008
19.4101	0.920267	0.690823	77.5606	128.58	1018.23	22.428	1	-1				20.7624	0.0588103	898.377
19.4095	0.920705	0.690729	77.595	127.955	1018.05	22.435	1	-1				20.7624	0.0588103	898.57
19.4113	0.920792	0.690979	77.6012	128.361	1017.42	22.428	1	-1				20.7624	0.0588103	896.718
19.4113	0.921567	0.691167	77.5793	127.768	1016.67	22.44	1	-1				20.7624	0.0588103	895.943
19.4135	0.921617	0.690808	77.5762	128.111	1018.11	22.452	1	-1				20.7624	0.0588103	895.552
19.4128	0.920705	0.691073	77.5903	128.268	1018.61	22.47	1	-1				20.7624	0.0588103	896.593
19.4128	0.921505	0.690698	77.584	128.205	1018.42	22.475	1	-1				20.7624	0.0588103	896.303
19.4119	0.921286	0.690776	77.5934	128.736	1017.92	22.485	1	-1				20.7624	0.0588103	896.589
19.412	0.920923	0.690854	77.5793	128.174	1016.42	22.493	1	-1				20.7624	0.0588103	895.283
19.4116	0.920149	0.690917	77.5637	128.049	1017.36	22.492	1	-1				20.7624	0.0588103	896.486
19.4111	0.91958	0.690776	77.5793	127.768	1017.73	22.485	1	-1				20.7624	0.0588103	897.284
19.4102	0.919023	0.690667	77.5668	127.955	1019.05	22.5	1	-1				20.7624	0.0588103	899.217
19.4084	0.918774	0.69062	77.584	128.174	1018.36	22.516	1	-1				20.7624	0.0588103	899.988
19.4076	0.917936	0.690823	77.5903	128.549	1017.42	22.516	1	-1				20.7624	0.0588103	899.886
19.4083	0.916467	0.690792	77.5668	127.518	1017.17	22.528	1	-1				20.7624	0.0588103	899.354
19.4075	0.915748	0.690886	77.5715	127.486	1017.61	22.512	1	-1				20.7624	0.0588103	900.471
19.4059	0.915555	0.690886	77.5731	128.049	1018.11	22.536	1	-1				20.7624	0.0588103	902.162
19.4051	0.914098	0.69112	77.5512	127.893	1018.23	22.517	1	-1				20.7624	0.0588103	903.089
19.4059	0.913136	0.691073	77.5965	128.549	1017.23	22.528	1	-1				20.7624	0.0588103	901.697
19.4061	0.911242	0.691026	77.584	127.518	1016.92	22.539	1	-1				20.7624	0.0588103	901.601
19.4059	0.909929	0.691042	77.5403	127.799	1016.98	22.553	1	-1				20.7624	0.0588103	901.931
19.4054	0.909048	0.690729	77.5496	128.705	1018.42	22.544	1	-1				20.7624	0.0588103	903.713
19.4073	0.907823	0.690745	77.5856	128.361	1018.55	22.532	1	-1				20.7624	0.0588103	902.64
19.4065	0.906211	0.691057	77.5965	128.455	1018.23	22.524	1	-1				20.7624	0.0588103	903.127
19.408	0.905586	0.690729	77.5746	128.611	1017.42	22.514	1	-1				20.7624	0.0588103	901.4
19.4093	0.903617	0.690995	77.5575	128.736	1017.17	22.506	1	-1				20.7624	0.0588103	900.467
19.4103	0.902886	0.690776	77.5918	128.58	1017.23	22.489	1	-1				20.7624	0.0588103	899.884
19.4117	0.902848	0.690776	77.5512	128.799	1018.17	22.489	1	-1				20.7624	0.0588103	899.718
19.4127	0.901273	0.690464	77.5762	128.58	1018.8	22.486	1	-1				20.7624	0.0588103	899.696
19.4138	0.899848	0.690542	77.5871	128.674	1018.36	22.482	1	-1				20.7624	0.0588103	898.727
19.4157	0.899211	0.690511	77.5543	128.924	1018.11	22.482	1	-1				20.7624	0.0588103	897.117
19.415	0.899267	0.690589	77.545	127.768	1017.17	22.476	1	-1				20.7624	0.0588103	896.862
19.4188	0.897811	0.690854	77.5871	127.861	1017.73	22.467	1	-1				20.7624	0.0588103	894.726
19.4195	0.896998	0.691089	77.584	128.893	1018.17	22.471	1	-1				20.7624	0.0588103	894.695
19.4208	0.896329	0.691261	77.62	128.299	1018.8	22.478	1	-1				20.7624	0.0588103	894.356
19.4221	0.895686	0.691042	77.5481	128.33	1018.17	22.467	1	-1				20.7624	0.0588103	892.915
19.4231	0.894692	0.690698	77.5637	128.518	1017.42	22.464	1	-1				20.7624	0.0588103	891.613
19.4253	0.893823	0.690823	77.5559	128.799	1017.23	22.475	1	-1				20.7624	0.0588103	889.942
19.4254	0.893473	0.690948	77.5871	128.736	1017.67	22.475	1	-1				20.7624	0.0588103	890.317
19.4258	0.892985	0.690604	77.5668	128.799	1018.61	22.472	1	-1				20.7624	0.0588103	890.93
19.427	0.893335	0.690245	77.5918	128.799	1017.92	22.475	1	-1				20.7624	0.0588103	889.32
19.4277	0.892867	0.691104	77.5856	128.705	1017.86	22.464	1	-1				20.7624	0.0588103	888.792
19.4292	0.892917	0.690636	77.595	128.111	1016.86	22.461	1	-1				20.7624	0.0588103	886.798
19.4301	0.893211	0.691026	77.5996	128.518	1016.86	22.454	1	-1				20.7624	0.0588103	886.115
19.4316	0.893054	0.691042	77.5512	128.518	1018.92	22.453	1	-1				20.7624	0.0588103	886.782
19.4304	0.89341	0.691183	77.595	128.049	1018.86	22.454	1	-1				20.7624	0.0588103	887.572
19.4336	0.894023	0.690823	77.5606	128.393	1018.3	22.448	1	-1				20.7624	0.0588103	884.61
19.4324	0.895623	0.690729	77.584	127.861	1016.73	22.436	1	-1				20.7624	0.0588103	883.868
19.4344	0.896254	0.690901	77.5746	129.08	1016.67	22.432	1	-1				20.7624	0.0588103	882.223
19.4351	0.898323	0.690464	77.5871	128.361	1017.73	22.452	1	-1				20.7624	0.0588103	882.35
19.4366	0.898829	0.690917	77.5606	128.924	1018.73	22.435	1	-1				20.7624	0.0588103	881.989
19.4366	0.900948	0.690776	77.5981	127.893	1018.86	22.432	1	-1				20.7624	0.0588103	881.837
19.4366	0.901979	0.69112	77.5762	128.393	1018.48	22.421	1	-1				20.7624	0.0588103	881.293
19.4378	0.904261	0.691198	77.5731	128.393	1016.48	22.416	1	-1				20.7624	0.0588103	878.331
19.4381	0.905992	0.691057	77.5793	128.486	1016.73	22.421	1	-1				20.7624	0.0588103	878.104
19.4371	0.907711	0.691042	77.5809	127.986	1017.55	22.428	1	-1				20.7624	0.0588103	879.284
19.4365	0.909292	0.691292	77.5809	128.174	1018.23	22.43	1	-1				20.7624	0.0588103	880.142
19.4377	0.911523	0.691151	77.5621	128.893	1018.3	22.424	1	-1				20.7624	0.0588103	878.903
19.4369	0.913661	0.690542	77.5809	129.018	1018.23	22.442	1	-1				20.7624	0.0588103	879.181
19.4358	0.914942	0.690714	77.5465	128.705	1016.98	22.426	1	-1				20.7624	0.0588103	878.697
19.4352	0.917267	0.691151	77.5871	128.893	1017.17	22.422	1	-1				20.7624	0.0588103	878.999
19.4346	0.919155	0.690886	77.5778	128.111	1018.3	22.425	1	-1				20.7624	0.0588103	880.13
19.4316	0.921199	0.690948	77.545	129.143	1018.86	22.417	1	-1				20.7624	0.0588103	882.57
19.4323	0.923617	0.690745	77.5746	128.955	1017.98	22.417	1	-1				20.7624	0.0588103	880.958
19.4303	0.926067	0.690886	77.5606	128.83	1017.23	22.414	1	-1				20.7624	0.0588103	881.455
19.4289	0.927342	0.690698	77.5778	128.236	1015.8	22.425	1	-1				20.7624	0.0588103	881.045
19.4248	0.92993	0.691198	77.5762	128.205	1016.3	22.422	1	-1				20.7624	0.0588103	884.191
19.4246	0.932724	0.690823	77.595	129.111	1018.17	22.435	1	-1				20.7624	0.0588103	885.554
19.4223	0.935199	0.690964	77.5778	128.486	1017.86	22.428	1	-1				20.7624	0.0588103	886.673
19.4225	0.937705	0.690808	77.6059	129.236	1018.48	22.435	1	-1				20.7624	0.0588103	886.713
19.4192	0.940374	0.690964	77.5621	128.143	1017.42	22.444	1	-1				20.7624	0.0588103	887.836
19.4171	0.942755	0.690808	77.5434	128.58	1016.48	22.425	1	-1				20.7624	0.0588103	888.233
19.4145	0.944667	0.690433	77.5793	128.674	1017.36	22.416	1	-1				20.7624	0.0588103	890.674
19.4139	0.947549	0.691183	77.5996	128.424	1018.11	22.417	1	-1				20.7624	0.0588103	891.382
19.4105	0.950005	0.690682	77.5856	129.268	1018.05	22.417	1	-1				20.7624	0.0588103	893.558
19.4079	0.952805	0.691214	77.5887	128.111	1017.61	22.407	1	-1				20.7624	0.0588103	894.691
19.4044	0.954505	0.691261	77.5778	128.986	1017.23	22.399	1	-1				20.7624	0.0588103	896.762
19.4023	0.956718	0.690682	77.5731	128.174	1017.23	22.402	1	-1				20.7624	0.0588103	897.987
19.3986	0.95893	0.690792	77.6059	129.143	1018.17	22.406	1	-1				20.7624	0.0588103	901.339
19.3964	0.960468	0.690573	77.5465	128.08	1018.73	22.402	1	-1				20.7624	0.0588103	903.246
19.3946	0.962899	0.690932	77.5746	129.486	1017.8	22.414	1	-1				20.7624	0.0588103	903.376
19.3907	0.964355	0.690636	77.5809	128.893	1016.8	22.403	1	-1				20.7624	0.0588103	905.217
19.3873	0.966012	0.690948	77.5621	128.486	1016.23	22.394	1	-1				20.7624	0.0588103	907.09
19.3858	0.96868	0.691323	77.5965	128.58	1017.23	22.4	1	-1				20.7624	0.0588103	908.66
19.3806	0.970699	0.690792	77.5856	128.424	1018.3	22.398	1	-1				20.7624	0.0588103	913.269
19.3771	0.970818	0.690995	77.5903	128.549	1018.86	22.406	1	-1				20.7624	0.0588103	916.371
19.3763	0.972818	0.690636	77.5824	129.518	1018.42	22.408	1	-1				20.7624	0.0588103	916.295
19.3709	0.972793	0.691026	77.5575	129.08	1018.11	22.408	1	-1				20.7624	0.0588103	920.054
19.3699	0.973518	0.691057	77.5387	129.33	1016.8	22.425	1	-1				20.7624	0.0588103	919.574
19.367	0.973799	0.690979	77.5809	128.799	1017.11	22.42	1	-1				20.7624	0.0588103	921.944
19.3643	0.973249	0.690558	77.6028	129.33	1018.17	22.432	1	-1				20.7624	0.0588103	925.037
19.3612	0.972218	0.691089	77.6028	129.205	1018.61	22.44	1	-1				20.7624	0.0588103	927.906
19.3575	0.970374	0.690776	77.5762	129.33	1017.55	22.453	1	-1				20.7624	0.0588103	929.993
19.3559	0.968393	0.691073	77.5746	129.518	1016.55	22.443	1	-1				20.7624	0.0588103	930.594
19.3525	0.965868	0.691151	77.5512	129.424	1017.3	22.46	1	-1				20.7624	0.0588103	934.208
19.349	0.962762	0.690776	77.5668	129.08	1017.86	22.457	1	-1				20.7624	0.0588103	937.783
19.3469	0.95848	0.690979	77.5824	129.361	1018.11	22.45	1	-1				20.7624	0.0588103	940.274
19.3434	0.954255	0.691104	77.5824	129.205	1018.67	22.453	1	-1				20.7624	0.0588103	944.011
19.3417	0.950774	0.690792	77.6028	129.143	1017.61	22.449	1	-1				20.7624	0.0588103	944.829
19.3421	0.946468	0.69062	77.5684	129.049	1016.55	22.449	1	-1				20.7624	0.0588103	944.187
19.3407	0.942124	0.691261	77.5965	129.518	1016.8	22.448	1	-1				20.7624	0.0588103	946.069
19.3402	0.938267	0.690448	77.5824	128.518	1018.11	22.44	1	-1				20.7624	0.0588103	948.231
19.3395	0.934892	0.690917	77.5824	129.174	1018.23	22.428	1	-1				20.7624	0.0588103	949.391
19.3421	0.930742	0.690714	77.57	128.768	1018.17	22.434	1	-1				20.7624	0.0588103	947.977
19.343	0.92878	0.690729	77.5934	128.861	1017.17	22.426	1	-1				20.7624	0.0588103	946.642
19.3453	0.925061	0.690698	77.5996	129.393	1017.05	22.428	1	-1				20.7624	0.0588103	945.372
19.3473	0.922142	0.690839	77.6012	129.486	1018.05	22.436	1	-1				20.7624	0.0588103	945.195
19.3497	0.919286	0.690589	77.584	129.58	1018.55	22.426	1	-1				20.7624	0.0588103	944.317
19.3526	0.916955	0.691011	77.5856	129.174	1018.67	22.444	1	-1				20.7624	0.0588103	942.577
19.357	0.914448	0.690761	77.595	129.486	1017.55	22.436	1	-1				20.7624	0.0588103	938.58
19.3591	0.912305	0.690761	77.5715	129.549	1016.67	22.432	1	-1				20.7624	0.0588103	936.546
19.3629	0.910392	0.690964	77.5637	128.736	1016.67	22.439	1	-1				20.7624	0.0588103	933.964
19.3673	0.909198	0.691292	77.595	129.236	1018.55	22.43	1	-1				20.7624	0.0588103	932.504
19.3711	0.907217	0.691276	77.5762	128.955	1018.8	22.424	1	-1				20.7624	0.0588103	930.155
19.3752	0.905948	0.690917	77.545	128.924	1018.17	22.417	1	-1				20.7624	0.0588103	926.7
19.3778	0.904623	0.69062	77.5809	129.486	1017.86	22.435	1	-1				20.7624	0.0588103	924.676
19.38	0.903542	0.690808	77.5824	129.455	1017.23	22.408	1	-1				20.7624	0.0588103	922.575
19.383	0.902567	0.69087	77.5871	128.986	1017.23	22.424	1	-1				20.7624	0.0588103	920.53
19.3864	0.901917	0.690808	77.5762	129.549	1018.17	22.421	1	-1				20.7624	0.0588103	918.884
19.3895	0.900948	0.69112	77.5575	129.861	1018.73	22.425	1	-1				20.7624	0.0588103	917.154
19.3903	0.900167	0.691214	77.5965	129.736	1018.23	22.428	1	-1				20.7624	0.0588103	916.231
19.3924	0.899723	0.690995	77.5637	129.705	1016.86	22.428	1	-1				20.7624	0.0588103	913.487
19.3952	0.898892	0.691198	77.5856	129.33	1016.48	22.424	1	-1				20.7624	0.0588103	911.183
19.3974	0.899517	0.690823	77.5887	129.705	1017.05	22.418	1	-1				20.7624	0.0588103	909.941
19.4	0.898204	0.691526	77.5746	129.955	1018.55	22.42	1	-1				20.7624	0.0588103	909.54
19.4013	0.898273	0.690745	77.5653	129.205	1018.55	22.41	1	-1				20.7624	0.0588103	908.543
19.402	0.897029	0.691104	77.5809	129.549	1018.11	22.421	1	-1				20.7624	0.0588103	907.793
19.4046	0.896811	0.691011	77.57	129.299	1017.42	22.421	1	-1				20.7624	0.0588103	905.286
19.4062	0.897686	0.691198	77.584	128.768	1017.3	22.42	1	-1				20.7624	0.0588103	903.813
19.4074	0.898229	0.691042	77.5778	129.768	1017.86	22.41	1	-1				20.7624	0.0588103	903.351
19.4087	0.897704	0.691354	77.6028	128.986	1018.86	22.424	1	-1				20.7624	0.0588103	903.313
19.4095	0.897017	0.691011	77.5809	129.611	1017.98	22.435	1	-1				20.7624	0.0588103	902.059
19.4109	0.897604	0.690948	77.5856	129.643	1017.23	22.438	1	-1				20.7624	0.0588103	900.232
19.4124	0.897492	0.690792	77.5512	129.986	1016.11	22.42	1	-1				20.7624	0.0588103	898.11
19.4139	0.897079	0.690901	77.5762	130.018	1016.86	22.432	1	-1				20.7624	0.0588103	897.75
19.414	0.896942	0.691261	77.5809	129.611	1018.17	22.442	1	-1				20.7624	0.0588103	898.802
19.414	0.896986	0.691151	77.5871	130.205	1018.73	22.432	1	-1				20.7624	0.0588103	899.337
19.4146	0.897717	0.691245	77.5778	129.736	1017.98	22.424	1	-1				20.7624	0.0588103	898.085
19.415	0.898098	0.691167	77.5731	129.674	1017.48	22.434	1	-1				20.7624	0.0588103	897.309
19.4175	0.898948	0.691089	77.5746	129.455	1017.23	22.434	1	-1				20.7624	0.0588103	895.082
19.417	0.899711	0.691167	77.5887	130.299	1017.36	22.44	1	-1				20.7624	0.0588103	895.456
19.4172	0.901217	0.690886	77.5824	130.299	1017.67	22.432	1	-1				20.7624	0.0588103	895.367
19.4177	0.902548	0.691167	77.5684	130.393	1018.67	22.438	1	-1				20.7624	0.0588103	895.674
19.4186	0.903873	0.691042	77.5778	129.424	1017.36	22.428	1	-1				20.7624	0.0588103	893.632
19.4183	0.905411	0.691198	77.5731	130.049	1017.17	22.44	1	-1				20.7624	0.0588103	893.468
19.4192	0.908086	0.691417	77.5746	130.33	1016.48	22.436	1	-1				20.7624	0.0588103	891.816
19.4192	0.910298	0.691386	77.5996	130.643	1017.73	22.432	1	-1				20.7624	0.0588103	892.542
19.4186	0.912542	0.691464	77.5512	130.455	1018.48	22.438	1	-1				20.7624	0.0588103	893.306
19.4171	0.915586	0.691354	77.584	130.549	1019.23	22.439	1	-1				20.7624	0.0588103	894.639
19.4161	0.918436	0.691042	77.5871	130.643	1018.05	22.45	1	-1				20.7624	0.0588103	893.999
19.4147	0.920736	0.690854	77.5856	129.611	1017.23	22.442	1	-1				20.7624	0.0588103	893.971
19.4163	0.924661	0.691323	77.5653	130.486	1016.92	22.436	1	-1				20.7624	0.0588103	891.945
19.4144	0.92878	0.691057	77.5778	130.799	1017.86	22.432	1	-1				20.7624	0.0588103	893.57
19.4119	0.933261	0.690995	77.5856	130.705	1017.86	22.438	1	-1				20.7624	0.0588103	894.809
19.4098	0.937799	0.691167	77.57	130.424	1017.67	22.432	1	-1				20.7624	0.0588103	895.567
19.4076	0.942361	0.691245	77.6012	130.643	1017.61	22.436	1	-1				20.7624	0.0588103	896.437
19.406	0.947161	0.691386	77.5809	130.549	1017.05	22.436	1	-1				20.7624	0.0588103	896.486
19.4014	0.951099	0.690932	77.5871	130.486	1017.05	22.44	1	-1				20.7624	0.0588103	899.348
19.4003	0.955718	0.691011	77.5981	130.705	1018.61	22.435	1	-1				20.7624	0.0588103	900.864
19.396	0.959918	0.690979	77.5887	130.611	1018.42	22.434	1	-1				20.7624	0.0588103	903.322
19.3916	0.963155	0.690682	77.6059	130.643	1017.98	22.432	1	-1				20.7624	0.0588103	905.765
19.3876	0.966105	0.691073	77.5653	130.111	1017.17	22.416	1	-1				20.7624	0.0588103	907.658
19.3836	0.96963	0.690776	77.5418	129.986	1015.92	22.418	1	-1				20.7624	0.0588103	908.995
19.3779	0.973349	0.691057	77.5715	130.736	1016.61	22.41	1	-1				20.7624	0.0588103	913.352
19.3719	0.976862	0.69112	77.5684	130.455	1018.11	22.424	1	-1				20.7624	0.0588103	918.756
19.3666	0.979631	0.691245	77.5762	129.986	1018.98	22.44	1	-1				20.7624	0.0588103	923.074
19.3606	0.982049	0.691089	77.584	129.893	1018.3	22.434	1	-1				20.7624	0.0588103	926.684
19.3561	0.984649	0.691401	77.6012	130.893	1017.3	22.43	1	-1				20.7624	0.0588103	928.741
19.3498	0.986318	0.691229	77.5824	130.111	1015.86	22.428	1	-1				20.7624	0.0588103	931.909
19.3441	0.988956	0.691511	77.5543	130.861	1017.23	22.418	1	-1				20.7624	0.0588103	937.095
19.3379	0.9908	0.691292	77.5559	129.611	1018.05	22.428	1	-1				20.7624	0.0588103	942.218
19.3313	0.992637	0.691323	77.5793	130.455	1018.61	22.428	1	-1				20.7624	0.0588103	947.446
19.3272	0.993112	0.691276	77.5903	130.736	1018.48	22.42	1	-1				20.7624	0.0588103	950.317
19.3215	0.993631	0.691479	77.5653	130.705	1017.8	22.428	1	-1				20.7624	0.0588103	953.948
19.3167	0.995025	0.691136	77.5887	130.33	1017.11	22.432	1	-1				20.7624	0.0588103	956.647
19.3118	0.995137	0.691183	77.5824	130.799	1017.05	22.439	1	-1				20.7624	0.0588103	960.322
19.3082	0.995312	0.690901	77.5934	130.236	1018.23	22.44	1	-1				20.7624	0.0588103	964.133
19.3041	0.996393	0.691229	77.5637	130.83	1018.55	22.44	1	-1				20.7624	0.0588103	967.311
19.3013	0.996587	0.69137	77.5731	130.33	1017.98	22.436	1	-1				20.7624	0.0588103	968.877
19.297	0.996793	0.69137	77.5528	130.643	1017.11	22.434	1	-1				20.7624	0.0588103	971.229
19.2942	0.997231	0.691073	77.5684	130.486	1017.17	22.432	1	-1				20.7624	0.0588103	973.329
19.2916	0.995812	0.691479	77.5934	130.299	1018.36	22.438	1	-1				20.7624	0.0588103	976.658
19.2896	0.995343	0.691057	77.5871	130.986	1018.17	22.425	1	-1				20.7624	0.0588103	978.005
19.2865	0.99445	0.691604	77.5793	131.111	1018.11	22.434	1	-1				20.7624	0.0588103	980.436
19.2825	0.994	0.69112	77.57	130.549	1017.11	22.438	1	-1				20.7624	0.0588103	982.528
19.2811	0.992943	0.691401	77.57	131.268	1017.3	22.434	1	-1				20.7624	0.0588103	983.945
19.2799	0.992343	0.691183	77.559	130.393	1017.05	22.443	1	-1				20.7624	0.0588103	984.661
19.2785	0.991681	0.691261	77.6059	130.799	1018.8	22.422	1	-1				20.7624	0.0588103	987.483
19.2779	0.991418	0.691448	77.5481	129.986	1019.23	22.428	1	-1				20.7624	0.0588103	988.441
19.2775	0.990725	0.691198	77.5621	130.674	1018.42	22.42	1	-1				20.7624	0.0588103	988.026
19.2761	0.990162	0.691136	77.559	130.986	1016.98	22.42	1	-1				20.7624	0.0588103	987.756
19.2761	0.989268	0.691636	77.5621	131.236	1016.61	22.399	1	-1				20.7624	0.0588103	987.545
19.2752	0.988068	0.691604	77.5746	130.455	1017.36	22.412	1	-1				20.7624	0.0588103	989.079
19.2756	0.988556	0.691448	77.5809	131.143	1018.73	22.403	1	-1				20.7624	0.0588103	990.111
19.2764	0.988481	0.69137	77.5809	130.986	1019.11	22.408	1	-1				20.7624	0.0588103	989.832
19.2751	0.989049	0.691417	77.5965	131.361	1018.23	22.394	1	-1				20.7624	0.0588103	989.929
19.2768	0.989049	0.69137	77.5778	130.705	1018.42	22.403	1	-1				20.7624	0.0588103	988.789
19.2769	0.989468	0.69187	77.5684	131.205	1016.05	22.407	1	-1				20.7624	0.0588103	986.369
19.2787	0.990224	0.691151	77.5481	131.455	1017.17	22.406	1	-1				20.7624	0.0588103	985.97
19.2792	0.991556	0.691307	77.5465	130.018	1018.36	22.402	1	-1				20.7624	0.0588103	986.573
19.2772	0.992712	0.691339	77.5778	130.736	1018.67	22.414	1	-1				20.7624	0.0588103	988.226
19.2797	0.994612	0.691464	77.5809	130.955	1017.86	22.396	1	-1				20.7624	0.0588103	985.304
19.2797	0.996318	0.691183	77.5793	130.955	1017.23	22.402	1	-1				20.7624	0.0588103	984.428
19.2793	0.998006	0.690979	77.5871	130.518	1017.23	22.39	1	-1				20.7624	0.0588103	984.475
19.2795	1.00005	0.691729	77.5934	131.174	1016.73	22.404	1	-1				20.7624	0.0588103	983.536
19.2789	1.00127	0.691589	77.5887	131.33	1018.3	22.408	1	-1				20.7624	0.0588103	985.305
19.2782	1.00309	0.691261	77.5668	131.111	1018.11	22.407	1	-1				20.7624	0.0588103	985.385
19.2768	1.00451	0.691839	77.5762	130.861	1018.23	22.4	1	-1				20.7624	0.0588103	986.359
19.2757	1.0053	0.691698	77.5981	131.236	1016.8	22.389	1	-1				20.7624	0.0588103	985.647
19.275	1.00503	0.691667	77.5965	131.33	1017.55	22.404	1	-1				20.7624	0.0588103	986.999
19.2708	1.00548	0.691229	77.5871	131.393	1018.11	22.41	1	-1				20.7624	0.0588103	990.598
19.2707	1.00518	0.691792	77.5637	131.361	1018.67	22.406	1	-1				20.7624	0.0588103	991.265
19.2669	1.00471	0.691761	77.5918	131.33	1018.61	22.408	1	-1				20.7624	0.0588103	994.152
19.2658	1.00381	0.691448	77.5512	130.924	1016.8	22.421	1	-1				20.7624	0.0588103	993.325
19.2625	1.00212	0.691479	77.5575	131.518	1016.8	22.42	1	-1				20.7624	0.0588103	996.084
19.2595	0.999887	0.691511	77.5981	131.861	1016.98	22.428	1	-1				20.7624	0.0588103	998.792
19.2583	0.997718	0.69162	77.5465	131.58	1018.48	22.414	1	-1				20.7624	0.0588103	1001.49
19.2557	0.996118	0.691682	77.5824	131.361	1019.05	22.418	1	-1				20.7624	0.0588103	1004.27
19.2552	0.993449	0.691433	77.5684	131.643	1018.17	22.41	1	-1				20.7624	0.0588103	1004.16
19.2544	0.990699	0.691589	77.6043	131.393	1017.73	22.41	1	-1				20.7624	0.0588103	1004.72
19.2536	0.990699	0.691464	77.5918	131.549	1017.3	22.416	1	-1				20.7624	0.0588103	1004.89	1004.88
19.2546	0.985699	0.691464	77.5871	131.486	1017.55	22.412	1	-1				20.7624	0.0588103	1005.14
19.2543	0.982612	0.691464	77.5934	130.893	1018.11	22.412	1	-1				20.7624	0.0588103	1006.34
19.255	0.980362	0.691901	77.5668	131.486	1018.3	22.408	1	-1				20.7624	0.0588103	1006.36
19.255	0.977374	0.691682	77.5559	131.893	1018.48	22.402	1	-1				20.7624	0.0588103	1006.98
19.2572	0.975124	0.691839	77.5903	131.174	1017.3	22.404	1	-1				20.7624	0.0588103	1004.42
19.2589	0.972005	0.691167	77.5668	131.486	1016.92	22.402	1	-1				20.7624	0.0588103	1003.26
19.2591	0.968524	0.691511	77.5856	131.893	1018.42	22.396	1	-1				20.7624	0.0588103	1005.11
19.261	0.966237	0.691636	77.5887	131.736	1018.55	22.389	1	-1				20.7624	0.0588103	1004.11
19.2653	0.964155	0.691823	77.5403	131.861	1017.98	22.382	1	-1				20.7624	0.0588103	1000.64
19.2687	0.960724	0.691261	77.57	131.174	1017.61	22.384	1	-1				20.7624	0.0588103	998.226
19.2717	0.957918	0.691667	77.5731	131.861	1017.11	22.385	1	-1				20.7624	0.0588103	995.878
19.2748	0.954949	0.691589	77.5778	132.08	1018.05	22.384	1	-1				20.7624	0.0588103	994.931
19.2784	0.950505	0.691698	77.5903	132.08	1017.8	22.386	1	-1				20.7624	0.0588103	992.601
19.2818	0.94668	0.691511	77.5887	131.861	1018.67	22.38	1	-1				20.7624	0.0588103	991.503
19.2862	0.942243	0.691292	77.5543	131.736	1018.48	22.393	1	-1				20.7624	0.0588103	988.608
19.2893	0.93753	0.69187	77.5934	132.205	1017.61	22.388	1	-1				20.7624	0.0588103	986.149
19.2931	0.93253	0.691776	77.5903	131.174	1017.23	22.374	1	-1				20.7624	0.0588103	983.625
19.2984	0.927436	0.691682	77.5856	131.799	1016.98	22.382	1	-1				20.7624	0.0588103	980.149
19.3022	0.922217	0.691761	77.6043	132.018	1018.42	22.378	1	-1				20.7624	0.0588103	979.494
19.3047	0.916811	0.691901	77.5981	131.674	1018.67	22.376	1	-1				20.7624	0.0588103	978.607
19.3109	0.911242	0.691464	77.5809	131.049	1018.86	22.384	1	-1				20.7624	0.0588103	974.977
19.3144	0.906023	0.691792	77.6012	131.955	1017.55	22.382	1	-1				20.7624	0.0588103	971.818
19.3209	0.901336	0.691917	77.5856	131.393	1016.73	22.386	1	-1				20.7624	0.0588103	966.871
19.3264	0.897036	0.691464	77.5746	132.08	1017.36	22.393	1	-1				20.7624	0.0588103	963.956
19.3332	0.892992	0.691511	77.5871	131.924	1018.42	22.406	1	-1				20.7624	0.0588103	960.465
19.3407	0.889129	0.691667	77.6012	131.955	1019.05	22.41	1	-1				20.7624	0.0588103	955.932
19.3478	0.885585	0.691682	77.595	131.768	1018.67	22.414	1	-1				20.7624	0.0588103	950.789
19.3565	0.88281	0.691558	77.5871	132.33	1017.17	22.417	1	-1				20.7624	0.0588103	943.267
19.3645	0.88096	0.691339	77.5824	131.549	1016.61	22.424	1	-1				20.7624	0.0588103	936.963
19.3725	0.878817	0.691057	77.5762	132.518	1017.17	22.428	1	-1				20.7624	0.0588103	931.829
19.3817	0.878104	0.691511	77.5746	132.393	1018.05	22.425	1	-1				20.7624	0.0588103	925.798
19.3901	0.878192	0.691651	77.595	131.861	1018.48	22.438	1	-1				20.7624	0.0588103	919.822
19.3985	0.877641	0.691714	77.5856	132.486	1018.48	22.449	1	-1				20.7624	0.0588103	913.593
19.4063	0.878704	0.691698	77.5778	132.705	1017.67	22.475	1	-1				20.7624	0.0588103	906.876
19.4139	0.879267	0.691573	77.5934	132.486	1017.36	22.496	1	-1				20.7624	0.0588103	900.804
19.4201	0.879673	0.691667	77.5918	132.424	1017.92	22.496	1	-1				20.7624	0.0588103	896.566
19.427	0.879948	0.691323	77.5824	132.674	1018.61	22.507	1	-1				20.7624	0.0588103	891.939
19.4325	0.880279	0.691495	77.609	132.58	1018.17	22.508	1	-1				20.7624	0.0588103	887.356
19.4376	0.880023	0.691886	77.5731	132.455	1017.48	22.535	1	-1				20.7624	0.0588103	882.931
19.4419	0.881535	0.691776	77.57	131.83	1016.73	22.55	1	-1				20.7624	0.0588103	878.852
19.4458	0.880598	0.691964	77.5575	132.08	1017.67	22.566	1	-1				20.7624	0.0588103	876.818
19.4488	0.879542	0.691604	77.5731	132.268	1018.05	22.588	1	-1				20.7624	0.0588103	875.058
19.4515	0.879016	0.691698	77.5824	131.83	1019.3	22.606	1	-1				20.7624	0.0588103	874.173
19.4514	0.87741	0.692198	77.5887	132.424	1018.67	22.62	1	-1				20.7624	0.0588103	873.957
19.4533	0.875748	0.691761	77.6028	131.861	1017.48	22.622	1	-1				20.7624	0.0588103	871.781
19.4538	0.874273	0.691667	77.5903	131.674	1016.98	22.628	1	-1				20.7624	0.0588103	871.134
19.4554	0.87141	0.691792	77.595	132.455	1016.61	22.622	1	-1				20.7624	0.0588103	870.038
19.4555	0.867654	0.691776	77.6012	132.455	1017.73	22.632	1	-1				20.7624	0.0588103	871.487
19.4557	0.864998	0.69162	77.5731	132.268	1018.86	22.642	1	-1				20.7624	0.0588103	872.684
19.4571	0.860916	0.691839	77.5668	132.549	1018.55	22.633	1	-1				20.7624	0.0588103	872.009
19.4564	0.857366	0.691636	77.5481	131.518	1017.61	22.63	1	-1				20.7624	0.0588103	872.219
19.4564	0.853266	0.691573	77.609	132.018	1016.55	22.612	1	-1				20.7624	0.0588103	871.935
19.4581	0.84776	0.691511	77.5918	132.58	1016.73	22.604	1	-1				20.7624	0.0588103	871.598
19.4611	0.842266	0.691932	77.5637	132.486	1018.11	22.597	1	-1				20.7624	0.0588103	871.372
19.4606	0.836572	0.691792	77.5903	132.174	1018.86	22.589	1	-1				20.7624	0.0588103	873.209
19.4639	0.83056	0.691729	77.5559	132.424	1018.61	22.586	1	-1				20.7624	0.0588103	871.357
19.466	0.82591	0.691729	77.5903	131.393	1017.73	22.586	1	-1				20.7624	0.0588103	869.721
19.4703	0.819884	0.691526	77.5793	132.924	1016.86	22.596	1	-1				20.7624	0.0588103	866.648
19.4722	0.814091	0.691636	77.5981	132.674	1016.73	22.608	1	-1				20.7624	0.0588103	865.929
19.4751	0.808022	0.691995	77.57	131.549	1017.42	22.624	1	-1				20.7624	0.0588103	865.234
19.4808	0.801828	0.691761	77.584	132.893	1018.17	22.636	1	-1				20.7624	0.0588103	862.552
19.4849	0.795709	0.691307	77.5528	132.143	1017.86	22.64	1	-1				20.7624	0.0588103	860.064
19.49	0.790478	0.691979	77.595	132.08	1016.67	22.64	1	-1				20.7624	0.0588103	856.026
19.4958	0.784903	0.691542	77.5762	132.111	1016.42	22.636	1	-1				20.7624	0.0588103	852.274
19.5015	0.779109	0.69162	77.5903	131.549	1017.3	22.64	1	-1				20.7624	0.0588103	849.549
19.5068	0.774309	0.691167	77.5762	132.643	1018.05	22.62	1	-1				20.7624	0.0588103	846.869
19.5136	0.769384	0.691667	77.5918	132.736	1017.67	22.632	1	-1				20.7624	0.0588103	842.192
19.5219	0.764952	0.692104	77.5918	132.518	1017.67	22.633	1	-1				20.7624	0.0588103	836.555
19.5287	0.759808	0.691761	77.5903	132.549	1016.73	22.622	1	-1				20.7624	0.0588103	831.417
19.5358	0.756808	0.691854	77.5653	132.924	1016.92	22.622	1	-1				20.7624	0.0588103	826.682
19.5439	0.753108	0.69187	77.6137	132.83	1017.23	22.615	1	-1				20.7624	0.0588103	821.388
19.5494	0.749808	0.691651	77.5856	131.955	1018.23	22.618	1	-1				20.7624	0.0588103	818.589
19.5579	0.746314	0.691808	77.57	132.674	1018.17	22.616	1	-1				20.7624	0.0588103	812.637
19.5647	0.743602	0.691823	77.5965	132.893	1017.67	22.615	1	-1				20.7624	0.0588103	807.504
19.5722	0.740346	0.692104	77.5418	132.83	1017.17	22.629	1	-1				20.7624	0.0588103	801.944
19.5796	0.737277	0.691589	77.6075	132.705	1016.86	22.652	1	-1				20.7624	0.0588103	796.574
19.5859	0.735264	0.691808	77.5887	132.174	1017.42	22.651	1	-1				20.7624	0.0588103	792.562
19.5924	0.732852	0.692198	77.5528	133.268	1017.98	22.652	1	-1				20.7624	0.0588103	788.414
19.5978	0.731052	0.691854	77.5778	132.924	1017.61	22.661	1	-1				20.7624	0.0588103	784.346
19.6039	0.728214	0.691917	77.5465	132.861	1017.42	22.676	1	-1				20.7624	0.0588103	779.984
19.6088	0.726802	0.691901	77.5856	132.736	1016.3	22.662	1	-1				20.7624	0.0588103	775.645
19.6127	0.725439	0.691698	77.5715	132.018	1017.92	22.662	1	-1				20.7624	0.0588103	774.173
19.6166	0.723564	0.69212	77.5793	132.924	1018.42	22.668	1	-1				20.7624	0.0588103	771.841
19.6213	0.722277	0.691604	77.5715	133.143	1018.05	22.651	1	-1				20.7624	0.0588103	768.198
19.6245	0.720252	0.69212	77.584	132.768	1017.55	22.648	1	-1				20.7624	0.0588103	765.714
19.628	0.719377	0.691932	77.5543	132.08	1017.36	22.664	1	-1				20.7624	0.0588103	763.083
19.6312	0.718052	0.691651	77.5965	133.018	1016.92	22.662	1	-1				20.7624	0.0588103	760.515
19.6334	0.716839	0.692136	77.5653	132.236	1017.55	22.666	1	-1				20.7624	0.0588103	759.502
19.6376	0.715608	0.692214	77.5668	133.455	1017.8	22.69	1	-1				20.7624	0.0588103	756.707
19.6396	0.714883	0.691792	77.5621	133.268	1018.67	22.7	1	-1				20.7624	0.0588103	755.938
19.6428	0.714595	0.691464	77.5528	133.393	1017.8	22.705	1	-1				20.7624	0.0588103	752.914
19.6439	0.71482	0.691886	77.5903	133.111	1016.36	22.718	1	-1				20.7624	0.0588103	750.994
19.6466	0.714245	0.691823	77.5871	133.424	1016.8	22.734	1	-1				20.7624	0.0588103	749.396
19.6476	0.715033	0.692495	77.5856	133.549	1017.42	22.752	1	-1				20.7624	0.0588103	748.938
19.6491	0.714552	0.692026	77.5903	133.236	1018.36	22.754	1	-1				20.7624	0.0588103	748.573
19.653	0.714214	0.691682	77.5918	132.674	1018.55	22.752	1	-1				20.7624	0.0588103	745.843
19.6541	0.713783	0.692026	77.5793	133.643	1018.17	22.766	1	-1				20.7624	0.0588103	744.786
19.653	0.713914	0.691854	77.5778	133.455	1016.86	22.766	1	-1				20.7624	0.0588103	744.644
19.6541	0.713439	0.691745	77.5559	133.205	1016.73	22.756	1	-1				20.7624	0.0588103	743.762
19.6538	0.712302	0.691995	77.57	133.58	1017.55	22.741	1	-1				20.7624	0.0588103	744.799
19.6557	0.711858	0.691714	77.559	133.205	1018.11	22.734	1	-1				20.7624	0.0588103	743.81
19.6556	0.71102	0.692401	77.6075	133.924	1018.11	22.727	1	-1				20.7624	0.0588103	744.003
19.6561	0.709489	0.692042	77.5996	133.799	1017.48	22.722	1	-1				20.7624	0.0588103	743.39
19.6541	0.70832	0.691542	77.5762	133.174	1017.36	22.712	1	-1				20.7624	0.0588103	744.984
19.6552	0.706933	0.691979	77.5559	133.986	1017.3	22.72	1	-1				20.7624	0.0588103	744.368
19.6541	0.705508	0.691917	77.5918	133.83	1018.17	22.719	1	-1				20.7624	0.0588103	746.045
19.6548	0.70432	0.692011	77.5606	133.768	1018.67	22.727	1	-1				20.7624	0.0588103	746.022
19.6537	0.703164	0.692307	77.5918	134.393	1018.8	22.706	1	-1				20.7624	0.0588103	747.103
19.6544	0.701895	0.692057	77.5903	133.143	1017.48	22.708	1	-1				20.7624	0.0588103	745.808
19.6555	0.701039	0.692636	77.5871	134.205	1016.48	22.697	1	-1				20.7624	0.0588103	744.426
19.6548	0.70037	0.692057	77.5637	134.486	1017.11	22.705	1	-1				20.7624	0.0588103	745.474
19.6562	0.699733	0.691948	77.5762	134.58	1018.55	22.692	1	-1				20.7624	0.0588103	745.61
19.658	0.699045	0.691682	77.57	134.799	1018.67	22.686	1	-1				20.7624	0.0588103	744.42
19.6588	0.698101	0.692526	77.6075	134.768	1018.55	22.676	1	-1				20.7624	0.0588103	743.835
19.6601	0.69787	0.692011	77.57	134.08	1016.8	22.66	1	-1				20.7624	0.0588103	741.648
19.661	0.698114	0.692151	77.5793	133.705	1016.73	22.668	1	-1				20.7624	0.0588103	740.856
19.6626	0.698451	0.692167	77.5668	134.268	1017.3	22.656	1	-1				20.7624	0.0588103	739.999
19.6648	0.699645	0.692089	77.559	133.799	1018.73	22.65	1	-1				20.7624	0.0588103	739.202
19.6663	0.700551	0.692276	77.5934	133.986	1019.05	22.648	1	-1				20.7624	0.0588103	738.181
19.6687	0.700789	0.69212	77.5887	134.424	1018.73	22.642	1	-1				20.7624	0.0588103	736.11
19.6689	0.702845	0.692136	77.5793	134.018	1017.36	22.643	1	-1				20.7624	0.0588103	734.681
19.6702	0.705476	0.692323	77.5824	134.424	1016.36	22.628	1	-1				20.7624	0.0588103	732.516
19.6718	0.707895	0.692167	77.5528	134.049	1018.17	22.633	1	-1				20.7624	0.0588103	732.312
19.6714	0.711208	0.691932	77.5715	134.611	1018.98	22.632	1	-1				20.7624	0.0588103	732.672
19.6732	0.714833	0.691964	77.5746	134.237	1018.61	22.612	1	-1				20.7624	0.0588103	730.468
19.6735	0.718208	0.69187	77.5606	134.08	1017.23	22.622	1	-1				20.7624	0.0588103	728.796
19.6729	0.720952	0.691839	77.545	134.987	1016.67	22.612	1	-1				20.7624	0.0588103	728.467
19.6721	0.725689	0.691964	77.5481	133.799	1016.8	22.618	1	-1				20.7624	0.0588103	728.392
19.671	0.729445	0.691886	77.5528	134.393	1017.8	22.608	1	-1				20.7624	0.0588103	729.432
19.6697	0.734114	0.692417	77.5856	134.643	1018.48	22.604	1	-1				20.7624	0.0588103	730.209
19.6675	0.737639	0.692229	77.5996	133.955	1018.61	22.602	1	-1				20.7624	0.0588103	731.391
19.6651	0.740939	0.691886	77.584	135.174	1018.23	22.598	1	-1				20.7624	0.0588103	732.452
19.6616	0.744614	0.692339	77.584	135.237	1017.48	22.594	1	-1				20.7624	0.0588103	734.047
19.6581	0.74749	0.692198	77.5668	134.83	1017.17	22.588	1	-1				20.7624	0.0588103	736.037
19.6542	0.750777	0.691808	77.5856	135.205	1018.42	22.586	1	-1				20.7624	0.0588103	739.341
19.6498	0.753015	0.692526	77.5621	135.393	1018.67	22.589	1	-1				20.7624	0.0588103	742.585
19.6463	0.755865	0.692183	77.5965	135.362	1018.17	22.592	1	-1				20.7624	0.0588103	744.382
19.6422	0.757852	0.692104	77.559	135.33	1017.73	22.578	1	-1				20.7624	0.0588103	746.872
19.6387	0.76024	0.692151	77.5543	134.424	1016.61	22.575	1	-1				20.7624	0.0588103	748.333
19.6342	0.76174	0.691964	77.5528	135.049	1017.11	22.58	1	-1				20.7624	0.0588103	751.876
19.6287	0.762034	0.692511	77.595	135.205	1018.23	22.588	1	-1				20.7624	0.0588103	756.846
19.6254	0.76254	0.692276	77.57	135.299	1018.67	22.598	1	-1				20.7624	0.0588103	759.577
19.6215	0.762271	0.692042	77.5965	134.768	1017.98	22.592	1	-1				20.7624	0.0588103	762.081
19.6185	0.762184	0.692245	77.5668	135.455	1017.36	22.592	1	-1				20.7624	0.0588103	763.892
19.6152	0.761071	0.691714	77.6028	136.049	1016.42	22.602	1	-1				20.7624	0.0588103	765.791
19.6105	0.759921	0.691511	77.5793	135.549	1016.73	22.596	1	-1				20.7624	0.0588103	769.782
19.6068	0.757702	0.692011	77.6012	135.768	1017.92	22.594	1	-1				20.7624	0.0588103	773.8
19.6048	0.755565	0.692354	77.5934	134.83	1018.67	22.593	1	-1				20.7624	0.0588103	776.178
19.6029	0.753383	0.692323	77.5387	135.799	1017.36	22.582	1	-1				20.7624	0.0588103	776.989
19.6013	0.751058	0.691964	77.5762	134.674	1016.98	22.575	1	-1				20.7624	0.0588103	778.218
19.5987	0.74829	0.692042	77.5871	135.487	1016.73	22.57	1	-1				20.7624	0.0588103	780.392
19.5971	0.745614	0.692042	77.5856	136.205	1017.55	22.562	1	-1				20.7624	0.0588103	782.667
19.5966	0.743071	0.692261	77.5809	135.33	1018.36	22.57	1	-1				20.7624	0.0588103	784.018
19.5973	0.739977	0.69212	77.5981	136.112	1018.61	22.548	1	-1				20.7624	0.0588103	784.158
19.5965	0.737252	0.692479	77.5543	136.299	1017.61	22.56	1	-1				20.7624	0.0588103	784.39
19.5993	0.734896	0.692745	77.5403	135.299	1017.11	22.542	1	-1				20.7624	0.0588103	782.258
19.6024	0.731783	0.692682	77.5543	136.518	1017.36	22.55	1	-1				20.7624	0.0588103	780.544
19.6025	0.730252	0.692448	77.5809	136.518	1017.98	22.534	1	-1				20.7624	0.0588103	781.191
19.6064	0.728258	0.692589	77.5809	136.112	1018.23	22.532	1	-1				20.7624	0.0588103	778.689
19.6087	0.72667	0.692604	77.5575	136.299	1018.67	22.522	1	-1				20.7624	0.0588103	777.59
19.6118	0.725271	0.692589	77.5465	136.549	1017.67	22.512	1	-1				20.7624	0.0588103	774.687
19.613	0.72272	0.692292	77.5606	136.549	1017.48	22.522	1	-1				20.7624	0.0588103	773.996
19.6168	0.721683	0.692354	77.5746	136.143	1016.86	22.517	1	-1				20.7624	0.0588103	770.8
19.6202	0.720114	0.692198	77.5856	135.737	1017.8	22.52	1	-1				20.7624	0.0588103	769.185
19.6238	0.71937	0.692495	77.5606	135.237	1018.8	22.526	1	-1				20.7624	0.0588103	767.323
19.626	0.718539	0.692698	77.5746	136.018	1017.98	22.51	1	-1				20.7624	0.0588103	765.188
19.6301	0.71792	0.692151	77.5871	136.112	1017.92	22.516	1	-1				20.7624	0.0588103	762.159
19.6316	0.717258	0.692417	77.5512	135.987	1016.61	22.507	1	-1				20.7624	0.0588103	760.15
19.6349	0.71677	0.692276	77.5981	136.424	1017.11	22.506	1	-1				20.7624	0.0588103	758.106
19.6383	0.71612	0.692011	77.5512	135.924	1017.86	22.504	1	-1				20.7624	0.0588103	756.178
19.6401	0.71517	0.692026	77.57	136.205	1018.98	22.49	1	-1				20.7624	0.0588103	755.749
19.6417	0.714226	0.692339	77.5606	136.518	1018.11	22.503	1	-1				20.7624	0.0588103	754.039
19.6441	0.713989	0.692214	77.5871	136.299	1017.3	22.502	1	-1				20.7624	0.0588103	751.645
19.6432	0.713558	0.692573	77.584	135.799	1016.61	22.506	1	-1				20.7624	0.0588103	751.941
19.6469	0.713064	0.692339	77.5965	136.174	1017.23	22.496	1	-1				20.7624	0.0588103	749.683
19.6472	0.712795	0.692433	77.5965	136.143	1018.17	22.498	1	-1				20.7624	0.0588103	750.127
19.6481	0.712389	0.692526	77.5528	136.018	1018.48	22.498	1	-1				20.7624	0.0588103	749.767
19.6476	0.711983	0.692589	77.5575	136.143	1018.05	22.49	1	-1				20.7624	0.0588103	749.876
19.6473	0.71097	0.692448	77.584	136.174	1016.86	22.5	1	-1				20.7624	0.0588103	749.387
19.6485	0.709739	0.692448	77.584	136.112	1016.98	22.49	1	-1				20.7624	0.0588103	748.779
19.65	0.709358	0.692448	77.5746	135.674	1018.11	22.489	1	-1				20.7624	0.0588103	748.493
19.6496	0.707814	0.692276	77.5512	134.987	1018.8	22.496	1	-1				20.7624	0.0588103	749.585
19.6508	0.706951	0.692604	77.5762	135.893	1018.05	22.517	1	-1				20.7624	0.0588103	748.217
19.651	0.706851	0.692104	77.5981	134.893	1017.61	22.517	1	-1				20.7624	0.0588103	747.782
19.6517	0.706039	0.69187	77.5856	135.643	1016.36	22.524	1	-1				20.7624	0.0588103	746.396
19.652	0.705514	0.692073	77.5793	136.174	1016.3	22.517	1	-1				20.7624	0.0588103	746.225
19.6538	0.704751	0.692339	77.5871	136.112	1018.11	22.514	1	-1				20.7624	0.0588103	746.286
19.6541	0.703408	0.692354	77.5434	136.237	1018.98	22.518	1	-1				20.7624	0.0588103	746.931
19.6544	0.702526	0.692026	77.5653	135.862	1018.73	22.518	1	-1				20.7624	0.0588103	746.698
19.6553	0.701789	0.692214	77.5793	136.299	1017.73	22.532	1	-1				20.7624	0.0588103	745.32
19.655	0.700939	0.692339	77.5871	135.705	1017.23	22.529	1	-1				20.7624	0.0588103	745.33
19.6563	0.700614	0.692479	77.5887	135.955	1017.17	22.55	1	-1				20.7624	0.0588103	744.381
19.6574	0.699776	0.692401	77.5871	135.768	1018.42	22.568	1	-1				20.7624	0.0588103	744.559
19.658	0.698695	0.69237	77.5684	134.83	1018.67	22.582	1	-1				20.7624	0.0588103	744.427
19.6588	0.698195	0.692323	77.5824	135.83	1017.67	22.576	1	-1				20.7624	0.0588103	743.182
19.6604	0.697307	0.692198	77.5981	136.049	1016.98	22.589	1	-1				20.7624	0.0588103	741.619
19.6608	0.696939	0.692839	77.5762	135.237	1016.61	22.565	1	-1				20.7624	0.0588103	741.099
19.6623	0.697851	0.692573	77.559	134.768	1017.55	22.584	1	-1				20.7624	0.0588103	740.543
19.6633	0.698776	0.692667	77.5809	135.799	1019.17	22.579	1	-1				20.7624	0.0588103	740.83
19.6636	0.700826	0.692604	77.5731	135.518	1019.23	22.589	1	-1				20.7624	0.0588103	740.357
19.6652	0.701626	0.692292	77.5778	135.643	1018.11	22.592	1	-1				20.7624	0.0588103	738.18
19.6662	0.70387	0.692636	77.5715	135.393	1016.86	22.616	1	-1				20.7624	0.0588103	736.206
19.6676	0.706395	0.692464	77.5934	134.518	1016.8	22.598	1	-1				20.7624	0.0588103	734.696
19.6682	0.708476	0.692448	77.5543	134.987	1017.55	22.604	1	-1				20.7624	0.0588103	734.504
19.6679	0.71187	0.692823	77.5746	135.549	1018.73	22.6	1	-1				20.7624	0.0588103	735.042
19.6685	0.715927	0.692433	77.5465	134.58	1018.55	22.588	1	-1				20.7624	0.0588103	733.816
19.667	0.719889	0.692854	77.5637	135.674	1017.3	22.584	1	-1				20.7624	0.0588103	733.525
19.6679	0.724289	0.692589	77.5903	135.174	1016.73	22.578	1	-1				20.7624	0.0588103	731.737
19.6649	0.728052	0.69262	77.5934	135.737	1017.48	22.598	1	-1				20.7624	0.0588103	734.035
19.6641	0.732708	0.692729	77.595	135.205	1018.36	22.625	1	-1				20.7624	0.0588103	734.514
19.6635	0.739002	0.692917	77.5824	135.705	1018.8	22.633	1	-1				20.7624	0.0588103	734.365
19.6613	0.74234	0.692714	77.5434	135.737	1018.17	22.646	1	-1				20.7624	0.0588103	735.103
19.6579	0.747071	0.692886	77.5996	135.455	1016.73	22.65	1	-1				20.7624	0.0588103	735.873
19.6549	0.751271	0.693245	77.6028	134.299	1016.67	22.672	1	-1				20.7624	0.0588103	737.483
19.6514	0.754771	0.692698	77.5918	135.237	1018.3	22.66	1	-1				20.7624	0.0588103	740.771
19.6453	0.758583	0.692417	77.5715	135.487	1018.8	22.654	1	-1				20.7624	0.0588103	745.25
19.6419	0.761034	0.692651	77.5496	134.737	1018.42	22.644	1	-1				20.7624	0.0588103	747.181
19.6354	0.763258	0.692386	77.5731	135.112	1018.23	22.68	1	-1				20.7624	0.0588103	751.551
19.6301	0.765596	0.692651	77.5824	135.268	1017.3	22.679	1	-1				20.7624	0.0588103	754.545
19.6247	0.767271	0.693151	77.5575	134.643	1017.23	22.676	1	-1				20.7624	0.0588103	758.343
19.6168	0.768465	0.69287	77.5543	134.455	1017.48	22.678	1	-1				20.7624	0.0588103	764.327
19.6108	0.769996	0.692667	77.57	135.518	1018.05	22.687	1	-1				20.7624	0.0588103	769.064
19.6054	0.770915	0.692339	77.5965	135.018	1017.98	22.694	1	-1				20.7624	0.0588103	772.952
19.599	0.772021	0.692792	77.5778	134.705	1017.23	22.696	1	-1				20.7624	0.0588103	777.042
19.5945	0.771734	0.692917	77.5856	135.049	1016.61	22.696	1	-1				20.7624	0.0588103	779.971
19.5881	0.772415	0.692901	77.5856	135.018	1018.05	22.697	1	-1				20.7624	0.0588103	785.8
19.5855	0.771684	0.692698	77.5887	134.299	1019.3	22.696	1	-1				20.7624	0.0588103	788.893
19.5798	0.771684	0.692698	77.5715	134.893	1019.17	22.705	1	-1				20.7624	0.0588103	793.082
19.5776	0.771915	0.692636	77.5824	135.049	1018.55	22.718	1	-1				20.7624	0.0588103	794.193
19.574	0.771777	0.693136	77.5934	134.486	1016.92	22.714	1	-1				20.7624	0.0588103	795.654
19.5708	0.771634	0.692479	77.5871	134.955	1016.98	22.718	1	-1				20.7624	0.0588103	798.175
19.569	0.771802	0.692714	77.559	135.018	1017.73	22.714	1	-1				20.7624	0.0588103	800.082
19.5679	0.771184	0.692464	77.5856	135.143	1018.73	22.714	1	-1				20.7624	0.0588103	801.829
19.5658	0.771252	0.692854	77.5684	133.768	1017.55	22.726	1	-1				20.7624	0.0588103	802.469
19.5638	0.771809	0.692479	77.5621	133.893	1017.73	22.722	1	-1				20.7624	0.0588103	804.043
19.5636	0.771265	0.693089	77.5684	134.643	1017.36	22.714	1	-1				20.7624	0.0588103	803.963
19.563	0.770446	0.69262	77.5778	133.893	1017.36	22.701	1	-1				20.7624	0.0588103	804.53
19.5619	0.770227	0.692729	77.5356	134.893	1018.8	22.708	1	-1				20.7624	0.0588103	806.515
19.5609	0.769915	0.692714	77.5668	134.643	1019.17	22.719	1	-1				20.7624	0.0588103	807.652
19.5629	0.769521	0.693073	77.5871	134.987	1018.61	22.722	1	-1				20.7624	0.0588103	805.746
19.5611	0.768915	0.692932	77.559	134.58	1017.55	22.73	1	-1				20.7624	0.0588103	806.317
19.5621	0.767596	0.693042	77.5465	134.518	1016.73	22.722	1	-1				20.7624	0.0588103	805.167
19.5616	0.766902	0.692917	77.5668	134.893	1017.11	22.719	1	-1				20.7624	0.0588103	805.921
19.5628	0.766021	0.692792	77.5512	134.955	1018.86	22.718	1	-1				20.7624	0.0588103	806.517
19.563	0.765165	0.69262	77.5559	134.143	1018.55	22.71	1	-1				20.7624	0.0588103	806.292
19.5631	0.764652	0.692745	77.5606	135.018	1018.3	22.712	1	-1				20.7624	0.0588103	806.049
19.5642	0.763452	0.692761	77.5856	134.611	1018.3	22.712	1	-1				20.7624	0.0588103	805.405
19.5637	0.763209	0.693089	77.5887	135.268	1016.67	22.702	1	-1				20.7624	0.0588103	804.495
19.5652	0.762533	0.692964	77.6121	135.174	1016.92	22.705	1	-1				20.7624	0.0588103	803.67
19.5641	0.761546	0.692511	77.595	134.299	1017.67	22.698	1	-1				20.7624	0.0588103	805.284
19.5664	0.760884	0.693026	77.5981	134.299	1018.05	22.69	1	-1				20.7624	0.0588103	803.891
19.5658	0.760646	0.692495	77.5528	134.049	1018.11	22.683	1	-1				20.7624	0.0588103	804.481
19.568	0.760146	0.69287	77.5481	135.143	1017.48	22.67	1	-1				20.7624	0.0588103	802.349
19.5695	0.76054	0.692979	77.5356	134.737	1017.05	22.67	1	-1				20.7624	0.0588103	800.815
19.5711	0.759008	0.69287	77.5981	135.049	1017.61	22.661	1	-1				20.7624	0.0588103	800.33
19.5725	0.758134	0.69262	77.5653	134.799	1018.8	22.651	1	-1				20.7624	0.0588103	800.345
19.5723	0.758065	0.693073	77.5856	134.674	1017.8	22.636	1	-1				20.7624	0.0588103	799.698
19.5754	0.758034	0.692761	77.5496	135.018	1017.86	22.64	1	-1				20.7624	0.0588103	797.441
19.5772	0.757221	0.693495	77.5606	134.268	1017.3	22.63	1	-1				20.7624	0.0588103	795.757
19.5792	0.756796	0.693011	77.5543	135.33	1017.36	22.622	1	-1				20.7624	0.0588103	794.367
19.5813	0.757002	0.69312	77.595	134.268	1018.17	22.612	1	-1				20.7624	0.0588103	793.348
19.5821	0.756158	0.692854	77.5918	134.143	1018.42	22.612	1	-1				20.7624	0.0588103	793.101
19.5823	0.755652	0.692495	77.5762	135.237	1018.11	22.607	1	-1				20.7624	0.0588103	792.752
19.5833	0.755396	0.693042	77.5653	134.674	1017.17	22.61	1	-1				20.7624	0.0588103	791.321
19.5864	0.754271	0.692964	77.5824	135.143	1017.17	22.592	1	-1				20.7624	0.0588103	789.15
19.5864	0.752908	0.692823	77.5871	134.143	1017.11	22.602	1	-1				20.7624	0.0588103	789.258
19.5885	0.75154	0.692917	77.5746	134.424	1018.8	22.6	1	-1				20.7624	0.0588103	789.215
19.59	0.749765	0.692995	77.5715	134.33	1018.73	22.59	1	-1				20.7624	0.0588103	788.282
19.5891	0.746796	0.693104	77.5418	134.924	1018.11	22.588	1	-1				20.7624	0.0588103	788.965
19.5916	0.745158	0.692995	77.5653	134.455	1017.61	22.592	1	-1				20.7624	0.0588103	786.874
19.5922	0.742608	0.692808	77.5824	134.174	1016.8	22.582	1	-1				20.7624	0.0588103	786.165
19.5923	0.739108	0.693198	77.5731	133.986	1017.55	22.584	1	-1				20.7624	0.0588103	787.228
19.594	0.736664	0.692604	77.5934	134.018	1018.55	22.588	1	-1				20.7624	0.0588103	787.104
19.594	0.734064	0.692886	77.5824	134.924	1018.42	22.589	1	-1				20.7624	0.0588103	787.357
19.5957	0.731514	0.692761	77.5715	133.924	1017.42	22.58	1	-1				20.7624	0.0588103	785.658
19.5975	0.728783	0.692433	77.5512	133.674	1017.3	22.59	1	-1				20.7624	0.0588103	784.647
19.5993	0.725208	0.693026	77.5528	134.518	1017.05	22.578	1	-1				20.7624	0.0588103	783.666
19.6011	0.723058	0.692886	77.5778	134.33	1017.67	22.582	1	-1				20.7624	0.0588103	783.109
19.6032	0.720564	0.693104	77.5637	134.518	1018.73	22.568	1	-1				20.7624	0.0588103	782.674
19.6049	0.717502	0.692979	77.5762	134.205	1018.61	22.58	1	-1				20.7624	0.0588103	781.78
19.6063	0.715808	0.692808	77.5824	134.393	1018.42	22.568	1	-1				20.7624	0.0588103	780.801
19.6108	0.713995	0.692714	77.5824	134.486	1016.86	22.574	1	-1				20.7624	0.0588103	776.441
19.6138	0.712683	0.693339	77.5465	133.674	1016.86	22.568	1	-1				20.7624	0.0588103	774.411
19.6156	0.711445	0.692917	77.5778	134.768	1018.36	22.56	1	-1				20.7624	0.0588103	774.393
19.6198	0.711601	0.69287	77.5746	134.987	1018.48	22.561	1	-1				20.7624	0.0588103	771.254
19.6225	0.71122	0.692776	77.584	134.987	1018.8	22.558	1	-1				20.7624	0.0588103	769.507
19.6268	0.71112	0.693104	77.5824	134.737	1017.55	22.571	1	-1				20.7624	0.0588103	765.369
19.6288	0.710989	0.692932	77.5731	134.705	1016.61	22.568	1	-1				20.7624	0.0588103	763.121
19.632	0.711252	0.693276	77.5934	135.237	1017.3	22.561	1	-1				20.7624	0.0588103	761.198
19.6344	0.711795	0.692964	77.5465	135.049	1017.98	22.561	1	-1				20.7624	0.0588103	759.825
19.6377	0.712414	0.692839	77.5637	135.33	1019.11	22.55	1	-1				20.7624	0.0588103	758.061
19.6401	0.712664	0.692964	77.5637	135.518	1018.61	22.552	1	-1				20.7624	0.0588103	755.845
19.6422	0.71342	0.693339	77.5528	135.893	1016.92	22.571	1	-1				20.7624	0.0588103	752.903
19.644	0.714858	0.692948	77.5778	135.612	1016.48	22.572	1	-1				20.7624	0.0588103	751.028
19.6449	0.715639	0.692854	77.5778	136.08	1017.23	22.571	1	-1				20.7624	0.0588103	750.794
19.6458	0.716558	0.692901	77.5621	135.487	1018.73	22.552	1	-1				20.7624	0.0588103	751.068
19.6475	0.717139	0.692917	77.5856	135.33	1019.3	22.56	1	-1				20.7624	0.0588103	750.132
19.647	0.718002	0.69287	77.5824	136.049	1018.86	22.57	1	-1				20.7624	0.0588103	750.067
19.6474	0.718364	0.693198	77.5746	135.58	1017.23	22.56	1	-1				20.7624	0.0588103	748.469
19.6485	0.719064	0.692792	77.5778	136.143	1016.3	22.557	1	-1				20.7624	0.0588103	746.898
19.6472	0.719658	0.692886	77.57	136.018	1017.48	22.543	1	-1				20.7624	0.0588103	748.656
19.6472	0.720245	0.692979	77.5606	135.705	1017.55	22.553	1	-1				20.7624	0.0588103	748.554
19.6472	0.720314	0.693089	77.5809	136.549	1019.17	22.546	1	-1				20.7624	0.0588103	749.732
19.6462	0.720733	0.693136	77.5731	135.799	1018.17	22.539	1	-1				20.7624	0.0588103	749.758
19.6459	0.721445	0.693417	77.5762	136.518	1017.55	22.539	1	-1				20.7624	0.0588103	749.418
19.6455	0.72137	0.693136	77.5543	136.205	1017.05	22.529	1	-1				20.7624	0.0588103	749.34
19.6443	0.722652	0.693136	77.5871	136.643	1017.55	22.525	1	-1				20.7624	0.0588103	750.439
19.6427	0.722939	0.693104	77.6043	136.83	1018.86	22.529	1	-1				20.7624	0.0588103	752.521
19.6424	0.722427	0.692948	77.5496	136.362	1018.73	22.525	1	-1				20.7624	0.0588103	752.77
19.6422	0.722433	0.693292	77.5981	136.705	1017.55	22.526	1	-1				20.7624	0.0588103	752.058
19.6417	0.722727	0.693151	77.5418	135.737	1017.42	22.524	1	-1				20.7624	0.0588103	752.299
19.6389	0.722414	0.693323	77.6028	135.893	1016.42	22.528	1	-1				20.7624	0.0588103	753.727
19.6403	0.72302	0.693011	77.5981	136.987	1018.05	22.514	1	-1				20.7624	0.0588103	753.776
19.6389	0.723108	0.69337	77.5746	136.768	1019.11	22.521	1	-1				20.7624	0.0588103	755.616
19.6372	0.723208	0.693057	77.5778	137.112	1018.73	22.518	1	-1				20.7624	0.0588103	756.563
19.639	0.723595	0.693604	77.5856	136.612	1017.98	22.528	1	-1				20.7624	0.0588103	754.588
19.6359	0.724277	0.692776	77.5778	136.924	1016.8	22.517	1	-1				20.7624	0.0588103	755.999
19.6369	0.725708	0.692995	77.5606	135.549	1016.73	22.512	1	-1				20.7624	0.0588103	754.939
19.637	0.726864	0.692511	77.5793	136.268	1017.05	22.518	1	-1				20.7624	0.0588103	754.916
19.6358	0.728258	0.692979	77.5809	135.987	1018.17	22.504	1	-1				20.7624	0.0588103	756.488
19.6368	0.730271	0.693229	77.5637	135.862	1018.23	22.511	1	-1				20.7624	0.0588103	755.447
19.6377	0.732289	0.692948	77.5824	135.924	1017.42	22.511	1	-1				20.7624	0.0588103	753.872
19.637	0.735014	0.693057	77.5512	136.237	1016.92	22.511	1	-1				20.7624	0.0588103	753.601
19.6366	0.737464	0.692948	77.5824	136.237	1017.05	22.518	1	-1				20.7624	0.0588103	753.683
19.6369	0.741158	0.692979	77.5903	136.549	1018.42	22.517	1	-1				20.7624	0.0588103	753.923
19.6364	0.744371	0.693229	77.6012	135.424	1018.61	22.542	1	-1				20.7624	0.0588103	753.9
19.6351	0.748433	0.693011	77.5496	136.58	1017.8	22.562	1	-1				20.7624	0.0588103	753.698
19.6335	0.752202	0.693276	77.584	136.268	1016.61	22.584	1	-1				20.7624	0.0588103	753.479
19.6324	0.756877	0.693245	77.5965	136.487	1016.23	22.592	1	-1				20.7624	0.0588103	753.343
19.6306	0.760527	0.693151	77.5496	136.768	1017.3	22.608	1	-1				20.7624	0.0588103	754.961
19.6293	0.764784	0.693214	77.584	135.549	1017.86	22.629	1	-1				20.7624	0.0588103	755.711
19.6274	0.768077	0.693089	77.5887	136.299	1018.73	22.629	1	-1				20.7624	0.0588103	757.253
19.6248	0.772227	0.693214	77.5824	136.862	1018.23	22.636	1	-1				20.7624	0.0588103	758.228
19.6213	0.776578	0.693073	77.5965	136.768	1017.36	22.643	1	-1				20.7624	0.0588103	759.61
19.6192	0.779303	0.692979	77.5731	137.424	1016.67	22.64	1	-1				20.7624	0.0588103	760.262
19.6149	0.782665	0.693198	77.5746	137.487	1017.11	22.67	1	-1				20.7624	0.0588103	763.335
19.6089	0.785459	0.693089	77.5824	137.205	1017.98	22.673	1	-1				20.7624	0.0588103	768.155
19.6045	0.787415	0.693401	77.5715	137.549	1018.48	22.65	1	-1				20.7624	0.0588103	771.5
19.5989	0.789871	0.692823	77.5653	137.83	1017.86	22.668	1	-1				20.7624	0.0588103	774.945
19.594	0.792003	0.693245	77.5606	136.768	1017.17	22.678	1	-1				20.7624	0.0588103	777.766
19.5855	0.793203	0.693401	77.5762	137.487	1017.17	22.694	1	-1				20.7624	0.0588103	784.064
19.5807	0.793278	0.693167	77.5637	138.112	1017.55	22.696	1	-1				20.7624	0.0588103	787.891
19.5756	0.792328	0.693214	77.5918	137.362	1018.67	22.709	1	-1				20.7624	0.0588103	792.765
19.5694	0.790578	0.69312	77.5824	136.768	1018.05	22.716	1	-1				20.7624	0.0588103	797.213
19.5642	0.788578	0.693042	77.584	135.08	1017.98	22.726	1	-1				20.7624	0.0588103	801.432
19.5595	0.785496	0.693183	77.5606	134.205	1016.92	22.73	1	-1				20.7624	0.0588103	804.575
19.5561	0.782284	0.693136	77.5981	133.08	1016.8	22.719	1	-1				20.7624	0.0588103	807.546
19.5507	0.779371	0.693229	77.5934	133.33	1018.11	22.709	1	-1				20.7624	0.0588103	813.088
19.5475	0.775371	0.693307	77.5965	132.986	1018.73	22.706	1	-1				20.7624	0.0588103	816.628
19.5441	0.771371	0.693433	77.5512	132.768	1017.98	22.694	1	-1				20.7624	0.0588103	819.118
19.5414	0.766709	0.693401	77.5871	132.674	1017.11	22.697	1	-1				20.7624	0.0588103	821.155
19.5407	0.762365	0.692808	77.5653	132.861	1017.05	22.692	1	-1				20.7624	0.0588103	822.254
19.5417	0.75644	0.693151	77.5621	132.174	1017.48	22.679	1	-1				20.7624	0.0588103	822.777
19.5407	0.751733	0.692979	77.5918	132.174	1018.8	22.673	1	-1				20.7624	0.0588103	825.284
19.5426	0.747258	0.69337	77.5496	132.611	1019.05	22.66	1	-1				20.7624	0.0588103	824.732
19.5441	0.742158	0.693526	77.5871	133.393	1017.8	22.656	1	-1				20.7624	0.0588103	823.324
19.5451	0.738196	0.693229	77.5746	133.705	1016.73	22.656	1	-1				20.7624	0.0588103	822.283
19.5508	0.735402	0.693511	77.5731	133.549	1016.67	22.636	1	-1				20.7624	0.0588103	818.391
19.5544	0.731896	0.693401	77.584	133.643	1018.17	22.632	1	-1				20.7624	0.0588103	817.351
19.5571	0.72872	0.692932	77.5621	134.268	1018.92	22.616	1	-1				20.7624	0.0588103	816.462
19.563	0.725602	0.693354	77.5809	134.486	1018.92	22.614	1	-1				20.7624	0.0588103	812.411
19.5673	0.723014	0.693214	77.5762	134.737	1016.92	22.593	1	-1				20.7624	0.0588103	807.983
19.5729	0.721039	0.693089	77.5715	134.737	1016.48	22.602	1	-1				20.7624	0.0588103	803.724
19.5787	0.719108	0.693448	77.5762	135.049	1016.67	22.624	1	-1				20.7624	0.0588103	799.797
19.5842	0.717545	0.693229	77.6012	135.018	1017.8	22.626	1	-1				20.7624	0.0588103	796.772
19.5889	0.715326	0.693198	77.5512	134.643	1019.11	22.636	1	-1				20.7624	0.0588103	794.556
19.5947	0.714058	0.693433	77.5684	134.987	1018.61	22.64	1	-1				20.7624	0.0588103	789.99
19.5977	0.712758	0.692839	77.5543	135.58	1017.3	22.654	1	-1				20.7624	0.0588103	786.903
19.604	0.712089	0.693292	77.5653	136.674	1016.36	22.66	1	-1				20.7624	0.0588103	781.484
19.6057	0.711027	0.693558	77.5981	136.83	1016.86	22.66	1	-1				20.7624	0.0588103	780.774
19.609	0.709858	0.693057	77.5981	137.362	1018.48	22.658	1	-1				20.7624	0.0588103	779.703
19.6139	0.70912	0.693151	77.5731	137.862	1018.55	22.664	1	-1				20.7624	0.0588103	776.145
19.6172	0.708195	0.69312	77.57	137.705	1018.67	22.65	1	-1				20.7624	0.0588103	773.861
19.6198	0.707326	0.693198	77.6059	137.768	1017.17	22.654	1	-1				20.7624	0.0588103	770.882
19.6226	0.706508	0.693511	77.5824	137.643	1017.11	22.654	1	-1				20.7624	0.0588103	768.889
19.623	0.705564	0.693339	77.6012	137.58	1016.8	22.661	1	-1				20.7624	0.0588103	768.469
19.6275	0.704926	0.693417	77.5856	137.862	1018.36	22.673	1	-1				20.7624	0.0588103	766.337
19.6286	0.703783	0.693292	77.5918	137.799	1018.42	22.676	1	-1				20.7624	0.0588103	765.724
19.631	0.702495	0.693104	77.5856	137.768	1017.98	22.666	1	-1				20.7624	0.0588103	763.774
19.6316	0.701201	0.693198	77.5762	137.174	1017.11	22.67	1	-1				20.7624	0.0588103	762.85
19.6334	0.700983	0.693354	77.5856	136.549	1016.98	22.67	1	-1				20.7624	0.0588103	761.43
19.636	0.700451	0.693151	77.5684	136.143	1017.23	22.676	1	-1				20.7624	0.0588103	759.741
19.6369	0.70022	0.692995	77.5778	135.862	1018.8	22.658	1	-1				20.7624	0.0588103	760.316
19.6376	0.699433	0.693136	77.5793	136.362	1018.36	22.656	1	-1				20.7624	0.0588103	759.547
19.6389	0.699439	0.693386	77.559	136.018	1018.05	22.654	1	-1				20.7624	0.0588103	758.369
19.6401	0.699851	0.693276	77.5824	135.518	1017.23	22.661	1	-1				20.7624	0.0588103	756.751
19.6417	0.699708	0.693401	77.5981	136.112	1016.61	22.66	1	-1				20.7624	0.0588103	755.077
19.6416	0.700395	0.693198	77.5996	135.705	1017.61	22.65	1	-1				20.7624	0.0588103	755.846
19.6442	0.70037	0.693495	77.5528	136.205	1018.86	22.648	1	-1				20.7624	0.0588103	754.82
19.6446	0.701108	0.693354	77.5809	135.549	1018.42	22.64	1	-1				20.7624	0.0588103	754.03
19.6461	0.701851	0.693261	77.6075	135.737	1017.61	22.634	1	-1				20.7624	0.0588103	752.184
19.6458	0.703439	0.693276	77.5465	135.83	1017.05	22.628	1	-1				20.7624	0.0588103	751.744
19.6467	0.703914	0.693183	77.5918	136.268	1016.86	22.636	1	-1				20.7624	0.0588103	750.922
19.6481	0.704401	0.693073	77.5856	136.08	1018.11	22.642	1	-1				20.7624	0.0588103	750.677
19.6463	0.704283	0.693261	77.5606	135.987	1018.73	22.633	1	-1				20.7624	0.0588103	752.547
19.6479	0.704926	0.693198	77.5778	135.862	1018.11	22.648	1	-1				20.7624	0.0588103	750.787
19.6482	0.705158	0.693104	77.595	135.612	1017.48	22.654	1	-1				20.7624	0.0588103	750.005
19.6463	0.705308	0.693354	77.57	136.08	1017.3	22.652	1	-1				20.7624	0.0588103	751.31
19.6473	0.705264	0.693167	77.5653	136.112	1017.67	22.662	1	-1				20.7624	0.0588103	750.853
19.6457	0.705333	0.693495	77.5856	135.924	1018.61	22.67	1	-1				20.7624	0.0588103	752.751
19.6472	0.704814	0.693573	77.5653	136.362	1018.42	22.672	1	-1				20.7624	0.0588103	751.541
19.6457	0.705326	0.69337	77.5496	136.08	1018.23	22.66	1	-1				20.7624	0.0588103	752.483
19.6447	0.705664	0.693167	77.6012	136.174	1017.55	22.662	1	-1				20.7624	0.0588103	752.634
19.6431	0.706445	0.693151	77.6121	135.33	1016.61	22.688	1	-1				20.7624	0.0588103	753.039
19.6416	0.706333	0.693276	77.5512	135.33	1017.8	22.716	1	-1				20.7624	0.0588103	755.054
19.643	0.707114	0.693011	77.5793	135.893	1018.42	22.722	1	-1				20.7624	0.0588103	754.343
19.6421	0.707764	0.692792	77.5793	135.674	1018.86	22.716	1	-1				20.7624	0.0588103	755.25
19.6421	0.709001	0.693495	77.57	135.737	1018.42	22.738	1	-1				20.7624	0.0588103	754.741
19.6422	0.711476	0.693448	77.595	135.174	1017.11	22.736	1	-1				20.7624	0.0588103	753.369
19.6417	0.713745	0.693448	77.5778	135.268	1016.73	22.72	1	-1				20.7624	0.0588103	753.07
19.6436	0.716777	0.693526	77.5793	135.393	1017.67	22.722	1	-1				20.7624	0.0588103	751.929
19.6437	0.720058	0.693917	77.5653	135.393	1018.55	22.734	1	-1				20.7624	0.0588103	752.003
19.6438	0.723364	0.693526	77.5762	135.018	1018.36	22.756	1	-1				20.7624	0.0588103	751.287
19.6425	0.727171	0.693307	77.5981	136.08	1017.23	22.772	1	-1				20.7624	0.0588103	750.871
19.6429	0.731314	0.693839	77.6028	136.674	1017.23	22.782	1	-1				20.7624	0.0588103	749.965
19.6438	0.735439	0.693823	77.5684	136.549	1017.48	22.794	1	-1				20.7624	0.0588103	748.816
19.6433	0.739064	0.693464	77.5903	136.737	1018.8	22.799	1	-1				20.7624	0.0588103	749.634
19.6406	0.742096	0.693901	77.5746	136.112	1019.11	22.812	1	-1				20.7624	0.0588103	751.477
19.6405	0.745189	0.693823	77.57	136.174	1018.36	22.804	1	-1				20.7624	0.0588103	750.553
19.6376	0.748121	0.693479	77.5496	136.612	1017.42	22.798	1	-1				20.7624	0.0588103	751.555
19.6358	0.750683	0.693433	77.6012	136.049	1016.67	22.798	1	-1				20.7624	0.0588103	751.986
19.6332	0.752002	0.693745	77.5824	135.424	1016.36	22.814	1	-1				20.7624	0.0588103	753.512
19.63	0.752371	0.693589	77.5981	135.987	1018.55	22.83	1	-1				20.7624	0.0588103	757.53
19.6264	0.751915	0.693792	77.5887	135.705	1019.11	22.858	1	-1				20.7624	0.0588103	760.725
19.6223	0.751871	0.693511	77.5903	136.143	1018.73	22.86	1	-1				20.7624	0.0588103	763.567
19.6174	0.749502	0.693479	77.5856	135.862	1017.67	22.861	1	-1				20.7624	0.0588103	766.795
19.6132	0.747058	0.693401	77.5824	135.112	1016.8	22.86	1	-1				20.7624	0.0588103	769.699
19.609	0.744965	0.693589	77.5668	135.143	1017.36	22.864	1	-1				20.7624	0.0588103	773.585
19.6061	0.741883	0.693589	77.5668	135.299	1018.67	22.904	1	-1				20.7624	0.0588103	777.265
19.6006	0.738683	0.693776	77.5606	135.299	1018.55	22.914	1	-1				20.7624	0.0588103	781.794
19.5992	0.734083	0.69362	77.5918	135.112	1018.3	22.914	1	-1				20.7624	0.0588103	783.375
19.5955	0.730252	0.693495	77.5731	134.893	1017.55	22.924	1	-1				20.7624	0.0588103	786.108
19.5952	0.726358	0.693651	77.5918	134.268	1017.17	22.928	1	-1				20.7624	0.0588103	786.669
19.5941	0.721977	0.693386	77.5637	134.205	1017.48	22.926	1	-1				20.7624	0.0588103	788.339
19.5951	0.718595	0.69337	77.595	134.611	1018.55	22.922	1	-1				20.7624	0.0588103	788.957
19.596	0.715395	0.693448	77.57	134.955	1018.11	22.934	1	-1				20.7624	0.0588103	788.377
19.598	0.711114	0.693183	77.5856	134.799	1017.67	22.968	1	-1				20.7624	0.0588103	787.174
19.6004	0.707545	0.693698	77.5778	134.174	1017.17	22.966	1	-1				20.7624	0.0588103	785.508
19.6026	0.703664	0.693636	77.5809	135.112	1016.67	22.974	1	-1				20.7624	0.0588103	784.048
19.6063	0.700595	0.693573	77.5793	135.143	1018.11	22.984	1	-1				20.7624	0.0588103	782.85
19.6114	0.696964	0.693667	77.5621	134.33	1018.92	22.994	1	-1				20.7624	0.0588103	780.156
19.6145	0.693695	0.69362	77.5934	134.674	1017.98	23.006	1	-1				20.7624	0.0588103	777.592
19.6193	0.690395	0.693479	77.6106	134.205	1016.86	23.024	1	-1				20.7624	0.0588103	773.573
19.6243	0.687164	0.693729	77.6028	134.549	1016.73	23.014	1	-1				20.7624	0.0588103	770.159
19.6291	0.685089	0.693292	77.5606	133.611	1017.42	23.028	1	-1				20.7624	0.0588103	767.404
19.6336	0.682251	0.693948	77.5996	134.549	1018.61	23.026	1	-1				20.7624	0.0588103	765.323
19.6383	0.681132	0.693573	77.584	134.611	1018.67	23.035	1	-1				20.7624	0.0588103	762.008
19.6421	0.678695	0.693901	77.5621	134.33	1018.86	23.062	1	-1				20.7624	0.0588103	759.654
19.6477	0.677238	0.693448	77.5621	134.518	1017.55	23.062	1	-1				20.7624	0.0588103	754.657
19.6523	0.675288	0.693604	77.6028	134.486	1015.98	23.053	1	-1				20.7624	0.0588103	750.29
19.6557	0.672826	0.693792	77.5824	134.705	1017.05	23.046	1	-1				20.7624	0.0588103	748.899
19.6589	0.671507	0.694308	77.5793	134.862	1018.11	23.042	1	-1				20.7624	0.0588103	747.468
19.6634	0.669751	0.693729	77.584	134.768	1018.73	23.054	1	-1				20.7624	0.0588103	744.764
19.6665	0.668676	0.693511	77.5731	135.112	1018.48	23.049	1	-1				20.7624	0.0588103	742.39
19.6714	0.667051	0.693901	77.5731	134.862	1017.55	23.039	1	-1				20.7624	0.0588103	738.218
19.6745	0.665882	0.693495	77.5903	134.799	1016.67	23.024	1	-1				20.7624	0.0588103	735.411
19.6774	0.664626	0.693651	77.5934	134.83	1017.36	23.022	1	-1				20.7624	0.0588103	733.95
19.6802	0.663857	0.693776	77.5918	135.018	1018.67	23.024	1	-1				20.7624	0.0588103	732.872
19.6836	0.662188	0.693839	77.6059	134.862	1018.61	22.998	1	-1				20.7624	0.0588103	730.52
19.6859	0.661401	0.694167	77.595	134.924	1018.3	22.996	1	-1				20.7624	0.0588103	728.667
19.6878	0.659501	0.693683	77.5887	135.112	1017.23	22.981	1	-1				20.7624	0.0588103	726.763
19.6899	0.658582	0.693714	77.5684	134.705	1016.98	22.972	1	-1				20.7624	0.0588103	725.15
19.692	0.657576	0.693948	77.5684	135.362	1018.36	22.969	1	-1				20.7624	0.0588103	724.701
19.693	0.655944	0.69362	77.5903	135.393	1018.42	22.948	1	-1				20.7624	0.0588103	724.173
19.6958	0.655526	0.693948	77.5934	134.33	1018.05	22.95	1	-1				20.7624	0.0588103	721.912
19.6976	0.654469	0.693854	77.595	135.768	1017.73	22.934	1	-1				20.7624	0.0588103	720.435
19.6996	0.654369	0.693448	77.5668	135.487	1016.73	22.926	1	-1				20.7624	0.0588103	718.262
19.7018	0.653501	0.694183	77.5965	134.987	1017.67	22.922	1	-1				20.7624	0.0588103	717.391
19.7035	0.653282	0.693901	77.5746	135.737	1018.3	22.907	1	-1				20.7624	0.0588103	716.541
19.7041	0.653394	0.693729	77.5778	134.705	1019.23	22.892	1	-1				20.7624	0.0588103	716.79
19.7044	0.653344	0.693698	77.5934	135.424	1018.17	22.886	1	-1				20.7624	0.0588103	715.831
19.7063	0.654007	0.694214	77.5934	135.455	1017.48	22.884	1	-1				20.7624	0.0588103	713.804
19.7072	0.654244	0.693917	77.5434	135.893	1016.48	22.892	1	-1				20.7624	0.0588103	712.395
19.7106	0.654594	0.693886	77.5965	135.862	1017.48	22.888	1	-1				20.7624	0.0588103	710.443
19.7116	0.655207	0.693667	77.5762	135.424	1018.11	22.882	1	-1				20.7624	0.0588103	710.031
19.7128	0.656044	0.693839	77.5887	135.705	1018.48	22.882	1	-1				20.7624	0.0588103	709.281
19.7135	0.656251	0.693839	77.5543	134.643	1018.73	22.874	1	-1				20.7624	0.0588103	708.856
19.7137	0.656782	0.693636	77.5762	135.893	1017.3	22.878	1	-1				20.7624	0.0588103	707.633
19.7142	0.657126	0.693886	77.5965	136.08	1017.23	22.886	1	-1				20.7624	0.0588103	707.198
19.7148	0.657913	0.693433	77.5871	135.518	1017.17	22.9	1	-1				20.7624	0.0588103	706.553
19.7144	0.658132	0.693792	77.5559	136.424	1018.3	22.907	1	-1				20.7624	0.0588103	707.597
19.7155	0.659457	0.693808	77.5903	136.862	1018.05	22.926	1	-1				20.7624	0.0588103	706.43
19.7133	0.659832	0.694042	77.6059	136.643	1017.42	22.944	1	-1				20.7624	0.0588103	707.558
19.7129	0.660869	0.693886	77.5965	136.705	1017.36	22.938	1	-1				20.7624	0.0588103	707.684
19.7132	0.660319	0.694026	77.5903	136.737	1017.42	22.97	1	-1				20.7624	0.0588103	707.545
19.7124	0.661307	0.693792	77.5918	136.705	1018.05	22.968	1	-1				20.7624	0.0588103	708.498
19.7123	0.661601	0.693917	77.595	136.58	1018.67	22.992	1	-1				20.7624	0.0588103	708.911
19.7105	0.661601	0.694167	77.5637	137.612	1017.92	23.012	1	-1				20.7624	0.0588103	709.758
19.7111	0.661394	0.694167	77.5996	137.112	1016.98	23.014	1	-1				20.7624	0.0588103	708.689
19.7105	0.661638	0.693932	77.5824	137.58	1016.48	23.031	1	-1				20.7624	0.0588103	708.765
19.7101	0.662638	0.694057	77.5981	136.205	1017.61	23.04	1	-1				20.7624	0.0588103	709.725
19.7099	0.662394	0.694198	77.5637	137.174	1018.55	23.05	1	-1				20.7624	0.0588103	710.529
19.7103	0.662657	0.694011	77.5871	137.362	1019.3	23.046	1	-1				20.7624	0.0588103	710.687
19.7102	0.663444	0.693839	77.5762	136.643	1018.3	23.05	1	-1				20.7624	0.0588103	710.008
19.7095	0.664126	0.694464	77.6075	137.768	1016.73	23.054	1	-1				20.7624	0.0588103	709.353
19.7103	0.665282	0.693839	77.5793	137.955	1016.92	23.044	1	-1				20.7624	0.0588103	708.676
19.7093	0.666382	0.693542	77.5887	136.83	1017.17	23.044	1	-1				20.7624	0.0588103	709.456
19.7107	0.667732	0.694011	77.5793	138.143	1018.67	23.049	1	-1				20.7624	0.0588103	709.218
19.7098	0.668876	0.694198	77.6028	138.018	1018.8	23.049	1	-1				20.7624	0.0588103	709.799
19.7092	0.670682	0.69412	77.5903	138.33	1017.92	23.038	1	-1				20.7624	0.0588103	709.388
19.7099	0.672326	0.694183	77.5778	137.862	1016.67	23.046	1	-1				20.7624	0.0588103	707.742
19.7112	0.67487	0.694183	77.5903	138.143	1016.55	23.05	1	-1				20.7624	0.0588103	706.322
19.7111	0.675495	0.69437	77.5653	136.862	1018.23	23.061	1	-1				20.7624	0.0588103	707.453
19.7106	0.677964	0.693886	77.6121	137.862	1018.92	23.058	1	-1				20.7624	0.0588103	707.909
19.7105	0.680451	0.694026	77.5778	137.174	1018.23	23.072	1	-1				20.7624	0.0588103	707.187
19.7109	0.684188	0.693979	77.5418	136.799	1017.48	23.101	1	-1				20.7624	0.0588103	705.796
19.7098	0.686732	0.693932	77.5903	137.174	1016.48	23.118	1	-1				20.7624	0.0588103	705.537
19.7096	0.690751	0.694026	77.595	137.955	1017.11	23.132	1	-1				20.7624	0.0588103	705.497
19.7073	0.693289	0.694276	77.6028	137.83	1018.23	23.158	1	-1				20.7624	0.0588103	707.676
19.7069	0.697508	0.694526	77.595	137.455	1018.55	23.176	1	-1				20.7624	0.0588103	707.518
19.7062	0.700639	0.694057	77.5746	137.705	1018.92	23.178	1	-1				20.7624	0.0588103	707.854
19.703	0.704501	0.694089	77.5778	137.549	1017.55	23.176	1	-1				20.7624	0.0588103	708.763
19.703	0.708814	0.693792	77.5934	137.58	1016.92	23.194	1	-1				20.7624	0.0588103	707.66
19.6994	0.712514	0.694276	77.5512	136.862	1017.67	23.202	1	-1				20.7624	0.0588103	710.336
19.6972	0.716314	0.694308	77.5809	137.768	1017.98	23.2	1	-1				20.7624	0.0588103	711.702
19.6943	0.720883	0.694261	77.5559	137.924	1018.23	23.189	1	-1				20.7624	0.0588103	713.365
19.6918	0.725939	0.694198	77.5653	136.893	1017.92	23.207	1	-1				20.7624	0.0588103	714.243
19.688	0.72977	0.694479	77.5824	137.987	1017.36	23.212	1	-1				20.7624	0.0588103	716.193
19.6835	0.735252	0.69462	77.5887	136.549	1016.8	23.222	1	-1				20.7624	0.0588103	718.402
19.6796	0.739271	0.694136	77.559	135.924	1017.61	23.214	1	-1				20.7624	0.0588103	721.264
19.6773	0.744696	0.693901	77.584	134.424	1018.11	23.22	1	-1				20.7624	0.0588103	722.599
19.6722	0.749815	0.694354	77.5934	133.799	1017.86	23.225	1	-1				20.7624	0.0588103	725.477
19.6671	0.755702	0.694214	77.5981	134.018	1017.36	23.228	1	-1				20.7624	0.0588103	728.112
19.6616	0.761996	0.694433	77.5996	132.799	1016.8	23.208	1	-1				20.7624	0.0588103	730.918
19.658	0.768084	0.69412	77.6075	133.455	1017.3	23.225	1	-1				20.7624	0.0588103	733.12
19.6527	0.774953	0.694589	77.5934	133.268	1018.48	23.204	1	-1				20.7624	0.0588103	736.922
19.6475	0.78249	0.694214	77.5856	132.611	1019.23	23.224	1	-1				20.7624	0.0588103	740.291
19.6415	0.789909	0.694261	77.5965	131.736	1018.98	23.218	1	-1				20.7624	0.0588103	743.551
19.6361	0.797422	0.694167	77.5793	132.049	1017.17	23.222	1	-1				20.7624	0.0588103	745.212
19.6303	0.805047	0.694651	77.5668	132.518	1016.42	23.208	1	-1				20.7624	0.0588103	747.854
19.6218	0.812428	0.694229	77.584	132.143	1017.36	23.192	1	-1				20.7624	0.0588103	753.913
19.6178	0.820047	0.69462	77.5918	131.955	1018.23	23.203	1	-1				20.7624	0.0588103	756.443
19.6097	0.827397	0.694542	77.5746	132.861	1018.23	23.177	1	-1				20.7624	0.0588103	761.421
19.6036	0.834497	0.694276	77.5778	132.58	1017.73	23.171	1	-1				20.7624	0.0588103	764.632
19.5959	0.841522	0.694339	77.5856	131.674	1017.3	23.17	1	-1				20.7624	0.0588103	769.114
19.5876	0.84771	0.694589	77.5778	132.705	1016.86	23.164	1	-1				20.7624	0.0588103	774.077
19.5774	0.853222	0.69437	77.6106	132.361	1017.48	23.162	1	-1				20.7624	0.0588103	781.477
19.5709	0.858916	0.694448	77.5528	131.361	1019.48	23.149	1	-1				20.7624	0.0588103	787.063
19.5617	0.863879	0.694354	77.5715	132.205	1019.05	23.152	1	-1				20.7624	0.0588103	792.984
19.5515	0.86801	0.694386	77.5778	131.049	1017.92	23.156	1	-1				20.7624	0.0588103	799.179
19.5426	0.872948	0.694698	77.5778	132.424	1017.48	23.154	1	-1				20.7624	0.0588103	804.83
19.5306	0.876285	0.694886	77.5871	132.236	1016.55	23.163	1	-1				20.7624	0.0588103	812.644
19.5213	0.879854	0.694354	77.5637	131.955	1017.86	23.174	1	-1				20.7624	0.0588103	820.185
19.5136	0.882529	0.694448	77.5809	132.58	1018.55	23.167	1	-1				20.7624	0.0588103	826.152
19.5046	0.886529	0.694667	77.595	131.83	1018.8	23.166	1	-1				20.7624	0.0588103	832.523
19.4967	0.889104	0.694214	77.5575	132.33	1018.42	23.177	1	-1				20.7624	0.0588103	837.83
19.4896	0.892792	0.694604	77.5887	132.33	1017.36	23.184	1	-1				20.7624	0.0588103	841.802
19.4827	0.895742	0.694479	77.5668	132.33	1016.98	23.193	1	-1				20.7624	0.0588103	846.204
19.4763	0.899317	0.694886	77.5684	131.549	1018.36	23.186	1	-1				20.7624	0.0588103	851.634
19.4684	0.904404	0.694808	77.5965	132.143	1018.67	23.2	1	-1				20.7624	0.0588103	857.122
19.4641	0.908423	0.694589	77.5918	132.205	1018.05	23.19	1	-1				20.7624	0.0588103	859.269
19.4579	0.913605	0.694604	77.5559	132.018	1017.36	23.2	1	-1				20.7624	0.0588103	862.597
19.4532	0.917255	0.694589	77.584	131.174	1016.42	23.204	1	-1				20.7624	0.0588103	864.826
19.4484	0.922367	0.694776	77.5762	132.143	1016.92	23.206	1	-1				20.7624	0.0588103	868.068
19.4437	0.925767	0.694651	77.5731	131.674	1018.23	23.198	1	-1				20.7624	0.0588103	872.277
19.4389	0.929249	0.694776	77.5496	131.861	1018.73	23.196	1	-1				20.7624	0.0588103	875.745
19.4329	0.93233	0.694526	77.57	131.955	1018.55	23.196	1	-1				20.7624	0.0588103	879.663
19.4274	0.934555	0.694776	77.5731	131.986	1017.17	23.189	1	-1				20.7624	0.0588103	882.344
19.4232	0.935755	0.69437	77.5778	131.424	1016.67	23.16	1	-1				20.7624	0.0588103	884.88
19.4164	0.936605	0.694589	77.5981	132.174	1017.67	23.156	1	-1				20.7624	0.0588103	890.748
19.4114	0.936705	0.694417	77.5824	132.236	1018.11	23.141	1	-1				20.7624	0.0588103	894.869
19.4039	0.935892	0.694651	77.5715	131.924	1017.86	23.136	1	-1				20.7624	0.0588103	900.456
19.3984	0.933042	0.694151	77.5793	131.799	1017.3	23.11	1	-1				20.7624	0.0588103	904.51
19.3924	0.930161	0.694323	77.5981	131.174	1017.55	23.1	1	-1				20.7624	0.0588103	909.657
19.3875	0.92538	0.694354	77.5793	131.049	1016.42	23.083	1	-1				20.7624	0.0588103	913.022
19.3808	0.920105	0.69487	77.5918	131.955	1017.92	23.086	1	-1				20.7624	0.0588103	920.173
19.3762	0.913998	0.694511	77.5621	131.861	1018.73	23.084	1	-1				20.7624	0.0588103	925.269
19.3724	0.908517	0.694917	77.5793	131.955	1019.23	23.08	1	-1				20.7624	0.0588103	929.437
19.3689	0.902217	0.694495	77.584	131.393	1017.67	23.076	1	-1				20.7624	0.0588103	931.546
19.3671	0.896304	0.694526	77.5653	130.799	1016.8	23.068	1	-1				20.7624	0.0588103	932.957
19.3666	0.88936	0.694542	77.6075	131.768	1016.23	23.065	1	-1				20.7624	0.0588103	933.803
19.3661	0.883129	0.694526	77.5996	132.018	1017.73	23.048	1	-1				20.7624	0.0588103	936.478
19.3686	0.876467	0.694604	77.6043	131.924	1018.17	23.049	1	-1				20.7624	0.0588103	935.994
19.3711	0.869623	0.694276	77.5934	131.83	1018.36	23.031	1	-1				20.7624	0.0588103	935.334
19.3764	0.864204	0.694558	77.5793	131.424	1017.67	23.042	1	-1				20.7624	0.0588103	931.468
19.3804	0.857735	0.694511	77.5824	132.143	1016.67	23.026	1	-1				20.7624	0.0588103	928.474
19.3865	0.85376	0.694636	77.6028	131.611	1017.36	23.026	1	-1				20.7624	0.0588103	925.137
19.3946	0.849091	0.694729	77.5778	132.174	1018.48	23.02	1	-1				20.7624	0.0588103	920.735
19.4027	0.845747	0.69512	77.5746	131.799	1018.17	23.04	1	-1				20.7624	0.0588103	914.902
19.4102	0.84186	0.694854	77.5856	131.893	1017.55	23.026	1	-1				20.7624	0.0588103	909.24
19.4178	0.838479	0.694573	77.559	131.518	1016.55	23.036	1	-1				20.7624	0.0588103	903.139
19.4271	0.836172	0.694558	77.5887	131.799	1016.8	23.042	1	-1				20.7624	0.0588103	896.663
19.4344	0.833935	0.694448	77.5731	131.08	1017.92	23.044	1	-1				20.7624	0.0588103	892.482
19.4442	0.832035	0.694854	77.584	132.174	1018.73	23.052	1	-1				20.7624	0.0588103	886.164
19.4534	0.830741	0.695401	77.5934	131.955	1018.36	23.057	1	-1				20.7624	0.0588103	879.082
19.4607	0.829585	0.694932	77.5793	131.799	1017.98	23.053	1	-1				20.7624	0.0588103	873.43
19.4679	0.829341	0.694589	77.5528	131.58	1016.48	23.046	1	-1				20.7624	0.0588103	866.725
19.4746	0.829216	0.694792	77.5981	132.143	1016.23	23.052	1	-1				20.7624	0.0588103	861.535
19.4794	0.830022	0.694761	77.5684	132.643	1018.05	23.052	1	-1				20.7624	0.0588103	859.267
19.4867	0.829622	0.694776	77.5731	131.924	1018.42	23.044	1	-1				20.7624	0.0588103	854.205
19.4905	0.830178	0.694292	77.5918	132.33	1017.67	23.046	1	-1				20.7624	0.0588103	850.623
19.4945	0.829728	0.694808	77.559	131.861	1016.98	23.035	1	-1				20.7624	0.0588103	847.078
19.4971	0.83021	0.694729	77.5684	132.424	1016.73	23.03	1	-1				20.7624	0.0588103	844.856
19.501	0.830197	0.694636	77.5981	132.393	1017.8	23.035	1	-1				20.7624	0.0588103	842.763
19.5049	0.830153	0.694558	77.5606	131.674	1018.36	23.057	1	-1				20.7624	0.0588103	840.3
19.5056	0.831078	0.694714	77.5981	132.111	1018.67	23.046	1	-1				20.7624	0.0588103	839.893
19.5071	0.830628	0.69462	77.5965	132.705	1017.8	23.046	1	-1				20.7624	0.0588103	838.115
19.5096	0.831022	0.694761	77.595	132.518	1016.92	23.043	1	-1				20.7624	0.0588103	835.452
19.5105	0.831403	0.694604	77.534	132.549	1015.86	23.038	1	-1				20.7624	0.0588103	833.837
19.5109	0.831535	0.694979	77.5856	132.986	1016.92	23.028	1	-1				20.7624	0.0588103	834.374
19.5107	0.831178	0.694526	77.5668	132.049	1017.92	23.02	1	-1				20.7624	0.0588103	835.406
19.5111	0.832035	0.694464	77.595	132.924	1018.86	23.024	1	-1				20.7624	0.0588103	835.799
19.5119	0.831697	0.694417	77.5778	132.924	1018.05	23.012	1	-1				20.7624	0.0588103	834.579
19.5122	0.831966	0.695058	77.5824	132.361	1017.23	23.008	1	-1				20.7624	0.0588103	833.617
19.5119	0.831516	0.695026	77.5981	132.861	1017.42	23.009	1	-1				20.7624	0.0588103	834.078
19.5111	0.831678	0.694792	77.5809	132.455	1017.86	23.014	1	-1				20.7624	0.0588103	834.971
19.5113	0.831216	0.694682	77.5512	132.986	1018.48	22.982	1	-1				20.7624	0.0588103	835.431
19.5119	0.831328	0.694636	77.5793	133.174	1017.92	23.002	1	-1				20.7624	0.0588103	834.463
19.512	0.830553	0.695026	77.6028	133.33	1017.3	22.984	1	-1				20.7624	0.0588103	834.028
19.5118	0.829353	0.694839	77.584	131.955	1016.17	22.984	1	-1				20.7624	0.0588103	833.403
19.512	0.829178	0.694761	77.5715	133.268	1016.73	22.987	1	-1				20.7624	0.0588103	833.755
19.511	0.829022	0.69487	77.584	132.268	1018.11	22.986	1	-1				20.7624	0.0588103	835.667
19.5113	0.829041	0.694854	77.5637	133.393	1018.86	22.978	1	-1				20.7624	0.0588103	836.061
19.5116	0.828591	0.694682	77.5653	132.018	1017.55	22.981	1	-1				20.7624	0.0588103	834.795
19.5117	0.828828	0.694854	77.5684	133.143	1017.3	22.96	1	-1				20.7624	0.0588103	834.539
19.5122	0.826841	0.694776	77.5965	132.955	1016.67	22.968	1	-1				20.7624	0.0588103	833.944
19.5118	0.827822	0.694714	77.5965	132.986	1017.48	22.984	1	-1				20.7624	0.0588103	834.706
19.5131	0.827528	0.695308	77.5731	133.205	1018.42	22.976	1	-1				20.7624	0.0588103	834.583
19.5138	0.828097	0.694808	77.5528	132.643	1018.17	22.976	1	-1				20.7624	0.0588103	833.721
19.5148	0.828334	0.694714	77.5746	133.424	1017.67	23.002	1	-1				20.7624	0.0588103	832.53
19.515	0.828203	0.695401	77.5965	133.549	1017.23	23.002	1	-1				20.7624	0.0588103	832.078
19.5152	0.828522	0.695089	77.6106	133.736	1017.11	23.009	1	-1				20.7624	0.0588103	831.762
19.5164	0.829641	0.69512	77.5996	133.486	1017.48	23.009	1	-1				20.7624	0.0588103	831.006
19.5174	0.83051	0.694776	77.6075	133.643	1018.86	23.024	1	-1				20.7624	0.0588103	831.208
19.5171	0.831603	0.694979	77.584	132.955	1018.17	23.04	1	-1				20.7624	0.0588103	830.711
19.5192	0.832022	0.695261	77.5762	133.799	1016.98	23.04	1	-1				20.7624	0.0588103	828.105
19.5177	0.832972	0.694823	77.5762	134.205	1016.67	23.039	1	-1				20.7624	0.0588103	828.848
19.5187	0.833953	0.694886	77.5903	133.455	1016.98	23.04	1	-1				20.7624	0.0588103	828.204
19.5179	0.834266	0.694979	77.584	133.049	1017.98	23.042	1	-1				20.7624	0.0588103	829.583
19.5161	0.834522	0.695042	77.5512	133.393	1018.8	23.028	1	-1				20.7624	0.0588103	831.559
19.5149	0.834272	0.694761	77.5778	134.049	1018.17	23.039	1	-1				20.7624	0.0588103	832.021
19.5156	0.834241	0.694979	77.5778	133.768	1017.48	23.043	1	-1				20.7624	0.0588103	830.898
19.5149	0.833922	0.694792	77.5668	133.611	1016.11	23.054	1	-1				20.7624	0.0588103	830.342
19.5137	0.832853	0.694979	77.5559	134.33	1017.23	23.066	1	-1				20.7624	0.0588103	832.339
19.5126	0.832003	0.695183	77.584	134.268	1018.11	23.071	1	-1				20.7624	0.0588103	834.011
19.5116	0.829641	0.694714	77.5903	134.111	1017.92	23.076	1	-1				20.7624	0.0588103	834.97
19.5101	0.828053	0.695245	77.5512	134.893	1017.48	23.064	1	-1				20.7624	0.0588103	835.991
19.5106	0.82556	0.695073	77.6043	134.58	1016.36	23.058	1	-1				20.7624	0.0588103	835.067
19.5089	0.823616	0.694682	77.5903	134.58	1017.3	23.049	1	-1				20.7624	0.0588103	837.414
19.5074	0.820609	0.695261	77.57	134.393	1018.36	23.043	1	-1				20.7624	0.0588103	839.857
19.5065	0.817466	0.695042	77.5918	134.987	1019.23	23.044	1	-1				20.7624	0.0588103	841.687
19.5067	0.814447	0.695386	77.5668	135.018	1017.86	23.046	1	-1				20.7624	0.0588103	840.855
19.5054	0.811016	0.695354	77.6075	135.112	1016.98	23.03	1	-1				20.7624	0.0588103	841.619
19.5059	0.806622	0.694917	77.5793	134.987	1016.05	23.05	1	-1				20.7624	0.0588103	841.116
19.5067	0.803215	0.69512	77.584	134.361	1017.23	23.04	1	-1				20.7624	0.0588103	841.992
19.5085	0.798797	0.694933	77.5809	135.174	1018.11	23.062	1	-1				20.7624	0.0588103	842.036
19.5111	0.794584	0.695401	77.5715	134.955	1018.86	23.05	1	-1				20.7624	0.0588103	841.296
19.5131	0.790334	0.694901	77.5918	135.143	1017.98	23.054	1	-1				20.7624	0.0588103	839.747
19.5164	0.785684	0.69512	77.5637	134.205	1017.11	23.048	1	-1				20.7624	0.0588103	837.227
19.5182	0.781596	0.694886	77.5606	135.362	1017.48	23.052	1	-1				20.7624	0.0588103	836.732
19.5221	0.777103	0.695401	77.5684	134.737	1018.36	23.038	1	-1				20.7624	0.0588103	835.176
19.5256	0.772552	0.694964	77.5934	134.268	1018.05	23.038	1	-1				20.7624	0.0588103	833.008
19.529	0.768327	0.695667	77.5871	133.486	1017.61	23.03	1	-1				20.7624	0.0588103	830.682
19.5345	0.76464	0.695245	77.5528	133.455	1017.92	23.026	1	-1				20.7624	0.0588103	827.337
19.5387	0.760084	0.695573	77.5871	134.893	1016.92	23.018	1	-1				20.7624	0.0588103	824.058
19.5426	0.755352	0.695401	77.5887	134.924	1017.36	23.022	1	-1				20.7624	0.0588103	822.166
19.5476	0.75199	0.694776	77.5887	133.924	1018.23	23.004	1	-1				20.7624	0.0588103	819.577
19.5516	0.748071	0.69537	77.5512	134.018	1018.98	22.999	1	-1				20.7624	0.0588103	817.766
19.5571	0.743946	0.695354	77.5996	135.049	1018.55	23.006	1	-1				20.7624	0.0588103	813.854
19.5621	0.740502	0.695136	77.5621	135.33	1017.55	22.992	1	-1				20.7624	0.0588103	809.819
19.5666	0.736489	0.69512	77.57	134.83	1016.61	22.991	1	-1				20.7624	0.0588103	806.239
19.5715	0.732939	0.695073	77.5621	134.737	1017.36	22.984	1	-1				20.7624	0.0588103	803.651
19.5763	0.72882	0.695448	77.6012	135.768	1018.36	22.986	1	-1				20.7624	0.0588103	801.468
19.5813	0.725864	0.695292	77.5575	134.955	1018.3	22.99	1	-1				20.7624	0.0588103	798.1
19.5874	0.722552	0.695542	77.57	135.705	1017.92	22.994	1	-1				20.7624	0.0588103	793.695
19.5911	0.718433	0.695292	77.5981	135.955	1016.67	23.006	1	-1				20.7624	0.0588103	790.544
19.5969	0.715677	0.695276	77.5824	135.549	1017.11	22.999	1	-1				20.7624	0.0588103	786.912
19.6009	0.711276	0.695604	77.5715	134.893	1017.73	23.018	1	-1				20.7624	0.0588103	785.009
19.6077	0.709051	0.695682	77.584	135.705	1018.67	23.018	1	-1				20.7624	0.0588103	780.965
19.6118	0.705583	0.695511	77.5918	135.924	1018.48	23.028	1	-1				20.7624	0.0588103	778.218
19.6173	0.702851	0.695245	77.5637	135.08	1017.55	23.032	1	-1				20.7624	0.0588103	773.72
19.6219	0.699995	0.695495	77.5856	135.455	1016.8	23.032	1	-1				20.7624	0.0588103	770.158
19.6269	0.697558	0.695292	77.5746	135.049	1016.8	23.035	1	-1				20.7624	0.0588103	766.719
19.6299	0.694876	0.695589	77.5543	136.237	1017.42	23.035	1	-1				20.7624	0.0588103	765.349
19.6326	0.69307	0.695698	77.5778	135.268	1018.23	23.053	1	-1				20.7624	0.0588103	764.212
19.6379	0.690376	0.695417	77.5793	135.143	1017.98	23.074	1	-1				20.7624	0.0588103	760.362
19.6413	0.68832	0.694948	77.5731	135.924	1017.48	23.09	1	-1				20.7624	0.0588103	757.782
19.6464	0.686026	0.695214	77.5762	136.049	1016.86	23.096	1	-1				20.7624	0.0588103	753.825
19.6479	0.684857	0.695292	77.57	136.018	1017.73	23.108	1	-1				20.7624	0.0588103	753.447
19.654	0.68392	0.695417	77.5903	136.487	1018.42	23.134	1	-1				20.7624	0.0588103	749.523
19.6568	0.683589	0.695308	77.5809	136.987	1018.55	23.154	1	-1				20.7624	0.0588103	747.532
19.6612	0.683451	0.695604	77.5528	137.08	1017.73	23.164	1	-1				20.7624	0.0588103	743.624
19.6641	0.684182	0.695682	77.5918	137.205	1017.23	23.176	1	-1				20.7624	0.0588103	740.99
19.666	0.685551	0.69537	77.6121	137.393	1016.86	23.188	1	-1				20.7624	0.0588103	739.063
19.6702	0.687126	0.69562	77.5903	137.455	1017.17	23.189	1	-1				20.7624	0.0588103	735.875
19.6721	0.688889	0.695386	77.5793	136.393	1018.11	23.189	1	-1				20.7624	0.0588103	734.883
19.676	0.693264	0.695792	77.5481	137.299	1018.55	23.194	1	-1				20.7624	0.0588103	731.609
19.6768	0.69652	0.69548	77.5887	137.487	1018.05	23.222	1	-1				20.7624	0.0588103	730.12
19.68	0.700345	0.695573	77.57	137.987	1017.23	23.218	1	-1				20.7624	0.0588103	726.524
19.6793	0.704664	0.695104	77.5809	138.08	1016.92	23.244	1	-1				20.7624	0.0588103	726.192
19.682	0.70962	0.696073	77.5934	137.862	1017.05	23.26	1	-1				20.7624	0.0588103	723.545
19.6834	0.714602	0.695386	77.559	137.362	1017.92	23.269	1	-1				20.7624	0.0588103	722.303
19.6827	0.719602	0.695682	77.6153	137.08	1018.73	23.281	1	-1				20.7624	0.0588103	722.66
19.6821	0.72502	0.695542	77.5793	137.205	1018.11	23.286	1	-1				20.7624	0.0588103	721.905
19.6797	0.730239	0.695792	77.5918	136.237	1017.11	23.292	1	-1				20.7624	0.0588103	722.222
19.6765	0.735483	0.69587	77.545	136.518	1017.42	23.296	1	-1				20.7624	0.0588103	724.102
19.675	0.740802	0.695901	77.5824	136.205	1017.67	23.303	1	-1				20.7624	0.0588103	724.574
19.6701	0.746865	0.695698	77.5746	135.955	1018.67	23.299	1	-1				20.7624	0.0588103	728.08
19.6663	0.751815	0.695761	77.6043	135.487	1017.67	23.286	1	-1				20.7624	0.0588103	729.545
19.6612	0.757871	0.695073	77.6075	135.362	1017.55	23.272	1	-1				20.7624	0.0588103	732.406
19.6571	0.76254	0.695917	77.5746	134.83	1017.05	23.273	1	-1				20.7624	0.0588103	734.463
19.6511	0.768215	0.695745	77.5715	134.924	1017.73	23.252	1	-1				20.7624	0.0588103	738.641
19.6448	0.77229	0.695667	77.5903	134.518	1018.8	23.25	1	-1				20.7624	0.0588103	743.557
19.6378	0.777353	0.696011	77.5996	135.205	1018.67	23.256	1	-1				20.7624	0.0588103	747.984
19.6337	0.782146	0.695854	77.57	134.893	1018.36	23.269	1	-1				20.7624	0.0588103	750.155
19.6272	0.78584	0.696042	77.5871	134.862	1016.92	23.258	1	-1				20.7624	0.0588103	753.471
19.6204	0.789609	0.695636	77.5871	134.83	1016.3	23.273	1	-1				20.7624	0.0588103	757.542
19.613	0.793728	0.695917	77.595	134.549	1017.42	23.264	1	-1				20.7624	0.0588103	763.395
19.6077	0.797484	0.696229	77.6028	134.955	1017.92	23.27	1	-1				20.7624	0.0588103	767.179
19.5994	0.801309	0.695823	77.5575	134.862	1018.3	23.274	1	-1				20.7624	0.0588103	773.197
19.5955	0.804659	0.695682	77.5996	134.768	1017.67	23.28	1	-1				20.7624	0.0588103	775.177
19.5891	0.807197	0.695776	77.5668	134.549	1016.42	23.268	1	-1				20.7624	0.0588103	778.684
19.5844	0.810091	0.695948	77.5981	135.018	1017.23	23.266	1	-1				20.7624	0.0588103	782.425
19.5766	0.812816	0.69587	77.5856	134.955	1018.3	23.246	1	-1				20.7624	0.0588103	788.678
19.5724	0.815453	0.695761	77.5918	134.674	1018.36	23.256	1	-1				20.7624	0.0588103	791.493
19.5672	0.817534	0.695808	77.5856	134.486	1018.3	23.254	1	-1				20.7624	0.0588103	795.102
19.5624	0.819316	0.695917	77.5559	134.705	1017.8	23.264	1	-1				20.7624	0.0588103	798.056
19.5578	0.821147	0.695948	77.5575	133.768	1016.23	23.277	1	-1				20.7624	0.0588103	800.011
19.5525	0.822735	0.695979	77.5965	134.611	1016.86	23.286	1	-1				20.7624	0.0588103	804.333
19.5487	0.82321	0.696011	77.5981	134.643	1018.3	23.288	1	-1				20.7624	0.0588103	808.232
19.5431	0.823903	0.695729	77.5434	134.737	1018.67	23.286	1	-1				20.7624	0.0588103	812.627
19.5389	0.823347	0.696058	77.5981	134.268	1017.92	23.295	1	-1				20.7624	0.0588103	815.304
19.5342	0.823016	0.696464	77.595	133.955	1017.48	23.31	1	-1				20.7624	0.0588103	818.525
19.5303	0.821822	0.695995	77.5778	133.643	1017.05	23.316	1	-1				20.7624	0.0588103	821.314
19.5248	0.820353	0.695948	77.6121	133.58	1017.67	23.31	1	-1				20.7624	0.0588103	826.207
19.524	0.818959	0.696136	77.5653	134.361	1018.8	23.317	1	-1				20.7624	0.0588103	827.916
19.5201	0.816384	0.695901	77.5996	134.611	1018.92	23.322	1	-1				20.7624	0.0588103	831.352
19.5187	0.815353	0.695933	77.5856	135.08	1017.36	23.302	1	-1				20.7624	0.0588103	831.263
19.5132	0.813053	0.69612	77.5746	134.83	1016.42	23.328	1	-1				20.7624	0.0588103	834.994
19.5128	0.810259	0.696433	77.5856	135.362	1016.67	23.339	1	-1				20.7624	0.0588103	835.906
19.5116	0.806984	0.695979	77.5575	134.299	1017.86	23.356	1	-1				20.7624	0.0588103	838.31
19.5105	0.803478	0.696464	77.5871	135.737	1018.3	23.358	1	-1				20.7624	0.0588103	839.99
19.5102	0.800703	0.69612	77.5684	135.33	1018.67	23.368	1	-1				20.7624	0.0588103	840.914
19.5093	0.797553	0.69587	77.5934	135.643	1017.67	23.378	1	-1				20.7624	0.0588103	841.271
19.5086	0.793871	0.696151	77.5856	135.643	1016.48	23.391	1	-1				20.7624	0.0588103	841.352
19.5103	0.789972	0.696448	77.5903	136.112	1016.8	23.398	1	-1				20.7624	0.0588103	840.915
19.5105	0.786384	0.696042	77.5668	135.924	1017.73	23.421	1	-1				20.7624	0.0588103	842.07
19.5121	0.783153	0.69612	77.5621	135.924	1018.42	23.426	1	-1				20.7624	0.0588103	841.927
19.5145	0.779059	0.695745	77.5856	136.549	1018.3	23.432	1	-1				20.7624	0.0588103	840.552
19.5162	0.776227	0.696292	77.5559	135.362	1017.36	23.448	1	-1				20.7624	0.0588103	838.923
19.52	0.773134	0.695948	77.5887	135.549	1016.98	23.462	1	-1				20.7624	0.0588103	836.24
19.5225	0.769821	0.69637	77.5793	135.58	1017.3	23.464	1	-1				20.7624	0.0588103	835.066
19.5263	0.767059	0.696151	77.5856	135.237	1017.86	23.474	1	-1				20.7624	0.0588103	833.102
19.5271	0.765427	0.696417	77.5715	136.268	1018.3	23.48	1	-1				20.7624	0.0588103	833.099
19.533	0.763184	0.696386	77.5371	136.737	1017.48	23.474	1	-1				20.7624	0.0588103	828.29
19.5354	0.762034	0.696386	77.584	136.612	1016.92	23.478	1	-1				20.7624	0.0588103	826.24
19.5385	0.760896	0.696042	77.5621	136.018	1016.92	23.487	1	-1				20.7624	0.0588103	824.103
19.542	0.760958	0.696323	77.5934	136.549	1017.73	23.484	1	-1				20.7624	0.0588103	822.09
19.5461	0.760683	0.696479	77.5981	136.049	1018.8	23.464	1	-1				20.7624	0.0588103	819.872
19.548	0.76119	0.696292	77.5887	137.018	1018.42	23.473	1	-1				20.7624	0.0588103	818.069
19.5519	0.762427	0.696511	77.5871	136.643	1017.61	23.482	1	-1				20.7624	0.0588103	814.276
19.5552	0.764665	0.696651	77.5684	136.768	1016.05	23.491	1	-1				20.7624	0.0588103	810.247
19.5576	0.766971	0.696261	77.5903	136.487	1016.8	23.494	1	-1				20.7624	0.0588103	808.701
19.5603	0.770234	0.69612	77.5778	136.455	1017.8	23.506	1	-1				20.7624	0.0588103	806.938
19.5624	0.774071	0.696167	77.57	136.924	1018.3	23.509	1	-1				20.7624	0.0588103	805.193
19.5628	0.777821	0.696292	77.5418	137.58	1018.86	23.51	1	-1				20.7624	0.0588103	804.793
19.5649	0.783221	0.695979	77.5715	137.08	1017.55	23.521	1	-1				20.7624	0.0588103	801.378
19.5654	0.786734	0.696495	77.5981	136.33	1016.11	23.509	1	-1				20.7624	0.0588103	799.31
19.5641	0.791834	0.696323	77.57	135.987	1017.05	23.517	1	-1				20.7624	0.0588103	800.287
19.5646	0.795315	0.696433	77.5809	136.424	1017.67	23.522	1	-1				20.7624	0.0588103	799.884
19.5628	0.797853	0.696386	77.5668	136.112	1018.98	23.525	1	-1				20.7624	0.0588103	801.883
19.5591	0.80049	0.695964	77.5934	136.674	1017.86	23.522	1	-1				20.7624	0.0588103	803.407
19.557	0.802322	0.696511	77.5746	136.112	1016.98	23.526	1	-1				20.7624	0.0588103	804.051
19.5534	0.803784	0.69673	77.57	135.487	1016.8	23.513	1	-1				20.7624	0.0588103	806.348
19.5486	0.804184	0.696636	77.5684	135.862	1017.92	23.513	1	-1				20.7624	0.0588103	810.826
19.5437	0.803809	0.696151	77.5871	135.268	1018.3	23.52	1	-1				20.7624	0.0588103	814.85
19.5392	0.802928	0.696433	77.5778	135.08	1018.61	23.526	1	-1				20.7624	0.0588103	818.651
19.534	0.80149	0.696761	77.5621	135.455	1017.23	23.513	1	-1				20.7624	0.0588103	821.702
19.5285	0.799022	0.696495	77.5512	134.705	1017.3	23.512	1	-1				20.7624	0.0588103	826.258
19.5251	0.79499	0.696417	77.5621	134.424	1015.92	23.488	1	-1				20.7624	0.0588103	828.304
19.5195	0.79054	0.696745	77.584	134.987	1017.73	23.487	1	-1				20.7624	0.0588103	834.678
19.518	0.785771	0.696229	77.5481	135.205	1018.73	23.474	1	-1				20.7624	0.0588103	837.307
19.5154	0.780834	0.696683	77.5653	135.768	1018.3	23.452	1	-1				20.7624	0.0588103	839.633
19.5137	0.774921	0.696464	77.5434	134.705	1017.55	23.432	1	-1				20.7624	0.0588103	841.208
19.5115	0.769052	0.696589	77.5793	134.987	1016.67	23.435	1	-1				20.7624	0.0588103	842.972
19.5136	0.763308	0.696354	77.6012	135.393	1016.8	23.425	1	-1				20.7624	0.0588103	842.344
19.5152	0.756571	0.696604	77.5715	135.674	1017.48	23.414	1	-1				20.7624	0.0588103	842.742
19.5185	0.750846	0.696589	77.5715	135.518	1018.17	23.398	1	-1				20.7624	0.0588103	841.635
19.5222	0.744396	0.696651	77.559	134.611	1018.11	23.4	1	-1				20.7624	0.0588103	839.727
19.5263	0.739233	0.69662	77.5793	134.955	1017.17	23.39	1	-1				20.7624	0.0588103	836.646
19.5316	0.733589	0.696464	77.545	134.83	1016.61	23.376	1	-1				20.7624	0.0588103	833.081
19.5386	0.727914	0.696761	77.5996	135.424	1016.98	23.37	1	-1				20.7624	0.0588103	828.965
19.5438	0.722758	0.696558	77.5824	135.83	1018.3	23.377	1	-1				20.7624	0.0588103	826.811
19.5523	0.71792	0.696917	77.5793	136.299	1017.8	23.373	1	-1				20.7624	0.0588103	820.783
19.5583	0.71332	0.696058	77.5778	135.987	1018.23	23.361	1	-1				20.7624	0.0588103	817.255
19.5662	0.708552	0.696979	77.57	135.487	1017.55	23.384	1	-1				20.7624	0.0588103	811.457
19.5754	0.704783	0.696448	77.609	136.174	1017.11	23.38	1	-1				20.7624	0.0588103	804.703
19.584	0.700558	0.696386	77.584	136.268	1017.3	23.376	1	-1				20.7624	0.0588103	799.027
19.5921	0.697251	0.696433	77.5793	134.924	1018.36	23.373	1	-1				20.7624	0.0588103	794.254
19.6005	0.693333	0.696323	77.5903	135.862	1018.05	23.38	1	-1				20.7624	0.0588103	788.217
19.6088	0.689576	0.69662	77.57	135.612	1017.73	23.386	1	-1				20.7624	0.0588103	782.271
19.6145	0.686901	0.69662	77.5903	134.924	1016.36	23.402	1	-1				20.7624	0.0588103	777.316
19.6234	0.684614	0.696636	77.5793	136.112	1017.11	23.39	1	-1				20.7624	0.0588103	771.524
19.6293	0.681914	0.697011	77.5715	135.268	1018.17	23.39	1	-1				20.7624	0.0588103	768.308
19.6362	0.679795	0.696636	77.5934	136.049	1018.67	23.394	1	-1				20.7624	0.0588103	763.795
19.643	0.677276	0.696667	77.6231	135.705	1018.17	23.39	1	-1				20.7624	0.0588103	758.666
19.6482	0.675182	0.69687	77.57	134.049	1016.98	23.4	1	-1				20.7624	0.0588103	754.162
19.6534	0.67272	0.696901	77.5606	131.799	1017.17	23.39	1	-1				20.7624	0.0588103	750.69
19.6604	0.670988	0.696714	77.5528	131.049	1016.98	23.406	1	-1				20.7624	0.0588103	745.549
19.6658	0.668945	0.696823	77.5778	130.361	1018.3	23.406	1	-1				20.7624	0.0588103	742.72
19.67	0.666751	0.696448	77.5793	129.455	1018.92	23.406	1	-1				20.7624	0.0588103	740.373
19.6748	0.664832	0.696855	77.5996	130.049	1017.98	23.428	1	-1				20.7624	0.0588103	736.32
19.6796	0.66357	0.696933	77.5762	129.549	1017.42	23.424	1	-1				20.7624	0.0588103	732.454
19.6828	0.662413	0.696495	77.584	129.393	1016.92	23.428	1	-1				20.7624	0.0588103	729.895
19.6866	0.660626	0.696995	77.5934	128.549	1016.92	23.458	1	-1				20.7624	0.0588103	727.3
19.6915	0.659357	0.697011	77.5903	129.486	1017.86	23.473	1	-1				20.7624	0.0588103	724.464
19.694	0.657713	0.696823	77.6075	129.455	1018.61	23.491	1	-1				20.7624	0.0588103	723.307
19.6968	0.656226	0.696839	77.5715	129.018	1018.17	23.496	1	-1				20.7624	0.0588103	721.102
19.7005	0.655351	0.696698	77.57	128.549	1017.23	23.516	1	-1				20.7624	0.0588103	717.773
19.7033	0.653794	0.69712	77.584	128.924	1016.61	23.524	1	-1				20.7624	0.0588103	715.443
19.7054	0.653751	0.696933	77.5621	127.705	1017.3	23.532	1	-1				20.7624	0.0588103	714.384
19.7084	0.652169	0.696776	77.5903	128.393	1018.11	23.534	1	-1				20.7624	0.0588103	712.922
19.7107	0.651182	0.696464	77.5981	127.486	1018.11	23.54	1	-1				20.7624	0.0588103	711.308
19.7129	0.650326	0.697073	77.5871	127.486	1016.86	23.548	1	-1				20.7624	0.0588103	708.878
19.7164	0.649894	0.697042	77.5778	127.486	1016.61	23.552	1	-1				20.7624	0.0588103	706.139
19.7163	0.649582	0.696948	77.5965	127.549	1016.61	23.558	1	-1				20.7624	0.0588103	706.261
19.7181	0.648726	0.696979	77.57	126.768	1018.55	23.58	1	-1				20.7624	0.0588103	706.366
19.7218	0.648501	0.696698	77.6059	127.861	1018.55	23.594	1	-1				20.7624	0.0588103	703.622
19.7222	0.647801	0.697058	77.62	127.205	1017.67	23.599	1	-1				20.7624	0.0588103	702.79
19.7242	0.647651	0.696604	77.5934	127.361	1016.8	23.602	1	-1				20.7624	0.0588103	700.712
19.7265	0.647576	0.696948	77.5606	127.549	1016.05	23.617	1	-1				20.7624	0.0588103	698.462
19.7268	0.647701	0.696698	77.6075	127.424	1016.17	23.61	1	-1				20.7624	0.0588103	698.325
19.728	0.64695	0.696995	77.5903	126.361	1017.55	23.606	1	-1				20.7624	0.0588103	698.475
19.7309	0.646575	0.69662	77.595	126.861	1017.92	23.6	1	-1				20.7624	0.0588103	696.587
19.7321	0.646	0.697136	77.5575	127.018	1017.73	23.595	1	-1				20.7624	0.0588103	695.644
19.7315	0.646169	0.696948	77.5684	127.205	1016.98	23.621	1	-1				20.7624	0.0588103	695.59
19.7338	0.645713	0.697183	77.57	127.299	1015.86	23.617	1	-1				20.7624	0.0588103	693.099
19.7342	0.645482	0.697339	77.5715	126.736	1016.61	23.629	1	-1				20.7624	0.0588103	693.335
19.734	0.645732	0.697464	77.5684	127.143	1017.92	23.613	1	-1				20.7624	0.0588103	694.405
19.7349	0.644863	0.696948	77.6028	127.361	1018.48	23.606	1	-1				20.7624	0.0588103	694.177
19.7365	0.644632	0.696761	77.5934	126.893	1017.36	23.603	1	-1				20.7624	0.0588103	692.243
19.7366	0.644494	0.697245	77.6075	126.549	1016.8	23.591	1	-1				20.7624	0.0588103	691.82
19.7369	0.643663	0.696979	77.5606	126.018	1016.92	23.588	1	-1				20.7624	0.0588103	691.788
19.7374	0.644263	0.697386	77.584	127.143	1017.55	23.587	1	-1				20.7624	0.0588103	691.753
19.7371	0.643126	0.697089	77.5465	126.486	1018.92	23.578	1	-1				20.7624	0.0588103	693.116
19.7379	0.643625	0.696855	77.5934	126.361	1017.92	23.554	1	-1				20.7624	0.0588103	691.725
19.738	0.643682	0.697073	77.5653	126.549	1017.42	23.552	1	-1				20.7624	0.0588103	691.339
19.7384	0.643675	0.697042	77.5996	126.361	1016.61	23.542	1	-1				20.7624	0.0588103	690.44
19.7381	0.64285	0.697229	77.5793	126.549	1016.23	23.524	1	-1				20.7624	0.0588103	690.573
19.7385	0.643144	0.697495	77.5809	127.143	1017.48	23.516	1	-1				20.7624	0.0588103	691.038
19.7402	0.643019	0.697276	77.5621	126.111	1017.61	23.499	1	-1				20.7624	0.0588103	689.893
19.7406	0.643469	0.697448	77.5871	126.705	1017.86	23.498	1	-1				20.7624	0.0588103	689.655
19.7411	0.643188	0.697214	77.5856	127.205	1017.36	23.49	1	-1				20.7624	0.0588103	689.04
19.7412	0.643157	0.697026	77.6121	127.018	1016.61	23.487	1	-1				20.7624	0.0588103	688.394
19.7413	0.642938	0.697339	77.5684	127.174	1017.42	23.468	1	-1				20.7624	0.0588103	688.932
19.7405	0.642675	0.697433	77.5684	125.549	1018.23	23.45	1	-1				20.7624	0.0588103	690.149
19.7417	0.642569	0.697464	77.5715	126.736	1017.92	23.45	1	-1				20.7624	0.0588103	689.008
19.7412	0.641688	0.696933	77.5793	127.049	1017.05	23.428	1	-1				20.7624	0.0588103	688.948
19.742	0.6419	0.697245	77.5746	126.205	1015.61	23.42	1	-1				20.7624	0.0588103	687.353
19.7412	0.641207	0.697323	77.5668	126.768	1016.8	23.42	1	-1				20.7624	0.0588103	688.836
19.7418	0.641213	0.697604	77.5996	126.799	1017.67	23.414	1	-1				20.7624	0.0588103	688.966
19.7402	0.641063	0.697433	77.6012	126.736	1018.23	23.406	1	-1				20.7624	0.0588103	690.626
19.7408	0.641013	0.697026	77.5668	125.705	1018.23	23.394	1	-1				20.7624	0.0588103	690.134
19.742	0.640819	0.697573	77.584	126.674	1016.92	23.39	1	-1				20.7624	0.0588103	688.404
19.7405	0.640257	0.69737	77.5887	126.924	1016.17	23.386	1	-1				20.7624	0.0588103	689.061
19.7412	0.640413	0.697042	77.559	126.705	1017.3	23.372	1	-1				20.7624	0.0588103	689.287
19.7408	0.639682	0.697339	77.5746	126.518	1017.55	23.37	1	-1				20.7624	0.0588103	689.846
19.7429	0.639613	0.697761	77.5965	126.268	1017.61	23.374	1	-1				20.7624	0.0588103	688.362
19.7423	0.638832	0.697323	77.5856	126.643	1017.55	23.366	1	-1				20.7624	0.0588103	688.876
19.7441	0.638475	0.697417	77.5918	126.924	1016.73	23.362	1	-1				20.7624	0.0588103	687.011
19.7431	0.6381	0.69762	77.5762	126.299	1016.3	23.354	1	-1				20.7624	0.0588103	687.528
19.7438	0.638044	0.697745	77.5637	127.205	1017.86	23.352	1	-1				20.7624	0.0588103	688.071
19.7435	0.637538	0.697495	77.5746	125.799	1017.86	23.346	1	-1				20.7624	0.0588103	688.351
19.7443	0.637438	0.697417	77.5371	126.83	1018.48	23.348	1	-1				20.7624	0.0588103	688.206
19.7438	0.637682	0.697761	77.5793	125.736	1017.36	23.364	1	-1				20.7624	0.0588103	687.749
19.7441	0.637513	0.697573	77.5715	126.486	1016.48	23.358	1	-1				20.7624	0.0588103	686.987
19.7448	0.637407	0.697636	77.5981	125.986	1016.48	23.358	1	-1				20.7624	0.0588103	686.443
19.7448	0.63665	0.697167	77.559	126.205	1017.36	23.354	1	-1				20.7624	0.0588103	687.17
19.745	0.636844	0.697417	77.6012	126.236	1017.98	23.351	1	-1				20.7624	0.0588103	687.397
19.7431	0.636375	0.697448	77.5668	126.174	1018.23	23.361	1	-1				20.7624	0.0588103	689.12
19.7455	0.635863	0.697573	77.5731	126.393	1017.11	23.373	1	-1				20.7624	0.0588103	686.613
19.7458	0.635725	0.697604	77.5856	126.611	1016.86	23.378	1	-1				20.7624	0.0588103	686.246
19.7464	0.635057	0.697339	77.5918	126.799	1017.67	23.378	1	-1				20.7624	0.0588103	686.456
19.7467	0.634632	0.697495	77.5715	125.736	1018.05	23.373	1	-1				20.7624	0.0588103	686.523
19.7481	0.633769	0.697823	77.5668	125.893	1018.3	23.358	1	-1				20.7624	0.0588103	685.723
19.7463	0.6337	0.697511	77.5981	126.861	1017.36	23.377	1	-1				20.7624	0.0588103	686.509
19.7479	0.633494	0.698042	77.5621	125.799	1015.92	23.384	1	-1				20.7624	0.0588103	684.354
19.7481	0.632963	0.697386	77.5403	126.018	1016.86	23.392	1	-1				20.7624	0.0588103	684.929
19.746	0.6331	0.697276	77.5824	127.111	1017.67	23.408	1	-1				20.7624	0.0588103	687.053
19.7485	0.632469	0.698026	77.5746	126.299	1018.73	23.439	1	-1				20.7624	0.0588103	685.971
19.748	0.63215	0.697417	77.5934	126.299	1018.05	23.464	1	-1				20.7624	0.0588103	685.904
19.7485	0.631582	0.69762	77.6215	126.33	1017.67	23.477	1	-1				20.7624	0.0588103	685.366
19.7482	0.632313	0.697511	77.5668	126.768	1016.73	23.499	1	-1				20.7624	0.0588103	684.837
19.7494	0.631569	0.697495	77.5996	126.893	1017.3	23.508	1	-1				20.7624	0.0588103	684.42
19.7492	0.631282	0.69773	77.595	127.236	1017.8	23.517	1	-1				20.7624	0.0588103	684.921
19.7512	0.630919	0.698011	77.5778	127.049	1018.48	23.518	1	-1				20.7624	0.0588103	683.953
19.7499	0.630494	0.697808	77.5575	126.361	1018.05	23.528	1	-1				20.7624	0.0588103	684.692
19.7516	0.630488	0.697526	77.5856	126.08	1017.17	23.536	1	-1				20.7624	0.0588103	682.842
19.7515	0.630294	0.697589	77.6043	126.955	1016.98	23.562	1	-1				20.7624	0.0588103	682.843
19.752	0.6301	0.697464	77.5793	126.205	1017.3	23.548	1	-1				20.7624	0.0588103	682.651
19.752	0.630244	0.697433	77.6075	127.049	1018.3	23.547	1	-1				20.7624	0.0588103	683.331
19.7524	0.630144	0.697901	77.5903	127.018	1018.17	23.546	1	-1				20.7624	0.0588103	682.936
19.7537	0.630582	0.697558	77.5684	127.205	1017.67	23.551	1	-1				20.7624	0.0588103	681.604
19.7539	0.630532	0.697901	77.5778	126.455	1016.11	23.546	1	-1				20.7624	0.0588103	680.354
19.7549	0.630713	0.69773	77.5418	126.58	1015.86	23.54	1	-1				20.7624	0.0588103	679.449
19.7538	0.631294	0.697792	77.5778	127.143	1017.67	23.526	1	-1				20.7624	0.0588103	681.391
19.7544	0.631907	0.697933	77.5871	126.705	1018.23	23.52	1	-1				20.7624	0.0588103	681.191
19.7541	0.632044	0.698401	77.595	126.893	1017.92	23.528	1	-1				20.7624	0.0588103	681.219
19.755	0.633232	0.698011	77.5778	127.361	1017.23	23.52	1	-1				20.7624	0.0588103	679.907
19.7544	0.632488	0.697917	77.5606	126.58	1016.67	23.516	1	-1				20.7624	0.0588103	680.081
19.754	0.632769	0.698245	77.5746	126.455	1016.73	23.504	1	-1				20.7624	0.0588103	680.353
19.7536	0.63295	0.698011	77.5824	126.58	1017.73	23.5	1	-1				20.7624	0.0588103	681.313
19.7544	0.633432	0.697823	77.5778	126.455	1018.3	23.508	1	-1				20.7624	0.0588103	681.042
19.7531	0.633413	0.697604	77.595	126.705	1018.48	23.502	1	-1				20.7624	0.0588103	682.162
19.7536	0.633825	0.698042	77.5809	126.955	1016.42	23.491	1	-1				20.7624	0.0588103	680.363
19.754	0.633869	0.697808	77.6059	127.111	1016.36	23.49	1	-1				20.7624	0.0588103	679.937
19.7532	0.633913	0.697995	77.5809	127.174	1017.73	23.495	1	-1				20.7624	0.0588103	681.463
19.7529	0.634832	0.698058	77.6075	126.861	1018.42	23.499	1	-1				20.7624	0.0588103	682.051
19.7521	0.634894	0.697995	77.5887	127.018	1018.23	23.504	1	-1				20.7624	0.0588103	682.491
19.7523	0.635557	0.697714	77.5856	127.08	1017.23	23.506	1	-1				20.7624	0.0588103	681.577
19.7504	0.635619	0.698042	77.5996	127.174	1016.67	23.509	1	-1				20.7624	0.0588103	682.635
19.7501	0.635632	0.69837	77.5996	127.174	1016.98	23.506	1	-1				20.7624	0.0588103	683.07
19.7501	0.635775	0.698589	77.609	126.924	1018.17	23.509	1	-1				20.7624	0.0588103	683.823
19.7501	0.636119	0.698229	77.5996	127.143	1018.42	23.52	1	-1				20.7624	0.0588103	683.94
19.7489	0.636807	0.698042	77.6121	126.299	1018.3	23.52	1	-1				20.7624	0.0588103	684.684
19.7489	0.637113	0.698417	77.5746	126.299	1018.05	23.52	1	-1				20.7624	0.0588103	684.515
19.7492	0.637913	0.698245	77.5871	127.018	1017.67	23.506	1	-1				20.7624	0.0588103	683.885
19.7476	0.638232	0.697855	77.5653	126.861	1016.73	23.524	1	-1				20.7624	0.0588103	684.379
19.7477	0.638257	0.698511	77.5715	126.736	1017.92	23.522	1	-1				20.7624	0.0588103	685.114
19.7475	0.638044	0.698448	77.5918	126.393	1018.17	23.518	1	-1				20.7624	0.0588103	685.489
19.7465	0.637975	0.698229	77.5856	127.393	1017.8	23.512	1	-1				20.7624	0.0588103	685.958
19.7447	0.637313	0.698276	77.559	127.768	1017.42	23.502	1	-1				20.7624	0.0588103	687.227
19.7456	0.638094	0.698058	77.5871	127.611	1016.86	23.49	1	-1				20.7624	0.0588103	686.019
19.7444	0.6385	0.698714	77.5996	127.455	1017.36	23.5	1	-1				20.7624	0.0588103	687.248
19.7457	0.637875	0.698183	77.6075	127.299	1017.86	23.502	1	-1				20.7624	0.0588103	686.666
19.7456	0.637744	0.698433	77.5778	127.799	1018.05	23.508	1	-1				20.7624	0.0588103	686.918
19.7458	0.638038	0.698417	77.5996	127.986	1017.73	23.496	1	-1				20.7624	0.0588103	686.474
19.7458	0.637613	0.698511	77.6184	127.58	1016.98	23.504	1	-1				20.7624	0.0588103	686.032
19.7446	0.6376	0.698401	77.5528	126.83	1016.8	23.495	1	-1				20.7624	0.0588103	686.807
19.744	0.637019	0.698011	77.57	128.018	1018.3	23.483	1	-1				20.7624	0.0588103	688.339
19.7438	0.636313	0.698526	77.5606	127.518	1018.61	23.473	1	-1				20.7624	0.0588103	688.861
19.7443	0.635882	0.69812	77.6106	128.268	1018.3	23.474	1	-1				20.7624	0.0588103	688.351
19.7442	0.635807	0.698401	77.5809	127.049	1017.55	23.482	1	-1				20.7624	0.0588103	687.878
19.7443	0.636319	0.698386	77.5762	127.08	1015.92	23.491	1	-1				20.7624	0.0588103	686.665
19.7435	0.63615	0.698339	77.584	127.174	1017.05	23.469	1	-1				20.7624	0.0588103	688.018
19.7433	0.636325	0.69862	77.6012	127.674	1018.11	23.476	1	-1				20.7624	0.0588103	688.861
19.7417	0.636094	0.698683	77.5934	127.799	1019.17	23.465	1	-1				20.7624	0.0588103	690.813
19.7442	0.63575	0.698323	77.6168	127.924	1018.3	23.464	1	-1				20.7624	0.0588103	688.401
19.7431	0.635082	0.698839	77.5778	128.174	1017.3	23.454	1	-1				20.7624	0.0588103	688.642
19.7427	0.634969	0.697979	77.5965	128.143	1016.61	23.439	1	-1				20.7624	0.0588103	688.511
19.7423	0.634563	0.698589	77.6106	128.049	1016.8	23.447	1	-1				20.7624	0.0588103	689.024
19.7448	0.634488	0.698276	77.5746	127.361	1017.92	23.43	1	-1				20.7624	0.0588103	687.898
19.7454	0.634188	0.698589	77.595	128.705	1019.05	23.417	1	-1				20.7624	0.0588103	688.257
19.7467	0.633613	0.69848	77.5653	128.393	1018.36	23.425	1	-1				20.7624	0.0588103	686.841
19.7467	0.632869	0.698401	77.6059	128.018	1017.48	23.416	1	-1				20.7624	0.0588103	686.363
19.7473	0.631963	0.698198	77.5981	126.924	1016.8	23.4	1	-1				20.7624	0.0588103	685.657
19.7468	0.631613	0.698698	77.5965	127.299	1017.17	23.398	1	-1				20.7624	0.0588103	686.303
19.7489	0.631682	0.69848	77.5668	127.049	1017.86	23.394	1	-1				20.7624	0.0588103	685.197
19.7479	0.63135	0.698526	77.6278	127.268	1018.3	23.392	1	-1				20.7624	0.0588103	686.239
19.7489	0.630669	0.69837	77.5575	126.299	1017.73	23.394	1	-1				20.7624	0.0588103	685.212
19.7485	0.630388	0.69873	77.5934	127.08	1016.86	23.402	1	-1				20.7624	0.0588103	685.021
19.7497	0.630125	0.698573	77.5543	127.518	1017.3	23.394	1	-1				20.7624	0.0588103	684.41
19.7498	0.629338	0.698433	77.5746	126.643	1017.86	23.409	1	-1				20.7624	0.0588103	684.8
19.7499	0.629057	0.698308	77.5684	126.643	1018.8	23.416	1	-1				20.7624	0.0588103	685.466
19.7507	0.629425	0.698761	77.5762	126.643	1018.3	23.418	1	-1				20.7624	0.0588103	684.446
19.7517	0.62895	0.69887	77.5887	127.174	1017.92	23.41	1	-1				20.7624	0.0588103	683.523
19.7505	0.628988	0.69848	77.6075	126.861	1016.86	23.425	1	-1				20.7624	0.0588103	683.674
19.7527	0.629463	0.698261	77.6121	126.143	1016.73	23.413	1	-1				20.7624	0.0588103	681.855
19.7526	0.628556	0.698995	77.5903	126.174	1017.98	23.416	1	-1				20.7624	0.0588103	682.89
19.7511	0.629207	0.698792	77.6153	126.861	1018.23	23.424	1	-1				20.7624	0.0588103	684.141
19.7526	0.628594	0.699292	77.5856	126.018	1018.86	23.421	1	-1				20.7624	0.0588103	683.471
19.753	0.627713	0.698745	77.5887	126.424	1017.55	23.408	1	-1				20.7624	0.0588103	682.459
19.7543	0.627931	0.698854	77.6231	127.018	1017.3	23.4	1	-1				20.7624	0.0588103	681.29
19.7533	0.6279	0.698495	77.6043	126.986	1017.86	23.402	1	-1				20.7624	0.0588103	682.39
19.7551	0.627944	0.698511	77.6184	126.924	1018.48	23.406	1	-1				20.7624	0.0588103	681.432
19.7542	0.628588	0.698761	77.5715	126.955	1018.3	23.396	1	-1				20.7624	0.0588103	681.922
19.7545	0.6283	0.698855	77.5731	127.111	1017.55	23.39	1	-1				20.7624	0.0588103	681.213
19.7541	0.627881	0.698917	77.5684	126.611	1016.8	23.395	1	-1				20.7624	0.0588103	681.114
19.7564	0.627869	0.698542	77.6028	126.768	1017.3	23.388	1	-1				20.7624	0.0588103	679.681
19.7555	0.627344	0.698761	77.6137	127.111	1017.86	23.378	1	-1				20.7624	0.0588103	680.786
19.7569	0.627344	0.698979	77.6153	126.393	1018.55	23.376	1	-1				20.7624	0.0588103	680.201
19.7568	0.627213	0.698589	77.62	126.924	1018.23	23.366	1	-1				20.7624	0.0588103	680.133
19.7589	0.627632	0.698651	77.5778	126.361	1016.8	23.362	1	-1				20.7624	0.0588103	677.507
19.7596	0.62755	0.698979	77.5981	126.205	1016.17	23.366	1	-1				20.7624	0.0588103	676.566
19.7592	0.627394	0.698745	77.595	127.268	1016.48	23.361	1	-1				20.7624	0.0588103	677.069
19.7596	0.626931	0.698948	77.5918	127.205	1017.92	23.368	1	-1				20.7624	0.0588103	677.824
19.7594	0.626981	0.698995	77.5824	127.58	1018.73	23.351	1	-1				20.7624	0.0588103	678.501
19.7602	0.626475	0.698995	77.5621	127.08	1018.11	23.347	1	-1				20.7624	0.0588103	677.533
19.7605	0.62625	0.69912	77.5871	127.33	1017.17	23.348	1	-1				20.7624	0.0588103	676.724
19.7598	0.626031	0.699105	77.5762	127.58	1016.17	23.339	1	-1				20.7624	0.0588103	676.62
19.7605	0.625788	0.698917	77.5965	126.986	1017.3	23.336	1	-1				20.7624	0.0588103	676.899
19.7584	0.6256	0.698839	77.584	126.393	1017.98	23.339	1	-1				20.7624	0.0588103	678.944
19.7596	0.625775	0.699183	77.5793	127.736	1018.23	23.329	1	-1				20.7624	0.0588103	678.229
19.7597	0.62505	0.699198	77.5965	127.705	1017.98	23.329	1	-1				20.7624	0.0588103	678.088
19.7616	0.624694	0.699151	77.6231	127.768	1017.05	23.322	1	-1				20.7624	0.0588103	676.08
19.7623	0.624575	0.698948	77.57	126.955	1017.23	23.316	1	-1				20.7624	0.0588103	675.655
19.7622	0.624825	0.699026	77.5575	127.518	1018.17	23.317	1	-1				20.7624	0.0588103	676.308
19.7622	0.623938	0.699417	77.5871	127.455	1018.48	23.31	1	-1				20.7624	0.0588103	676.695
19.7623	0.623231	0.699339	77.5809	128.143	1018.05	23.31	1	-1				20.7624	0.0588103	676.405
19.7619	0.622919	0.699183	77.5824	128.08	1017.73	23.317	1	-1				20.7624	0.0588103	676.569
19.7638	0.622756	0.699073	77.5324	127.205	1016.3	23.322	1	-1				20.7624	0.0588103	674.18
19.7645	0.622613	0.698995	77.5809	127.58	1015.73	23.334	1	-1				20.7624	0.0588103	673.284
19.7633	0.6229	0.699167	77.5981	127.736	1017.48	23.336	1	-1				20.7624	0.0588103	675.301
19.7648	0.623106	0.699183	77.5715	127.049	1018.92	23.347	1	-1				20.7624	0.0588103	675.11
19.7651	0.622363	0.699292	77.6028	128.299	1017.73	23.344	1	-1				20.7624	0.0588103	674.216
19.7646	0.622625	0.699073	77.6012	128.58	1017.67	23.344	1	-1				20.7624	0.0588103	674.521
19.7658	0.623113	0.699198	77.5981	128.143	1016.73	23.366	1	-1				20.7624	0.0588103	672.941
19.7655	0.624081	0.699292	77.6121	128.143	1016.73	23.358	1	-1				20.7624	0.0588103	672.97
19.767	0.624775	0.698636	77.5824	127.83	1018.11	23.346	1	-1				20.7624	0.0588103	672.67
19.7674	0.625019	0.699073	77.5762	127.705	1018.23	23.354	1	-1				20.7624	0.0588103	672.405
19.7669	0.627463	0.698948	77.5356	126.768	1017.73	23.342	1	-1				20.7624	0.0588103	672.093
19.7679	0.630382	0.699151	77.5762	127.674	1016.67	23.338	1	-1				20.7624	0.0588103	670.167
19.7688	0.632238	0.699151	77.5715	127.205	1016.61	23.344	1	-1				20.7624	0.0588103	669.196
19.7691	0.635538	0.699589	77.5715	127.83	1017.48	23.356	1	-1				20.7624	0.0588103	669.071
19.7697	0.639344	0.699386	77.5965	127.393	1018.67	23.38	1	-1				20.7624	0.0588103	668.794
19.7688	0.643876	0.699167	77.5903	127.33	1018.36	23.402	1	-1				20.7624	0.0588103	668.573
19.7689	0.647913	0.699292	77.5809	126.643	1018.23	23.406	1	-1				20.7624	0.0588103	667.823
19.7674	0.654663	0.699323	77.6043	127.33	1016.73	23.42	1	-1				20.7624	0.0588103	666.959
19.7662	0.659969	0.699229	77.5715	126.643	1016.11	23.424	1	-1				20.7624	0.0588103	666.674
19.7667	0.666457	0.699292	77.5809	127.111	1017.05	23.428	1	-1				20.7624	0.0588103	665.898
19.7628	0.671576	0.69962	77.5575	127.361	1018.42	23.43	1	-1				20.7624	0.0588103	669.037
19.7625	0.678051	0.699276	77.6137	127.955	1018.05	23.425	1	-1				20.7624	0.0588103	668.044
19.76	0.68457	0.699604	77.5918	128.111	1017.42	23.426	1	-1				20.7624	0.0588103	668.531
19.756	0.689207	0.699526	77.5606	128.268	1016.55	23.414	1	-1				20.7624	0.0588103	670.279
19.7519	0.694526	0.699823	77.5809	127.174	1017.3	23.418	1	-1				20.7624	0.0588103	673.093
19.7447	0.699939	0.699401	77.5918	128.455	1017.61	23.418	1	-1				20.7624	0.0588103	677.893
19.7408	0.704283	0.699636	77.595	128.455	1018.48	23.426	1	-1				20.7624	0.0588103	680.832
19.7328	0.707558	0.699995	77.5528	128.486	1018.11	23.439	1	-1				20.7624	0.0588103	686.149
19.7279	0.710176	0.699745	77.5996	128.143	1017.23	23.44	1	-1				20.7624	0.0588103	688.859
19.7218	0.712033	0.69962	77.5793	127.486	1015.92	23.454	1	-1				20.7624	0.0588103	692.295
19.7147	0.713814	0.699183	77.5996	128.268	1016.55	23.454	1	-1				20.7624	0.0588103	697.852
19.7079	0.713545	0.69973	77.57	128.393	1017.86	23.447	1	-1				20.7624	0.0588103	703.879
19.7018	0.713708	0.699933	77.5934	128.518	1018.86	23.436	1	-1				20.7624	0.0588103	709.175
19.694	0.713039	0.699792	77.6059	128.861	1018.3	23.428	1	-1				20.7624	0.0588103	714.819
19.6872	0.711389	0.699511	77.595	128.455	1017.3	23.422	1	-1				20.7624	0.0588103	719.52
19.6822	0.709595	0.699776	77.5965	129.236	1016.42	23.413	1	-1				20.7624	0.0588103	722.931
19.6756	0.706995	0.700026	77.5996	128.549	1017.11	23.402	1	-1				20.7624	0.0588103	728.811
19.6719	0.703726	0.699886	77.6231	129.049	1017.86	23.387	1	-1				20.7624	0.0588103	732.582
19.668	0.700614	0.69962	77.6106	129.049	1018.11	23.387	1	-1				20.7624	0.0588103	736.237
19.6647	0.697826	0.699511	77.5746	128.611	1017.61	23.386	1	-1				20.7624	0.0588103	738.778
19.662	0.694139	0.699386	77.609	129.424	1017.3	23.387	1	-1				20.7624	0.0588103	741.119
19.6618	0.689914	0.699948	77.5918	129.424	1016.67	23.377	1	-1				20.7624	0.0588103	741.423
19.6613	0.68637	0.700229	77.5653	129.205	1017.8	23.382	1	-1				20.7624	0.0588103	743.196
19.6626	0.682864	0.699886	77.559	128.83	1018.73	23.382	1	-1				20.7624	0.0588103	743.392
19.6638	0.678876	0.699245	77.6153	129.518	1018.42	23.378	1	-1				20.7624	0.0588103	742.853
19.6657	0.675832	0.69973	77.5496	129.361	1017.48	23.369	1	-1				20.7624	0.0588103	741.166
19.6686	0.67212	0.699792	77.5903	130.58	1016.73	23.373	1	-1				20.7624	0.0588103	738.992
19.6714	0.667845	0.699808	77.5762	130.674	1016.36	23.382	1	-1				20.7624	0.0588103	737.276
19.6755	0.665201	0.700183	77.5653	131.424	1017.67	23.36	1	-1				20.7624	0.0588103	735.526
19.6804	0.662251	0.700089	77.5981	131.643	1018.8	23.378	1	-1				20.7624	0.0588103	733.096
19.6824	0.659738	0.69987	77.6028	131.986	1018.98	23.369	1	-1				20.7624	0.0588103	732.079
19.6881	0.657088	0.700073	77.5496	132.83	1017.8	23.374	1	-1				20.7624	0.0588103	727.33
19.6925	0.655819	0.699651	77.6059	133.205	1016.55	23.377	1	-1				20.7624	0.0588103	723.297
19.697	0.654094	0.699761	77.5996	133.736	1017.17	23.361	1	-1				20.7624	0.0588103	720.577
19.702	0.652844	0.699964	77.595	134.268	1017.92	23.368	1	-1				20.7624	0.0588103	717.515
19.7059	0.651551	0.700011	77.5793	134.643	1018.11	23.354	1	-1				20.7624	0.0588103	714.876
19.7099	0.651138	0.699948	77.6028	134.768	1017.8	23.347	1	-1				20.7624	0.0588103	711.716
19.7153	0.649544	0.699855	77.5684	134.987	1016.98	23.339	1	-1				20.7624	0.0588103	707.313
19.7183	0.649038	0.700058	77.5715	134.049	1016.48	23.338	1	-1				20.7624	0.0588103	704.738
19.7215	0.648607	0.700136	77.5996	132.955	1017.61	23.339	1	-1				20.7624	0.0588103	703.17
19.7248	0.648038	0.700073	77.5762	133.893	1018.73	23.328	1	-1				20.7624	0.0588103	701.511
19.7292	0.648026	0.699823	77.5996	133.611	1018.73	23.329	1	-1				20.7624	0.0588103	698.25
19.7316	0.64725	0.700323	77.5887	132.643	1016.73	23.34	1	-1				20.7624	0.0588103	695.128
19.7334	0.647457	0.700136	77.5762	133.174	1015.73	23.339	1	-1				20.7624	0.0588103	693.115
19.7347	0.646113	0.700026	77.5668	134.111	1015.98	23.343	1	-1				20.7624	0.0588103	692.429
19.7374	0.646094	0.699761	77.5715	134.299	1017.3	23.348	1	-1				20.7624	0.0588103	691.308
19.7387	0.645544	0.700308	77.5809	133.455	1018.05	23.364	1	-1				20.7624	0.0588103	690.901
19.7393	0.645338	0.700323	77.5778	133.736	1017.61	23.374	1	-1				20.7624	0.0588103	690.196
19.7418	0.645551	0.699761	77.584	133.674	1017.3	23.391	1	-1				20.7624	0.0588103	688.099
19.7437	0.644763	0.699839	77.5887	132.768	1016.48	23.413	1	-1				20.7624	0.0588103	686.216
19.7447	0.64425	0.700167	77.5856	133.768	1016.3	23.41	1	-1				20.7624	0.0588103	685.366
19.7452	0.644582	0.700636	77.5746	133.986	1017.61	23.41	1	-1				20.7624	0.0588103	685.891
19.7461	0.645169	0.70048	77.5684	134.018	1017.86	23.417	1	-1				20.7624	0.0588103	685.259
19.7451	0.644375	0.700417	77.5824	133.424	1017.92	23.412	1	-1				20.7624	0.0588103	686.17
19.7466	0.644869	0.700995	77.5606	134.237	1016.61	23.41	1	-1				20.7624	0.0588103	684.055
19.7467	0.644857	0.700323	77.6059	133.486	1016.61	23.409	1	-1				20.7624	0.0588103	683.973
19.7472	0.6451	0.70037	77.5934	133.486	1017.61	23.406	1	-1				20.7624	0.0588103	684.239
19.7462	0.644913	0.700386	77.5981	134.111	1018.61	23.418	1	-1				20.7624	0.0588103	685.757
19.7469	0.644969	0.700558	77.5903	133.674	1018.3	23.426	1	-1				20.7624	0.0588103	684.971
19.7468	0.645451	0.700526	77.5934	133.518	1017.11	23.428	1	-1				20.7624	0.0588103	684.145
19.7471	0.644838	0.700855	77.5731	133.143	1016.05	23.438	1	-1				20.7624	0.0588103	683.371
19.7472	0.645738	0.700589	77.5981	131.799	1016.42	23.442	1	-1				20.7624	0.0588103	683.36
19.7473	0.645507	0.700792	77.5918	132.08	1018.11	23.446	1	-1				20.7624	0.0588103	684.453
19.7482	0.645382	0.700151	77.5918	131.174	1018.48	23.432	1	-1				20.7624	0.0588103	684.027
19.7471	0.645263	0.700683	77.6012	131.518	1018.36	23.458	1	-1				20.7624	0.0588103	684.802
19.7487	0.644838	0.70037	77.5653	131.643	1017.17	23.45	1	-1				20.7624	0.0588103	682.895
19.7469	0.644325	0.700745	77.5559	131.705	1016.3	23.458	1	-1				20.7624	0.0588103	683.745
19.7483	0.644332	0.700589	77.5824	131.83	1017.17	23.46	1	-1				20.7624	0.0588103	683.221
19.7472	0.643907	0.700667	77.57	132.143	1018.17	23.469	1	-1				20.7624	0.0588103	684.797
19.7468	0.644375	0.700776	77.5575	131.455	1018.42	23.478	1	-1				20.7624	0.0588103	685.228
19.7482	0.644213	0.700292	77.5809	132.549	1017.36	23.48	1	-1				20.7624	0.0588103	683.44
19.7485	0.6441	0.700792	77.5918	132.236	1016.42	23.473	1	-1				20.7624	0.0588103	682.608
19.747	0.643207	0.700323	77.5934	132.861	1016.17	23.469	1	-1				20.7624	0.0588103	683.723
19.7465	0.642438	0.700808	77.5887	131.924	1017.36	23.465	1	-1				20.7624	0.0588103	685.008
19.7476	0.642438	0.700604	77.5793	132.768	1018.11	23.48	1	-1				20.7624	0.0588103	684.695
19.747	0.642125	0.700761	77.5793	132.393	1017.8	23.483	1	-1				20.7624	0.0588103	685.001
19.7475	0.6417	0.700198	77.5668	132.424	1017.3	23.486	1	-1				20.7624	0.0588103	684.35
19.7479	0.641363	0.70087	77.57	131.33	1016.73	23.5	1	-1				20.7624	0.0588103	683.72
19.748	0.641313	0.700386	77.5856	132.736	1016.86	23.513	1	-1				20.7624	0.0588103	683.736
19.7462	0.640725	0.700714	77.5731	132.549	1017.67	23.528	1	-1				20.7624	0.0588103	685.741
19.7482	0.641007	0.700933	77.5996	131.861	1018.42	23.532	1	-1				20.7624	0.0588103	684.666
19.7477	0.640463	0.700776	77.5981	133.111	1018.05	23.532	1	-1				20.7624	0.0588103	684.905
19.7474	0.639963	0.700495	77.5996	133.393	1017.48	23.55	1	-1				20.7624	0.0588103	684.813
19.7492	0.639032	0.700542	77.5856	132.424	1016.8	23.566	1	-1				20.7624	0.0588103	683.152
19.7496	0.638713	0.700886	77.595	133.58	1016.61	23.568	1	-1				20.7624	0.0588103	682.703
19.748	0.63795	0.701167	77.5996	133.268	1018.11	23.574	1	-1				20.7624	0.0588103	685.097
19.7492	0.638457	0.700573	77.5793	133.924	1018.11	23.577	1	-1				20.7624	0.0588103	684.097
19.7501	0.638082	0.700651	77.5856	133.955	1017.73	23.576	1	-1				20.7624	0.0588103	683.236

## Sheet: M3
O2	CO2	WVP	BP	FL_FMS	FLow	Deg_C	I_O_N	Marker				FiO2	FiCO2	VO2(ml/h)	Oxygen consumption(ml/h)
20.676	0.0694229	0.708276	77.5903	124.049	965.359	22.992	0	-1				20.7366	0.0583603	42.645	35.1556
20.6787	0.0688917	0.708355	77.5965	124.517	964.546	22.998	0	-1				20.7366	0.0583603	40.6914	33.5402
20.682	0.0680604	0.708167	77.5918	124.892	965.421	22.988	0	-1				20.7366	0.0583603	38.438	31.6531
20.6881	0.0670917	0.708355	77.5606	123.799	964.546	22.982	0	-1				20.7366	0.0583603	34.1155	28.1055
20.6934	0.0662354	0.708105	77.6121	124.861	964.796	22.986	0	-1				20.7366	0.0583603	30.387	25.0444
20.6993	0.0656291	0.708058	77.5746	123.955	964.484	22.981	0	-1				20.7366	0.0583603	26.1652	21.6218
20.7039	0.0652479	0.708058	77.5934	124.299	964.734	22.98	0	-1				20.7366	0.0583603	22.8292	18.9297
20.7071	0.0648666	0.708683	77.609	124.892	965.234	22.973	0	-1				20.7366	0.0583603	20.5841	17.1035
20.711	0.0644416	0.708136	77.5903	124.392	965.171	22.976	0	-1				20.7366	0.0583603	17.7922	14.8379
20.7132	0.0637729	0.708714	77.5746	124.799	964.984	22.972	0	-1				20.7366	0.0583603	16.2618	13.5438
20.7168	0.0633916	0.708355	77.5668	124.642	965.734	22.977	0	-1				20.7366	0.0583603	13.7748	11.5261
20.7178	0.0627353	0.708292	77.5996	124.58	965.296	22.962	0	-1				20.7366	0.0583603	13.1156	10.9242
20.7192	0.0628728	0.708402	77.6059	124.58	965.296	22.962	0	-1				20.7366	0.0583603	12.0284	10.0786
20.7224	0.0626666	0.708839	77.6059	124.049	964.609	22.962	0	-1				20.7366	0.0583603	9.75902	8.25391
20.7236	0.0616916	0.708417	77.5762	124.517	965.171	22.962	0	-1				20.7366	0.0583603	9.02123	7.55216
20.7252	0.0620728	0.708636	77.5809	124.955	964.734	22.97	0	-1				20.7366	0.0583603	7.79862	6.6283
20.7269	0.0620666	0.708886	77.5887	124.924	965.046	22.964	0	-1				20.7366	0.0583603	6.5605	5.64601
20.7276	0.0620853	0.708683	77.5715	124.486	965.296	22.96	0	-1				20.7366	0.0583603	6.07718	5.26519
20.7272	0.0615603	0.708323	77.6012	124.986	964.734	22.952	0	-1				20.7366	0.0583603	6.41595	5.47052
20.7285	0.0609166	0.708901	77.5996	124.799	965.296	22.959	0	-1				20.7366	0.0583603	5.53823	4.69754
20.729	0.0608541	0.708761	77.5871	124.986	965.171	22.958	0	-1				20.7366	0.0583603	5.23287	4.4479
20.7303	0.0606666	0.708573	77.6121	124.892	965.734	22.968	0	-1				20.7366	0.0583603	4.32144	3.70295
20.731	0.0612228	0.708292	77.5965	124.049	965.109	22.968	0	-1				20.7366	0.0583603	3.69385	3.272
20.731	0.0610541	0.708808	77.5762	123.955	965.046	22.978	0	-1				20.7366	0.0583603	3.68995	3.24863
20.7307	0.0610041	0.708339	77.6012	124.799	964.359	22.97	0	-1				20.7366	0.0583603	3.92846	3.43149
20.7325	0.0609728	0.708308	77.5731	124.33	964.734	22.991	0	-1				20.7366	0.0583603	2.65686	2.41976
20.7319	0.0608166	0.70873	77.5903	124.142	965.046	22.992	0	-1				20.7366	0.0583603	3.07583	2.73325
20.7325	0.0602666	0.708714	77.5981	124.955	965.109	23.002	0	-1				20.7366	0.0583603	2.71372	2.38017
20.732	0.0608041	0.709058	77.5621	123.674	965.359	23.002	0	-1				20.7366	0.0583603	2.99834	2.67042
20.7324	0.0605666	0.70862	77.5809	124.705	965.546	23.006	0	-1				20.7366	0.0583603	2.80105	2.48553
20.7332	0.0604291	0.708573	77.5981	124.361	965.046	22.992	0	-1				20.7366	0.0583603	2.17031	1.96887
20.733	0.0598103	0.708589	77.6043	124.955	965.046	23.006	0	-1				20.7366	0.0583603	2.41742	2.09047
20.7332	0.0605478	0.708855	77.5731	124.955	965.359	23.014	0	-1				20.7366	0.0583603	2.16764	1.98109
20.7338	0.0600728	0.708464	77.5809	124.424	964.734	22.999	0	-1				20.7366	0.0583603	1.83652	1.66142
20.7335	0.0601978	0.708745	77.6106	124.736	964.921	23.012	0	-1				20.7366	0.0583603	2.04437	1.84123
20.7345	0.0605916	0.709261	77.6106	124.267	964.421	23.013	0	-1				20.7366	0.0583603	1.2245	1.23842
20.7335	0.0604666	0.708558	77.6262	124.861	964.734	23.006	0	-1				20.7366	0.0583603	1.99597	1.83508
20.7334	0.0608103	0.708761	77.5575	123.705	965.109	23.008	0	-1				20.7366	0.0583603	1.98852	1.87054
20.7342	0.0606666	0.709011	77.6137	123.892	965.171	22.999	0	-1				20.7366	0.0583603	1.46249	1.4363
20.7343	0.0600728	0.708777	77.5793	124.174	965.796	22.998	0	-1				20.7366	0.0583603	1.45109	1.3561
20.7337	0.0604603	0.708917	77.5996	124.83	964.609	23.01	0	-1				20.7366	0.0583603	1.82143	1.69593
20.7341	0.0600791	0.708777	77.5918	124.767	964.171	23.006	0	-1				20.7366	0.0583603	1.56447	1.44638
20.7348	0.0601291	0.70887	77.6012	124.892	964.484	23.009	0	-1				20.7366	0.0583603	1.06097	1.05331
20.7346	0.0601416	0.709027	77.5981	125.049	964.109	22.999	0	-1				20.7366	0.0583603	1.19003	1.15703
20.734	0.0599978	0.708933	77.5684	125.017	964.796	22.987	0	-1				20.7366	0.0583603	1.64352	1.49942
20.7342	0.0600041	0.708886	77.6059	124.83	964.984	22.986	0	-1				20.7366	0.0583603	1.54063	1.41865
20.7343	0.0605291	0.708636	77.5856	124.705	965.109	22.98	0	-1				20.7366	0.0583603	1.35903	1.33776
20.735	0.0603916	0.70887	77.5871	125.017	965.171	22.987	0	-1				20.7366	0.0583603	0.868536	0.932437
20.7334	0.0598478	0.709417	77.5934	124.58	965.421	22.991	0	-1				20.7366	0.0583603	2.17153	1.90011
20.735	0.0602978	0.708948	77.5621	124.892	965.109	22.984	0	-1				20.7366	0.0583603	0.882681	0.932376
20.7338	0.0602228	0.708901	77.5715	123.736	965.109	22.976	0	-1				20.7366	0.0583603	1.81452	1.66206
20.7349	0.0598666	0.709245	77.5996	124.642	964.734	22.966	0	-1				20.7366	0.0583603	1.07908	1.03621
20.7355	0.0603603	0.709058	77.5746	124.111	964.671	22.966	0	-1				20.7366	0.0583603	0.507708	0.642527
20.736	0.0599041	0.708823	77.5856	124.892	964.484	22.97	0	-1				20.7366	0.0583603	0.211638	0.353032
20.7354	0.0596728	0.708901	77.559	124.861	965.046	22.962	0	-1				20.7366	0.0583603	0.743534	0.747011
20.7355	0.0599603	0.70887	77.595	124.892	965.109	22.958	0	-1				20.7366	0.0583603	0.55392	0.631236
20.734	0.0599353	0.70923	77.6075	123.642	965.484	22.955	0	-1				20.7366	0.0583603	1.66878	1.51208
20.7349	0.0592853	0.708573	77.5793	124.08	965.046	22.958	0	-1				20.7366	0.0583603	1.13826	1.01339
20.7356	0.0595791	0.709198	77.5621	124.299	965.234	22.951	0	-1				20.7366	0.0583603	0.545996	0.579191
20.7345	0.0596103	0.709011	77.6168	124.205	965.296	22.948	0	-1				20.7366	0.0583603	1.37427	1.23955
20.7347	0.0597166	0.708901	77.5934	124.674	965.234	22.947	0	-1				20.7366	0.0583603	1.19735	1.11205
20.7351	0.0593603	0.709089	77.6059	124.517	965.171	22.937	0	-1				20.7366	0.0583603	0.966313	0.886105
20.7345	0.0597666	0.709448	77.5778	124.236	964.859	22.944	0	-1				20.7366	0.0583603	1.32077	1.21583
20.7355	0.0596665	0.708964	77.6106	124.455	964.546	22.948	0	-1				20.7366	0.0583603	0.641878	0.665595
20.7353	0.0601041	0.709323	77.5965	124.83	965.046	22.94	0	-1				20.7366	0.0583603	0.736651	0.793337
20.7354	0.0594228	0.709073	77.5934	124.986	965.109	22.933	0	-1				20.7366	0.0583603	0.73762	0.712312
20.7354	0.0596728	0.70923	77.559	124.236	964.734	22.936	0	-1				20.7366	0.0583603	0.735991	0.74098
20.7354	0.059304	0.709167	77.57	124.08	965.609	22.937	0	-1				20.7366	0.0583603	0.799856	0.747446
20.7353	0.0592415	0.709167	77.6106	124.705	964.734	22.94	0	-1				20.7366	0.0583603	0.823201	0.758347
20.7347	0.059129	0.709323	77.6168	124.767	964.484	22.922	0	-1				20.7366	0.0583603	1.32186	1.14012
20.7365	0.0592915	0.709152	77.5824	123.986	965.046	22.932	0	-1				20.7366	0.0583603	-0.00957875	0.104234
20.7359	0.0595666	0.709355	77.6153	124.924	965.046	22.928	0	-1				20.7366	0.0583603	0.350546	0.422727
20.7345	0.0597353	0.709683	77.5684	124.236	965.484	22.929	0	-1				20.7366	0.0583603	1.32637	1.21662
20.7349	0.059429	0.70937	77.584	124.205	965.234	22.919	0	-1				20.7366	0.0583603	1.08017	0.984624
20.7352	0.059404	0.708964	77.584	124.049	964.734	22.926	0	-1				20.7366	0.0583603	0.886225	0.827814
20.7356	0.0595291	0.709276	77.6012	124.986	965.234	22.915	0	-1				20.7366	0.0583603	0.59741	0.613942
20.7352	0.0595103	0.70948	77.6137	124.955	964.734	22.924	0	-1				20.7366	0.0583603	0.906649	0.856758
20.735	0.0594728	0.709433	77.5856	124.861	964.671	22.916	0	-1				20.7366	0.0583603	1.05831	0.972473
20.7351	0.058929	0.709292	77.5606	124.955	965.296	22.922	0	-1				20.7366	0.0583603	1.03178	0.886219
20.7351	0.0596665	0.709823	77.5981	125.236	964.359	22.924	0	-1				20.7366	0.0583603	0.941044	0.902719
20.7353	0.0593166	0.709323	77.5996	124.861	964.921	22.92	0	-1				20.7366	0.0583603	0.812001	0.758494
20.7354	0.0590103	0.70962	77.5871	124.299	965.234	22.926	0	-1				20.7366	0.0583603	0.778293	0.695029
20.7361	0.0593103	0.70962	77.5918	124.361	965.171	22.93	0	-1				20.7366	0.0583603	0.279824	0.335909
20.7356	0.0590165	0.709042	77.6059	125.111	965.171	22.928	0	-1				20.7366	0.0583603	0.653095	0.596528
20.7361	0.0594603	0.709933	77.609	124.892	964.234	22.932	0	-1				20.7366	0.0583603	0.205755	0.295081
20.7365	0.0588353	0.70987	77.6043	124.736	964.859	22.934	0	-1				20.7366	0.0583603	0.0376136	0.0868449
20.7354	0.0592915	0.709605	77.5653	124.08	964.671	22.928	0	-1				20.7366	0.0583603	0.779067	0.729355
20.7366	0.059354	0.709542	77.5684	124.517	965.234	22.928	0	-1				20.7366	0.0583603	-0.0848079	0.0521272
20.7369	0.0589603	0.70948	77.5746	124.799	964.671	22.926	0	-1				20.7366	0.0583603	-0.244206	-0.121559
20.7357	0.0593728	0.709636	77.6121	124.892	964.984	22.937	0	-1				20.7366	0.0583603	0.525963	0.538508
20.7361	0.0588353	0.709698	77.5356	124.017	965.109	22.936	0	-1				20.7366	0.0583603	0.351762	0.335887
20.7365	0.0592353	0.709573	77.5981	124.08	964.421	22.936	0	-1				20.7366	0.0583603	-0.022957	0.0868055
20.7364	0.058479	0.709042	77.57	124.674	964.359	22.947	0	-1				20.7366	0.0583603	0.193721	0.167813
20.7359	0.0586165	0.709402	77.5793	124.049	965.109	22.959	0	-1				20.7366	0.0583603	0.531012	0.45171
20.7364	0.0587728	0.709355	77.5996	124.455	964.859	22.969	0	-1				20.7366	0.0583603	0.0835994	0.115793
20.7355	0.0589978	0.709402	77.5934	125.049	964.609	22.972	0	-1				20.7366	0.0583603	0.713966	0.642486
20.7369	0.0588165	0.710105	77.6184	124.861	964.734	22.972	0	-1				20.7366	0.0583603	-0.251662	-0.144723
20.7356	0.0589915	0.709402	77.5731	124.361	965.359	22.98	0	-1				20.7366	0.0583603	0.664317	0.602436
20.7368	0.0592853	0.709777	77.6043	124.486	965.296	22.981	0	-1				20.7366	0.0583603	-0.278995	-0.110053
20.7372	0.0592978	0.709698	77.6012	124.924	965.421	22.991	0	-1				20.7366	0.0583603	-0.522094	-0.301238
20.7361	0.0583603	0.709777	77.57	124.017	965.609	22.994	0	-1				20.7366	0.0583603	0.372775	0.295502
20.7362	0.058829	0.70998	77.5637	124.517	964.796	22.995	0	-1				20.7366	0.0583603	0.279563	0.277886
20.7352	0.0591603	0.709495	77.5981	124.955	964.234	22.991	0	-1				20.7366	0.0583603	0.937254	0.838957
20.7367	0.0588478	0.709464	77.5981	125.049	964.296	22.994	0	-1				20.7366	0.0583603	-0.146786	-0.0578628
20.7357	0.0584353	0.709167	77.6043	124.83	964.359	22.988	0	-1				20.7366	0.0583603	0.667531	0.538159
20.7359	0.058754	0.709761	77.5965	124.424	964.921	22.99	0	-1				20.7366	0.0583603	0.488171	0.434252
20.737	0.0583978	0.709323	77.6028	124.455	964.171	22.994	0	-1				20.7366	0.0583603	-0.239228	-0.185137
20.7352	0.058754	0.709573	77.5809	124.549	964.671	22.996	0	-1				20.7366	0.0583603	1.01379	0.850914
20.7361	0.0586915	0.710105	77.5996	124.486	965.296	22.986	0	-1				20.7366	0.0583603	0.344384	0.312783
20.7365	0.0586165	0.709433	77.5981	124.299	964.859	22.991	0	-1				20.7366	0.0583603	0.092655	0.104214
20.7361	0.058479	0.709792	77.6137	124.892	964.171	22.986	0	-1				20.7366	0.0583603	0.376144	0.312419
20.7364	0.0588103	0.710073	77.6121	124.674	964.671	22.992	0	-1				20.7366	0.0583603	0.143624	0.167867
20.7355	0.058329	0.710276	77.5528	124.361	964.421	22.986	0	-1				20.7366	0.0583603	0.844262	0.665509
20.7361	0.0586165	0.709777	77.5856	124.174	964.734	22.986	0	-1				20.7366	0.0583603	0.32633	0.289445
20.7356	0.0591415	0.70998	77.5934	124.799	964.796	22.981	0	-1				20.7366	0.0583603	0.641215	0.602085
20.7364	0.058829	0.709995	77.5981	124.736	965.109	22.998	0	-1				20.7366	0.0583603	0.0970149	0.133197
20.7363	0.0589853	0.710355	77.6075	124.674	965.859	22.974	0	-1				20.7366	0.0583603	0.146514	0.191257
20.735	0.0588415	0.709589	77.5918	124.111	965.359	22.977	0	-1				20.7366	0.0583603	1.13279	0.955789
20.7364	0.0589415	0.710011	77.5996	124.892	964.796	22.976	0	-1				20.7366	0.0583603	0.101856	0.150521
20.7368	0.0591478	0.710042	77.6028	124.767	964.296	22.97	0	-1				20.7366	0.0583603	-0.257893	-0.109939
20.7355	0.0588978	0.710058	77.5856	124.33	964.484	22.981	0	-1				20.7366	0.0583603	0.714411	0.630827
20.7362	0.0586353	0.710136	77.5887	125.142	965.046	22.987	0	-1				20.7366	0.0583603	0.265155	0.243213
20.7361	0.0589103	0.710339	77.6043	124.705	964.859	22.984	0	-1				20.7366	0.0583603	0.281884	0.289483
20.7358	0.058379	0.709948	77.5871	124.517	964.859	22.981	0	-1				20.7366	0.0583603	0.632575	0.5037
20.737	0.058829	0.709917	77.595	124.767	964.734	22.987	0	-1				20.7366	0.0583603	-0.348494	-0.219978
20.7367	0.0589478	0.710214	77.6278	125.424	964.796	23.002	0	-1				20.7366	0.0583603	-0.103582	-0.0115786
20.7362	0.0586665	0.710464	77.609	124.924	964.734	22.994	0	-1				20.7366	0.0583603	0.289549	0.26629
20.7363	0.0585103	0.71048	77.6278	125.08	965.109	22.987	0	-1				20.7366	0.0583603	0.225665	0.196899
20.7362	0.0583915	0.710464	77.6059	125.174	965.859	22.986	0	-1				20.7366	0.0583603	0.324267	0.260805
20.7363	0.0586915	0.710011	77.5871	124.111	964.984	22.984	0	-1				20.7366	0.0583603	0.21279	0.208455
20.7365	0.0580478	0.710089	77.6262	124.33	965.109	22.972	0	-1				20.7366	0.0583603	0.171536	0.0984497
20.7362	0.058179	0.71062	77.5965	124.642	964.984	22.987	0	-1				20.7366	0.0583603	0.363465	0.266359
20.7365	0.058304	0.710214	77.6403	125.08	964.734	22.991	0	-1				20.7366	0.0583603	0.139967	0.1042
20.7369	0.058354	0.710245	77.6278	124.955	965.171	22.999	0	-1				20.7366	0.0583603	-0.196317	-0.156371
20.7375	0.0585165	0.710198	77.5996	125.142	964.984	22.982	0	-1				20.7366	0.0583603	-0.622655	-0.474813
20.7366	0.0584853	0.710105	77.6075	125.017	965.359	22.984	0	-1				20.7366	0.0583603	-0.0116341	0.00579266
20.7379	0.058529	0.710448	77.6043	124.424	965.671	22.982	0	-1				20.7366	0.0583603	-0.932016	-0.718522
20.7366	0.0586165	0.710386	77.5637	124.674	965.109	22.981	0	-1				20.7366	0.0583603	-0.0315161	0.00579116
20.7368	0.0581853	0.710651	77.6028	125.268	964.921	22.982	0	-1				20.7366	0.0583603	-0.0538396	-0.0636904
20.7358	0.0578665	0.710089	77.5793	124.642	965.171	22.98	0	-1				20.7366	0.0583603	0.651975	0.457531
20.7364	0.058229	0.710589	77.6262	125.111	964.421	22.978	0	-1				20.7366	0.0583603	0.165876	0.115741
20.7363	0.0581478	0.710276	77.6215	125.111	965.296	22.991	0	-1				20.7366	0.0583603	0.273328	0.191145
20.7371	0.0580603	0.710495	77.6121	125.049	964.921	22.986	0	-1				20.7366	0.0583603	-0.297857	-0.272132
20.7357	0.0586415	0.710417	77.5793	124.58	965.484	23.014	0	-1				20.7366	0.0583603	0.673595	0.567754
20.7365	0.058779	0.710511	77.5887	124.955	965.359	23.009	0	-1				20.7366	0.0583603	0.0388493	0.0810972
20.7369	0.0582103	0.710276	77.6075	125.268	965.359	23.032	0	-1				20.7366	0.0583603	-0.15265	-0.139024
20.7368	0.0586915	0.710636	77.5965	125.017	964.546	23.035	0	-1				20.7366	0.0583603	-0.166976	-0.0926045
20.7364	0.0581353	0.710651	77.5871	125.455	965.109	23.04	0	-1				20.7366	0.0583603	0.22403	0.15057
20.7361	0.0580478	0.710402	77.6137	125.174	965.171	23.028	0	-1				20.7366	0.0583603	0.412644	0.289577
20.7359	0.058554	0.710198	77.5934	125.08	965.796	23.024	0	-1				20.7366	0.0583603	0.540864	0.452032
20.7349	0.0583978	0.710558	77.5887	124.424	965.546	23.013	0	-1				20.7366	0.0583603	1.28065	1.01971
20.7368	0.0587353	0.710761	77.5918	124.705	964.921	23.009	0	-1				20.7366	0.0583603	-0.159059	-0.0810605
20.7365	0.0583478	0.710105	77.5871	125.174	965.421	23.002	0	-1				20.7366	0.0583603	0.111513	0.0868955
20.736	0.0582415	0.710714	77.5981	125.111	964.984	23.004	0	-1				20.7366	0.0583603	0.514698	0.393748
20.7356	0.058254	0.710464	77.6012	124.83	965.234	22.995	0	-1				20.7366	0.0583603	0.797885	0.619734
20.7359	0.0580978	0.710605	77.5887	124.361	965.234	22.99	0	-1				20.7366	0.0583603	0.587755	0.434393
20.736	0.0588978	0.710417	77.595	125.33	965.234	22.998	0	-1				20.7366	0.0583603	0.386178	0.370682
20.7365	0.0585915	0.710245	77.6168	125.174	965.109	22.99	0	-1				20.7366	0.0583603	0.0964678	0.104241
20.7363	0.0584915	0.710901	77.6153	124.955	965.046	22.978	0	-1				20.7366	0.0583603	0.221184	0.191096
20.7361	0.0583915	0.710323	77.5934	125.174	965.109	22.966	0	-1				20.7366	0.0583603	0.382459	0.306931
20.7366	0.0583915	0.710464	77.5887	124.549	965.421	22.966	0	-1				20.7366	0.0583603	0.00257225	0.00579303
20.7365	0.0581728	0.710433	77.5637	124.455	965.109	22.969	0	-1				20.7366	0.0583603	0.13799	0.0868674
20.7367	0.0585353	0.71062	77.5809	125.017	964.734	22.968	0	-1				20.7366	0.0583603	-0.0849247	-0.0463113
20.7367	0.0581603	0.710761	77.609	125.236	965.046	22.962	0	-1				20.7366	0.0583603	-0.0281441	-0.0463263
20.7361	0.0584103	0.710448	77.6121	125.361	965.484	22.959	0	-1				20.7366	0.0583603	0.387075	0.312844
20.736	0.0584353	0.710558	77.609	125.33	965.921	22.96	0	-1				20.7366	0.0583603	0.485823	0.39413
20.7358	0.0584353	0.710355	77.595	125.361	964.796	22.947	0	-1				20.7366	0.0583603	0.616712	0.497878
20.7355	0.058454	0.710792	77.6106	125.299	965.109	22.947	0	-1				20.7366	0.0583603	0.804012	0.64861
20.736	0.0582603	0.711136	77.5965	124.736	964.296	22.944	0	-1				20.7366	0.0583603	0.504194	0.387681
20.7366	0.0583603	0.710464	77.5824	124.924	964.484	22.936	0	-1				20.7366	0.0583603	0	0
20.7364	0.058204	0.71073	77.609	124.986	965.046	22.932	0	-1				20.7366	0.0583603	0.191686	0.133188
20.7359	0.0581103	0.710573	77.6028	124.892	965.359	22.922	0	-1				20.7366	0.0583603	0.585937	0.434449
20.7363	0.057554	0.710589	77.6012	124.861	966.296	22.922	0	-1				20.7366	0.0583603	0.392928	0.214536
20.7357	0.058479	0.710589	77.5778	124.986	966.796	22.922	0	-1				20.7366	0.0583603	0.655261	0.533718
20.7361	0.0579665	0.710917	77.5856	125.236	965.859	22.915	0	-1				20.7366	0.0583603	0.432567	0.295579
20.7366	0.058454	0.71073	77.6121	125.205	965.609	22.922	0	-1				20.7366	0.0583603	0.0296464	0.0347649
20.7366	0.0582978	0.71073	77.5934	125.518	965.359	22.92	0	-1				20.7366	0.0583603	0.00947078	0
20.736	0.057954	0.710808	77.6043	125.268	965.046	22.908	0	-1				20.7366	0.0583603	0.507148	0.353238
20.7364	0.0583165	0.710308	77.6043	125.33	965.734	22.916	0	-1				20.7366	0.0583603	0.160148	0.121693
20.7377	0.0574353	0.71073	77.5621	124.361	965.921	22.908	0	49				20.7366	0.0583603	-0.664042	-0.637564
20.7364	0.0582103	0.71073	77.5731	124.799	1018.23	22.9	1	-1				20.7366	0.0583603	0.178129	0.122199
20.7366	0.0577228	0.710792	77.5809	125.33	1018.8	22.898	1	-1				20.7366	0.0583603	0.132799	0.0244533
20.7364	0.0583103	0.71048	77.5543	125.08	1017.11	22.896	1	-1				20.7366	0.0583603	0.231259	0.176992
20.7369	0.0585353	0.710714	77.5637	125.486	1016.8	22.894	1	-1				20.7366	0.0583603	-0.197264	-0.134229
20.7376	0.0580228	0.710667	77.5918	125.236	1018.11	22.897	1	-1				20.7366	0.0583603	-0.693625	-0.592591
20.7365	0.0573853	0.710839	77.6184	124.986	1017.61	22.89	1	-1				20.7366	0.0583603	0.271286	0.0915928
20.7376	0.057679	0.710777	77.5793	124.955	1017.8	22.893	1	-1				20.7366	0.0583603	-0.6539	-0.604624
20.7376	0.0584415	0.710948	77.6121	125.33	1016.55	22.892	1	-1				20.7366	0.0583603	-0.728605	-0.567283
20.7358	0.0581228	0.710902	77.6168	124.799	1015.36	22.888	1	-1				20.7366	0.0583603	0.645036	0.481322
20.7371	0.0579415	0.710667	77.6012	125.268	1016.67	22.88	1	-1				20.7366	0.0583603	-0.317968	-0.305028
20.7371	0.0582165	0.710933	77.5981	125.33	1017.55	22.876	1	-1				20.7366	0.0583603	-0.308249	-0.26255
20.7371	0.0583665	0.710558	77.6153	124.986	1018.23	22.888	1	-1				20.7366	0.0583603	-0.355557	-0.281057
20.7373	0.058229	0.710464	77.6106	124.924	1018.11	22.875	1	-1				20.7366	0.0583603	-0.510796	-0.421534
20.7372	0.0579603	0.710902	77.6043	125.518	1017.8	22.868	1	-1				20.7366	0.0583603	-0.359837	-0.335902
20.7378	0.058154	0.710948	77.5746	124.611	1017.73	22.868	1	-1				20.7366	0.0583603	-0.853015	-0.702298
20.7372	0.0584103	0.710651	77.5496	125.361	1017.98	22.848	1	-1				20.7366	0.0583603	-0.408696	-0.317639
20.7371	0.0582103	0.710839	77.5996	125.549	1017.98	22.864	1	-1				20.7366	0.0583603	-0.315089	-0.268771
20.7375	0.0581915	0.711339	77.5731	124.58	1018.3	22.864	1	-1				20.7366	0.0583603	-0.67448	-0.556039
20.7382	0.0583478	0.710823	77.6028	125.268	1017.86	22.862	1	-1				20.7366	0.0583603	-1.20769	-0.958907
20.7376	0.0582728	0.711073	77.5965	124.517	1016.92	22.868	1	-1				20.7366	0.0583603	-0.709633	-0.573594
20.736	0.058304	0.711464	77.559	124.892	1017.48	22.858	1	-1				20.7366	0.0583603	0.463401	0.360221
20.7374	0.0583228	0.71123	77.6028	125.736	1018.05	22.864	1	-1				20.7366	0.0583603	-0.595105	-0.476488
20.7361	0.0581353	0.710964	77.5809	125.017	1019.3	22.871	1	-1				20.7366	0.0583603	0.421785	0.305816
20.7379	0.058079	0.71112	77.6043	125.142	1018.17	22.866	1	-1				20.7366	0.0583603	-0.918469	-0.763696
20.7373	0.0584478	0.710589	77.62	125.08	1017.8	22.874	1	-1				20.7366	0.0583603	-0.537885	-0.415298
20.7371	0.0584478	0.711027	77.5481	124.705	1017.17	22.882	1	-1				20.7366	0.0583603	-0.375859	-0.286868
20.7377	0.0578603	0.711245	77.5981	125.174	1016.73	22.89	1	-1				20.7366	0.0583603	-0.743718	-0.6528
20.7374	0.0576915	0.711542	77.609	125.361	1017.61	22.9	1	-1				20.7366	0.0583603	-0.486308	-0.470177
20.7382	0.057779	0.71087	77.5668	124.549	1017.05	22.904	1	-1				20.7366	0.0583603	-1.11592	-0.958142
20.738	0.057779	0.711261	77.6168	125.268	1017.73	22.904	1	-1				20.7366	0.0583603	-0.947184	-0.824437
20.7368	0.0576415	0.711198	77.584	124.924	1016.36	22.907	1	-1				20.7366	0.0583603	0.00696088	-0.0853816
20.7373	0.0580853	0.71137	77.6168	124.705	1016.3	22.926	1	-1				20.7366	0.0583603	-0.502339	-0.43298
20.7375	0.0576415	0.711073	77.584	125.393	1017.3	22.914	1	-1				20.7366	0.0583603	-0.524378	-0.506658
20.7375	0.0577103	0.710964	77.6043	125.361	1017.8	22.924	1	-1				20.7366	0.0583603	-0.597256	-0.555766
20.737	0.057929	0.711402	77.6028	125.518	1016.92	22.924	1	-1				20.7366	0.0583603	-0.185186	-0.201368
20.7373	0.0580103	0.711308	77.5981	124.83	1016.73	22.92	1	-1				20.7366	0.0583603	-0.436711	-0.39046
20.7369	0.0580665	0.711105	77.6137	125.486	1016.23	22.904	1	-1				20.7366	0.0583603	-0.145454	-0.152448
20.7381	0.0576853	0.711386	77.5762	124.861	1017.17	22.9	1	-1				20.7366	0.0583603	-0.97789	-0.860603
20.7374	0.0578165	0.711495	77.5918	124.767	1018.11	22.896	1	-1				20.7366	0.0583603	-0.49111	-0.458189
20.7378	0.0576478	0.711027	77.6059	125.768	1017.67	22.904	1	-1				20.7366	0.0583603	-0.772085	-0.702255
20.7368	0.0577728	0.711167	77.6075	125.549	1017.55	22.888	1	-1				20.7366	0.0583603	-0.0294	-0.0976931
20.7379	0.0579228	0.71148	77.5965	125.674	1016.11	22.892	1	-1				20.7366	0.0583603	-0.930144	-0.792634
20.737	0.058379	0.711323	77.6043	125.518	1016.36	22.874	1	-1				20.7366	0.0583603	-0.318428	-0.250046
20.7373	0.0578665	0.711464	77.5918	125.674	1017.42	22.875	1	-1				20.7366	0.0583603	-0.452555	-0.42125
20.7378	0.0580353	0.711542	77.609	125.142	1017.92	22.876	1	-1				20.7366	0.0583603	-0.857312	-0.720752
20.7371	0.0578978	0.711027	77.62	124.986	1017.55	22.886	1	-1				20.7366	0.0583603	-0.280444	-0.280868
20.7363	0.0579853	0.711652	77.6184	125.674	1016.86	22.886	1	-1				20.7366	0.0583603	0.321563	0.207457
20.738	0.058054	0.711948	77.595	125.955	1015.55	22.88	1	-1				20.7366	0.0583603	-0.973616	-0.810477
20.7384	0.0585978	0.711464	77.5871	124.674	1016.55	22.871	1	-1				20.7366	0.0583603	-1.40763	-1.08577
20.7381	0.059604	0.71148	77.6043	125.736	1018.17	22.87	1	-1				20.7366	0.0583603	-1.3472	-0.910325
20.7367	0.0608541	0.71123	77.5918	125.549	1018.61	22.868	1	-1				20.7366	0.0583603	-0.452711	-0.0427853
20.7366	0.0639104	0.711636	77.5918	125.205	1018.67	22.856	1	-1				20.7366	0.0583603	-0.841196	0.0366754
20.7378	0.0685604	0.711495	77.5715	125.674	1018.23	22.864	1	-1				20.7366	0.0583603	-2.54767	-0.727083
20.7362	0.0747105	0.711964	77.5824	124.892	1017.48	22.861	1	-1				20.7366	0.0583603	-2.26471	0.274745
20.7375	0.0843669	0.711714	77.5934	126.08	1018.55	22.846	1	-1				20.7366	0.0583603	-4.81356	-0.519504
20.7362	0.0967609	0.711777	77.5981	124.924	1018.3	22.857	1	-1				20.7366	0.0583603	-5.78329	0.281075
20.7371	0.114249	0.711511	77.6168	125.361	1018.92	22.858	1	-1				20.7366	0.0583603	-9.27069	-0.262905
20.7367	0.13443	0.71198	77.5637	125.518	1019.23	22.856	1	-1				20.7366	0.0583603	-12.2013	-0.0244638
20.7361	0.158899	0.711855	77.5981	125.83	1017.48	22.861	1	-1				20.7366	0.0583603	-15.6103	0.354115
20.7346	0.187662	0.712011	77.5965	125.58	1017.23	22.86	1	-1				20.7366	0.0583603	-19.1038	1.22079
20.7325	0.220225	0.712042	77.6153	126.111	1018.48	22.85	1	-1				20.7366	0.0583603	-22.6795	2.53014
20.7288	0.257063	0.711855	77.6028	126.049	1018.67	22.853	1	-1				20.7366	0.0583603	-25.7283	4.78003
20.7228	0.295839	0.712245	77.609	125.799	1019.17	22.854	1	-1				20.7366	0.0583603	-27.292	8.45783
20.7138	0.33974	0.712261	77.5559	125.08	1017.61	22.853	1	-1				20.7366	0.0583603	-27.2795	13.9587
20.7001	0.380459	0.712183	77.5762	126.08	1017.17	22.852	1	-1				20.7366	0.0583603	-23.1999	22.2963
20.6848	0.425747	0.711808	77.6012	125.768	1018.92	22.85	1	-1				20.7366	0.0583603	-18.5784	31.7259
20.6593	0.467141	0.711792	77.5653	125.611	1019.17	22.866	1	-1				20.7366	0.0583603	-5.51963	47.2672
20.6305	0.511417	0.711948	77.5918	125.924	1018.67	22.862	1	-1				20.7366	0.0583603	9.78938	64.9032
20.5731	0.55143	0.711542	77.5528	125.955	1016.98	22.87	1	-1				20.7366	0.0583603	47.7388	99.8237
20.5095	0.591056	0.712355	77.6059	126.268	1015.48	22.854	1	-1				20.7366	0.0583603	90.3596	138.406
20.4454	0.627313	0.712089	77.6106	125.017	1016.36	22.872	1	-1				20.7366	0.0583603	134.064	177.606
20.3814	0.661176	0.71212	77.5996	125.674	1018.05	22.872	1	-1				20.7366	0.0583603	178.248	216.985
20.3157	0.692932	0.712323	77.6059	125.08	1018.42	22.874	1	-1				20.7366	0.0583603	223.95	257.251
20.2491	0.72197	0.711948	77.6059	125.174	1018.8	22.893	1	-1				20.7366	0.0583603	270.718	298.067
20.1856	0.748152	0.711698	77.5856	126.049	1017.05	22.896	1	-1				20.7366	0.0583603	314.831	336.277
20.1163	0.771621	0.712261	77.5575	126.111	1016.05	22.9	1	-1				20.7366	0.0583603	363.904	378.204
20.0553	0.79464	0.71187	77.5809	126.049	1017.11	22.908	1	-1				20.7366	0.0583603	407.395	415.841
19.9886	0.812178	0.712183	77.5809	125.299	1017.48	22.915	1	-1				20.7366	0.0583603	455.752	456.681
19.9314	0.831041	0.711995	77.5778	125.205	1017.73	22.919	1	-1				20.7366	0.0583603	496.677	491.767
19.8727	0.844897	0.712308	77.5965	125.424	1016.73	22.926	1	-1				20.7366	0.0583603	538.742	527.078
19.8177	0.859123	0.711995	77.595	126.236	1016.23	22.93	1	-1				20.7366	0.0583603	578.155	560.388
19.7657	0.872035	0.712527	77.5996	125.861	1016.8	22.932	1	-1				20.7366	0.0583603	615.97	592.389
19.7185	0.88456	0.711964	77.6012	126.299	1017.73	22.934	1	-1				20.7366	0.0583603	650.536	621.796
19.6733	0.895529	0.712433	77.595	125.924	1017.73	22.94	1	-1				20.7366	0.0583603	683.159	649.387
19.6325	0.905567	0.712449	77.6262	126.236	1016.86	22.936	1	-1				20.7366	0.0583603	711.931	673.7
19.5946	0.91478	0.712464	77.5887	125.455	1016.86	22.922	1	-1				20.7366	0.0583603	739.251	696.843
19.5582	0.92368	0.712214	77.6043	126.143	1015.73	22.93	1	-1				20.7366	0.0583603	764.616	718.276
19.5294	0.932774	0.712792	77.595	126.08	1016.67	22.922	1	-1				20.7366	0.0583603	785.708	736.497
19.4987	0.940611	0.712245	77.6153	126.143	1017.48	22.928	1	-1				20.7366	0.0583603	808.369	755.835
19.475	0.948618	0.712511	77.5965	126.205	1017.61	22.92	1	-1				20.7366	0.0583603	825.169	770.393
19.4496	0.955012	0.712323	77.5903	125.861	1017.23	22.922	1	-1				20.7366	0.0583603	843.035	785.577
19.4306	0.962037	0.711855	77.5871	126.018	1016.73	22.916	1	-1				20.7366	0.0583603	855.971	796.837
19.4096	0.967943	0.712792	77.5824	126.424	1015.61	22.922	1	-1				20.7366	0.0583603	869.934	808.735
19.3929	0.973656	0.712386	77.6012	126.236	1017.05	22.915	1	-1				20.7366	0.0583603	882.866	820.042
19.3777	0.979762	0.712292	77.5637	126.049	1017.3	22.912	1	-1				20.7366	0.0583603	893.634	829.522
19.3618	0.984725	0.712292	77.5824	126.049	1017.42	22.916	1	-1				20.7366	0.0583603	905.025	839.361
19.3465	0.984725	0.71262	77.6059	125.799	1017.61	22.929	1	-1				20.7366	0.0583603	916.672	848.827
19.3336	0.993506	0.712542	77.609	124.986	1015.86	22.928	1	-1				20.7366	0.0583603	923.489	855.219
19.3214	0.997481	0.712605	77.5996	125.142	1017.05	22.922	1	-1				20.7366	0.0583603	933.162	863.664
19.3085	1.00089	0.712511	77.6059	126.143	1017.61	22.928	1	-1				20.7366	0.0583603	942.936	872.061
19.2998	1.00434	0.71223	77.6043	126.268	1017.17	22.922	1	-1				20.7366	0.0583603	948.544	876.979
19.2881	1.00616	0.712917	77.5981	125.893	1016.42	22.916	1	-1				20.7366	0.0583603	956.367	883.468
19.2788	1.00954	0.712761	77.6106	125.768	1015.67	22.919	1	-1				20.7366	0.0583603	962.125	888.466
19.2714	1.01081	0.712573	77.5965	125.893	1015.8	22.922	1	-1				20.7366	0.0583603	967.669	893.134
19.2632	1.01258	0.712073	77.62	125.955	1017.67	22.91	1	-1				20.7366	0.0583603	975.33	899.766
19.2551	1.01424	0.712667	77.6028	125.83	1018.23	22.922	1	-1				20.7366	0.0583603	981.686	905.187
19.2479	1.01481	0.712527	77.6246	126.143	1017.11	22.924	1	-1				20.7366	0.0583603	985.931	908.588
19.2419	1.01633	0.712792	77.5887	125.986	1016.61	22.91	1	-1				20.7366	0.0583603	989.75	911.82
19.2364	1.01786	0.712433	77.5918	125.893	1017.05	22.924	1	-1				20.7366	0.0583603	994.121	915.599
19.2312	1.01908	0.712308	77.595	125.549	1017.05	22.919	1	-1				20.7366	0.0583603	997.8	918.736
19.2264	1.02101	0.712792	77.5731	126.361	1017.86	22.936	1	-1				20.7366	0.0583603	1001.93	922.408
19.2223	1.02236	0.712558	77.5965	125.674	1018.55	22.947	1	-1				20.7366	0.0583603	1005.51	925.549
19.218	-1.02031	0.712792	77.6012	126.143	1016.98	22.938	1	-1				20.7366	0.0583603	1303.73	926.765
19.2136	-1.02032	0.712824	77.6106	125.83	1016.05	22.936	1	-1				20.7366	0.0583603	1305.74	928.594
19.21	-1.02029	0.712808	77.5637	125.33	1015.42	22.933	1	-1				20.7366	0.0583603	1307.56	930.216
19.2071	-1.02031	0.712558	77.6059	125.768	1016.73	22.926	1	-1				20.7366	0.0583603	1311.33	933.157
19.2051	-1.02046	0.712792	77.5903	125.736	1017.67	22.922	1	-1				20.7366	0.0583603	1314.06	935.27
19.2033	-1.02024	0.712667	77.5887	126.33	1017.67	22.929	1	-1				20.7366	0.0583603	1315.33	936.35
19.1984	-1.02037	0.712402	77.5996	125.205	1016.73	22.916	1	-1				20.7366	0.0583603	1317.71	938.477
19.1973	-1.02029	0.712792	77.6106	125.924	1015.61	22.912	1	-1				20.7366	0.0583603	1317.05	938.109
19.1959	-1.02031	0.712714	77.6012	126.111	1016.36	22.916	1	-1				20.7366	0.0583603	1319.02	939.637
19.1926	-1.02038	0.712558	77.5934	125.58	1017.3	22.922	1	-1				20.7366	0.0583603	1322.68	942.537
19.1916	-1.02036	0.713027	77.5809	125.924	1017.55	22.907	1	-1				20.7366	0.0583603	1323.75	943.391
19.1875	-1.02038	0.71312	77.5887	124.924	1017.17	22.93	1	-1				20.7366	0.0583603	1326.21	945.503
19.1857	-1.02043	0.71298	77.62	125.986	1016.36	22.902	1	-1				20.7366	0.0583603	1326.5	945.87
19.1827	-1.02056	0.712933	77.5918	125.955	1016.48	22.9	1	-1				20.7366	0.0583603	1328.85	947.798
19.1797	-1.02024	0.712777	77.5887	126.424	1017.36	22.922	1	-1				20.7366	0.0583603	1332.16	950.463
19.1759	-1.02033	0.712808	77.6043	125.736	1017.55	22.907	1	-1				20.7366	0.0583603	1335.22	952.978
19.1719	-1.02039	0.713214	77.6137	126.299	1017.23	22.922	1	-1				20.7366	0.0583603	1337.73	955.12
19.1698	-1.02028	0.712886	77.5871	125.205	1015.8	22.92	1	-1				20.7366	0.0583603	1337.33	955.026
19.1659	-1.02041	0.71262	77.6059	125.643	1015.61	22.914	1	-1				20.7366	0.0583603	1339.96	957.238
19.1603	-1.02048	0.712902	77.5809	125.643	1016.8	22.924	1	-1				20.7366	0.0583603	1345.6	961.75
19.1572	-1.02039	0.712792	77.5778	125.986	1017.3	22.918	1	-1				20.7366	0.0583603	1348.53	964.134
19.154	-1.02045	0.712777	77.5981	125.643	1017.86	22.915	1	-1				20.7366	0.0583603	1351.66	966.652
19.1482	-1.02054	0.712995	77.6246	126.236	1017.55	22.907	1	-1				20.7366	0.0583603	1355.46	969.866
19.1448	-1.02031	0.712933	77.6043	125.861	1016.61	22.922	1	-1				20.7366	0.0583603	1356.65	971.04
19.14	-1.02031	0.713152	77.5871	125.768	1015.42	22.92	1	-1				20.7366	0.0583603	1358.55	972.825
19.1362	-1.02062	0.712964	77.6075	125.674	1017.11	22.929	1	-1				20.7366	0.0583603	1363.66	976.791
19.1327	-1.02042	0.712886	77.584	125.205	1017.42	22.928	1	-1				20.7366	0.0583603	1366.62	979.234
19.1289	-1.02026	0.712714	77.6325	126.143	1017.8	22.922	1	-1				20.7366	0.0583603	1369.86	981.904
19.1273	-1.0203	0.712667	77.5934	126.143	1017.11	22.93	1	-1				20.7366	0.0583603	1370.08	982.198
19.1218	-1.02027	0.712808	77.595	125.361	1015.8	22.94	1	-1				20.7366	0.0583603	1372.34	984.302
19.1216	-1.02028	0.712995	77.5965	125.861	1015.92	22.934	1	-1				20.7366	0.0583603	1372.62	984.515
19.1182	-1.02054	0.712917	77.6043	125.799	1016.55	22.938	1	-1				20.7366	0.0583603	1375.98	987.194
19.1165	-1.02032	0.713058	77.5793	125.736	1018.42	22.94	1	-1				20.7366	0.0583603	1379.78	990.103
19.1139	-1.02032	0.713073	77.6059	126.08	1017.48	22.933	1	-1				20.7366	0.0583603	1380.36	990.736
19.1132	-1.02049	0.712917	77.6168	126.143	1016.67	22.944	1	-1				20.7366	0.0583603	1379.81	990.384
19.1135	-1.02085	0.712917	77.5746	125.111	1015.61	22.96	1	-1				20.7366	0.0583603	1378.24	989.202
19.1108	-1.02031	0.713152	77.6075	125.955	1015.98	22.951	1	-1				20.7366	0.0583603	1380.57	991.159
19.1105	-1.02069	0.713277	77.5871	126.143	1017.42	22.973	1	-1				20.7366	0.0583603	1382.82	992.763
19.1097	-1.02029	0.713308	77.5856	125.518	1018.11	22.976	1	-1				20.7366	0.0583603	1384.27	993.91
19.1076	-1.02044	0.713042	77.5731	125.643	1018.11	22.964	1	-1				20.7366	0.0583603	1385.81	995.181
19.1073	-1.02034	0.713417	77.57	126.143	1016.67	22.973	1	-1				20.7366	0.0583603	1384.11	994.002
19.1064	-1.02038	0.712917	77.5824	125.955	1016.61	22.978	1	-1				20.7366	0.0583603	1384.67	994.477
19.1051	-1.02036	0.713261	77.5934	125.33	1017.36	22.973	1	-1				20.7366	0.0583603	1386.66	996.023
19.104	-1.02044	0.713073	77.609	126.205	1017.42	22.964	1	-1				20.7366	0.0583603	1387.51	996.713
19.1014	-1.02033	0.712917	77.6075	125.393	1017.17	22.981	1	-1				20.7366	0.0583603	1389.08	998.086
19.1003	-1.02036	0.71337	77.5887	125.486	1016.73	22.982	1	-1				20.7366	0.0583603	1389.25	998.296
19.0963	-1.02044	0.713167	77.5871	125.518	1015.92	22.986	1	-1				20.7366	0.0583603	1391.07	999.938
19.0926	-1.02032	0.713464	77.5965	126.236	1016.23	22.972	1	-1				20.7366	0.0583603	1394.18	1002.51
19.0894	-1.02033	0.712995	77.5809	125.549	1017.55	22.98	1	-1				20.7366	0.0583603	1398.36	1005.79
19.0863	-1.02026	0.712948	77.5809	126.299	1017.55	22.98	1	-1				20.7366	0.0583603	1400.56	1007.64
19.082	-1.02059	0.713386	77.5731	126.174	1017.92	22.99	1	-1				20.7366	0.0583603	1404.27	1010.65
19.0787	-1.02031	0.712995	77.5996	125.611	1015.92	22.986	1	-1				20.7366	0.0583603	1403.87	1010.67
19.0729	-1.02054	0.712964	77.6012	126.018	1016.3	22.991	1	-1				20.7366	0.0583603	1408.69	1014.62
19.0683	-1.02044	0.712933	77.5809	125.643	1016.55	22.992	1	-1				20.7366	0.0583603	1412.38	1017.68
19.0644	-1.02031	0.71348	77.6059	126.143	1017.11	22.995	1	-1				20.7366	0.0583603	1415.96	1020.61
19.0608	-1.02033	0.713745	77.5715	125.549	1016.86	22.996	1	-1				20.7366	0.0583603	1418.25	1022.57
19.0567	-1.02036	0.71262	77.6168	125.111	1016.73	22.988	1	-1				20.7366	0.0583603	1421.01	1024.9
19.0502	-1.02047	0.713308	77.5934	124.861	1016.67	22.988	1	-1				20.7366	0.0583603	1425.68	1028.81
19.0471	-1.02052	0.71298	77.5715	125.017	1016.23	22.986	1	-1				20.7366	0.0583603	1427.37	1030.29
19.0396	-1.02036	0.71337	77.6075	125.705	1016.86	22.992	1	-1				20.7366	0.0583603	1433.66	1035.48
19.0344	-1.02044	0.713198	77.5778	124.986	1018.17	22.976	1	-1				20.7366	0.0583603	1439.28	1039.96
19.0313	-1.02036	0.713495	77.57	125.142	1017.61	22.986	1	-1				20.7366	0.0583603	1440.77	1041.32
19.0258	-1.02033	0.713573	77.5965	125.518	1016.8	22.984	1	-1				20.7366	0.0583603	1443.63	1043.86
19.0204	-1.02029	0.71312	77.62	125.861	1015.42	22.976	1	-1				20.7366	0.0583603	1445.59	1045.73
19.0186	-1.02036	0.713308	77.6153	124.611	1016.23	22.984	1	-1				20.7366	0.0583603	1448.09	1047.68
19.0137	-1.0203	0.713308	77.6137	125.799	1016.92	22.987	1	-1				20.7366	0.0583603	1452.56	1051.32
19.0089	-1.02044	0.713605	77.5981	125.986	1017.48	22.986	1	-1				20.7366	0.0583603	1456.92	1054.87
19.0067	-1.02039	0.713292	77.6153	125.768	1018.11	22.994	1	-1				20.7366	0.0583603	1459.41	1056.87
19.0021	-1.02038	0.71348	77.5996	125.455	1016.55	23.002	1	-1				20.7366	0.0583603	1460.49	1058.04
19.0007	-1.02047	0.713105	77.584	126.049	1016.05	23.002	1	-1				20.7366	0.0583603	1460.81	1058.37
18.9968	-1.02046	0.713636	77.6231	125.986	1016.61	23.009	1	-1				20.7366	0.0583603	1464.41	1061.3
18.9966	-1.02056	0.71323	77.5918	126.143	1017.8	23.006	1	-1				20.7366	0.0583603	1466.34	1062.72
18.9957	-1.02053	0.713245	77.5684	126.08	1017.67	23.004	1	-1				20.7366	0.0583603	1466.78	1063.11
18.9955	-1.02024	0.71362	77.595	125.83	1017.05	23.006	1	-1				20.7366	0.0583603	1466.03	1062.62
18.9938	-1.02029	0.713198	77.5887	125.455	1015.92	23.028	1	-1				20.7366	0.0583603	1465.6	1062.43
18.995	-1.02029	0.713245	77.609	126.111	1016.42	23.012	1	-1				20.7366	0.0583603	1465.49	1062.26
18.9963	-1.0205	0.713417	77.5996	125.736	1017.48	23.014	1	-1				20.7366	0.0583603	1466.06	1062.54
18.9961	-1.02035	0.713573	77.6184	125.142	1017.8	23.018	1	-1				20.7366	0.0583603	1466.68	1063.03
18.9991	-1.02039	0.713511	77.5824	125.111	1017.23	23.018	1	-1				20.7366	0.0583603	1463.64	1060.57
19.0005	-1.02039	0.713339	77.5965	125.736	1016.36	23.02	1	-1				20.7366	0.0583603	1461.4	1058.82
19.0022	-1.02026	0.713339	77.5621	125.549	1015.48	23.021	1	-1				20.7366	0.0583603	1458.86	1056.85
19.0064	-1.02065	0.713495	77.6075	125.393	1016.73	23.026	1	-1				20.7366	0.0583603	1457.65	1055.59
19.0099	-1.02026	0.713167	77.5965	125.643	1017.67	23.017	1	-1				20.7366	0.0583603	1456.39	1054.43
19.013	-1.02075	0.713355	77.5778	126.018	1017.23	23.024	1	-1				20.7366	0.0583603	1453.58	1052.07
19.0161	-1.0206	0.713527	77.5856	125.361	1017.05	23.028	1	-1				20.7366	0.0583603	1451.04	1050
19.0186	-1.02031	0.713667	77.595	126.049	1016.11	23.036	1	-1				20.7366	0.0583603	1447.89	1047.54
19.0225	-1.02032	0.713511	77.6106	125.83	1015.67	23.03	1	-1				20.7366	0.0583603	1444.4	1044.69
19.0261	-1.02027	0.713777	77.595	125.736	1016.98	23.026	1	-1				20.7366	0.0583603	1443.69	1043.88
19.0287	-1.02027	0.713652	77.5871	125.111	1018.42	23.032	1	-1				20.7366	0.0583603	1443.81	1043.75
19.0312	-1.02061	0.713683	77.5871	125.986	1018.42	23.038	1	-1				20.7366	0.0583603	1442.05	1042.23
19.0356	-1.02038	0.713511	77.5731	125.955	1017.55	23.038	1	-1				20.7366	0.0583603	1437.57	1038.64
19.0367	-1.0203	0.713839	77.6325	125.424	1015.86	23.031	1	-1				20.7366	0.0583603	1434.34	1036.22
19.0389	-1.02041	0.714042	77.6184	126.143	1015.36	23.044	1	-1				20.7366	0.0583603	1432.05	1034.37
19.0423	-1.02047	0.713683	77.6028	126.08	1017.17	23.042	1	-1				20.7366	0.0583603	1432.12	1034.13
[truncated: 1,593 more rows]

## Sheet: M4
O2	CO2	WVP	BP	FL_FMS	FLow	Deg_C	I_O_N	Marker				FiO2	FiCO2	VO2(ml/h)
[truncated: 1,979 more rows]

## Sheet: M5
O2	CO2	WVP	BP	FL_FMS	FLow	Deg_C	I_O_N	Marker				FiO2	FiCO2	VO2(ml/h)	Oxygen consumption(ml/h)
[truncated: 1,979 more rows]

[truncated: 5 more sheets: M6, M7, M8, M9, summary]
